# Supplementary material for: A direct role for a mitochondrial targeting sequence in signaling stress
Source: Nature. Author manuscript; Available in PMC 2026 Feb 4. (PMC7618714; doi:10.1038/s41586-025-09834-x)
Supplement: Supplementary Table 1 [file EMS212253-supplement-Supplementary_Table_1.xlsx]

## Sheet: OE screen raw data
Supplementary Table 1: Results of the overexpression screen for mitoCPR activators.
Sys. Name	Name	Exp 1_Z	Exp 2_Z	Exp 3_Z	ctrl 1_Z	ctrl 2_Z	ctrl 3_Z	p.value	FDR	localFDR	Exp_mean_Z	Ctrl_mean_Z	Z_difference	logq_value
YFL032W	#N/A	14.8879	9.87932	9.36169	1.09131	1.12804	0.554005	0.0261761	0.071065	0.0357771	11.3763	0.924453	10.4518	3.64291
YDR527W	RBA50	9.90859	7.48447	7.04109	-1.71087	-2.12222	-2.4572	0.00527673	0.0322101	0.0118009	8.14472	-2.09676	10.2415	5.24445
YOR301W	RAX1	10.7454	10.5095	9.94184	1.36075	2.01924	1.35386	1.15415e-05	0.00375521	0.000899043	10.3989	1.57795	8.82099	11.3696
YBL005W	PDR3	7.2725	6.89627	6.9444	-0.552273	-0.575723	-0.528148	0.000203508	0.00920728	0.00256762	7.03772	-0.552048	7.58977	8.49981
YML126C	ERG13	6.3007	7.11343	6.98298	0.0686313	-0.344932	-0.427636	8.18497e-05	0.00680145	0.00176444	6.79904	-0.234646	7.03368	9.41063
YML007W	YAP1	7.22492	6.4747	6.2889	-0.186519	-0.131749	-0.334441	0.00115668	0.0180178	0.00536302	6.66284	-0.21757	6.88041	6.7622
YOR161W-A	#N/A	7.74468	6.64652	7.12847	0.515991	0.168966	0.273747	0.000909966	0.0166758	0.00481	7.17322	0.319568	6.85366	7.0021
YOR232W	MGE1	4.86271	4.97116	5.61096	-0.593792	-0.802692	-0.673348	0.000867033	0.016442	0.00470796	5.14827	-0.689944	5.83822	7.05043
YGL013C	PDR1	5.31913	4.54174	4.65175	-0.889028	-0.918234	-0.920104	0.00175406	0.0198614	0.00654352	4.83754	-0.909122	5.74666	6.34582
YDR221W	GTB1	3.84139	4.16531	4.67214	-0.902545	-1.12617	-1.02217	0.0011641	0.0180178	0.00537892	4.22628	-1.01696	5.24324	6.75581
YPR061C	JID1	3.76024	3.46183	3.62915	-1.34654	-1.52972	-1.62548	1.80075e-06	0.00195708	0.000456848	3.61707	-1.50058	5.11766	13.2273
YOR172W	YRM1	3.17982	3.5913	4.33736	-1.25169	-1.27604	-1.20654	0.00453736	0.029855	0.0108156	3.70283	-1.24476	4.94758	5.39541
YDR079W	PET100	3.37678	3.36445	3.7816	-1.31643	-1.42201	-1.28763	0.000321393	0.0114194	0.00310095	3.50761	-1.34203	4.84963	8.04284
YBR255C-A	#N/A	4.70659	4.05221	4.65218	-0.214375	-0.448219	-0.261546	0.000729	0.0152675	0.00436462	4.47033	-0.308047	4.77837	7.22384
YDL067C	COX9	4.10635	3.21014	3.35042	-1.1232	-1.10329	-1.10031	0.00352307	0.0271158	0.00939435	3.55564	-1.10893	4.66457	5.64842
YML087C	AIM33	3.13711	3.02364	2.35876	-1.85842	-1.77207	-1.80977	0.00248554	0.0231507	0.00780489	2.83984	-1.81342	4.65325	5.99727
YIR024C	INA22	3.28091	2.97495	2.46039	-1.88853	-1.52972	-1.62548	0.000641242	0.0147655	0.00413133	2.90542	-1.68124	4.58666	7.3521
YIL077C	RCI37	2.43706	3.91394	4.80959	-0.831826	-0.569957	-0.898869	0.0211098	0.0629762	0.0303006	3.7202	-0.766884	4.48708	3.85802
YGR033C	TIM21	3.23298	2.7802	2.46039	-1.94875	-1.17967	-1.84048	0.000172673	0.00889612	0.00239815	2.82452	-1.6563	4.48082	8.66411
YEL044W	IES6	3.59034	3.40904	3.56019	-0.983377	-0.995112	-0.833974	5.55445e-07	0.00143083	0.000311877	3.51985	-0.937488	4.45734	14.4035
YJL054W	TIM54	3.01476	2.76166	2.71079	-1.59746	-1.6169	-1.53619	0.000210453	0.00926613	0.00260362	2.82907	-1.58352	4.41259	8.46625
YIL111W	COX5B	3.13855	2.43903	2.71079	-1.44928	-1.56821	-1.55817	0.00167227	0.0195715	0.00639175	2.76279	-1.52522	4.28801	6.39357
YMR035W	IMP2	3.93309	3.38196	4.06405	0.359878	-0.640651	-0.830002	0.00179469	0.0202344	0.00661796	3.79304	-0.370258	4.16329	6.32292
YGL057C	GEP7	2.32224	3.21839	2.51121	-1.40677	-1.2066	-1.28763	0.00339218	0.0267225	0.00920296	2.68395	-1.30033	3.98428	5.68628
YLR253W	CQD2	2.72591	2.20857	2.08116	-1.57277	-1.64125	-1.6241	0.00226452	0.0223861	0.00743949	2.33855	-1.61271	3.95125	6.09039
YDL142C	CRD1	3.19676	2.22218	2.72075	-1.14922	-1.26521	-1.28051	0.00434647	0.0294645	0.0105552	2.71323	-1.23165	3.94488	5.43839
YCL043C	PDI1	2.41874	2.02255	1.09455	-1.87253	-2.04358	-2.22195	0.00702546	0.0362677	0.0140296	1.84528	-2.04602	3.8913	4.95821
YBR262C	MIC12	2.17845	2.00119	2.20631	-1.70787	-1.82592	-1.74834	1.16621e-05	0.00375521	0.000902032	2.12865	-1.76071	3.88936	11.3592
YFR013W	IOC3	3.04638	2.1486	1.57801	-1.63003	-1.70283	-1.44563	0.0102553	0.0429833	0.0179499	2.25766	-1.59283	3.85049	4.57996
YJL062W-A	COA3	4.76193	4.33336	3.22177	-0.0942254	0.656231	0.271704	0.00576427	0.0335458	0.0124342	4.10569	0.277903	3.82779	5.15608
YPL177C	CUP9	3.05603	2.66948	3.02561	-0.856524	-0.862128	-0.986776	0.000345011	0.0117336	0.00319275	2.91704	-0.901809	3.81885	7.97193
YCL044C	MGR1	3.24008	1.96445	2.51086	-1.48746	-0.848838	-1.34809	0.00271188	0.0242283	0.00816774	2.5718	-1.22813	3.79993	5.91011
YGL254W	FZF1	2.37018	1.70906	1.64734	-2.0993	-1.58358	-1.90191	0.000410159	0.0120065	0.00342838	1.90886	-1.86159	3.77045	7.79896
YKL195W	MIA40	2.56086	3.45303	3.49784	-0.78243	-0.667347	-0.305499	0.00196819	0.0211693	0.00692931	3.17057	-0.585092	3.75567	6.23064
YEL039C	CYC7	3.80818	3.1697	2.35876	-0.804562	-0.398786	-0.61192	0.00852716	0.0395071	0.0158747	3.11221	-0.60509	3.7173	4.7645
YER182W	#N/A	1.74705	1.51431	1.08837	-2.27996	-2.2029	-2.20905	0.00239199	0.0226997	0.00765166	1.44991	-2.23064	3.68054	6.03563
YGL162W	SUT1	4.38535	4.41739	4.72049	0.714094	1.10183	0.695156	3.86874e-05	0.00622867	0.0013303	4.50774	0.837027	3.67072	10.16
YKR016W	MIC60	2.15724	1.27718	1.79723	-1.85173	-2.02857	-1.7986	0.00297655	0.0252639	0.00857943	1.74388	-1.89296	3.63684	5.81699
YKR066C	CCP1	2.41874	2.06457	1.86808	-1.49531	-1.57177	-1.46915	0.00143016	0.0185476	0.00592584	2.11713	-1.51208	3.62921	6.54997
YPL132W	COX11	1.98399	2.95241	2.93064	-0.941066	-0.87197	-1.10031	0.00597455	0.0340496	0.0127041	2.62235	-0.971115	3.59346	5.12025
tORF42	#N/A	2.41811	1.75775	2.30794	-1.46699	-1.47587	-1.34906	0.00236332	0.0226997	0.0076043	2.16127	-1.43064	3.5919	6.04769
YOR326W	MYO2	2.12584	2.7368	2.44823	-0.875601	-1.15238	-1.4221	0.000119901	0.0076395	0.00206126	2.43696	-1.15003	3.58699	9.02884
YER028C	MIG3	1.95847	2.77882	2.93169	-1.09115	-0.837841	-1.02217	0.00494343	0.0311954	0.0113609	2.55633	-0.983723	3.54005	5.3097
YGR191W	HIP1	2.06568	1.79375	1.45152	-1.72095	-1.71429	-1.66805	0.00242731	0.0229038	0.00770975	1.77032	-1.7011	3.47142	6.02097
YIL155C	GUT2	2.00031	2.02255	1.43297	-1.60309	-1.72904	-1.58678	0.00203742	0.0214796	0.00705081	1.81861	-1.63964	3.45825	6.19607
YGL191W	COX13	2.3769	1.89651	2.835	-1.1181	-1.09996	-0.904549	0.00418868	0.0290192	0.0103377	2.36947	-1.04087	3.41034	5.47537
YGR107W	#N/A	3.05603	2.39293	2.60585	-0.683637	-0.764737	-0.701079	0.00290384	0.0251953	0.00846758	2.68494	-0.716485	3.40142	5.84172
YER058W	PET117	2.24387	2.43696	2.51086	-0.941066	-0.964498	-1.05526	7.70369e-05	0.00680145	0.00172238	2.39723	-0.98694	3.38417	9.47123
YPL060W	MFM1	2.46604	1.41693	1.49489	-1.61754	-1.55665	-1.56406	0.00968855	0.042168	0.0172739	1.79262	-1.57941	3.37204	4.63681
YOL001W	PHO80	3.42471	3.26708	3.73078	-0.14214	0.516733	0.033075	0.000313391	0.0112909	0.00306895	3.47419	0.135889	3.3383	8.06806
YMR252C	#N/A	3.4274	3.68348	3.60278	0.501867	0.184818	0.0461277	0.000161303	0.00869892	0.00233116	3.57122	0.244271	3.32695	8.73223
YPL041C	#N/A	2.8497	2.43903	2.97314	-0.535449	-0.569957	-0.613173	0.00199297	0.0213019	0.00697298	2.75396	-0.57286	3.32682	6.21813
YGL035C	MIG1	2.14821	2.94603	2.8682	-0.362563	-1.30038	-0.327476	0.00151845	0.0188234	0.00609883	2.65415	-0.663474	3.31762	6.49007
YOR297C	TIM18	1.41151	2.14725	2.40957	-1.28632	-1.42201	-1.10334	0.00485762	0.0310117	0.0112466	1.98945	-1.27056	3.26001	5.32721
YLR283W	#N/A	2.12584	1.89651	2.35154	-1.17199	-1.09996	-1.06922	0.001013	0.0173988	0.00504731	2.12463	-1.11372	3.23835	6.89484
YDL085W	NDE2	0.910288	2.43903	2.81573	-1.02941	-1.12995	-1.31643	0.0291939	0.0757718	0.0389877	2.05502	-1.1586	3.21361	3.5338
YOL077W-A	ATP19	2.60212	2.48512	2.8682	-0.560147	-0.642999	-0.481312	0.000275502	0.0103605	0.00291035	2.65181	-0.561486	3.2133	8.19691
YPL099C	INA17	0.404916	1.07612	1.54571	-2.18963	-2.09519	-2.20905	0.0100652	0.0428206	0.0177236	1.00891	-2.16462	3.17354	4.59867
YBR024W	SCO2	1.17185	0.881364	0.885105	-2.34018	-2.28368	-1.93262	6.5709e-05	0.00680145	0.00161819	0.979439	-2.18549	3.16493	9.63027
YMR241W	YHM2	2.27201	1.37893	1.29411	-1.49867	-1.44647	-1.44829	0.0097801	0.0422092	0.0173834	1.64835	-1.46448	3.11282	4.62741
YPR140W	TAZ1	2.18948	2.11639	2.08116	-0.980014	-1.08126	-0.876893	1.76392e-05	0.00501643	0.00102755	2.12901	-0.979387	3.10839	10.9454
YLR203C	MSS51	3.46481	2.27464	1.57801	-0.713937	-0.497088	-0.739874	0.0283715	0.0741979	0.0381154	2.43915	-0.6503	3.08945	3.56237
YOR378W	AMF1	3.13007	2.52673	2.15816	-0.0672814	-0.811629	-0.551673	0.00131513	0.0183085	0.00569445	2.60498	-0.476861	3.08185	6.63382
YBR037C	SCO1	1.46422	1.14831	1.16755	-2.00784	-1.58906	-1.82112	5.18409e-05	0.0064369	0.0014788	1.26003	-1.80601	3.06604	9.86733
YDL198C	GGC1	2.0273	0.976493	1.50338	-1.5395	-1.5428	-1.59587	0.00947569	0.0419233	0.017019	1.50239	-1.55939	3.06178	4.65903
YLL019C	KNS1	1.61178	2.76166	2.81573	-0.733034	-0.545609	-0.701079	0.01456	0.0507704	0.0229708	2.39639	-0.659907	3.0563	4.22948
YBR090C	#N/A	2.68465	2.16248	1.87128	-0.807128	-0.789085	-0.788986	0.00606602	0.0341927	0.0128209	2.23947	-0.795066	3.03453	5.10505
YKR101W	SIR1	1.45636	1.22427	1.57801	-1.81864	-1.88631	-1.0457	0.00356856	0.0271569	0.00946036	1.41954	-1.58355	3.0031	5.63559
YER093C-A	AIM11	2.89097	2.89994	2.60585	0.279585	-0.448219	-0.305499	0.00186181	0.020562	0.00673964	2.79892	-0.158044	2.95696	6.2862
YNL284C	MRPL10	2.35453	1.70157	2.3435	-0.856524	-0.83778	-0.723056	0.00416283	0.0289823	0.0103019	2.1332	-0.805786	2.93899	5.48156
YIR013C	GAT4	1.2053	1.18225	1.23959	-1.76475	-1.59798	-1.75145	0.000106564	0.0073723	0.00196361	1.20905	-1.70473	2.91378	9.14676
YEL030W	ECM10	2.89097	1.83984	1.29411	-0.807128	-0.862128	-0.898869	0.0254198	0.0698096	0.0349675	2.00831	-0.856041	2.86435	3.67223
YML129C	COX14	2.677	2.52286	2.55283	-0.342632	-0.409332	-0.0641353	0.000251291	0.0097342	0.00280197	2.58423	-0.272033	2.85627	8.2889
YMR279C	ATR2	0.992816	1.0102	1.55646	-1.72095	-1.59255	-1.64608	0.00315629	0.0258114	0.00885223	1.18649	-1.65319	2.83969	5.75836
YKL157W	APE2	2.37381	1.49195	1.71327	-0.993104	-0.941366	-0.965155	0.00850845	0.0394565	0.015852	1.85968	-0.966542	2.82622	4.7667
YDL106C	PHO2	0.987776	0.0744431	0.621834	-2.21599	-2.23675	-2.31668	0.00809448	0.0384695	0.0153477	0.561351	-2.25648	2.81783	4.81657
YER141W	COX15	2.06568	2.02421	1.97622	-0.78243	-0.862128	-0.723056	3.03894e-06	0.00195708	0.000558418	2.02204	-0.789204	2.81124	12.704
YPL168W	#N/A	1.69911	1.22218	1.34245	-1.52721	-1.01811	-1.59477	0.000363145	0.0117336	0.00326075	1.42125	-1.38003	2.80127	7.92071
YML030W	RCF1	1.94067	1.74968	1.71327	-0.941066	-1.01076	-0.94263	0.000212229	0.00926613	0.00261271	1.80121	-0.964819	2.76603	8.45784
YIL125W	KGD1	2.06568	2.25466	1.81881	-0.658939	-0.83778	-0.657126	0.000379655	0.011926	0.00332096	2.04638	-0.717948	2.76433	7.87625
YGR132C	PHB1	1.29097	0.890584	1.08359	-1.64358	-1.88977	-1.37061	0.000201197	0.00920728	0.00255548	1.08838	-1.63465	2.72304	8.51122
tORF25	#N/A	3.21375	2.56874	2.35154	0.148271	-0.0252757	-0.151747	0.00487227	0.0310668	0.0112661	2.71135	-0.00958405	2.72093	5.32419
YOR090C	PTC5	1.52925	2.39293	2.3435	0.551263	-1.32473	-1.07468	0.0277982	0.0732939	0.0375062	2.08856	-0.61605	2.70461	3.58278
YPR018W	RLF2	1.45636	0.00584049	-0.742596	-2.4653	-2.5154	-2.41015	0.0522582	0.107342	0.0635527	0.239867	-2.46362	2.70348	2.95156
YGR235C	MIC26	1.03408	1.33284	1.24164	-1.59746	-1.54386	-1.36038	2.62232e-05	0.00501643	0.0011662	1.20285	-1.50057	2.70342	10.5489
YMR115W	MGR3	1.11772	0.718765	1.08359	-1.51348	-1.72785	-1.93375	0.000107727	0.0073723	0.00197237	0.973359	-1.72503	2.69839	9.13591
YHR076W	PTC7	1.65304	2.02421	2.92067	-0.436657	-0.545609	-0.437359	0.0184918	0.0579874	0.0274102	2.19931	-0.473209	2.67252	3.99043
YDR259C	YAP6	2.32224	1.75775	1.59652	-0.714232	-0.829619	-0.673348	0.00523249	0.0320026	0.0117428	1.89217	-0.739066	2.63124	5.25287
YDR231C	COX20	0.684582	0.461036	0.45392	-2.05988	-2.0517	-2.11396	0.000425942	0.012124	0.00348219	0.533179	-2.07518	2.60836	7.76121
YBR158W	AMN1	1.33428	-0.097376	0.537877	-1.90376	-2.09796	-2.04638	0.0225297	0.065126	0.0318493	0.591595	-2.01603	2.60763	3.79292
YKL047W	ANR2	1.41451	1.22427	1.38462	-1.44143	-1.65041	-0.692824	0.00992676	0.0425171	0.0175585	1.34114	-1.26155	2.60269	4.61252
YML120C	NDI1	1.90063	1.65548	1.50399	-0.856524	-0.886475	-0.898869	0.00182113	0.0203083	0.00666608	1.6867	-0.880623	2.56732	6.3083
YMR024W	MRPL3	2.47833	2.66948	2.44844	-0.436657	0.525684	-0.173639	0.00923406	0.0415054	0.0167288	2.53208	-0.0282042	2.56029	4.68486
YOR249C	APC5	1.24714	1.35031	1.23959	-1.52226	-0.890265	-1.37505	0.00443538	0.0296382	0.0106768	1.27901	-1.26252	2.54154	5.41814
YFL018C	LPD1	2.27201	1.88593	1.92375	-0.461355	-0.618652	-0.393406	0.000315584	0.0112909	0.00307776	2.02723	-0.491138	2.51837	8.06109
YNL182C	IPI3	2.33505	1.51837	1.38462	-0.686993	-0.837841	-0.763399	0.012346	0.046709	0.0204115	1.74602	-0.762744	2.50876	4.39442
YER125W	RSP5	2.084	1.81248	2.06147	-0.848657	-0.156335	-0.504623	0.00219785	0.0221158	0.00732687	1.98598	-0.503205	2.48919	6.12028
YPL269W	KAR9	0.644582	0.248419	0.0720556	-2.15952	-2.06826	-2.23976	0.00259503	0.0236509	0.00798175	0.321686	-2.15585	2.47753	5.95416
YBR138C	#N/A	1.28899	1.56039	0.997856	-0.767825	-1.36208	-1.4221	0.000969988	0.0171143	0.00494946	1.28241	-1.184	2.46641	6.93823
YPL063W	TIM50	0.167532	0.364928	0.297181	-2.31371	-1.98212	-2.17352	0.000116908	0.00762419	0.00203987	0.276547	-2.15645	2.43299	9.05412
YKR070W	#N/A	2.56086	2.11639	1.97622	-0.214375	-0.302134	-0.107709	0.00271346	0.0242283	0.00817024	2.21782	-0.208073	2.42589	5.90953
YAL008W	FUN14	0.771209	0.332172	0.45392	-1.51348	-2.0517	-2.11396	0.00087545	0.016442	0.00472813	0.5191	-1.89304	2.41215	7.04077
YPL201C	YIG1	1.03793	0.636062	1.0462	-1.57615	-1.49314	-1.39858	0.00112731	0.0180041	0.00529977	0.906731	-1.48929	2.39602	6.78792
YFR031C-A	RPL2A	3.21375	2.40068	1.6747	0.148271	-0.0514874	0.154079	0.031626	0.0795746	0.0415589	2.42971	0.0836207	2.34609	3.45378
YEL061C	CIN8	-0.0744166	0.394483	0.224502	-2.00897	-2.57988	-1.90191	0.00146256	0.018671	0.00598977	0.181523	-2.16358	2.34511	6.52757
YPL103C	FMP30	1.81073	1.19127	1.4614	-1.01912	-0.594387	-0.897579	0.00077351	0.0155063	0.00447815	1.4878	-0.837029	2.32483	7.16457
YPR179C	HDA3	0.996087	1.39233	0.901164	-0.740881	-1.4145	-1.46915	0.00225138	0.0223616	0.0074174	1.09653	-1.20818	2.3047	6.09621
YOR161C-A	#N/A	0.996087	1.09823	1.19124	-1.57615	-0.811629	-1.2339	0.00633902	0.0349814	0.0131679	1.09518	-1.20722	2.30241	5.06103
YLR098C	CHA4	2.9802	2.26514	2.30096	0.255802	0.238362	0.183645	0.00968197	0.042168	0.0172661	2.51543	0.225936	2.2895	4.63749
YKL150W	MCR1	0.497646	1.19457	0.664469	-1.47397	-1.42212	-1.60212	0.00575987	0.0335458	0.0124285	0.785561	-1.49941	2.28497	5.15684
YNL100W	MIC27	0.548715	0.49186	0.427765	-1.58743	-2.04134	-1.74834	0.00201137	0.0213963	0.00700528	0.489447	-1.79237	2.28181	6.20894
YBL087C	RPL23A	3.67402	2.48471	2.06147	0.55243	0.263054	0.57753	0.037355	0.0884841	0.0475976	2.74007	0.464338	2.27573	3.28729
YPL242C	IQG1	0.788382	-0.238461	-0.486916	-1.76809	-2.47217	-2.42405	0.0132892	0.0484429	0.0215074	0.0210014	-2.22143	2.24244	4.3208
YDR393W	SHE9	0.078193	-0.569878	-0.175754	-2.52822	-2.37554	-2.47436	0.0049885	0.0312735	0.0114208	-0.22248	-2.45937	2.2369	5.30062
YOR147W	MDM32	0.381388	-0.269195	0.369964	-2.39812	-1.77411	-2.02385	0.00154793	0.0188765	0.00615577	0.160719	-2.06536	2.22608	6.47084
YOR062C	#N/A	0.16525	0.832676	1.74897	-1.31643	-1.2066	-1.37977	0.0388903	0.0910567	0.0492185	0.915632	-1.30093	2.21657	3.24701
YGL187C	COX4	2.06568	1.74766	1.50399	-0.411959	-0.496914	-0.415382	0.00439613	0.029467	0.0106232	1.77244	-0.441419	2.21386	5.42703
YLR341W	SPO77	-0.311628	-0.355105	-0.427623	-2.65831	-2.42181	-2.63204	0.000190215	0.00907394	0.00249659	-0.364785	-2.57072	2.20593	8.56736
YJR016C	ILV3	2.16768	1.68643	1.14289	-0.471441	-0.575723	-0.528148	0.0169624	0.0554156	0.0256984	1.66567	-0.525104	2.19077	4.07675
YAR007C	RFA1	1.19914	0.549292	0.45459	-1.39988	-1.47082	-1.49224	0.0104131	0.0433653	0.0181374	0.73434	-1.45431	2.18865	4.56469
YDR295C	HDA2	2.46044	1.87854	2.46888	0.30784	-0.108617	0.0484921	0.00155717	0.0189211	0.00617355	2.26929	0.0825717	2.18671	6.46488
YKL165C-A	#N/A	1.81073	1.01945	1.12557	-0.784953	-0.941366	-0.875053	0.0106645	0.0438844	0.0184354	1.31858	-0.867124	2.18571	4.54084
YGL080W	MPC1	1.41151	1.70906	2.20631	-0.352911	-0.479567	-0.396922	0.00964968	0.0421272	0.0172274	1.77563	-0.4098	2.18543	4.64083
YMR122C	#N/A	1.93878	2.00119	2.71447	0.008411	-0.0218078	0.125217	0.0108403	0.0441831	0.0186434	2.21815	0.0372735	2.18087	4.52449
YER014W	HEM14	2.06568	1.5172	1.1367	-0.584845	-0.642999	-0.547243	0.0144036	0.0505844	0.0227914	1.5732	-0.591696	2.16489	4.24028
YGL164C	YRB30	0.373853	0.0883818	-0.122578	-2.01733	-2.10385	-2.01968	0.00333711	0.0266142	0.00912177	0.113219	-2.04695	2.16017	5.70265
YJL161W	#N/A	1.98316	1.60939	2.13363	-0.337865	-0.253438	-0.129686	0.00204707	0.0214796	0.00706762	1.90872	-0.24033	2.14905	6.19135
YLR077W	FMP25	0.332589	0.134473	0.45459	-1.96793	-1.83603	-1.71201	8.00993e-05	0.00680145	0.00174928	0.307217	-1.83866	2.14587	9.43224
YLR191W	PEX13	-0.170283	-0.871406	-0.690179	-2.7015	-2.66066	-2.79262	0.00782688	0.0379342	0.0150201	-0.577289	-2.71826	2.14097	4.85019
YDL027C	#N/A	1.31565	0.832676	1.03755	-1.01533	-1.26045	-0.91906	0.000420775	0.0121139	0.0034647	1.06196	-1.06495	2.12691	7.77341
YMR301C	ATM1	1.11661	1.33284	1.81881	-0.708335	-0.716042	-0.657126	0.00906596	0.0411523	0.0165264	1.42275	-0.693835	2.11659	4.70323
YOR334W	MRS2	1.45945	0.637924	0.681843	-1.28632	-1.2066	-1.07263	0.0121123	0.0463614	0.0201386	0.926404	-1.18852	2.11492	4.41354
YLR353W	BUD8	0.415117	-0.142073	-0.122578	-2.11612	-2.03081	-2.04166	0.00646514	0.0350818	0.0133273	0.0501552	-2.06286	2.11302	5.04133
YPR020W	ATP20	1.07598	1.31956	1.19	-0.774452	-0.64113	-1.31834	0.00520709	0.0319809	0.0117095	1.19518	-0.911308	2.10649	5.25773
YKR075C	#N/A	0.745231	1.19457	1.97622	-0.733034	-0.789085	-0.854916	0.0271954	0.0724836	0.0368647	1.30534	-0.792345	2.09768	3.60471
YLR382C	NAM2	1.76742	1.10536	1.41942	-0.368651	-0.87197	-0.7399	0.00127553	0.0182526	0.0056131	1.43073	-0.660174	2.09091	6.66439
YOR065W	CYT1	0.201075	0.0898701	-0.162445	-2.14197	-2.12222	-1.86908	0.000147046	0.00829806	0.00224317	0.0428334	-2.04442	2.08726	8.82476
YIL065C	FIS1	1.85405	3.16719	2.38492	0.515991	0.284626	0.363849	0.0288096	0.0750768	0.0385803	2.46872	0.388155	2.08056	3.54705
YBL063W	KIP1	-0.218216	-0.627965	-0.639363	-2.55095	-2.57988	-2.57762	0.00428827	0.0292625	0.0104752	-0.495182	-2.56948	2.0743	5.45187
YDR125C	ECM18	1.81073	1.83559	1.37744	-0.316613	-0.3862	-0.424543	0.00385452	0.027852	0.00986987	1.67459	-0.375785	2.05037	5.55851
YJR100C	AIM25	1.63748	1.32013	1.08359	-0.654859	-0.686915	-0.762426	0.00471156	0.0303424	0.0110509	1.34707	-0.7014	2.04847	5.35774
YDR377W	ATP17	0.727895	0.461036	0.369964	-1.48746	-1.42714	-1.59587	0.000631755	0.0147276	0.00410526	0.519632	-1.50349	2.02312	7.36701
YPL139C	UME1	1.16346	1.05621	1.19124	-0.956433	-0.785417	-0.881024	8.47214e-06	0.00335758	0.000812786	1.13697	-0.874292	2.01126	11.6787
YKL138C	MRPL31	-0.218216	-0.335837	-0.740994	-2.31007	-2.39139	-2.60833	0.00127325	0.0182526	0.00560837	-0.431683	-2.4366	2.00491	6.66618
YLL052C	AQY2	-0.17551	-0.666396	-0.935979	-2.51918	-2.62024	-2.64541	0.010397	0.0433375	0.0181182	-0.592628	-2.59494	2.00232	4.56624
YHR162W	MPC2	-0.0517475	-0.140331	-0.00784057	-2.24201	-1.93604	-2.00133	0.000556467	0.0134597	0.00389132	-0.0666396	-2.05979	1.99315	7.4939
YDR178W	SDH4	1.33083	1.09823	0.659435	-1.03727	-0.995112	-0.833974	0.0057437	0.0335458	0.0124077	1.0295	-0.95545	1.98495	5.15965
YML086C	ALO1	0.53891	0.180564	-0.175048	-1.72095	-1.93342	-1.75596	0.00631516	0.0349814	0.0131376	0.181475	-1.80344	1.98492	5.0648
YOR266W	PNT1	1.20434	0.461036	0.789747	-1.20125	-1.19582	-1.10031	0.0102126	0.0429676	0.0178991	0.818376	-1.16579	1.98417	4.58413
YER168C	CCA1	2.50375	1.83559	2.17503	0.255802	0.192098	0.116069	0.00729432	0.0369522	0.0143636	2.17146	0.18799	1.98347	4.92066
YOR233W	KIN4	-0.24511	-0.556893	-1.01457	-2.58538	-2.6395	-2.50317	0.0107566	0.0439988	0.0185445	-0.605523	-2.57602	1.97049	4.53223
YHR177W	ROF1	0.53891	-0.142073	-0.437397	-2.01733	-2.03081	-1.88782	0.0189173	0.0586062	0.0278833	-0.0135203	-1.97865	1.96513	3.96768
YNR019W	ARE2	0.497646	0.0883818	-0.384927	-1.77035	-1.93342	-1.9098	0.014118	0.0500247	0.0224634	0.0670333	-1.87119	1.93822	4.26031
YDR381C-A	COI1	2.03465	1.1248	1.29163	-0.804562	0.0859004	-0.61192	0.00776435	0.0378923	0.0149433	1.48369	-0.443527	1.92722	4.85821
YDR113C	PDS1	-0.409949	-1.06616	-0.893441	-2.64128	-2.74144	-2.7619	0.00842084	0.0392972	0.0157455	-0.789849	-2.71487	1.92502	4.77705
YFR045W	#N/A	0.910288	1.24066	1.1367	-0.78243	-0.886475	-0.788986	0.00102734	0.0173988	0.00507956	1.09588	-0.819297	1.91518	6.88078
YDR034W-B	#N/A	1.16103	0.461036	1.25151	-1.04514	-1.35774	-0.447069	0.00652336	0.0350818	0.0134007	0.957858	-0.949983	1.90784	5.03237
YMR086C-A	#N/A	1.65118	1.66037	1.64734	-0.20236	-0.802692	0.248073	0.0245653	0.0687083	0.0340499	1.65296	-0.252326	1.90529	3.70642
YGL061C	DUO1	0.213183	1.17349	0.935921	-0.864783	-1.2066	-1.31834	0.0108951	0.0442011	0.0187082	0.774199	-1.12991	1.90411	4.51944
YBR218C	PYC2	1.45636	1.18225	2.06147	-0.309777	-0.313605	-0.386998	0.0173736	0.0561184	0.0261604	1.56669	-0.336793	1.90349	4.0528
YPR001W	CIT3	1.98316	1.83984	1.55646	-0.0661872	-0.204743	-0.041779	0.0014952	0.0186745	0.00605364	1.79315	-0.104236	1.89739	6.5055
YHR173C	#N/A	1.85936	2.62339	2.18609	0.180793	0.403946	0.397755	0.00804096	0.0383584	0.0152823	2.22295	0.327498	1.89545	4.82321
YNL037C	IDH1	1.50754	1.32013	1.20953	-0.39467	-0.686915	-0.559696	9.90944e-05	0.00722871	0.00190611	1.34573	-0.547094	1.89283	9.21944
YFR028C	CDC14	-0.217352	-0.246248	-0.645904	-2.43835	-2.17464	-2.1749	0.000771547	0.0155063	0.0044732	-0.369835	-2.26263	1.8928	7.16711
YMR302C	YME2	0.869023	0.0422907	-0.175048	-1.62216	-1.71429	-1.60212	0.0259696	0.0707301	0.0355563	0.245422	-1.64619	1.89161	3.65083
YAR064W	#N/A	1.3776	1.0624	1.20953	-0.758934	-0.501859	-0.7399	0.000112769	0.00744857	0.0020098	1.21651	-0.666898	1.88341	9.09017
YJL060W	BNA3	1.65304	1.60939	1.60893	-0.164979	-0.472566	-0.107709	0.0032098	0.0259985	0.00893249	1.62379	-0.248418	1.8722	5.74155
YNR037C	RSM19	1.59417	1.0624	1.37744	-0.654859	-0.27054	-0.627273	0.00088401	0.016442	0.00474855	1.34467	-0.517557	1.86223	7.03104
YGL066W	SGF73	1.69431	0.964112	0.874349	-0.634241	-0.789085	-0.613173	0.0156734	0.0529504	0.024241	1.17759	-0.678833	1.85642	4.15579
YML021C	UNG1	1.85936	0.964112	1.39905	-0.461355	-0.423871	-0.437359	0.0188493	0.0584657	0.0278078	1.40751	-0.440862	1.84837	3.97128
YDR174W	HMO1	-0.426566	-0.414308	-0.984325	-2.54613	-2.59403	-2.19843	0.00220721	0.0221668	0.00734276	-0.6084	-2.4462	1.8378	6.11603
YGR094W	VAS1	0.121507	0.332172	0.45392	-1.61756	-1.56593	-1.39314	0.000211045	0.00926613	0.00260666	0.302533	-1.52554	1.82807	8.46344
YMR054W	STV1	0.869023	0.0883818	-0.122578	-1.42458	-1.64125	-1.58015	0.0221822	0.0646396	0.0314714	0.278276	-1.54866	1.82693	3.80846
YPR024W	YME1	-0.0517475	-0.569878	-0.343667	-2.0859	-2.42181	-1.86617	0.00124619	0.0182526	0.00555221	-0.321764	-2.12463	1.80286	6.68766
YOR032C	HMS1	0.452849	-0.481901	-0.995072	-2.49073	-1.66436	-2.27048	0.0310953	0.0786078	0.0409987	-0.341375	-2.14186	1.80048	3.4707
YKL029C	MAE1	1.83294	1.56039	0.852819	-0.148113	-0.5233	-0.481098	0.0149278	0.0515816	0.0233916	1.41538	-0.38417	1.79955	4.20453
YGR112W	SHY1	0.828716	0.594048	1.09455	-1.27976	-1.28344	-0.316423	0.0175604	0.0565444	0.0263698	0.839104	-0.959875	1.79898	4.04211
YOL034W	SMC5	0.452849	-0.092397	0.122871	-1.64765	-1.66436	-1.59477	0.00692021	0.0358681	0.0138984	0.161108	-1.63559	1.7967	4.97331
YKL185W	ASH1	1.73557	1.33284	1.29411	-0.239073	-0.521262	-0.261546	0.000967112	0.0171143	0.00494286	1.45417	-0.340627	1.7948	6.9412
YBL085W	BOI1	-0.162582	-0.142073	-0.857156	-2.19022	-2.22559	-2.12956	0.0156635	0.0529504	0.0242298	-0.38727	-2.18179	1.79452	4.15642
YKL223W	#N/A	2.72591	2.25466	2.55338	0.699451	0.671769	0.793335	0.00371651	0.0276818	0.00967337	2.51132	0.721518	1.7898	5.59497
YIL131C	FKH1	0.201075	-0.162219	-0.887633	-1.65698	-2.27949	-2.269	0.0136438	0.049038	0.0219172	-0.282926	-2.06849	1.78556	4.29447
YGR293C	#N/A	2.31327	1.83984	1.6614	0.205491	0.111775	0.156011	0.0105889	0.0437499	0.0183459	1.93817	0.157759	1.78041	4.54795
YPR119W	CLB2	-0.409949	-1.06616	-1.04589	-2.58106	-2.6068	-2.66976	0.0133459	0.048516	0.0215729	-0.840665	-2.61921	1.77854	4.31655
YPL155C	KIP2	0.208796	-0.372529	-0.542337	-2.3384	-2.27429	-1.42631	0.0101756	0.0429451	0.017855	-0.235356	-2.013	1.77764	4.58776
YBR300C	#N/A	1.40546	1.19457	0.926819	-0.486053	-0.716042	-0.591196	0.00169807	0.0195715	0.00643991	1.17561	-0.597764	1.77338	6.37826
YKL172W	EBP2	0.208796	0.687565	0.50706	-1.27639	-1.30038	-1.3384	0.00550698	0.0329527	0.0121014	0.467807	-1.30506	1.77287	5.20174
YCL063W	VAC17	0.786495	-0.0959824	-0.279988	-1.57277	-1.64125	-1.69003	0.0316785	0.0795746	0.0416143	0.136842	-1.63468	1.77152	3.45212
YHR112C	0	-0.426566	-0.540352	-1.08102	-2.54613	-2.35812	-2.4572	0.00895523	0.0408005	0.0163929	-0.682645	-2.45382	1.77117	4.71552
YOR211C	MGM1	-0.505816	-0.384525	-0.995072	-2.49073	-2.25675	-2.42405	0.00562045	0.0333388	0.0122485	-0.628471	-2.39051	1.76204	5.18134
YNL121C	TOM70	0.261116	0.00497908	-0.385285	-1.82831	-1.74514	-1.80977	0.0102446	0.0429833	0.0179371	-0.0397299	-1.7944	1.75467	4.581
YLR059C	REX2	1.0744	0.847629	0.873703	-1.04514	-0.941366	-0.469594	0.00452053	0.0297823	0.0107927	0.931912	-0.818701	1.75061	5.39913
YBR083W	TEC1	0.291325	-0.326438	-0.594807	-1.89384	-2.03081	-1.95375	0.0198285	0.0603405	0.028892	-0.209973	-1.95947	1.74949	3.92063
YPR065W	ROX1	-0.410167	-0.87953	-1.17197	-2.63478	-2.5908	-2.48119	0.0129422	0.0477979	0.0211051	-0.820557	-2.56893	1.74837	4.34727
YDR228C	PCF11	2.37381	1.32013	1.96514	-0.00438665	0.469681	-0.0416098	0.0145276	0.0507704	0.0229336	1.88636	0.141228	1.74513	4.23171
YLR395C	COX8	1.3776	1.96445	2.13305	0.229783	0.0995703	-0.0866608	0.00887501	0.040584	0.016296	1.82503	0.0808976	1.74414	4.72452
YJL104W	PAM16	2.31327	1.5633	1.45152	0.106699	-0.0343103	0.024151	0.0212345	0.0631642	0.0304371	1.77603	0.0321799	1.74385	3.85213
YLR259C	HSP60	1.40546	0.779748	0.926819	-0.757732	-0.813432	-0.547243	0.00498968	0.0312735	0.0114223	1.03734	-0.706135	1.74348	5.30038
YMR167W	MLH1	-0.218216	-1.26091	-1.55404	-2.94238	-2.55295	-2.7619	0.0418304	0.0948605	0.0523326	-1.01106	-2.75241	1.74135	3.17413
YGR077C	PEX8	0.786495	0.134473	-0.0176385	-1.44928	-1.42212	-1.44829	0.0193734	0.0595892	0.028389	0.30111	-1.43989	1.741	3.94385
YER053C	PIC2	0.740448	0.589236	-0.0803912	-1.4971	-1.12582	-1.34906	0.0106871	0.0439028	0.0184622	0.416431	-1.32399	1.74042	4.53872
YDR096W	GIS1	-0.311628	-0.31215	-0.427623	-1.90376	-2.02857	-2.31668	0.00256708	0.0235244	0.00793684	-0.350467	-2.083	1.73254	5.96499
YBL059W	#N/A	0.836315	1.51431	0.935921	-0.654012	-0.237224	-1.0112	0.00497234	0.0312735	0.0113993	1.09551	-0.634146	1.72966	5.30386
YLR063W	BMT6	2.11393	1.19127	1.58733	0.0216322	-0.316804	0.0259666	0.0128477	0.0477409	0.0209955	1.63084	-0.0897351	1.72058	4.35459
YGR062C	COX18	0.786873	0.594048	0.659435	-1.03727	-1.12617	-0.9516	2.49879e-05	0.00501643	0.00114801	0.680119	-1.03835	1.71846	10.5971
YML009C	MRPL39	1.69431	1.28675	1.1367	-0.263771	-0.423871	-0.349452	0.00608113	0.0342404	0.0128402	1.37258	-0.345698	1.71828	5.10256
YLR004C	THI73	0.580174	-0.0498914	-0.122578	-1.54807	-1.59255	-1.60212	0.0160524	0.053633	0.024671	0.135901	-1.58092	1.71682	4.1319
YHR198C	AIM18	0.786495	0.733656	0.769409	-0.90592	-0.959518	-0.986776	2.42511e-06	0.00195708	0.000511663	0.763187	-0.950738	1.71392	12.9296
YKR053C	YSR3	1.2404	0.825839	0.612	-0.683637	-0.959518	-0.810963	0.00487984	0.0310766	0.0112762	0.892746	-0.818039	1.71079	5.32264
YGR047C	TFC4	0.644582	0.199731	-0.0803912	-1.55732	-1.36816	-1.4412	0.0108911	0.0442011	0.0187035	0.254641	-1.45556	1.7102	4.51981
YLR045C	STU2	-0.181688	-0.913517	-0.595536	-2.16395	-2.42181	-2.22658	0.00846342	0.0393612	0.0157973	-0.56358	-2.27078	1.7072	4.772
YER040W	GLN3	-0.24511	-1.0178	-1.32938	-2.63478	-2.61515	-2.45921	0.030816	0.0780934	0.0407037	-0.864099	-2.56972	1.70562	3.47972
YEL052W	AFG1	1.11661	0.825839	0.664469	-0.831826	-0.83778	-0.832939	0.00597163	0.0340496	0.0127003	0.868972	-0.834182	1.70315	5.12073
YCR003W	MRPL32	1.02805	0.930052	0.529396	-1.01533	-0.748838	-0.857632	0.00226416	0.0223861	0.00743889	0.829165	-0.873935	1.7031	6.09055
YGL107C	RMD9	1.73557	1.24066	1.03176	-0.387261	-0.423871	-0.283522	0.0121502	0.0464031	0.0201829	1.336	-0.364885	1.70088	4.41041
YML034W	SRC1	0.338074	-0.097376	-0.0917971	-1.51348	-1.77411	-1.66345	0.0018209	0.0203083	0.00666566	0.0496336	-1.65035	1.69998	6.30842
YML119W	#N/A	2.0273	1.49195	1.79723	0.30784	-0.178013	0.0935431	0.00130739	0.0183085	0.00567864	1.77216	0.0744568	1.6977	6.63972
YNL239W	LAP3	0.954244	1.18225	1.14289	-0.606161	-0.68057	-0.504623	8.12234e-05	0.00680145	0.00175904	1.09313	-0.597118	1.69025	9.41831
YJL092W	SRS2	-0.889282	-0.725342	-1.65568	-2.82194	-2.63373	-2.88476	0.0217524	0.0638304	0.031003	-1.0901	-2.78014	1.69004	3.82803
YBR192W	RIM2	1.07977	0.930166	0.175976	-1.25282	-1.54556	-0.0576467	0.0447252	0.0989795	0.0554164	0.728638	-0.952008	1.68065	3.10722
YBR291C	CTP1	1.11661	1.37893	1.60893	-0.387261	-0.277786	-0.261546	0.00448831	0.0297303	0.0107489	1.36816	-0.308864	1.67702	5.40628
YGR195W	SKI6	1.94189	1.5633	1.45152	0.0573029	-0.0586578	-0.0637557	0.00513129	0.031843	0.0116097	1.65223	-0.0217035	1.67394	5.2724
YDR298C	ATP5	1.85936	1.5172	1.24164	-0.0661872	-0.229091	-0.107709	0.00764253	0.0377374	0.0147935	1.5394	-0.134329	1.67373	4.87403
YPR008W	HAA1	0.0437395	-0.326438	-0.594807	-1.96793	-1.93342	-1.97573	0.0118044	0.0457559	0.0197782	-0.292502	-1.95903	1.66653	4.43928
YBR250W	SPO23	1.31565	1.27087	0.275318	-0.774452	-0.64113	-0.704062	0.0378726	0.089249	0.0481438	0.953944	-0.706548	1.66049	3.27353
YKL196C	YKT6	1.90063	2.43903	2.55338	1.3416	0.282208	0.287871	0.0235587	0.0668023	0.0329643	2.29768	0.637226	1.66045	3.74826
YDL155W	CLB3	-0.451431	-0.833439	-0.542337	-2.23961	-2.27429	-2.2834	0.0043696	0.0294662	0.0105869	-0.609069	-2.26577	1.6567	5.43308
YBR095C	RXT2	1.12391	0.783988	0.783474	-0.714232	-0.775765	-0.76549	0.00385381	0.027852	0.00986886	0.897125	-0.751829	1.64895	5.55869
YOR236W	DFR1	2.27201	1.5633	1.60893	0.205491	0.06308	0.243918	0.0148075	0.0512689	0.0232541	1.81474	0.17083	1.64391	4.21262
YLR227C	ADY4	0.0214499	-0.189773	-0.486916	-1.82831	-1.74514	-1.99405	0.00239246	0.0226997	0.00765244	-0.218413	-1.85583	1.63742	6.03543
YDR347W	MRP1	2.02442	1.60939	1.29411	0.131397	-0.204743	0.0900811	0.0065754	0.0351544	0.0134662	1.64264	0.00557825	1.63706	5.02442
YHR214C-D	#N/A	2.27201	2.30075	2.50091	0.847639	0.550031	0.771358	0.000185033	0.00905558	0.00246809	2.35789	0.72301	1.63488	8.59498
YDL058W	USO1	-0.362016	-0.238461	-1.14752	-2.24985	-2.09519	-2.30119	0.0247264	0.0687628	0.0342231	-0.582665	-2.21541	1.63274	3.69988
YNL216W	RAP1	0.25006	-0.464711	-0.804686	-2.04203	-2.03081	-1.84387	0.0300736	0.0770236	0.039919	-0.339779	-1.97224	1.63246	3.50411
YHR168W	MTG2	2.06568	1.70157	1.55646	0.304283	0.0143849	0.112058	0.00209514	0.0215452	0.00715099	1.77457	0.143575	1.63099	6.16814
YOR305W	RRG7	1.17185	0.540548	0.681843	-0.744342	-0.802692	-0.949774	0.00840063	0.0392385	0.0157209	0.798079	-0.83227	1.63035	4.77945
YNR031C	SSK2	-0.362016	-1.06616	-1.14752	-2.46062	-2.39139	-2.60833	0.017631	0.056571	0.026449	-0.858564	-2.48678	1.62822	4.03809
YOR179C	SYC1	1.84291	1.70906	1.59652	0.0385211	0.112827	0.125217	0.000587398	0.0139085	0.0039808	1.71617	0.0921886	1.62398	7.43981
YKL044W	MMO1	2.14821	1.5633	1.45152	0.156095	0.0143849	0.134034	0.014426	0.0505935	0.0228171	1.72101	0.101505	1.6195	4.23872
YLR057W	MNL2	0.16482	-0.441014	-0.217732	-1.72163	-1.72785	-1.8887	0.00736508	0.0370638	0.0144512	-0.164642	-1.77939	1.61475	4.911
YKR015C	#N/A	0.996087	0.678077	0.0309385	-1.09115	-1.04754	-0.99865	0.0286689	0.0748617	0.038431	0.568368	-1.04578	1.61415	3.55194
YPL141C	FRK1	-0.0387889	-0.510802	-1.06704	-2.26431	-2.15255	-2.04166	0.0277295	0.0731503	0.0374332	-0.538875	-2.15284	1.61396	3.58526
YCR095C	#N/A	1.29097	1.79263	1.67129	0.0216322	-0.108617	0.00344114	0.00576175	0.0335458	0.0124309	1.58497	-0.0278479	1.61281	5.15651
YEL032W	MCM3	0.410289	0.0478553	0.0309385	-1.27976	-1.38829	-1.68088	0.000727919	0.0152675	0.00436183	0.163028	-1.44964	1.61267	7.22532
YGR067C	#N/A	1.28167	0.687565	0.244711	-0.831826	-0.886475	-0.898869	0.0325641	0.0809369	0.0425485	0.73798	-0.87239	1.61037	3.42454
YHR067W	HTD2	1.48799	1.5633	1.81881	-0.0414892	0.0143849	0.0681044	0.00189775	0.0208025	0.00680413	1.62336	0.0136667	1.6097	6.26709
YOL140W	ARG8	1.85936	1.19457	1.29411	-0.189677	-0.156048	-0.107709	0.0153499	0.0522342	0.023873	1.44935	-0.151145	1.60049	4.17665
YKL016C	ATP7	2.23074	1.5172	1.50399	0.378377	-0.0586578	0.156011	0.00962162	0.0421182	0.0171939	1.75064	0.158577	1.59207	4.64374
YPL118W	MRP51	1.12391	0.443171	0.885105	-0.744342	-0.856546	-0.704062	0.0121469	0.0464031	0.020179	0.817397	-0.768317	1.58571	4.41068
YOR187W	TUF1	0.786495	0.503201	0.0873012	-1.05411	-1.20299	-1.11864	0.0130584	0.0480212	0.0212399	0.458999	-1.12525	1.58424	4.33833
YFL019C	#N/A	1.55531	1.46562	1.19	-0.23247	-0.156443	-0.151209	0.00323508	0.026124	0.00897025	1.40364	-0.180041	1.58369	5.7337
YJL042W	MHP1	-0.844993	-1.2546	-1.56448	-2.81557	-2.82994	-2.76303	0.0161947	0.0540032	0.024832	-1.22136	-2.80285	1.58149	4.12307
YPL020C	ULP1	-0.0517475	-0.741697	-0.385645	-1.9558	-1.93604	-2.02385	0.0142935	0.0504038	0.0226651	-0.39303	-1.9719	1.57887	4.24795
YKL123W	#N/A	1.26771	0.783988	0.935921	-0.714232	-0.668057	-0.366208	0.00124785	0.0182526	0.00555566	0.995874	-0.582832	1.57871	6.68633
YGR109C	CLB6	-0.83139	-0.827607	-0.679493	-2.5022	-2.12109	-2.42931	0.00184047	0.0203916	0.00670112	-0.779497	-2.35087	1.57137	6.29773
YGL047W	ALG13	-1.01236	-1.08654	-2.14463	-2.92334	-2.961	-3.06886	0.048408	0.103014	0.0593722	-1.41451	-2.9844	1.56989	3.02809
YDR424C	DYN2	1.90063	1.65548	1.71387	0.230189	0.209165	0.134034	0.000655649	0.0148806	0.00417059	1.75666	0.19113	1.56553	7.32988
YMR003W	AIM34	-0.170283	0.345795	0.275318	-1.40677	-1.2066	-1.62548	0.00203264	0.0214796	0.00704247	0.150277	-1.41295	1.56323	6.19842
YDL090C	RAM1	2.23074	1.47111	1.29411	0.180793	0.06308	0.0681044	0.0303547	0.0774605	0.0402162	1.66532	0.103992	1.56133	3.4948
YJL093C	TOK1	0.121507	-1.12829	-0.51158	-2.18997	-2.14423	-1.86617	0.0410937	0.093762	0.0515508	-0.506121	-2.06679	1.56067	3.1919
YOR354C	MSC6	1.16103	0.67581	0.747768	-0.550783	-0.941366	-0.604747	0.00156314	0.018949	0.00618501	0.861536	-0.698965	1.5605	6.46106
YLL059C	#N/A	1.15787	0.595383	0.40212	-0.683637	-1.00821	-0.832939	0.0111199	0.0446529	0.0189736	0.718459	-0.841597	1.56006	4.49902
YMR182C	RGM1	1.07598	0.832676	0.478581	-0.925003	-0.560349	-0.796204	0.00321416	0.0259985	0.00893901	0.795746	-0.760519	1.55626	5.74019
YPL023C	MET12	-0.162582	-0.741257	-1.06704	-2.21491	-2.22559	-2.19549	0.0276147	0.0729596	0.0373111	-0.656958	-2.212	1.55504	3.58941
YNL299W	TRF5	0.16482	-0.741697	-0.175754	-1.82571	-1.63532	-1.95628	0.0185896	0.058115	0.0275191	-0.250877	-1.80577	1.55489	3.98515
YER016W	BIM1	-0.533959	-0.925621	-0.857156	-2.4125	-2.24994	-2.30538	0.00238823	0.0226997	0.00764546	-0.772246	-2.3226	1.55036	6.0372
YGR084C	MRP13	1.29097	0.976493	1.08359	-0.290594	-0.686915	-0.311916	0.000984678	0.0171968	0.00498306	1.11702	-0.429808	1.54683	6.9232
YHL020C	OPI1	0.121507	-0.355105	-0.343667	-1.77367	-1.82038	-1.61839	0.00481418	0.0308108	0.0111885	-0.192422	-1.73748	1.54506	5.33619
YGL217C	#N/A	2.51959	2.48512	2.13363	0.872337	0.817855	0.815311	0.00545335	0.0329375	0.0120316	2.37944	0.835168	1.54428	5.21152
YLR065C	SND2	0.684582	0.375126	0.495899	-0.810972	-1.31148	-0.94263	0.00215954	0.0218617	0.00726161	0.518536	-1.02169	1.54023	6.13786
YPL059W	GRX5	2.29321	2.23262	1.43297	0.68715	0.263054	0.38933	0.0177329	0.0567805	0.026563	1.98627	0.446511	1.53976	4.03233
YOR222W	ODC2	0.078193	0.847629	0.45392	-0.941066	-1.01076	-1.28051	0.00970826	0.042168	0.0172975	0.459914	-1.07745	1.53736	4.63478
YDR143C	SAN1	0.535817	-0.0781891	-0.742596	-1.89947	-1.33587	-1.65735	0.0370031	0.0879152	0.0472264	-0.0949892	-1.6309	1.53591	3.29675
YNL167C	SKO1	-0.0387889	-0.510802	-1.17197	-2.11612	-2.07951	-2.12956	0.0426767	0.0961392	0.0532321	-0.573855	-2.1084	1.53454	3.1541
YMR075W	RCO1	1.36358	1.17349	0.783474	-0.413131	-0.344932	-0.519778	0.00789153	0.0381237	0.0150994	1.10685	-0.425947	1.5328	4.84197
YOR114W	#N/A	1.07598	0.199731	0.783474	-0.864783	-1.01811	-0.642634	0.0158559	0.0533223	0.0244482	0.686395	-0.841842	1.52824	4.14421
YLR164W	SHH4	0.944463	0.332172	0.411942	-1.27931	-1.4734	-0.131712	0.050026	0.1046	0.0611231	0.562859	-0.961474	1.52433	2.99521
YNR034W	SOL1	1.33083	1.05621	-0.210791	-1.03727	-0.706782	-0.645774	0.0769223	0.138519	0.0914798	0.725416	-0.796607	1.52202	2.56496
YKL004W	AUR1	0.910288	0.272746	0.192241	-1.07881	-1.08126	-1.03073	0.021087	0.0629762	0.0302756	0.458425	-1.0636	1.52202	3.8591
YGL085W	#N/A	1.73557	1.47111	1.50399	-0.510751	1.08568	-0.415382	0.0955861	0.161831	0.113574	1.57022	0.0531813	1.51704	2.34773
YKL011C	CCE1	0.987776	0.461036	0.45392	-0.915047	-0.918234	-0.807477	0.0108411	0.0441831	0.0186444	0.634244	-0.880253	1.5145	4.52441
YPR058W	YMC1	0.554641	2.09332	0.286007	-0.967085	0.492813	-1.12283	0.119348	0.189932	0.142135	0.977989	-0.532369	1.51036	2.12571
YHR115C	DMA1	0.332589	0.0422907	-0.122578	-1.39988	-1.47082	-1.38236	0.00606142	0.0341927	0.012815	0.0841005	-1.41768	1.50178	5.10581
YOL085C	#N/A	2.06568	1.88593	1.6614	0.526565	0.257861	0.353801	0.000881363	0.016442	0.00474224	1.871	0.379409	1.4916	7.03404
YGR046W	TAM41	0.356982	0.930052	0.275318	-0.955113	-0.668057	-1.28763	0.00576895	0.0335458	0.0124402	0.520784	-0.970266	1.49105	5.15527
YJL201W	ECM25	0.117316	-0.530589	-1.04589	-2.06919	-1.96055	-1.90191	0.0447762	0.0990498	0.0554709	-0.486387	-1.97722	1.49083	3.10608
YGR183C	QCR9	1.50738	0.589236	0.732659	-0.654012	-0.775765	-0.212637	0.0171563	0.0557662	0.0259164	0.943091	-0.547471	1.49056	4.06539
YGR041W	BUD9	-0.987865	-0.0498914	-0.0176385	-1.91854	-1.76299	-1.84387	0.0403541	0.0927975	0.0507671	-0.351798	-1.8418	1.49	3.21006
YJL016W	#N/A	1.63748	1.32013	1.37744	-0.00438665	-0.0623531	-0.0641353	0.00320272	0.0259985	0.0089219	1.44502	-0.043625	1.48864	5.74375
YMR001C	CDC5	-1.22481	-1.50435	-1.19833	-2.76172	-2.82222	-2.79262	0.00344653	0.0270267	0.0092827	-1.30917	-2.79219	1.48302	5.67039
YLR006C	SSK1	-0.781544	-0.787348	-1.11951	-2.3878	-2.42037	-2.32735	0.00381949	0.027852	0.00982017	-0.896133	-2.37851	1.48238	5.56764
YGL224C	SDT1	0.644582	0.248419	-0.283654	-1.55732	-0.829619	-1.4412	0.0144247	0.0505935	0.0228157	0.203116	-1.27604	1.47916	4.23881
YCR028C	FEN2	0.910288	0.411019	0.192241	-0.856524	-1.00821	-1.05271	0.0146986	0.0510292	0.0231295	0.504516	-0.972481	1.477	4.22
YKL221W	MCH2	0.497646	0.272746	0.0873012	-1.1776	-1.25169	-1.14061	0.00400317	0.0285261	0.0100793	0.285898	-1.18997	1.47586	5.52067
YER099C	PRS2	1.44672	1.70157	1.60893	0.180793	0.06308	0.0900811	0.000497312	0.0128704	0.00371294	1.58574	0.111318	1.47442	7.60629
YNL076W	MKS1	-0.268315	-0.956471	-0.721471	-2.29405	-2.00543	-2.0689	0.00911466	0.0413255	0.0165851	-0.648752	-2.1228	1.47404	4.69787
YPL126W	NAN1	1.60325	1.41693	1.44408	0.580503	-0.533422	0.002361	0.0408207	0.0933458	0.0512614	1.48809	0.016481	1.4716	3.19857
YFR024C-A	LSB3	0.828716	0.215914	-0.742596	-1.49531	-1.33587	-1.28095	0.0817463	0.144665	0.0971359	0.100678	-1.37071	1.47139	2.50413
YDL205C	HEM3	-0.0499814	-0.330278	-1.32275	-2.19586	-1.8601	-2.05728	0.0550002	0.110558	0.0665604	-0.567668	-2.03775	1.47008	2.90042
YHR024C	MAS2	1.42091	0.890584	0.999638	-0.420689	-0.848838	0.183645	0.0219261	0.0642048	0.0311924	1.10371	-0.361961	1.46567	3.82008
YGR165W	MRPS35	0.786495	0.87193	1.03176	-0.510751	-0.545609	-0.635149	0.000375665	0.0119206	0.00330655	0.896728	-0.563837	1.46056	7.88681
YBR274W	CHK1	1.81073	0.976493	1.33546	0.125708	-0.27054	-0.109186	0.0136809	0.0490494	0.02196	1.37423	-0.084673	1.4589	4.29175
YLL035W	GRC3	0.951552	0.595383	0.192241	-0.881222	-0.959518	-0.788986	0.0179841	0.0572293	0.026844	0.579725	-0.876575	1.4563	4.01827
YCR028C-A	RIM1	0.692515	0.443171	0.173687	-1.25621	-0.668057	-1.13406	0.003738	0.0277224	0.0097041	0.436458	-1.01944	1.4559	5.58921
YGR260W	TNA1	-0.0800531	0.0883818	-0.0701083	-1.49867	-1.47082	-1.42631	0.000386542	0.011926	0.00334563	-0.0205932	-1.46527	1.44467	7.85827
YBR085W	AAC3	-0.24511	-0.41862	-0.437397	-1.79505	-1.86038	-1.77794	0.000452014	0.0122439	0.00356874	-0.367042	-1.81112	1.44408	7.7018
YHR059W	FYV4	1.21978	0.881364	0.580212	-0.714232	-0.533422	-0.396922	0.00647214	0.0350818	0.0133361	0.893785	-0.548192	1.44198	5.04025
YBL009W	ALK2	-0.225001	-0.913517	-0.637515	-1.87775	-2.14423	-2.0689	0.0103851	0.0433232	0.0181041	-0.592011	-2.03029	1.43828	4.56738
YAL047C	SPC72	-1.51241	-1.3096	-1.24915	-2.91227	-2.74144	-2.73119	0.000220061	0.00944793	0.00265226	-1.35705	-2.79497	1.43791	8.42161
YPL247C	#N/A	0.242918	0.257929	-0.45252	-1.22587	-1.70283	-1.328	0.0105209	0.0436424	0.0182653	0.0161089	-1.4189	1.43501	4.55439
YIR021W	MRS1	1.15787	0.595383	0.55953	-0.683637	-0.691695	-0.613173	0.0165064	0.0543394	0.0251844	0.770929	-0.662835	1.43376	4.10401
YPL078C	ATP4	0.684582	0.461036	0.369964	-0.967085	-0.802574	-1.01021	0.00046401	0.0122865	0.00360765	0.505194	-0.926622	1.43182	7.6756
YMR238W	DFG5	0.580174	0.318837	0.0873012	-1.02941	-1.20299	-1.07468	0.00493414	0.031191	0.0113485	0.328771	-1.10236	1.43113	5.31158
YPL255W	BBP1	-0.0387889	-0.695166	-1.17197	-2.09142	-2.05516	-2.04166	0.0488252	0.103347	0.059823	-0.63531	-2.06275	1.42744	3.01951
YMR072W	ABF2	1.21978	0.589236	0.529396	-0.925003	-0.129516	-0.888346	0.0145441	0.0507704	0.0229526	0.779471	-0.647622	1.42709	4.23057
YDL163W	#N/A	1.91663	1.51837	1.14289	0.525486	0.0795715	-0.292897	0.0120538	0.0462751	0.0200702	1.52596	0.104053	1.42191	4.41837
YLR108C	0	1.85405	1.27718	1.50338	0.0996888	0.423417	-0.154237	0.00387543	0.0278858	0.00989945	1.54487	0.122956	1.42191	5.5531
YPL053C	KTR6	0.884248	0.443171	0.376949	-0.804562	-0.829619	-0.91906	0.00971533	0.042168	0.017306	0.568123	-0.851081	1.4192	4.63405
YDL048C	STP4	0.870559	0.510018	-0.259137	-0.956433	-1.15238	-1.02217	0.0473941	0.101612	0.0582792	0.373813	-1.04366	1.41748	3.04926
YBR264C	YPT10	0.468014	-0.22624	0.118094	-1.48746	-0.941366	-1.46072	0.00638502	0.0349814	0.0132261	0.119956	-1.29651	1.41647	5.0538
YER050C	RSM18	-1.22481	-0.920094	-0.79181	-2.43051	-2.39139	-2.36262	0.00706424	0.0363586	0.0140779	-0.978906	-2.39484	1.41593	4.95271
YCR088W	ABP1	-0.761308	-1.21259	-1.03267	-2.62696	-2.56782	-2.05728	0.00431662	0.0293964	0.0105142	-1.00219	-2.41735	1.41516	5.44528
YJR115W	#N/A	1.0744	2.05036	1.92316	0.359878	0.354021	0.0935431	0.0355597	0.0857919	0.0457049	1.68264	0.269147	1.41349	3.33654
YKL049C	CSE4	0.381388	1.53491	0.411942	-0.836991	0.00704264	-1.07778	0.0493584	0.103794	0.0603997	0.776078	-0.63591	1.41199	3.00865
YJL166W	QCR8	1.31565	0.930052	1.49489	-0.20236	-0.398786	0.125217	0.00349441	0.0270632	0.00935262	1.24686	-0.158643	1.40551	5.65659
YML029W	USA1	1.32293	0.45711	0.139771	-0.856524	-0.716042	-0.723056	0.0556784	0.111437	0.0673084	0.639937	-0.765207	1.40514	2.88816
YOL160W	#N/A	1.69911	1.563	1.03755	-0.11203	0.166682	0.033075	0.0111896	0.0447959	0.0190558	1.43322	0.0292424	1.40398	4.49277
YJL204C	RCY1	0.644582	0.394483	-0.182022	-1.04544	-1.17967	-1.10334	0.0269421	0.0721069	0.0365948	0.285681	-1.10949	1.39517	3.61406
YDR192C	NUP42	-0.593937	-0.792441	-1.32275	-2.41141	-2.0698	-2.41015	0.0106565	0.0438844	0.0184259	-0.903041	-2.29712	1.39408	4.54159
YNL263C	YIF1	0.857836	0.67581	0.579855	-0.62884	-0.802574	-0.627273	0.000286863	0.0106325	0.00295921	0.7045	-0.686229	1.39073	8.15651
YAL019W	FUN30	0.373853	-0.464711	-0.857156	-1.74565	-1.76299	-1.60212	0.0595272	0.116256	0.0715825	-0.316005	-1.70359	1.38758	2.82132
YBL080C	PET112	1.61178	0.825839	1.08423	-0.164979	-0.253438	-0.217592	0.0255359	0.0700162	0.0350919	1.17395	-0.212003	1.38595	3.66767
YDR412W	RRP17	2.02442	1.74766	1.29411	0.477169	0.0143849	0.419731	0.00818695	0.0386256	0.0154606	1.68873	0.303762	1.38497	4.80521
YHL040C	ARN1	0.786495	0.318837	-0.175048	-0.980014	-1.08126	-1.16259	0.034035	0.0831449	0.0440986	0.310095	-1.07462	1.38471	3.38037
YCL051W	LRE1	-0.162582	-0.695166	-1.01457	-2.01733	-1.98212	-2.01968	0.0305766	0.077685	0.0404508	-0.624104	-2.00638	1.38227	3.48752
YOR196C	LIP5	1.11661	0.411019	0.50706	-0.757732	-0.74039	-0.613173	0.0209837	0.0628535	0.0301625	0.678229	-0.703765	1.38199	3.86401
YLR009W	RLP24	0.597955	0.203307	0.244029	-0.732915	-1.28834	-1.07778	0.00312205	0.0257067	0.00880066	0.34843	-1.03301	1.38144	5.76926
YNL020C	ARK1	-0.571509	-1.25715	-0.889384	-2.26803	-2.30615	-2.27163	0.0197852	0.0602801	0.0288443	-0.906016	-2.28194	1.37592	3.92282
YLR152C	#N/A	0.078193	-0.612833	-0.0498188	-1.40941	-1.77411	-1.52829	0.0106559	0.0438844	0.0184253	-0.19482	-1.5706	1.37578	4.54164
YDR130C	FIN1	0.740448	0.248419	0.02124	-0.955113	-0.964254	-1.19549	0.0142415	0.0503353	0.0226054	0.336703	-1.03828	1.37499	4.25159
YGL127C	SOH1	-0.761308	-1.2546	-1.37109	-2.68085	-2.72509	-2.10433	0.00746546	0.0374874	0.0145752	-1.129	-2.50342	1.37442	4.89747
YOR366W	#N/A	1.65118	1.17349	0.580212	-0.23247	-0.210297	-0.274065	0.046794	0.100995	0.0576337	1.13496	-0.238944	1.37391	3.062
YGL141W	HUL5	0.644582	0.297107	0.173687	-1.13577	-0.64113	-1.2262	0.00478936	0.0307282	0.0111553	0.371792	-1.00103	1.37283	5.34136
YIL136W	OM45	-0.384723	-0.750426	-0.935979	-1.92642	-2.09601	-2.15138	0.00651135	0.0350818	0.0133856	-0.690376	-2.05793	1.36756	5.03421
YDR237W	MRPL7	1.3776	1.10536	1.33546	-0.186519	-0.478727	0.386375	0.0237013	0.0669383	0.0331184	1.27281	-0.0929573	1.36576	3.74223
YBR104W	YMC2	0.987776	0.503991	0.411942	-0.784953	-0.710047	-0.694849	0.0149497	0.0515878	0.0234166	0.63457	-0.72995	1.36452	4.20307
YDR120C	TRM1	0.992816	0.226655	-0.0176385	-0.980014	-0.983865	-0.920846	0.0459101	0.100095	0.0566849	0.400611	-0.961575	1.36219	3.08107
YDR172W	SUP35	1.48799	0.964112	0.664469	-0.263771	-0.399524	-0.305499	0.0271026	0.0724235	0.0367658	1.03886	-0.322931	1.36179	3.60813
YIR033W	MGA2	0.356982	0.637924	-0.334469	-1.34654	-0.748838	-1.31834	0.0225188	0.065126	0.0318375	0.220146	-1.13791	1.35805	3.7934
YDR188W	CCT6	-0.384723	-0.750426	-0.404174	-1.92642	-1.8601	-1.82203	0.00513693	0.031843	0.0116171	-0.513108	-1.86952	1.35641	5.2713
YKL129C	MYO3	-0.70145	-0.526924	-0.343667	-1.77367	-1.75098	-2.11396	0.0010469	0.0173988	0.00512327	-0.524013	-1.87954	1.35552	6.86192
YIL114C	POR2	0.57766	0.510018	0.514397	-0.794769	-0.942688	-0.716349	0.0010135	0.0173988	0.00504842	0.534025	-0.817935	1.35196	6.89435
YGL034C	#N/A	0.284761	0.510018	-0.162445	-1.17199	-0.9689	-1.28095	0.0100982	0.0428903	0.0177629	0.210778	-1.14061	1.35139	4.5954
YCL033C	MXR2	1.85405	1.32013	1.41942	0.281821	0.0764384	0.183645	0.00812433	0.0385065	0.0153842	1.5312	0.180635	1.35056	4.81289
YPL029W	SUV3	1.16103	0.804674	1.04162	-0.342632	-0.455596	-0.244339	0.00111797	0.0180041	0.00527953	1.00244	-0.347522	1.34996	6.79624
YNL004W	HRB1	0.497646	-0.142073	-0.437397	-1.35048	-1.39777	-1.38236	0.0390547	0.0912791	0.0493923	-0.027275	-1.37687	1.3496	3.24279
YHR084W	STE12	-1.1779	-1.30011	-1.30917	-2.71035	-2.44494	-2.67709	0.000772035	0.0155063	0.00447443	-1.26239	-2.61079	1.3484	7.16648
YPL012W	RRP12	0.596649	-0.141085	-0.436101	-1.28632	-1.23352	-1.50263	0.0404854	0.092888	0.0509062	0.00648769	-1.34083	1.34731	3.20681
YDR160W	SSY1	0.373853	0.318837	0.0873012	-1.00471	-1.1056	-1.14061	0.00110333	0.0179781	0.00524766	0.259997	-1.08364	1.34364	6.80942
YML078W	CPR3	1.48799	0.779748	1.24164	-0.0908852	-0.180396	-0.239569	0.019592	0.0600108	0.0286308	1.16979	-0.170283	1.34007	3.93263
YOL015W	IRC10	0.980114	0.589236	0.580212	-0.563681	-0.587276	-0.704062	0.00543857	0.0328867	0.0120124	0.716521	-0.61834	1.33486	5.21424
YHR014W	SPO13	-1.03308	-1.45566	-1.0967	-2.52084	-2.55295	-2.51619	0.00916027	0.0413255	0.01664	-1.19515	-2.52999	1.33484	4.69288
YFL039C	ACT1	-0.354942	-0.741697	-0.25971	-1.92978	-1.49653	-1.93375	0.00297098	0.0252639	0.0085709	-0.452117	-1.78669	1.33457	5.81886
YNL189W	SRP1	0.332589	0.226655	-0.122578	-1.2023	-1.1543	-1.20654	0.00965024	0.0421272	0.0172281	0.145555	-1.18771	1.33327	4.64077
YLR254C	NDL1	1.73557	1.60939	1.81881	0.526565	0.306556	0.331825	0.00014979	0.00829806	0.00226047	1.72125	0.388315	1.33294	8.80627
YBL043W	ECM13	0.511328	0.0744431	0.621834	-0.810972	-1.08016	-0.897579	0.00647877	0.0350818	0.0133445	0.402535	-0.929569	1.3321	5.03922
YGR012W	MCY1	1.32293	0.779748	0.612	-0.263771	-0.594304	-0.415382	0.0135862	0.048991	0.0218507	0.904892	-0.424486	1.32938	4.2987
YKR096W	ESL2	0.684582	0.0314883	0.327986	-0.889028	-1.12642	-0.920104	0.0110476	0.0445364	0.0188884	0.348019	-0.978518	1.32654	4.50554
YGR141W	VPS62	1.19914	0.733656	0.50706	-0.411959	-0.642999	-0.481312	0.0151788	0.0519897	0.0236781	0.813284	-0.51209	1.32537	4.18786
YLR131C	ACE2	-0.575223	-0.510802	-0.699746	-1.89384	-1.88473	-1.97573	0.00022454	0.00948223	0.0026745	-0.595257	-1.9181	1.32284	8.40146
YML020W	#N/A	0.332589	0.180564	-0.437397	-1.35048	-1.37343	-1.16259	0.0234113	0.0666144	0.032805	0.0252518	-1.2955	1.32075	3.75454
YIR004W	DJP1	-0.657752	-0.87953	-1.27691	-2.26431	-2.24994	-2.26142	0.0182498	0.0577426	0.0271405	-0.938066	-2.25856	1.32049	4.0036
YHR149C	SKG6	-0.0800531	-0.741257	-1.06704	-1.96793	-1.98212	-1.88782	0.0440946	0.0983017	0.0547428	-0.629449	-1.94596	1.31651	3.12142
YOR048C	RAT1	1.57051	1.24066	1.18917	0.00790686	0.136123	-0.0857323	0.00212412	0.0217132	0.00720091	1.33345	0.0194324	1.31401	6.1544
YDR245W	MNN10	0.554641	0.160353	0.244029	-0.915047	-0.98763	-1.07778	0.00362686	0.0273581	0.0095446	0.319674	-0.993486	1.31316	5.61939
YDR212W	TCP1	-0.441569	-0.31215	-0.343667	-1.51348	-1.58906	-1.93375	0.00588981	0.0340183	0.0125955	-0.365795	-1.67876	1.31297	5.13453
YDL087C	LUC7	-0.928679	-1.29662	-1.17771	-2.49224	-2.46297	-2.38663	0.00405174	0.0286739	0.0101473	-1.13434	-2.44728	1.31295	5.50861
YDL195W	SEC31	-0.0918241	-0.582367	-0.935979	-1.7917	-1.88631	-1.86908	0.0315546	0.079496	0.0414836	-0.536723	-1.84903	1.31231	3.45604
YNL188W	KAR1	-1.22121	-1.6867	-1.4351	-3.17869	-2.44494	-2.65457	0.0111521	0.0447126	0.0190116	-1.44767	-2.7594	1.31173	4.49613
YLR348C	DIC1	0.251447	0.0314883	0.244029	-1.56552	-0.178013	-1.66345	0.108691	0.177714	0.129303	0.175655	-1.13566	1.31131	2.21925
YDL036C	PUS9	1.24766	1.70672	1.37744	0.229783	0.122702	0.0484921	0.00520124	0.0319809	0.0117018	1.44394	0.133659	1.31028	5.25886
YHR007C	ERG11	1.03408	0.595383	0.34965	-0.560147	-0.667347	-0.723056	0.0181088	0.0574387	0.0269832	0.659705	-0.650183	1.30989	4.01136
YBL101W-C	#N/A	1.69911	0.930052	1.08837	-0.14214	-0.344932	0.278787	0.0132955	0.0484429	0.0215146	1.23918	-0.0694282	1.30861	4.32033
YJL187C	SWE1	-0.744763	-0.913517	-0.889384	-2.21599	-2.02857	-2.22658	0.000122877	0.0077203	0.00208224	-0.849221	-2.15705	1.30782	9.00432
YNL211C	#N/A	1.45945	1.17349	1.03755	-0.11203	-0.0756618	-0.0590671	0.00816042	0.0385711	0.0154283	1.2235	-0.0822528	1.30575	4.80846
YOR057W	SGT1	1.55085	1.36309	1.50338	0.411915	-0.085485	0.183645	0.00587298	0.0339973	0.0125739	1.47244	0.170025	1.30241	5.13739
YMR059W	SEN15	1.55531	0.97874	1.34245	0.158962	-0.129516	-0.0590671	0.0063451	0.0349814	0.0131756	1.29217	-0.00987379	1.30204	5.06007
YNL175C	NOP13	-1.00464	-0.698743	-0.469602	-2.18997	-1.72785	-2.15901	0.00378434	0.027852	0.00977019	-0.72433	-2.02561	1.30128	5.57688
YPL146C	NOP53	0.932181	0.49186	0.376949	-0.864783	-0.748838	-0.489064	0.00490931	0.0311487	0.0113155	0.60033	-0.700895	1.30122	5.31662
YKL043W	PHD1	-0.928679	-1.33863	-1.22605	-2.6539	-2.56782	-2.1749	0.00276797	0.0244188	0.00825606	-1.16446	-2.46554	1.30109	5.88964
YBL041W	PRE7	1.19914	1.05629	0.979289	-0.115583	-0.277786	-0.261546	0.000130622	0.00801149	0.00213558	1.07824	-0.218305	1.29654	8.9432
YLL055W	YCT1	-0.0517475	-0.441014	-0.175754	-1.48746	-1.49653	-1.57334	0.00555997	0.0330865	0.0121702	-0.222838	-1.51911	1.29627	5.19216
YGL063C-A	#N/A	1.52925	1.10238	1.6614	0.156095	0.184818	0.0681044	0.0136235	0.049038	0.0218937	1.43101	0.136339	1.29467	4.29596
YLR117C	CLF1	0.468014	-0.0114664	0.286007	-0.836991	-1.28834	-1.01021	0.00256264	0.0235244	0.0079297	0.247518	-1.04518	1.2927	5.96672
YOL084W	PHM7	-0.761308	-0.918485	-1.17771	-2.30363	-2.04358	-2.38663	0.00140119	0.0185476	0.00586823	-0.952501	-2.24462	1.29211	6.57044
YKL177W	#N/A	1.59417	1.27718	1.37744	0.255802	-0.154881	0.273747	0.00265228	0.0238891	0.00807322	1.41626	0.124889	1.29137	5.93234
YOL019W	TOS7	0.497646	-0.234256	-0.647277	-1.42458	-1.42212	-1.40433	0.0612536	0.11846	0.0735157	-0.127962	-1.41701	1.28905	2.79273
YER163C	GCG1	1.42091	2.17923	1.92316	0.77618	0.631604	0.251222	0.0118173	0.0457559	0.0197934	1.8411	0.553002	1.2881	4.43819
YJL019W	MPS3	0.0850037	0.272746	-0.332458	-1.44928	-1.20299	-1.18457	0.00850858	0.0394565	0.0158521	0.0084307	-1.27895	1.28738	4.76668
YGL098W	USE1	0.932181	0.637924	0.529396	-0.623902	-0.587276	-0.550492	0.00720472	0.0367462	0.0142525	0.699834	-0.587223	1.28706	4.93302
YJL106W	IME2	-0.697549	-1.06616	-1.0967	-2.27996	-2.25675	-2.17834	0.00718172	0.036743	0.0142239	-0.95347	-2.23835	1.28488	4.93622
YPL009C	RQC2	0.932181	0.686612	0.376949	-0.774452	-0.533422	-0.550492	0.0062734	0.0349212	0.0130847	0.665247	-0.619455	1.2847	5.07144
YGL136C	MRM2	1.36358	0.97874	1.08837	-0.23247	0.0589734	-0.243351	0.00116318	0.0180178	0.00537695	1.14356	-0.138949	1.28251	6.7566
YBL050W	SEC17	-1.60828	-1.45566	-1.65568	-2.91227	-2.84915	-2.79262	0.00024334	0.0097342	0.00276499	-1.57321	-2.85135	1.27814	8.32105
YNL251C	NRD1	0.00247527	-0.00380032	-0.227518	-1.35048	-1.37343	-1.3384	0.00302735	0.0253375	0.00865705	-0.076281	-1.3541	1.27782	5.80007
tORF47	#N/A	0.661345	0.299944	-0.307483	-1.52226	-1.57177	-0.0811718	0.103268	0.171348	0.122783	0.217936	-1.0584	1.27634	2.27043
YHR045W	#N/A	1.19914	0.503201	0.664469	-0.411959	-0.545609	-0.503289	0.0229489	0.0659413	0.0323043	0.788936	-0.486953	1.27589	3.77449
YML113W	DAT1	-0.699016	-0.649075	-0.804686	-2.04203	-1.98212	-1.95375	0.000106423	0.0073723	0.00196255	-0.717592	-1.99263	1.27504	9.14809
YEL031W	SPF1	-0.614823	-1.17125	-0.805428	-2.11192	-2.19049	-2.11396	0.0142468	0.0503353	0.0226114	-0.863832	-2.13879	1.27495	4.25123
YNL254C	RTC4	0.932181	0.0536671	0.122871	-1.37665	-0.264151	-1.07263	0.0444144	0.0985865	0.0550843	0.369573	-0.904479	1.27405	3.11419
YBR127C	VMA2	0.827759	0.318837	0.0873012	-0.683637	-0.959518	-0.942823	0.0171048	0.055681	0.0258585	0.411299	-0.861993	1.27329	4.0684
YDL149W	ATG9	-0.362016	0.248419	-0.131207	-1.16588	-1.47587	-1.41049	0.00774784	0.037885	0.014923	-0.0816012	-1.35075	1.26914	4.86034
YML107C	PML39	1.42091	1.10536	1.67129	-0.212538	0.330889	0.273747	0.00598992	0.0340682	0.0127237	1.39919	0.1307	1.26849	5.11768
YOR071C	NRT1	-0.138374	-0.655788	-0.385645	-1.59154	-1.72785	-1.66345	0.00977682	0.0422092	0.0173795	-0.393269	-1.66094	1.26768	4.62774
YMR242C	RPL20A	0.500782	1.02743	0.681843	-0.473351	-0.533422	-0.581206	0.0119975	0.0461208	0.0200044	0.736684	-0.529326	1.26601	4.42306
YER158W-A	#N/A	2.35453	2.02421	2.02869	0.971129	0.890897	0.749381	0.0015229	0.0188234	0.00610747	2.13581	0.870469	1.26534	6.48714
YLR013W	GAT3	-0.362016	-1.06616	-1.70649	-2.46062	-2.28368	-2.17834	0.0770762	0.138695	0.0916594	-1.04489	-2.30754	1.26266	2.56296
YPL166W	ATG29	1.69911	1.07612	0.986737	0.008411	-0.156443	0.125217	0.0201303	0.060935	0.0292248	1.25399	-0.00760493	1.26159	3.90553
YKL148C	SDH1	0.814522	0.503991	0.95766	-0.39467	-0.733178	-0.379492	0.00221432	0.0221949	0.00735482	0.758724	-0.502447	1.26117	6.11281
YHL041W	#N/A	0.596649	0.783988	0.631027	-0.593792	-0.533422	-0.642634	0.000249897	0.0097342	0.00279554	0.670555	-0.589949	1.2605	8.29446
YBL030C	PET9	-0.63578	-0.750426	-1.32275	-2.19586	-2.09601	-2.19843	0.0248768	0.0688691	0.0343848	-0.902984	-2.16343	1.26045	3.69382
YJL069C	UTP18	1.28167	0.595383	0.50706	-0.461355	-0.496914	-0.437359	0.035176	0.0850032	0.0453007	0.794703	-0.46521	1.25991	3.34739
YJR030C	#N/A	-0.00843398	-0.569878	-0.343667	-1.40941	-1.75098	-1.52829	0.0052282	0.0320026	0.0117372	-0.307326	-1.56289	1.25557	5.25369
YLR429W	CRN1	-0.468409	-0.498337	-0.645904	-1.84558	-1.51935	-2.01023	0.00674644	0.035467	0.013681	-0.53755	-1.79172	1.25417	4.99874
YGR161C	#N/A	1.63748	1.23422	1.58733	0.281821	0.0301745	0.386375	0.00183633	0.0203916	0.00669362	1.48634	0.23279	1.25355	6.29999
Q0130	OLI1	0.932181	0.49186	0.326134	-0.714232	-0.587276	-0.704062	0.0164442	0.0542865	0.0251142	0.583391	-0.668523	1.25191	4.10778
YKL091C	0	0.951552	1.88593	2.23856	0.625357	0.452641	0.243918	0.072855	0.132914	0.0867513	1.69202	0.440639	1.25138	2.61928
YMR228W	MTF1	1.21978	0.443171	0.732659	-0.3228	-0.479567	-0.550492	0.023783	0.0669934	0.0332067	0.798537	-0.450953	1.24949	3.73878
YKR062W	TFA2	1.52925	0.964112	1.1367	0.00790686	-0.0830054	-0.041779	0.0156291	0.0528702	0.0241907	1.21002	-0.0389592	1.24898	4.15862
YAR050W	FLO1	0.117316	-0.481901	-0.486916	-1.58743	-1.47587	-1.53334	0.0225365	0.065126	0.0318566	-0.283834	-1.53221	1.24838	3.79262
YNL046W	#N/A	0.0348795	-0.483969	-0.427623	-1.40941	-1.68159	-1.52829	0.00732227	0.0370573	0.0143982	-0.292238	-1.53976	1.24752	4.91684
YJR101W	RSM26	1.26771	1.51431	1.64734	0.369733	-0.0218078	0.340215	0.00186383	0.020562	0.00674327	1.47645	0.22938	1.24707	6.28512
YFR007W	YFH7	2.27201	1.79375	1.87128	0.897035	0.550031	0.749381	0.003548	0.0271158	0.00943056	1.97901	0.732149	1.24686	5.64137
YGL228W	SHE10	-0.0800531	-0.695166	-0.804686	-1.74565	-1.81168	-1.75596	0.0304279	0.0775892	0.0402936	-0.526635	-1.7711	1.24446	3.4924
YIL090W	ICE2	0.078193	-0.22624	-0.0498188	-1.43542	-1.05703	-1.43819	0.00204487	0.0214796	0.0070638	-0.0659554	-1.31021	1.24426	6.19242
YDR452W	PPN1	0.16482	-0.31215	-0.217732	-1.22727	-1.49653	-1.37061	0.00458377	0.0299706	0.0108785	-0.121687	-1.36481	1.24312	5.38523
YNL288W	CAF40	0.493974	0.383974	0.514397	-0.713937	-0.995112	-0.622249	0.00394719	0.0282052	0.0100007	0.464115	-0.777099	1.24121	5.53475
YPR045C	THP3	1.50738	1.70906	1.74897	0.369733	0.409025	0.463072	0.0014371	0.0185562	0.00593958	1.65514	0.413943	1.24119	6.54513
YMR032W	HOF1	-0.0387889	-0.464711	-0.857156	-1.74565	-1.71429	-1.6241	0.0318657	0.0798113	0.0418118	-0.453552	-1.69468	1.24113	3.44623
YIR020C	#N/A	0.117316	-0.141085	-0.232838	-1.25621	-1.34123	-1.37977	0.00350646	0.0270844	0.00937018	-0.0855356	-1.32574	1.2402	5.65315
YNL283C	WSC2	-0.301038	-1.00251	-1.56448	-2.76168	-1.65041	-2.1749	0.0644156	0.122551	0.0770821	-0.956009	-2.19566	1.23965	2.7424
YOR201C	MRM1	0.661345	1.09823	0.562743	-0.525329	-0.261182	-0.598723	0.00556312	0.0330865	0.0121743	0.774105	-0.461745	1.23585	5.1916
YKL054C	DEF1	-0.987865	-0.464711	-0.804686	-1.74565	-2.15255	-2.06363	0.00381623	0.027852	0.00981555	-0.752421	-1.98728	1.23486	5.56849
YLL013C	PUF3	0.497646	-0.0498914	-0.437397	-1.1776	-1.34908	-1.16259	0.0396994	0.0920484	0.0500741	0.00345234	-1.22976	1.23321	3.22642
YGL244W	RTF1	1.15787	1.19457	0.50706	-0.239073	-0.229091	-0.371429	0.0271864	0.0724836	0.0368551	0.953167	-0.279864	1.23303	3.60504
YLR403W	SFP1	-0.533959	-0.925621	-1.22444	-2.19022	-2.1282	-2.06363	0.022339	0.064913	0.031642	-0.894675	-2.12735	1.23267	3.80142
YJL205C-A	#N/A	0.870559	0.804122	1.19124	-0.175057	-0.313605	-0.339948	0.003746	0.0277224	0.00971553	0.955307	-0.276203	1.23151	5.58707
YDL222C	FMP45	0.213183	-0.141085	-0.537732	-1.55732	-1.34123	-1.25691	0.0181168	0.0574387	0.0269922	-0.155211	-1.38515	1.22994	4.01091
YDR033W	MRH1	0.251447	-0.269195	0.0341377	-1.14922	-1.26521	-1.25799	0.0110686	0.0445573	0.0189131	0.00546322	-1.22414	1.2296	4.50365
YBR042C	CST26	0.596649	0.394483	0.224502	-0.985223	-0.721911	-0.76549	0.00111343	0.0180041	0.00526966	0.405212	-0.824208	1.22942	6.80031
YLR309C	IMH1	0.338074	-0.655788	-0.301688	-1.46144	-1.5428	-1.30304	0.0449833	0.0992417	0.0556924	-0.206467	-1.43576	1.22929	3.10146
YER164W	CHD1	-0.441569	-0.999426	-0.721471	-2.21599	-1.4734	-2.15901	0.0171185	0.055681	0.0258739	-0.720822	-1.94947	1.22864	4.0676
YDR006C	SOK1	0.910288	0.779748	0.45459	-0.510751	-0.569957	-0.459336	0.00901276	0.0409551	0.0164623	0.714875	-0.513348	1.22822	4.70911
YBR069C	TAT1	0.368446	-0.288263	-0.790941	-1.27976	-1.54556	-1.56325	0.0586831	0.115044	0.0706409	-0.23692	-1.46286	1.22594	2.8356
YHR172W	SPC97	-0.841348	-0.335837	0.02124	-1.64765	-1.52972	-1.6562	0.0362607	0.0868101	0.0464438	-0.385315	-1.61119	1.22587	3.31702
YOR336W	KRE5	0.857836	0.117398	0.663812	-0.915047	-0.27054	-0.852528	0.0155615	0.0526759	0.0241138	0.546349	-0.679372	1.22572	4.16296
YPL204W	HRR25	-0.864073	-0.971712	-1.17197	-2.23961	-2.22559	-2.21747	0.00519412	0.0319809	0.0116924	-1.00259	-2.22756	1.22497	5.26023
YHR117W	TOM71	0.621438	0.226655	-0.332458	-1.05411	-1.17865	-0.920846	0.0398133	0.0922293	0.0501946	0.171879	-1.0512	1.22308	3.22355
YAR002C-A	ERP1	0.16525	-0.189773	-0.131207	-1.34654	-1.17967	-1.28763	0.00289419	0.0251873	0.00845267	-0.0519101	-1.27128	1.21937	5.84505
YMR016C	SOK2	-0.677622	-1.00251	-1.17771	-2.57307	-2.54161	-1.39858	0.0729302	0.132957	0.0868383	-0.952615	-2.17109	1.21847	2.61825
YPR088C	SRP54	0.332589	0.180564	0.0873012	-1.00471	-1.08126	-0.964799	0.000763871	0.0155063	0.00445381	0.200151	-1.01692	1.21707	7.17711
YHL033C	RPL8A	0.836315	0.443171	0.732659	-0.443241	-0.614203	-0.581206	0.00349243	0.0270632	0.00934974	0.670715	-0.546216	1.21693	5.65716
YDR312W	SSF2	0.500782	0.151043	0.275318	-0.804562	-0.937327	-0.980488	0.00182009	0.0203083	0.00666419	0.309048	-0.907459	1.21651	6.30887
YNR077C	#N/A	1.36358	1.66037	2.86691	0.731054	0.651368	0.862354	0.115754	0.185609	0.137805	1.96362	0.748259	1.21536	2.15629
YER123W	YCK3	-0.26615	-0.871406	-1.19833	-2.12941	-1.85285	-1.99405	0.0382553	0.0900371	0.0485478	-0.77863	-1.9921	1.21347	3.26347
YJL200C	ACO2	1.15787	0.134473	0.192241	-0.757732	-0.74039	-0.657126	0.0661514	0.124339	0.0790536	0.494862	-0.718416	1.21328	2.71581
YDR526C	#N/A	2.02442	1.83984	2.18609	0.921733	0.720464	0.771358	0.00126744	0.0182526	0.00559635	2.01679	0.804519	1.21227	6.67076
YIL159W	BNR1	-1.32068	-1.16353	-1.24915	-2.43051	-2.47217	-2.45476	0.000736378	0.0153596	0.00438364	-1.24445	-2.45248	1.20803	7.21377
YPR062W	FCY1	2.07061	1.9215	2.25899	0.724142	0.886055	1.01709	0.000801858	0.0159027	0.00454898	2.0837	0.875762	1.20794	7.12858
YGR096W	TPC1	-0.788077	-0.526924	-0.847406	-1.9558	-1.82038	-2.00133	0.00146556	0.018671	0.00599567	-0.720802	-1.92584	1.20503	6.52552
YFL042C	LAM5	0.456381	0.0422907	-0.0701083	-0.955316	-1.12995	-1.09666	0.0108571	0.0441831	0.0186633	0.142855	-1.06064	1.2035	4.52293
YJR111C	PXP2	1.44672	1.19457	1.1367	0.106699	0.06308	0.00217437	0.00333553	0.0266142	0.00911944	1.25933	0.0573178	1.20201	5.70312
YNL233W	BNI4	-0.571509	-0.569878	-0.51158	-1.79969	-1.65845	-1.7986	0.000342267	0.0117336	0.00318228	-0.550989	-1.75225	1.20126	7.97992
YGR274C	TAF1	0.213183	-0.141085	-0.334469	-1.43688	-1.23352	-1.19549	0.00782064	0.0379342	0.0150124	-0.0874572	-1.28863	1.20117	4.85099
YDL240C-A	#N/A	0.404916	-0.141085	0.02124	-1.01533	-1.04504	-1.25691	0.0079793	0.0382134	0.0152069	0.0950236	-1.10576	1.20078	4.8309
YCL029C	BIK1	-1.11166	-1.24826	-1.27691	-2.61008	-2.07951	-2.54712	0.0129875	0.0478967	0.0211578	-1.21228	-2.41224	1.19996	4.34377
YDR492W	IZH1	0.662702	0.226655	0.139771	-0.78243	-0.910823	-0.876893	0.0138781	0.0495113	0.0221873	0.343043	-0.856715	1.19976	4.27745
YNL151C	RPC31	-0.259195	-0.666396	-0.742596	-1.68392	-1.78147	-1.7985	0.0118101	0.0457559	0.0197849	-0.556062	-1.75463	1.19857	4.4388
YER114C	BOI2	-1.02913	-1.0178	-1.01457	-2.21491	-2.20124	-2.23945	9.56782e-06	0.00352096	0.000846181	-1.0205	-2.21853	1.19804	11.5571
YMR287C	DSS1	0.944463	0.632855	0.663812	-0.472726	-0.432464	-0.447069	0.00619702	0.0346698	0.0129877	0.747043	-0.450753	1.1978	5.08369
YKL170W	MRPL38	1.65304	1.37893	1.1367	0.230189	0.06308	0.287871	0.00678157	0.0355791	0.013725	1.38956	0.193713	1.19584	4.99355
YLR053C	NRS1	1.55085	1.40604	1.79723	0.359878	0.400285	0.4089	0.00813994	0.0385096	0.0154033	1.58471	0.389688	1.19502	4.81097
YLR175W	CBF5	-0.00843398	0.0314883	0.160073	-1.20125	-0.825706	-1.37061	0.0117309	0.0457163	0.0196921	0.0610423	-1.13252	1.19357	4.44553
YHR135C	YCK1	0.0755469	-0.540352	-1.37109	-1.92642	-1.78147	-1.7044	0.101251	0.168933	0.120361	-0.611966	-1.80409	1.19213	2.29016
YBR089W	#N/A	2.17845	1.66037	1.24081	0.490173	0.489806	0.5245	0.0478414	0.102248	0.058761	1.69321	0.501493	1.19172	3.03986
YDR055W	PST1	1.48799	0.918021	0.926819	-0.0661872	-0.131701	-0.041779	0.0223364	0.064913	0.0316391	1.11094	-0.0798889	1.19083	3.80154
YER069W	ARG56	1.8181	1.42502	1.08423	0.304283	0.184818	0.265894	0.0275409	0.0729155	0.0372325	1.44245	0.251665	1.19078	3.59208
YIL016W	SNL1	1.36419	0.687565	0.716939	-0.214375	-0.326481	-0.261546	0.0304664	0.0775892	0.0403343	0.922899	-0.267467	1.19037	3.49113
YBR227C	MCX1	1.07598	0.540548	0.376949	-0.413131	-0.425713	-0.734776	0.0158533	0.0533223	0.0244452	0.664493	-0.52454	1.18903	4.14438
YOR144C	ELG1	0.836315	0.49186	0.529396	-0.352911	-0.560349	-0.796204	0.00232069	0.0225931	0.00753348	0.61919	-0.569821	1.18901	6.06589
YGR009C	SEC9	-1.15292	-1.47871	-1.17197	-2.53599	-2.39602	-2.43724	0.00336529	0.0267225	0.00916337	-1.26787	-2.45642	1.18855	5.69424
YPL091W	GLR1	1.52925	1.10238	0.926819	0.0326049	-0.0830054	0.0461277	0.0178552	0.0569873	0.0266999	1.18615	-0.00142428	1.18758	4.02546
YLR188W	MDL1	0.00247527	0.825839	-0.332458	-0.831826	-1.39777	-0.832939	0.0542693	0.109904	0.0657562	0.165285	-1.02085	1.18613	2.9138
YLR193C	UPS1	0.535817	0.215914	-0.742596	-1.27976	-1.07375	-1.18685	0.0878606	0.152256	0.104366	0.00304531	-1.18012	1.18316	2.432
YJR132W	NMD5	-0.457882	-0.481901	-0.334469	-1.40677	-1.47587	-1.93262	0.0138613	0.0495113	0.022168	-0.424751	-1.60509	1.18033	4.27865
YBL005W	PDR3	-0.970522	-1.33863	-1.41944	-2.60002	-2.27949	-2.38663	0.00336651	0.0267225	0.00916517	-1.24286	-2.42205	1.17918	5.69388
YIL105C	SLM1	-0.528196	-0.913517	-0.847406	-1.9558	-1.91291	-1.95628	0.0092488	0.0415068	0.0167465	-0.76304	-1.94166	1.17862	4.68326
YDR538W	PAD1	0.944463	0.933538	0.915681	-0.108462	-0.501859	-0.131712	0.0112264	0.0448012	0.0190991	0.931228	-0.247344	1.17857	4.48949
YCR073C	SSK22	-0.918017	-1.30011	-1.14125	-2.29405	-2.32928	-2.27163	0.00763699	0.0377374	0.0147867	-1.11979	-2.29832	1.17853	4.87475
YBR059C	AKL1	-0.699016	-0.556893	-1.01457	-1.94324	-1.88473	-1.97573	0.0106572	0.0438844	0.0184268	-0.756825	-1.93456	1.17774	4.54152
YMR066W	SOV1	0.788382	0.49186	0.681843	-0.563681	-0.45264	-0.550492	0.00199706	0.0213019	0.00698016	0.654028	-0.522271	1.1763	6.21608
YLR233C	EST1	1.21978	1.41693	0.986737	0.0385211	0.0859004	-0.028353	0.00761916	0.0377374	0.0147648	1.20782	0.0320228	1.17579	4.87709
YOR203W	#N/A	1.69911	1.66037	1.24081	0.128852	0.759076	0.186645	0.0113688	0.0450136	0.0192668	1.53343	0.358191	1.17524	4.47688
YLR347C	KAP95	-1.02913	-0.971712	-1.11951	-2.11612	-2.20124	-2.32735	0.000197492	0.00920728	0.00253583	-1.04012	-2.21491	1.17479	8.52981
YLR214W	FRE1	0.468014	0.203307	0.327986	-0.706896	-0.895102	-0.920104	0.000353623	0.0117336	0.0032253	0.333103	-0.840701	1.1738	7.94728
YHL011C	PRS3	1.02805	0.443171	0.935921	-0.23247	-0.45264	-0.427636	0.0139326	0.0495113	0.0222501	0.80238	-0.370915	1.1733	4.27352
YPR067W	ISA2	0.932181	0.832676	0.83429	-0.23247	-0.291078	-0.396922	8.97039e-05	0.00722117	0.00183062	0.866382	-0.306823	1.17321	9.319
YDR434W	GPI17	0.309049	-0.141085	-0.0803912	-1.13577	-1.09889	-1.19549	0.0116884	0.0456961	0.0196423	0.029191	-1.14338	1.17257	4.44916
YDR508C	GNP1	0.208796	-0.41862	-0.647277	-1.44928	-1.51951	-1.40433	0.0424517	0.095842	0.0529928	-0.2857	-1.45771	1.17201	3.15939
YKL192C	ACP1	0.771209	0.718765	0.621834	-0.524764	-0.363068	-0.514645	8.35004e-05	0.00682848	0.0017786	0.703936	-0.467492	1.17143	9.39066
YJR031C	GEA1	-0.505816	-0.530589	-1.35078	-2.21974	-1.71821	-1.96334	0.0330718	0.0819951	0.0430836	-0.795729	-1.9671	1.17137	3.40907
YDR115W	MRX14	0.121507	-0.355105	-0.175754	-1.33135	-1.28834	-1.30304	0.0132368	0.0484347	0.0214467	-0.136451	-1.30758	1.17113	4.32475
YMR309C	NIP1	0.078193	0.632855	0.118094	-0.706896	-0.964498	-1.01021	0.00989716	0.0424564	0.0175232	0.276381	-0.893867	1.17025	4.61551
YDR507C	GIN4	1.46422	0.160353	0.95766	-0.39467	-0.131749	-0.402018	0.0840158	0.147278	0.0998125	0.860746	-0.309479	1.17022	2.47675
YNL071W	LAT1	0.987776	0.67581	0.95766	-0.186519	-0.524991	-0.176763	0.00164316	0.0193719	0.00633708	0.873749	-0.296091	1.16984	6.41114
YML081W	TDA9	0.0348795	-0.827607	-0.385645	-1.25329	-1.63532	-1.7986	0.022718	0.065422	0.0320538	-0.392791	-1.5624	1.16961	3.7846
YIL088C	AVT7	0.951552	0.45711	0.40212	-0.510751	-0.594304	-0.591196	0.0195613	0.0599524	0.0285969	0.603594	-0.565417	1.16901	3.9342
YAL007C	ERP2	0.836315	0.394483	0.173687	-0.17225	-0.937327	-0.980488	0.0268927	0.0720869	0.0365421	0.468162	-0.696688	1.16485	3.6159
YBR118W	TEF2	-0.301038	-0.582367	-1.08102	-1.7917	-1.93874	-1.72793	0.0291356	0.0756966	0.0389259	-0.654807	-1.81945	1.16465	3.5358
YKL108W	SLD2	1.07534	0.779748	0.55953	-0.288469	-0.375176	-0.415382	0.0121328	0.0464031	0.0201625	0.804874	-0.359676	1.16455	4.41185
YGL075C	MPS2	-0.889282	-1.21222	-1.35078	-2.21974	-2.39139	-2.33191	0.00737055	0.0370638	0.0144579	-1.15076	-2.31434	1.16358	4.91026
YMR282C	AEP2	1.07598	0.930052	0.580212	-0.774452	0.54366	-0.673348	0.0982229	0.164997	0.11673	0.862082	-0.30138	1.16346	2.32052
YDR137W	RGP1	0.684582	-0.097376	0.286007	-0.941066	-0.733178	-0.94263	0.0271247	0.0724248	0.0367893	0.291071	-0.872291	1.16336	3.60731
YGL165C	#N/A	1.68079	1.27718	1.50338	0.437934	0.192098	0.341324	0.00232224	0.0225931	0.00753607	1.48712	0.323785	1.16333	6.06522
YJR095W	SFC1	-0.368902	-0.234256	-0.0176385	-1.37518	-1.37343	-1.36038	0.00755718	0.0377273	0.0146884	-0.206932	-1.36966	1.16273	4.88526
YDR070C	FMP16	1.29097	1.27718	1.29349	0.229783	0.0533065	0.0935431	0.00194767	0.0211251	0.00689302	1.28721	0.125544	1.16167	6.24112
YOR140W	SFL1	-0.793415	-0.871406	-0.334469	-1.76809	-1.96055	-1.74834	0.0112165	0.0447964	0.0190875	-0.66643	-1.82566	1.15923	4.49037
YHR082C	KSP1	-0.362016	-0.968782	-1.29997	-1.70787	-2.28368	-2.11691	0.0310821	0.0786078	0.0409848	-0.876921	-2.03615	1.15923	3.47112
YGR147C	NAT2	-0.00813861	0.1739	0.36936	-0.956433	-0.916476	-1.06922	0.0035494	0.0271158	0.00943259	0.178374	-0.980712	1.15909	5.64098
YLR054C	OSW2	0.814522	-0.140331	0.45392	-1.01912	-0.409332	-0.920104	0.032046	0.0801073	0.0420021	0.376037	-0.782853	1.15889	3.44058
YBR185C	MBA1	0.596649	0.0536671	0.02124	-1.07555	-0.748838	-0.980488	0.011699	0.0456961	0.0196547	0.223852	-0.93496	1.15881	4.44825
YPL128C	TBF1	-0.510252	-0.246248	-1.12936	-1.84558	-1.80768	-1.7044	0.0443945	0.0985865	0.055063	-0.628621	-1.78589	1.15727	3.11464
YCR040W	MATALPHA1	1.50738	1.70906	1.03755	0.219182	0.409025	0.155931	0.018044	0.0572898	0.0269108	1.418	0.261379	1.15662	4.01494
YPR036W	VMA13	-0.426566	-0.834455	-0.549212	-1.76475	-1.80768	-1.7044	0.00779097	0.0379036	0.014976	-0.603411	-1.75894	1.15553	4.85479
YIL015W	BAR1	-0.719465	-0.918485	-0.935979	-2.08808	-1.96495	-1.9867	0.000587219	0.0139085	0.00398029	-0.857976	-2.01324	1.15527	7.44011
YLL005C	SPO75	0.0693831	-0.676654	-0.436101	-1.61754	-1.66436	-1.2262	0.0164805	0.0543235	0.0251551	-0.34779	-1.5027	1.15491	4.10558
YJR018W	#N/A	2.3958	1.97811	1.97622	1.02053	0.988288	0.881241	0.00944898	0.0419233	0.016987	2.11671	0.963351	1.15336	4.66185
YBR056W	MRX18	1.72411	1.23422	1.37744	0.385896	0.261494	0.228696	0.00969971	0.042168	0.0172873	1.44526	0.292029	1.15323	4.63566
YCR021C	HSP30	0.684582	0.375126	0.537877	-0.498745	-0.825706	-0.537171	0.00117508	0.0180178	0.00540234	0.532528	-0.620541	1.15307	6.74642
YPR027C	#N/A	0.692515	0.589236	0.275318	-0.593792	-0.506494	-0.796204	0.00263262	0.0237952	0.00804188	0.519023	-0.632163	1.15119	5.93978
YOR115C	TRS33	1.50738	1.02743	0.885105	-0.0216991	-0.0756618	0.0637891	0.0216905	0.0638203	0.0309354	1.13997	-0.0111906	1.15116	3.83088
YIL158W	AIM20	0.621438	-0.00380032	-0.175048	-0.881222	-1.12995	-0.986776	0.0331006	0.0820271	0.043114	0.14753	-0.999316	1.14685	3.4082
YCL025C	AGP1	-0.426566	-0.792441	-0.984325	-1.95336	-1.70283	-1.9867	0.00786375	0.0380414	0.0150653	-0.734444	-1.88096	1.14652	4.84549
YLL033W	IRC19	0.980114	0.686612	0.885105	-0.443241	-0.344932	-0.0897811	0.00129778	0.0182682	0.00565892	0.850611	-0.292651	1.14326	6.6471
YHR190W	ERG9	0.703967	-0.00380032	-0.122578	-0.831826	-0.983865	-1.03073	0.0414201	0.094298	0.0518971	0.192529	-0.948807	1.14134	3.18399
YDR524C-A	#N/A	1.98671	1.75775	1.29163	0.520283	0.570587	0.5245	0.0300387	0.0770236	0.0398821	1.6787	0.538457	1.14024	3.50527
YOR038C	HIR2	0.261116	0.686612	0.83429	-0.473351	-0.614203	-0.550492	0.0176345	0.056571	0.0264529	0.594006	-0.546015	1.14002	4.0379
YNR009W	NRM1	1.36358	2.00119	1.74897	0.791274	0.382098	0.5245	0.0101283	0.0429451	0.0177987	1.70458	0.565957	1.13862	4.59242
YDL143W	CCT4	0.159232	0.257929	0.224322	-0.821713	-0.811629	-1.1398	0.0059074	0.0340197	0.0126181	0.213828	-0.924381	1.13821	5.13155
YDL184C	RPL41A	0.208134	0.461036	0.95766	-0.446708	-0.571255	-0.762426	0.0226931	0.0653886	0.0320268	0.542276	-0.593463	1.13574	3.78569
YLL060C	GTT2	-0.719465	-1.04453	-1.08102	-2.16891	-2.09601	-1.9867	0.00375049	0.0277224	0.00972193	-0.948337	-2.08387	1.13554	5.58587
YER148W	SPT15	1.32293	1.0102	0.926819	0.0820009	-0.204743	-0.0198023	0.00237828	0.0226997	0.00762903	1.08665	-0.0475149	1.13417	6.04138
YHR008C	SOD2	1.17185	0.783988	0.885105	-0.14214	-0.237224	-0.181923	0.00764156	0.0377374	0.0147923	0.94698	-0.187096	1.13408	4.87415
YOR178C	GAC1	0.912402	0.888151	1.28793	-0.417553	0.892137	-0.786924	0.149074	0.223329	0.177902	1.02949	-0.104114	1.13361	1.90332
YMR176W	ECM5	0.452849	-0.335837	-0.182022	-1.19599	-1.07196	-1.19549	0.0391776	0.091373	0.0495222	-0.0216702	-1.15448	1.13281	3.23965
YER119C-A	#N/A	1.94189	1.79375	1.97622	0.847639	0.696117	0.771358	0.00013243	0.00802683	0.00214778	1.90395	0.771705	1.13225	8.92946
YPL056C	#N/A	1.84291	1.9525	1.64734	0.460063	0.759076	0.83164	0.00180272	0.0202344	0.0066326	1.81425	0.683593	1.13066	6.31846
YNL285W	#N/A	1.79498	1.17349	1.44408	0.309512	0.00511928	0.708784	0.0146416	0.0508999	0.0230642	1.47085	0.341139	1.12971	4.22389
YEL073C	#N/A	1.77684	1.42502	1.1367	0.501867	0.16047	0.287871	0.0119045	0.0459333	0.0198955	1.44619	0.316736	1.12945	4.43084
YLR237W	THI7	0.493974	0.0898701	-0.887633	-1.33365	-1.09996	-1.25743	0.106677	0.174977	0.126881	-0.101263	-1.23034	1.12908	2.23795
YNL005C	MRP7	0.117316	0.49186	0.122871	-0.955113	-0.991181	-0.704062	0.00256695	0.0235244	0.00793664	0.244016	-0.883452	1.12747	5.96504
YOR004W	UTP23	0.456381	0.272746	0.0873012	-0.807128	-0.83778	-0.920846	0.00506338	0.0315818	0.01152	0.272143	-0.855251	1.12739	5.28572
YJR093C	FIP1	-0.0387889	0.0883818	-0.227518	-1.32579	-1.20299	-1.03073	0.000869101	0.016442	0.00471292	-0.0593083	-1.1865	1.12719	7.04805
YEL032C-A	#N/A	2.07061	1.70672	1.75525	0.77618	0.539077	0.836884	0.00183885	0.0203916	0.00669819	1.8442	0.71738	1.12681	6.29862
YKR052C	MRS4	1.20434	0.847629	1.25151	-0.134481	0.122702	-0.0641353	0.00347788	0.0270632	0.00932852	1.10116	-0.0253047	1.12646	5.66133
YCR061W	TVS1	0.213183	0.0536671	0.376949	-0.774452	-1.07196	-0.888346	0.000925714	0.0166758	0.00484694	0.2146	-0.911587	1.12619	6.98494
YBR238C	0	0.078193	0.246262	0.327986	-0.680877	-0.98763	-1.05526	0.00232554	0.0225931	0.00754157	0.21748	-0.907921	1.1254	6.0638
YGR162W	TIF4631	-0.492695	-1.38653	-1.6442	-2.31371	-2.29863	-2.2834	0.0842418	0.147419	0.10008	-1.17448	-2.29858	1.1241	2.47406
YOR359W	VTS1	0.373853	0.318837	0.0873012	-1.07881	-0.545609	-0.964799	0.008227	0.0387436	0.0155095	0.259997	-0.863071	1.12307	4.80033
YCR045C	RRT12	-0.844993	-1.63274	-1.85455	-2.62696	-2.56782	-2.50425	0.0652531	0.12337	0.078032	-1.44409	-2.56634	1.12225	2.72948
YNL149C	PGA2	0.901149	0.503991	0.70579	-0.420689	-0.432464	-0.402018	0.00994446	0.0425177	0.0175796	0.703643	-0.41839	1.12203	4.61074
YBR122C	MRPL36	1.65304	1.28675	0.926819	0.230189	0.16047	0.112058	0.0304488	0.0775892	0.0403157	1.28887	0.167572	1.1213	3.49171
YGR159C	NSR1	-0.803151	-0.9605	-1.41944	-2.24974	-2.09601	-2.19843	0.0211333	0.0629762	0.0303264	-1.06103	-2.18139	1.12036	3.8569
YDR159W	SAC3	-0.441569	-0.827607	-0.763449	-1.77367	-1.82038	-1.7986	0.0104387	0.0434021	0.0181677	-0.677542	-1.79755	1.12001	4.56224
YCL057W	PRD1	1.11661	0.641474	0.821879	-0.239073	-0.277786	-0.261546	0.014491	0.0507531	0.0228917	0.859987	-0.259468	1.11946	4.23422
YMR261C	TPS3	0.901149	0.289217	0.411942	-0.524764	-0.571255	-0.649798	0.0234652	0.0666308	0.0328633	0.534103	-0.581939	1.11604	3.75224
YNL103W-A	#N/A	1.84291	1.563	1.39326	0.399843	0.651368	0.401644	0.00364998	0.0274923	0.0095779	1.59972	0.484285	1.11544	5.61303
YKL220C	FRE2	0.415117	0.272746	-0.0176385	-0.856524	-0.959518	-0.854916	0.00895678	0.0408005	0.0163947	0.223408	-0.890319	1.11373	4.71534
YJL208C	NUC1	0.0437395	0.180564	-0.175048	-1.57277	-0.180396	-1.53619	0.129639	0.201357	0.154528	0.0164184	-1.09645	1.11287	2.043
YDR341C	0	1.44672	0.595383	0.821879	-0.164979	-0.156048	-0.151662	0.0485696	0.10323	0.0595467	0.954661	-0.157563	1.11222	3.02476
YER017C	AFG3	0.373853	0.503201	1.18917	-0.658939	-0.862128	0.265894	0.0671909	0.125448	0.0802387	0.688741	-0.418391	1.10713	2.70022
YAL033W	POP5	2.18948	1.5633	1.71387	0.748847	0.647422	0.749381	0.0248244	0.068835	0.0343285	1.82221	0.715217	1.107	3.69593
YER167W	BCK2	0.167532	-0.326438	-0.699746	-1.32579	-1.44647	-1.40433	0.045465	0.0996748	0.0562079	-0.286217	-1.3922	1.10598	3.09081
YPL123C	RNY1	0.424701	-0.0544212	0.244029	-0.836991	-0.964498	-0.897579	0.0114291	0.0450904	0.0193377	0.20477	-0.899689	1.10446	4.47159
YHR033W	#N/A	1.36358	1.41693	1.03755	0.128852	0.220536	0.155931	0.00862793	0.0398665	0.0159969	1.27269	0.168439	1.10425	4.75275
YGR146C	ECL1	0.910288	0.87193	0.50706	-0.560147	-0.618652	0.156011	0.0292448	0.0758658	0.0390416	0.763092	-0.340929	1.10402	3.53205
YDR027C	VPS54	0.884248	-0.092397	0.580212	-0.684122	-0.64113	-0.61192	0.0613908	0.118566	0.0736699	0.457354	-0.645724	1.10308	2.7905
YCR079W	PTC6	-0.970522	-1.59072	-1.70951	-2.60002	-2.54161	-2.43368	0.0357598	0.0861312	0.0459158	-1.42359	-2.5251	1.10152	3.33093
YMR119W-A	#N/A	1.60325	1.02743	1.59652	0.339622	0.220536	0.37093	0.0237275	0.0669463	0.0331467	1.40907	0.310363	1.0987	3.74112
YDR309C	GIC2	0.25006	-0.556893	-0.804686	-1.47397	-1.37343	-1.55817	0.0709935	0.130862	0.084601	-0.370506	-1.46852	1.09802	2.64517
YLR252W	#N/A	1.31565	1.22218	0.732659	0.008411	0.0589734	-0.0897811	0.0211469	0.0629762	0.0303412	1.09016	-0.00746559	1.09763	3.85626
YLR307W	CDA1	0.901149	0.5899	0.663812	-0.39467	-0.87197	0.138594	0.053117	0.10847	0.0644919	0.718287	-0.376015	1.0943	2.93526
YOR360C	PDE2	-0.788077	-1.04238	-0.637515	-1.92978	-1.77411	-2.04638	0.00262216	0.0237423	0.00802518	-0.822657	-1.91676	1.0941	5.94376
YPL071C	#N/A	-0.26615	-0.871406	-1.24915	-1.94875	-1.93363	-1.77905	0.0578393	0.114164	0.0697019	-0.795569	-1.88714	1.09157	2.85009
YPL253C	VIK1	0.452849	0.394483	0.224502	-0.654012	-0.721911	-0.826918	0.000348553	0.0117336	0.00320619	0.357278	-0.73428	1.09156	7.96172
YMR137C	PSO2	1.37267	0.846136	0.224322	-0.444497	-0.23497	-0.151747	0.0728853	0.132922	0.0867863	0.814377	-0.277071	1.09145	2.61887
YEL022W	GEA2	-0.484882	-0.784652	-0.637515	-1.72163	-1.75098	-1.7085	0.00543371	0.0328867	0.012006	-0.635683	-1.72704	1.09135	5.21513
YOR105W	#N/A	1.26771	0.832676	0.783474	-0.20236	-0.156443	-0.028353	0.0123617	0.046709	0.0204297	0.961288	-0.129052	1.09034	4.39316
YFR046C	CNN1	0.373853	-0.326438	-0.332458	-1.1282	-1.1543	-1.27247	0.0392138	0.0914161	0.0495605	-0.0950141	-1.18499	1.08998	3.23873
YPL230W	USV1	0.208796	0.503201	0.821879	-0.510751	-0.545609	-0.679103	0.0188685	0.05849	0.0278291	0.511292	-0.578488	1.08978	3.97026
YKR044W	UIP5	0.381388	-0.183286	0.118094	-1.07116	-0.825706	-1.05526	0.0102246	0.0429676	0.0179134	0.105399	-0.984041	1.08944	4.58295
YDR074W	TPS2	1.20434	0.804674	0.915681	0.30784	-0.247408	-0.402018	0.0198156	0.060337	0.0288778	0.9749	-0.113862	1.08876	3.92128
YBR177C	EHT1	0.869023	0.503201	0.0348314	-0.683637	-0.691695	-0.481312	0.037476	0.0886486	0.0477253	0.469019	-0.618882	1.0879	3.28405
YHR091C	MSR1	0.597955	0.847629	0.789747	-0.238557	-0.339936	-0.447069	0.000459098	0.0122553	0.00359178	0.74511	-0.341854	1.08696	7.68625
YGR246C	BRF1	0.703967	0.226655	0.0348314	-0.78243	-0.789085	-0.723056	0.0307355	0.0779279	0.0406187	0.321818	-0.764857	1.08667	3.48234
YOR113W	AZF1	-1.22121	-1.6867	-1.56104	-2.55424	-2.63	-2.54194	0.0133745	0.048525	0.0216061	-1.48965	-2.57539	1.08574	4.31441
tORF2	#N/A	1.84291	1.85512	1.54571	0.580503	0.732149	0.67807	0.00324764	0.0261844	0.00898899	1.74792	0.663574	1.08434	5.72983
YGL016W	KAP122	-0.918017	-1.30011	-1.30917	-2.26803	-2.19049	-2.31668	0.00949394	0.0419233	0.0170409	-1.17576	-2.2584	1.08264	4.6571
YGR230W	BNS1	1.3776	1.01945	0.999638	0.125708	-0.0623531	0.0935431	0.00497436	0.0312735	0.011402	1.13223	0.0522992	1.07993	5.30346
YLR220W	CCC1	-1.05421	-0.87647	-1.41944	-2.2228	-2.3057	-2.05728	0.0105978	0.0437499	0.0183564	-1.11671	-2.19526	1.07855	4.54711
YDR012W	RPL4B	1.42091	1.83559	1.4614	0.54201	0.307757	0.634155	0.00370355	0.0276751	0.00965481	1.57263	0.494641	1.07799	5.59846
YHR206W	SKN7	-0.864073	-1.29435	-1.69667	-2.3878	-2.34733	-2.34933	0.0460463	0.100117	0.0568309	-1.28503	-2.36149	1.07645	3.07811
YPL125W	KAP120	0.338074	-0.569878	-0.133775	-1.27931	-1.08016	-1.23546	0.0482612	0.102851	0.0592138	-0.12186	-1.19831	1.07645	3.03113
YMR006C	PLB2	-0.286374	-0.188165	-0.332458	-1.44928	-1.20299	-1.38236	0.00076131	0.0155063	0.00444732	-0.268999	-1.34488	1.07588	7.18047
YCL056C	PEX34	1.26771	0.151043	0.427765	-0.26258	-0.506494	-0.61192	0.0742041	0.134802	0.0883152	0.615507	-0.460332	1.07584	2.60094
YNL230C	ELA1	1.65304	0.918021	0.612	0.0573029	-0.0586578	-0.041779	0.0716158	0.131445	0.0853189	1.06102	-0.014378	1.0754	2.63644
YCR026C	NPP1	-0.0387889	0.364928	0.34965	-0.609543	-0.886475	-1.05271	0.00435788	0.0294662	0.0105708	0.225263	-0.849575	1.07484	5.43577
YOR328W	PDR10	0.373853	-0.234256	-0.647277	-1.25169	-1.25169	-1.22852	0.0683234	0.127114	0.0815335	-0.169226	-1.24397	1.07474	2.6835
YOL097C	WRS1	0.951552	0.272746	0.244711	-0.337865	-0.910823	-0.503289	0.0233679	0.0665513	0.032758	0.489669	-0.583992	1.07366	3.75639
YKR001C	VPS1	0.987776	0.461036	0.579855	-0.290594	-0.409332	-0.49212	0.0130986	0.0481342	0.0212866	0.676223	-0.397349	1.07357	4.33525
YJL081C	ARP4	0.703967	1.19457	1.18917	-0.189677	-0.00996271	0.0681044	0.0109524	0.0443605	0.0187759	1.02923	-0.0438452	1.07308	4.5142
YGR121C	MEP1	-1.22121	-1.90148	-1.51906	-2.89248	-2.53747	-2.42931	0.0142545	0.0503353	0.0226203	-1.54725	-2.61975	1.0725	4.25068
YDR506C	GMC1	0.53891	-0.142073	-0.227518	-0.955316	-1.1056	-0.986776	0.0433341	0.0971951	0.0539319	0.0564395	-1.0159	1.07234	3.13882
YLR394W	CST9	1.46422	1.01945	1.16755	0.359878	-0.131749	0.206171	0.00554319	0.0330538	0.0121484	1.21707	0.144766	1.07231	5.19519
YER136W	GDI1	0.208134	-0.31215	-0.175754	-1.01912	-1.24208	-1.23546	0.00975072	0.0422092	0.0173483	-0.0932567	-1.16555	1.0723	4.63041
YJR149W	#N/A	1.55085	1.01945	1.04162	0.255802	-0.0623531	0.206171	0.0109789	0.0443802	0.0188073	1.20397	0.133207	1.07077	4.51178
YPR033C	HTS1	0.992816	0.226655	0.192241	-0.510751	-0.74039	-0.547243	0.0464729	0.100727	0.0572887	0.470571	-0.599461	1.07003	3.06889
YKR030W	GMH1	0.16525	0.102355	-0.0803912	-0.985223	-0.964254	-1.07263	0.00135757	0.018526	0.00578066	0.0624045	-1.00737	1.06977	6.60206
YJL088W	ARG3	1.69911	1.36824	1.24081	0.309512	0.328244	0.463072	0.00938151	0.0418472	0.016906	1.43606	0.366943	1.06911	4.66901
YLR337C	VRP1	-0.301038	-0.792441	-0.839287	-1.68392	-1.70283	-1.75145	0.0237116	0.0669383	0.0331296	-0.644255	-1.71273	1.06848	3.74179
YGR175C	ERG1	0.00247527	0.318837	0.192241	-0.560147	-1.03256	-1.09666	0.0107205	0.0439747	0.0185018	0.171184	-0.896456	1.06764	4.53559
YGL197W	MDS3	0.951552	0.595383	0.192241	-0.411959	-0.569957	-0.481312	0.03505	0.0848579	0.0451679	0.579725	-0.487743	1.06747	3.35098
YDR084C	TVP23	-0.218216	-0.481901	-1.24915	-1.7982	-1.69128	-1.6562	0.0722522	0.132142	0.086054	-0.649756	-1.71523	1.06547	2.62759
YIL048W	NEO1	0.771209	0.246262	0.286007	-0.39467	-0.825706	-0.672324	0.00880744	0.0405035	0.0162143	0.434493	-0.6309	1.06539	4.73216
YGR002C	SWC4	1.19914	0.825839	1.34658	0.180793	0.0143849	-0.0198023	0.0115197	0.0453744	0.0194442	1.12385	0.0584585	1.06539	4.46369
YAL043C-A	#N/A	2.20055	1.87854	2.00712	0.750161	1.34869	0.791833	0.0170898	0.055681	0.0258417	2.02874	0.963563	1.06518	4.06927
YLR033W	RSC58	1.29097	0.160353	0.831725	-0.524764	-0.478727	0.0935431	0.0624438	0.119996	0.0748543	0.761016	-0.303316	1.06433	2.77349
YNL298W	CLA4	0.621438	-0.0959824	-0.122578	-0.90592	-0.983865	-0.898869	0.0471017	0.101323	0.0579645	0.134293	-0.929551	1.06384	3.05545
YLR034C	SMF3	-0.286374	0.0422907	-0.175048	-1.25169	-1.22734	-1.11864	0.00321449	0.0259985	0.0089395	-0.13971	-1.19922	1.05951	5.74009
YBL098W	BNA4	0.727895	-0.0114664	0.45392	-0.86301	-1.01076	-0.131712	0.0405884	0.0930212	0.0510153	0.390116	-0.668494	1.05861	3.20427
YLR140W	#N/A	2.18948	1.79375	1.6614	0.773545	0.793507	0.903218	0.0169079	0.0553428	0.0256371	1.88154	0.823423	1.05812	4.07997
YPR146C	#N/A	1.60325	1.9525	2.00305	0.700944	0.732149	0.954496	0.00380444	0.027852	0.0097988	1.85293	0.795863	1.05707	5.57159
YOR158W	PET123	0.356982	0.00497908	0.580212	-0.684122	-0.775765	-0.76549	0.0216072	0.0637208	0.0308445	0.314058	-0.741792	1.05585	3.83473
YJL080C	SCP160	0.662702	0.0883818	-0.227518	-0.831826	-0.93517	-0.876893	0.0541232	0.109737	0.0655956	0.174522	-0.881296	1.05582	2.91649
YOR046C	DBP5	0.121507	0.461036	0.411942	-0.654859	-0.710047	-0.807477	0.00418865	0.0290192	0.0103377	0.331495	-0.724127	1.05562	5.47538
YJR019C	TES1	1.48799	0.918021	0.979289	0.00790686	0.209165	0.00217437	0.0180263	0.0572898	0.0268911	1.12843	0.0730822	1.05535	4.01592
YPR124W	CTR1	0.53891	0.272746	0.34965	-0.584845	-0.74039	-0.679103	0.00104372	0.0173988	0.00511618	0.387102	-0.668113	1.05521	6.86497
YDR474C	#N/A	1.19914	0.733656	0.50706	-0.115583	-0.326481	-0.283522	0.0264983	0.0716382	0.0361212	0.813284	-0.241862	1.05515	3.63068
YGL209W	MIG2	0.57766	-0.0361743	-0.404174	-1.01032	-0.995112	-1.02217	0.0663233	0.124516	0.0792492	0.0457704	-1.0092	1.05497	2.71321
YNL088W	TOP2	-0.601682	-1.01747	-1.0967	-1.91864	-1.93363	-2.02477	0.0170108	0.0555385	0.0257528	-0.905285	-1.95901	1.05373	4.07391
YBR221C	PDB1	0.242918	0.0898701	-0.0657532	-1.03727	-0.995112	-0.857499	0.00135601	0.018526	0.00577751	0.0890116	-0.963292	1.0523	6.60321
YDL185C-A	#N/A	2.03465	1.61168	1.29163	0.460063	0.705222	0.616642	0.0293616	0.0760004	0.0391653	1.64599	0.593976	1.05201	3.52807
YGL238W	CSE1	-0.484882	-0.784652	-0.637515	-1.69561	-1.51966	-1.84365	0.0012149	0.0182526	0.00548668	-0.635683	-1.68631	1.05063	6.71309
YDR251W	PAM1	0.424701	-0.140331	0.411942	-0.915047	-0.571255	-0.965155	0.0130585	0.0480212	0.0212401	0.232104	-0.817152	1.04926	4.33831
YPR125W	YLH47	-0.0800531	0.411019	0.40212	-1.1282	-0.691695	-0.591196	0.0105692	0.043737	0.0183225	0.244362	-0.803697	1.04806	4.54981
YAL068C	PAU8	1.65304	0.918021	1.03176	0.254887	0.16047	0.0461277	0.0370994	0.0880405	0.047328	1.20094	0.153828	1.04711	3.29416
YPL050C	MNN9	0.944463	0.632855	0.70579	-0.0824433	-0.571255	-0.199288	0.00651092	0.0350818	0.013385	0.761036	-0.284329	1.04536	5.03427
YLR442C	SIR3	0.294761	-0.398059	-0.0917971	-0.941066	-1.28834	-1.10031	0.0194349	0.0596715	0.028457	-0.065032	-1.10991	1.04487	3.94068
YHR124W	NDT80	-0.314083	-0.092397	0.122871	-0.925003	-1.44894	-1.04192	0.0077199	0.037885	0.0148887	-0.0945362	-1.13862	1.04408	4.86395
YPR156C	TPO3	-0.457882	-0.725342	-0.588547	-1.55732	-1.74514	-1.59477	0.000624581	0.0146266	0.00408542	-0.59059	-1.63241	1.04182	7.37843
YER048C	CAJ1	-0.327638	-0.602984	-1.01457	-2.01733	-2.10385	-0.942823	0.0896765	0.154778	0.106524	-0.648396	-1.688	1.03961	2.41155
YJL038C	LOH1	0.208134	0.0314883	0.118094	-0.784953	-1.01076	-0.965155	0.000420884	0.0121139	0.00346507	0.119239	-0.92029	1.03953	7.77315
YLR099C	ICT1	0.410289	0.257929	-0.45252	-1.17199	-0.706782	-1.02217	0.0404008	0.0927975	0.0508165	0.0718993	-0.966981	1.03888	3.20891
tORF4	#N/A	1.69911	1.46562	1.29163	0.369733	0.355171	0.616642	0.00291221	0.0251953	0.00848051	1.48545	0.447182	1.03827	5.83884
YIL031W	ULP2	-1.32068	-1.50435	-1.29997	-2.4004	-2.44524	-2.39333	0.00247545	0.0231042	0.00778846	-1.375	-2.41299	1.03799	6.00133
YOR116C	RPO31	0.951552	0.318837	-0.227518	-0.560147	-0.764737	-0.745033	0.0880935	0.152557	0.104643	0.347624	-0.689972	1.0376	2.42936
YDL013W	SLX5	-0.822809	-0.787348	-0.542337	-1.77035	-1.71429	-1.77794	0.00522218	0.0320026	0.0117293	-0.717498	-1.75419	1.0367	5.25484
YDR090C	ILT1	-0.0387889	-0.510802	-0.804686	-1.44928	-1.54386	-1.47026	0.0413696	0.0942663	0.0518435	-0.451426	-1.4878	1.03637	3.18521
YPL145C	KES1	-1.48109	-1.34306	-1.47708	-2.58026	-2.35241	-2.47436	0.000408895	0.0120065	0.00342402	-1.43375	-2.46901	1.03526	7.80205
YPL137C	GIP3	-0.616488	-0.87953	-1.06704	-2.28901	-1.44647	-1.93177	0.0323295	0.0806204	0.0423011	-0.854351	-1.88908	1.03473	3.43177
YKL209C	STE6	0.356982	-0.141085	-0.283654	-1.13577	-0.991181	-1.04192	0.0288383	0.0751136	0.0386107	-0.0225854	-1.05629	1.03371	3.54605
YNL044W	YIP3	0.167532	-0.464711	-0.962096	-1.37518	-1.47082	-1.51422	0.0848964	0.148216	0.100853	-0.419758	-1.4534	1.03365	2.46632
YJL197W	UBP12	-0.409949	-0.579277	-1.14752	-1.55732	-1.77207	-1.90191	0.028311	0.0740774	0.0380512	-0.712249	-1.74376	1.03152	3.5645
YMR297W	PRC1	-0.342881	-0.540352	-0.500866	-1.65698	-1.70283	-1.11628	0.0232556	0.0663048	0.0326365	-0.461366	-1.49203	1.03066	3.76121
YBR294W	SUL1	0.338074	0.160353	0.244029	-0.758934	-0.895102	-0.694849	0.000215422	0.00932649	0.00262894	0.247485	-0.782962	1.03045	8.44291
YOR108C-A	#N/A	1.84291	0.930052	1.03755	0.008411	0.462879	0.248073	0.0522743	0.107342	0.0635703	1.27017	0.239788	1.03038	2.95125
YOR121C	#N/A	1.07598	0.637924	1.13918	0.0385211	-0.18337	-0.0897811	0.0128601	0.0477409	0.0210098	0.951029	-0.07821	1.02924	4.35363
YGR204W	ADE3	-0.0499814	-0.246248	-0.597558	-1.19893	-1.33587	-1.44563	0.0123641	0.046709	0.0204326	-0.297929	-1.32681	1.02888	4.39296
YDL053C	PBP4	-0.17551	-0.414308	-1.12936	-1.81864	-1.23102	-1.75145	0.0482914	0.102851	0.0592464	-0.57306	-1.60037	1.02731	3.0305
YPL122C	TFB2	0.404916	0.199731	0.580212	-0.623902	-0.721911	-0.550492	0.00450109	0.0297303	0.0107663	0.394953	-0.632101	1.02705	5.40344
YDR320C-A	DAD4	1.61178	1.28675	1.39905	0.625357	0.282208	0.309848	0.00229968	0.0225601	0.00749842	1.43253	0.405804	1.02672	6.07499
YKR046C	PLN1	0.078193	-0.31215	-0.217732	-1.09718	-1.31148	-1.12283	0.00384524	0.027852	0.00985672	-0.150563	-1.17716	1.0266	5.56092
YKL005C	BYE1	0.827759	0.45711	0.139771	-0.535449	-0.594304	-0.525266	0.0342137	0.0834213	0.0442869	0.47488	-0.551673	1.02655	3.37513
YMR044W	IOC4	-0.203846	-0.556893	-0.804686	-1.52337	-1.51951	-1.60212	0.0253705	0.0697113	0.0349146	-0.521808	-1.54833	1.02653	3.67417
YHR215W	PHO12	0.284761	0.299944	0.0309385	-0.767825	-0.837841	-0.857499	0.00403678	0.0286739	0.0101264	0.205214	-0.821055	1.02627	5.51231
YPR086W	SUA7	1.61178	1.24066	1.34658	0.477169	0.403946	0.243918	0.00283098	0.0248048	0.00835457	1.39967	0.375011	1.02466	5.86713
YBR268W	MRPL37	-1.01236	-1.50669	-1.46778	-2.57307	-2.35812	-2.12785	0.00827687	0.0389073	0.0155703	-1.32895	-2.35302	1.02407	4.79429
YGR263C	SAY1	1.19914	0.87193	0.50706	-0.115583	-0.204743	-0.173639	0.0341645	0.0833801	0.044235	0.859375	-0.164655	1.02403	3.37657
YDL069C	CBS1	0.692515	0.881364	0.986737	-0.0819194	-0.210297	-0.212637	0.00193382	0.0210208	0.00686844	0.853539	-0.168285	1.02182	6.24826
YER068W	MOT2	0.992816	0.272746	-0.0701083	-0.609543	-0.642999	-0.613173	0.0825338	0.145422	0.0980636	0.398485	-0.621905	1.02039	2.49455
YDR142C	PEX7	0.662702	0.272746	-0.0701083	-0.658939	-0.74039	-0.788986	0.0370451	0.0879522	0.0472707	0.288447	-0.729438	1.01789	3.29562
YJL116C	NCA3	0.727895	0.203307	0.411942	-0.368651	-0.75631	-0.582222	0.0073624	0.0370638	0.0144479	0.447715	-0.569061	1.01678	4.91137
YCL075W	#N/A	0.251447	1.0624	0.663812	-0.238557	-0.3862	-0.447069	0.0415375	0.0944532	0.0520217	0.659221	-0.357275	1.0165	3.18116
YDL064W	UBC9	0.901149	1.83559	1.29349	0.515991	0.307757	0.16112	0.0502226	0.104841	0.0613365	1.34341	0.328289	1.01512	2.99129
YNL067W-A	#N/A	2.22638	1.27087	0.83429	0.369733	0.516733	0.401644	0.130747	0.202529	0.155861	1.44385	0.42937	1.01448	2.03449
YDR464W	SPP41	-0.70145	-1.2142	-1.26719	-2.05988	-2.02857	-2.13648	0.0271312	0.0724248	0.0367963	-1.06095	-2.07497	1.01403	3.60707
YER087C-A	#N/A	0.548715	0.199731	-0.131207	-0.925003	-0.64113	-0.857632	0.0219548	0.0642048	0.0312237	0.205747	-0.807922	1.01367	3.81877
YGL233W	SEC15	-0.398255	-0.31215	-0.427623	-1.38339	-1.26521	-1.52829	0.00168598	0.0195715	0.00641738	-0.379343	-1.3923	1.01295	6.38541
YPR134W	MSS18	1.55085	1.19127	1.37744	0.411915	0.261494	0.4089	0.00367353	0.0275936	0.00961175	1.37319	0.36077	1.01242	5.6066
YOR032W-A	#N/A	1.84291	1.07612	1.64734	0.761164	0.247463	0.5245	0.0275518	0.0729155	0.0372441	1.52212	0.511042	1.01108	3.59169
YML123C	PHO84	-0.24511	-0.833439	-0.857156	-1.64686	-1.68994	-1.6241	0.0361565	0.0867217	0.0463339	-0.645235	-1.65363	1.0084	3.3199
YAL066W	#N/A	1.65118	1.02743	1.54571	0.399843	0.489806	0.309501	0.0278179	0.0733084	0.0375272	1.40811	0.399717	1.00839	3.58207
YIL150C	MCM10	-0.410167	0.272746	-0.437397	-1.27639	-1.1543	-1.16259	0.0459064	0.100095	0.0566808	-0.191606	-1.19776	1.00615	3.08115
YIL101C	XBP1	-1.35115	-0.655788	-0.721471	-2.0859	-1.58906	-2.0689	0.025136	0.0692852	0.034663	-0.909471	-1.91462	1.00515	3.68346
YER001W	MNN1	0.548715	-0.141085	0.122871	-1.01533	-0.291078	-1.16477	0.0452496	0.0993934	0.0559772	0.176834	-0.823728	1.00056	3.09556
YNL025C	SSN8	1.02805	1.17349	1.29163	0.399843	0.0320463	0.0637891	0.00360654	0.0272847	0.00951529	1.16439	0.165226	0.999164	5.62501
YDL028C	MPS1	-0.0264834	0.443171	0.275318	-0.925003	-0.614203	-0.76549	0.00590913	0.0340197	0.0126203	0.230669	-0.768232	0.998901	5.13126
YKL020C	SPT23	0.294761	-0.355105	0.0341377	-0.86301	-1.12642	-1.03273	0.0216648	0.0637812	0.0309074	-0.00873545	-1.00739	0.998652	3.83207
YAL042W	ERV46	0.53891	0.0883818	-0.227518	-0.881222	-0.813432	-0.898869	0.0445668	0.0987138	0.0552471	0.133258	-0.864508	0.997766	3.11077
YBR047W	#N/A	0.932181	0.443171	0.732659	-0.29269	-0.533422	-0.0590671	0.0072134	0.0367462	0.0142633	0.70267	-0.29506	0.99773	4.93182
YJR153W	PGU1	0.951552	0.364928	0.139771	-0.461355	-0.569957	-0.503289	0.0519637	0.107001	0.0632312	0.485417	-0.511534	0.996951	2.95721
YKL163W	PIR3	1.62373	1.77046	0.901164	0.229102	0.78729	0.295229	0.0443408	0.0985865	0.0550056	1.43178	0.437207	0.994578	3.11585
YJL032W	#N/A	1.45945	0.832676	0.83429	-0.20236	0.220536	0.125217	0.0221625	0.0646187	0.0314499	1.04214	0.0477976	0.99434	3.80935
YJR054W	KCH1	0.117316	-0.384525	-0.232838	-1.19599	-1.17967	-1.10334	0.0186834	0.0582668	0.0276234	-0.166682	-1.15967	0.992987	3.98012
YDR319C	#N/A	1.31565	0.49186	0.326134	-0.29269	-0.210297	-0.335494	0.0815599	0.144447	0.0969165	0.711213	-0.279494	0.990707	2.50642
YML109W	ZDS2	-0.699016	-1.0178	-0.647277	-1.86914	-1.86038	-1.60212	0.00313796	0.0257067	0.00882465	-0.788032	-1.77721	0.989182	5.76418
YIL045W	PIG2	0.381388	-0.655788	0.076116	-1.35737	-1.28834	-0.514645	0.0745309	0.135205	0.0886947	-0.0660948	-1.05345	0.987358	2.59654
YNL317W	PFS2	0.621438	0.87193	0.874349	-0.0661872	-0.156048	-0.371429	0.00135924	0.018526	0.00578404	0.789239	-0.197888	0.987127	6.60083
YLR122C	#N/A	1.76742	2.00741	1.88118	1.08841	0.747264	0.85941	0.00206389	0.021542	0.00709688	1.88534	0.89836	0.986976	6.18316
YLR180W	SAM1	0.493974	0.0478553	-0.404174	-0.794769	-1.09996	-0.928075	0.0504754	0.104986	0.061611	0.0458851	-0.940934	0.986819	2.98627
YAR060C	#N/A	1.72411	1.01945	1.37744	0.515991	0.168966	0.476476	0.0224914	0.065126	0.0318077	1.37367	0.387144	0.986521	3.79462
YPR013C	CMR3	-0.342881	-1.04453	-1.17771	-1.81864	-1.8601	-1.84555	0.0622177	0.119717	0.0745997	-0.85504	-1.84143	0.986392	2.77712
YMR281W	GPI12	0.309049	-0.238461	-0.182022	-1.25621	-1.04504	-0.76549	0.0128727	0.0477409	0.0210245	-0.0371448	-1.02225	0.985102	4.35265
YGL088W	#N/A	1.79498	1.563	1.24081	0.339622	0.570587	0.739498	0.00981013	0.0422092	0.0174193	1.53293	0.549903	0.983028	4.62434
YML035C	AMD1	1.69431	1.0102	0.926819	0.304283	0.136123	0.243918	0.0511351	0.105845	0.0623282	1.21044	0.228108	0.982335	2.97328
YAL010C	MDM10	0.309049	0.589236	0.783474	-0.413131	-0.506494	-0.335494	0.0116868	0.0456961	0.0196403	0.560586	-0.418373	0.978959	4.4493
YPL271W	ATP15	0.992816	1.5172	1.50399	0.304283	0.355251	0.419731	0.0261804	0.071065	0.0357816	1.338	0.359755	0.978247	3.64275
YBL037W	APL3	0.309049	0.783988	1.64734	-0.443241	0.462879	-0.212637	0.11814	0.18834	0.140679	0.913459	-0.0643331	0.977792	2.13589
YPL212C	PUS1	0.291325	-0.41862	-0.384927	-1.1282	-1.12995	-1.18457	0.0508922	0.105512	0.062064	-0.170741	-1.14757	0.976832	2.97805
YGL180W	ATG1	-0.793415	-0.579277	-1.14752	-1.94875	-1.9067	-1.59477	0.0112791	0.044942	0.0191612	-0.840071	-1.81674	0.976669	4.4848
YPL209C	IPL1	0.932181	0.686612	0.376949	-0.413131	-0.398786	-0.120495	0.0111111	0.0446526	0.0189633	0.665247	-0.310804	0.976052	4.49981
YGR154C	GTO1	1.48799	1.33284	1.39905	0.353679	0.452641	0.485661	9.25186e-05	0.00722572	0.00185364	1.40662	0.43066	0.975964	9.2881
YMR275C	BUL1	1.11661	1.83984	1.92375	0.897035	0.550031	0.507638	0.0442318	0.0984372	0.0548892	1.62673	0.651568	0.975164	3.11831
YDL151C	#N/A	1.20434	2.65173	2.00712	1.03637	1.00171	0.904461	0.144413	0.21774	0.172301	1.9544	0.980848	0.973549	1.93508
YCR011C	ADP1	0.356982	0.248419	-0.182022	-0.864783	-1.01811	-0.61192	0.0109758	0.0443802	0.0188036	0.141126	-0.831604	0.97273	4.51206
YDR131C	0	1.02805	1.07612	0.427765	-0.3228	0.0589734	-0.120495	0.0253031	0.0696375	0.0348423	0.843976	-0.128107	0.972084	3.67683
YLR079W	SIC1	-0.788077	-0.31215	-0.51158	-1.59154	-1.35774	-1.57334	0.00784091	0.0379665	0.0150373	-0.537269	-1.50754	0.970272	4.8484
YHR022C-A	#N/A	1.8181	1.33284	1.50399	0.625357	0.501336	0.617521	0.0152086	0.0519938	0.0237121	1.55164	0.581405	0.970237	4.18589
YJR142W	0	1.76742	1.0624	1.33546	0.54201	0.238362	0.476476	0.0268898	0.0720869	0.036539	1.38843	0.418949	0.969479	3.61601
YER132C	PMD1	0.373853	-0.280347	-0.542337	-1.1035	-1.1543	-1.09666	0.070188	0.129821	0.0836736	-0.14961	-1.11815	0.968544	2.65658
YML090W	#N/A	1.74705	1.07612	1.19	0.249292	0.489806	0.37093	0.032471	0.0808528	0.0424503	1.33772	0.370009	0.967711	3.42741
YPR141C	KAR3	-0.354942	-0.183286	-0.343667	-1.1232	-1.33461	-1.32556	0.000506535	0.0128704	0.00374144	-0.293965	-1.26112	0.967158	7.58792
YGR169C	PUS6	1.26771	1.31956	0.83429	0.0987414	-0.129516	0.555214	0.0213697	0.0633833	0.030585	1.14052	0.174813	0.965707	3.84578
YLR286C	CTS1	0.415117	-0.00380032	-0.227518	-0.831826	-0.959518	-0.920846	0.0318385	0.0797839	0.0417831	0.0612663	-0.904063	0.965329	3.44708
YLL029W	FRA1	1.29097	1.01945	1.4614	0.594047	0.0764384	0.206171	0.00954307	0.0419486	0.0170998	1.25727	0.292219	0.965054	4.65194
YBR154C	RPB5	0.452849	0.686612	1.64734	-0.14214	0.247463	-0.212637	0.10417	0.172124	0.123867	0.928933	-0.0357714	0.964705	2.26173
YFL055W	AGP3	-0.301038	-0.330278	-0.742596	-1.36059	-1.4145	-1.49268	0.0159317	0.0534669	0.0245341	-0.45797	-1.42259	0.96462	4.13945
YER059W	PCL6	0.827759	0.45711	0.0873012	-0.535449	-0.569957	-0.415382	0.0403886	0.0927975	0.0508037	0.45739	-0.50693	0.96432	3.20921
YJR080C	AIM24	-0.354942	-0.398059	-0.427623	-1.43542	-1.31148	-1.32556	0.000184933	0.00905558	0.00246754	-0.393542	-1.35749	0.963946	8.59552
YGR291C	#N/A	1.55531	1.07612	1.34245	0.309512	0.678295	0.0945031	0.0129273	0.0477774	0.0210879	1.32463	0.36077	0.963855	4.34841
YOL025W	LAG2	0.0693831	-0.579277	-0.334469	-1.13577	-1.34123	-1.25691	0.0275354	0.0729155	0.0372266	-0.281455	-1.24464	0.963186	3.59228
YGR031C-A	NAG1	1.16103	0.718765	1.04162	0.281821	-0.27054	0.0259666	0.010559	0.0437299	0.0183104	0.973804	0.0124158	0.961388	4.55078
YNL320W	#N/A	0.404916	0.686612	0.173687	-0.684122	-0.291078	-0.642634	0.00830678	0.0389413	0.0156067	0.421738	-0.539278	0.961016	4.79068
YLR415C	#N/A	2.3769	2.06457	1.52966	1.19909	0.865925	1.02451	0.0459758	0.100095	0.0567553	1.99037	1.02984	0.960535	3.07964
YFL050C	ALR2	-0.614823	-0.698743	-0.721471	-1.56552	-1.65845	-1.68597	4.38282e-05	0.0064369	0.00139065	-0.678346	-1.63665	0.958303	10.0352
YJL014W	CCT3	-0.781544	-1.0178	-1.06704	-2.09142	-1.49516	-2.15154	0.0303172	0.0774605	0.0401766	-0.955461	-1.91271	0.957248	3.49604
YFL006W	#N/A	1.69431	1.42502	1.45152	0.625357	0.525684	0.551591	0.00404117	0.0286739	0.0101325	1.52362	0.567544	0.956071	5.51122
YJL050W	MTR4	-0.83139	-1.30011	-1.09928	-2.13793	-1.84351	-2.11396	0.00630296	0.0349814	0.0131222	-1.07693	-2.0318	0.954875	5.06674
YAL001C	TFC3	1.41151	0.881364	0.529396	-0.17225	0.220536	-0.0897811	0.0471797	0.101433	0.0580485	0.940758	-0.0138318	0.95459	3.05379
YMR049C	ERB1	0.662702	0.641474	0.55953	-0.337865	-0.350829	-0.305499	0.000206888	0.00926613	0.00258523	0.621236	-0.331398	0.952633	8.48333
YHR142W	CHS7	-0.0517475	0.718765	0.45392	-0.446708	-0.571255	-0.717375	0.040217	0.0926741	0.0506219	0.373646	-0.578446	0.952092	3.21347
YNL104C	LEU4	1.33083	0.972181	0.852819	0.121327	0.000936135	0.177604	0.0137105	0.0491213	0.0219941	1.05194	0.0999556	0.951987	4.28959
YGL042C	#N/A	0.884248	0.589236	0.529396	-0.383021	-0.533422	0.0637891	0.0162406	0.0540166	0.024884	0.667627	-0.284218	0.951844	4.12024
YDL026W	#N/A	1.69431	1.0102	0.55953	0.353679	-0.00996271	0.0681044	0.0900027	0.155185	0.106912	1.08801	0.137274	0.95074	2.40792
YMR113W	FOL3	1.26771	0.637924	0.529396	-0.17225	0.0320463	-0.274065	0.0399485	0.0923108	0.0503377	0.811678	-0.13809	0.949768	3.22016
YCR094W	CDC50	0.786873	1.18225	1.48132	-0.0672814	0.420325	0.248179	0.0221505	0.0646187	0.0314368	1.15015	0.200408	0.94974	3.8099
YGR030C	POP6	1.17185	1.41693	1.44408	0.339622	0.382098	0.463072	0.00329033	0.0263801	0.00905248	1.34429	0.394931	0.949355	5.71677
YNL022C	RCM1	1.44672	1.60939	1.45152	0.699451	0.452641	0.507638	0.000817537	0.015969	0.00458771	1.50254	0.553243	0.949298	7.10921
YER175W-A	#N/A	1.79498	1.66037	1.74897	0.610614	0.732149	1.01592	0.00979759	0.0422092	0.0174043	1.73477	0.786229	0.948545	4.62562
YPR143W	RRP15	0.788382	0.394483	0.02124	-0.503461	-0.587276	-0.550492	0.0489118	0.103488	0.0599165	0.401368	-0.547076	0.948445	3.01774
YML095C-A	#N/A	1.76742	1.10536	1.79723	0.750161	0.307757	0.769308	0.0313324	0.0790908	0.041249	1.55667	0.609075	0.947592	3.4631
YDL007W	RPT2	0.548715	-0.043709	-0.232838	-0.985223	-0.9104	-0.673348	0.0419586	0.0950618	0.0524687	0.0907228	-0.856324	0.947047	3.17107
YOR289W	#N/A	0.548715	0.49186	1.13918	-0.0819194	-0.237224	-0.335494	0.0331327	0.0820277	0.0431478	0.726586	-0.218212	0.944798	3.40724
YMR215W	GAS3	0.0850037	0.549292	0.45459	-0.510751	-0.642999	-0.591196	0.0163623	0.0541071	0.0250217	0.362962	-0.581649	0.944611	4.11277
YMR161W	HLJ1	0.857836	-0.441014	0.118094	-1.22727	-0.0160893	-1.05526	0.151372	0.226068	0.180664	0.178305	-0.766207	0.944512	1.88802
YDL101C	DUN1	0.884248	0.345795	0.0720556	-0.864783	-0.0218078	-0.642634	0.0532624	0.108719	0.0646511	0.434033	-0.509741	0.943774	2.93253
YGR185C	TYS1	1.19914	0.733656	0.664469	-0.0661872	-0.0586578	-0.107709	0.0293853	0.0760004	0.0391904	0.865754	-0.077518	0.943272	3.52726
YFL013W-A	#N/A	1.98671	1.46562	1.44408	0.791274	0.570587	0.708784	0.0231771	0.0663048	0.0325515	1.63214	0.690215	0.941921	3.76459
YOR135C	#N/A	1.07598	0.297107	0.326134	-0.23247	-0.587276	-0.304779	0.0498245	0.10439	0.0609046	0.566407	-0.374842	0.941249	2.99925
YER127W	LCP5	0.294761	0.418081	0.244029	-0.550783	-0.710047	-0.604747	0.000185183	0.00905558	0.00246893	0.318957	-0.621859	0.940816	8.59417
YPL107W	#N/A	0.251447	0.0314883	0.202051	-0.654859	-0.941366	-0.7399	0.00122289	0.0182526	0.00550345	0.161662	-0.778708	0.94037	6.70654
YJR076C	CDC11	-0.00843398	-0.569878	-0.595536	-1.59154	-1.65845	-0.7399	0.0660222	0.124186	0.0789064	-0.391283	-1.32996	0.938681	2.71776
YJR117W	STE24	-0.0517475	-0.398059	-0.175754	-1.1232	-1.10329	-1.21294	0.00665636	0.0353127	0.013568	-0.20852	-1.14647	0.937954	5.01218
YCR089W	FIG2	0.0437395	0.226655	-0.122578	-0.560147	-1.00821	-1.09666	0.0135885	0.048991	0.0218534	0.0492721	-0.88834	0.937612	4.29853
YDL009C	#N/A	1.60325	0.97874	1.54571	0.670834	0.27439	0.37093	0.0232306	0.0663048	0.0326094	1.3759	0.438718	0.937181	3.76229
YPL167C	REV3	-0.133667	-0.456322	-0.742596	-1.7917	-0.811629	-1.53973	0.0650845	0.123142	0.0778407	-0.444195	-1.38102	0.936823	2.73207
YKL105C	SEG2	1.03408	0.595383	0.192241	-0.214375	-0.423871	-0.349452	0.0537215	0.109259	0.0651546	0.607235	-0.329233	0.936468	2.92394
YLR212C	TUB4	0.25006	0.0422907	0.0348314	-0.807128	-0.813432	-0.854916	0.00419968	0.0290192	0.010353	0.109061	-0.825159	0.934219	5.47275
YPR197C	#N/A	0.740448	0.394483	0.580212	-0.29269	-0.479567	-0.304779	0.00293479	0.0251953	0.0085153	0.571715	-0.359012	0.930727	5.83112
YGR097W	ASK10	1.15787	0.226655	-0.0701083	-0.486053	-0.618652	-0.371429	0.123619	0.194245	0.147278	0.43814	-0.492045	0.930185	2.09055
YOR245C	DGA1	0.771209	-0.0114664	0.369964	-1.07116	0.354021	-0.94263	0.166915	0.2432	0.199344	0.376569	-0.553256	0.929825	1.79027
YDR310C	SUM1	-1.02913	-1.24826	-1.38185	-2.19022	-2.10385	-2.15154	0.00893577	0.0407769	0.0163694	-1.21975	-2.14854	0.928789	4.71769
YPR185W	ATG13	-0.138374	-0.183286	-0.427623	-1.14922	-1.19582	-1.19041	0.00792752	0.038135	0.0151435	-0.249761	-1.17848	0.92872	4.83741
YOR257W	CDC31	-1.12895	-1.50435	-1.50323	-2.21974	-2.33753	-2.36262	0.0106945	0.0439028	0.0184709	-1.37884	-2.30663	0.927789	4.53803
YJR131W	MNS1	0.126268	0.134473	-0.332458	-1.1776	-1.12995	-0.547243	0.0246543	0.0687331	0.0341456	-0.0239056	-0.951597	0.927691	3.7028
YDL247W-A	#N/A	1.74705	1.27087	1.03755	0.369733	0.409025	0.493786	0.0434538	0.0972518	0.0540594	1.35182	0.424181	0.927641	3.13606
YER038C	KRE29	0.814522	0.461036	0.747768	-0.264575	-0.131749	-0.356967	0.00386694	0.0278636	0.00988745	0.674442	-0.251097	0.925539	5.55529
YOR195W	SLK19	-1.04796	-0.827607	-1.18323	-2.05988	-1.75098	-2.02385	0.00292314	0.0251953	0.00849736	-1.0196	-1.9449	0.925305	5.8351
YDR536W	STL1	0.0437395	0.180564	-0.175048	-1.00471	-0.910823	-0.810963	0.00392122	0.0281355	0.00996411	0.0164184	-0.908832	0.925251	5.54135
YDL055C	PSA1	1.44672	1.0102	0.979289	0.378377	0.0387324	0.243918	0.0101244	0.0429451	0.0177941	1.1454	0.220342	0.925062	4.59281
YDL070W	BDF2	0.0348795	-0.183286	-0.133775	-0.993104	-0.895102	-1.16788	0.00101739	0.0173988	0.0050572	-0.0940605	-1.0187	0.924636	6.89051
YOR060C	SLD7	1.21978	0.783988	1.29163	0.429953	0.0589734	0.033075	0.0116543	0.0456961	0.0196022	1.09847	0.174	0.924466	4.45208
YDR225W	HTA1	1.85405	1.23422	1.58733	0.30784	1.23303	0.363849	0.0705636	0.130302	0.0841058	1.55853	0.634908	0.923626	2.65124
YDR028C	REG1	-0.492695	-0.925621	-0.804686	-1.74565	-1.68994	-1.55817	0.00963722	0.0421272	0.0172125	-0.741001	-1.66459	0.923588	4.64212
YIL134W	FLX1	2.16768	1.85449	0.997856	0.363822	1.28531	0.601055	0.110712	0.17965	0.131735	1.67334	0.750064	0.92328	2.20082
YHR202W	SMN1	0.745231	0.549292	0.50706	-0.239073	-0.399524	-0.327476	0.00103114	0.0173988	0.00508808	0.600528	-0.322024	0.922552	6.87709
YDR322W	MRPL35	0.692515	0.151043	0.376949	-0.443241	-0.614203	-0.489064	0.0196255	0.0600419	0.0286678	0.406836	-0.515502	0.922338	3.93093
YLR459W	GAB1	2.08258	1.75775	1.49489	0.640724	1.3784	0.555214	0.0506154	0.105127	0.061763	1.77841	0.858112	0.920295	2.9835
YDL039C	PRM7	1.73557	1.28675	1.18917	0.625357	0.428293	0.397755	0.019425	0.0596715	0.0284461	1.40383	0.483802	0.920028	3.94119
YER107C	GLE2	1.15787	0.641474	0.55953	-0.0908852	-0.180396	-0.129686	0.0368599	0.0877552	0.0470754	0.786292	-0.133656	0.919948	3.30063
YHR175W	CTR2	1.44672	0.87193	0.612	0.205491	-0.0586578	0.024151	0.0539735	0.109594	0.0654312	0.976884	0.0569947	0.919889	2.91926
YPL021W	ECM23	-1.56035	-2.03992	-2.16383	-2.31007	-3.17227	-3.03833	0.054638	0.110366	0.0661617	-1.92137	-2.84022	0.918858	2.90702
YGR076C	MRPL25	0.884248	0.248419	0.122871	-0.925003	0.220536	-0.796204	0.111988	0.181036	0.133271	0.418513	-0.500224	0.918737	2.18937
YNR066C	#N/A	1.02805	0.589236	0.732659	-0.20236	-0.0218078	-0.181923	0.00955893	0.0419486	0.0171188	0.783314	-0.135364	0.918678	4.65028
YLL038C	ENT4	-0.677622	-0.87647	-1.03267	-1.84558	-1.65041	-1.84555	0.0031385	0.0257067	0.00882545	-0.862255	-1.78051	0.91826	5.76401
YOR321W	PMT3	1.19914	0.549292	0.34965	-0.0661872	-0.350829	-0.239569	0.058435	0.114685	0.0703645	0.69936	-0.218862	0.918221	2.83984
YPL190C	NAB3	-1.68936	-1.47871	-1.59173	-2.58538	-2.46907	-2.45921	0.000506062	0.0128704	0.00373999	-1.5866	-2.50455	0.917953	7.58885
YOR108W	LEU9	0.126268	1.24066	1.39905	-0.288469	0.0143849	0.287871	0.135817	0.208191	0.161963	0.921991	0.00459557	0.917395	1.99645
YGL262W	#N/A	1.74705	1.07612	0.83429	-0.0819194	0.893712	0.0945031	0.087266	0.151532	0.10366	1.21915	0.302098	0.917052	2.43879
YNR040W	MRX15	0.201075	-0.0781891	0.466051	-0.740881	-0.68057	-0.739874	0.0265542	0.0716382	0.0361809	0.196312	-0.720442	0.916754	3.62857
YDR089W	VTC5	0.884248	0.589236	-0.334469	-0.804562	-0.344932	-0.45835	0.116869	0.18699	0.139148	0.379671	-0.535948	0.91562	2.14671
YPR155C	NCA2	-0.505816	-0.725342	-0.944257	-1.2261	-1.85285	-1.84048	0.0274363	0.0728242	0.0371212	-0.725138	-1.63981	0.914673	3.59589
YML087C	AIM33	0.884248	0.832676	0.681843	-0.533571	0.462879	-0.274065	0.0865513	0.150532	0.102813	0.799589	-0.114919	0.914508	2.44702
YIL171W	#N/A	-0.426566	-0.582367	-0.645904	-1.7917	-1.23102	-1.37505	0.0209814	0.0628535	0.0301599	-0.551612	-1.46592	0.91431	3.86412
YBL077W	#N/A	1.65118	1.36824	1.54571	0.761164	0.516733	0.555214	0.00128792	0.0182526	0.00563866	1.52171	0.611037	0.910674	6.65472
YGR140W	CBF2	-0.985148	-0.822718	-1.24915	-1.97886	-1.9067	-1.90191	0.0152368	0.0520213	0.0237442	-1.01901	-1.92916	0.910151	4.18404
YML038C	YMD8	-0.354942	-0.612833	-0.51158	-1.40941	-1.4734	-1.32556	0.00141291	0.0185476	0.0058916	-0.493118	-1.40279	0.909671	6.5621
YNL313C	EMW1	0.745231	0.964112	0.926819	0.00790686	-0.0586578	-0.041779	0.00312226	0.0257067	0.00880097	0.87872	-0.0308433	0.909564	5.7692
YLR228C	ECM22	0.786495	0.272746	0.0348314	-0.510751	-0.618652	-0.503289	0.051165	0.105864	0.0623607	0.364691	-0.544231	0.908922	2.9727
YKL008C	LAC1	-0.170283	-0.530589	-0.588547	-1.28632	-1.28738	-1.4412	0.0114128	0.0450904	0.0193185	-0.429807	-1.3383	0.908494	4.47302
Q0017	#N/A	1.41151	1.22218	1.34245	0.460063	0.328244	0.463072	0.000280201	0.0104608	0.0029307	1.32538	0.417126	0.908254	8.18
YJL202C	#N/A	1.85405	1.53491	1.50338	0.906274	0.562208	0.701731	0.00393614	0.0281652	0.00998512	1.63078	0.723405	0.907372	5.53756
YDR194C	MSS116	-0.311628	0.0314883	-0.175754	-1.01912	-1.10329	-1.05526	0.0087759	0.0404776	0.0161762	-0.151965	-1.05922	0.907258	4.73575
YNL116W	DMA2	0.126268	0.733656	0.926819	-0.263771	-0.277786	-0.393406	0.0601826	0.117143	0.0723153	0.595581	-0.311654	0.907235	2.81037
YNL266W	#N/A	1.74705	1.02743	1.69816	0.791274	0.166682	0.800926	0.0450734	0.0993235	0.0557888	1.49088	0.586294	0.904582	3.09946
YFL012W	#N/A	1.17185	0.589236	0.529396	-0.3228	-0.102589	0.002361	0.0311266	0.0786485	0.0410318	0.763493	-0.141009	0.904502	3.46969
YNR001C	CIT1	1.16103	0.546946	0.831725	0.437934	-0.432464	-0.176763	0.0518467	0.106888	0.0631035	0.846567	-0.0570974	0.903664	2.95946
YLR153C	ACS2	-1.01236	-1.29662	-1.32275	-2.11502	-2.12222	-2.10433	0.0117211	0.0457142	0.0196806	-1.21058	-2.11386	0.903281	4.44636
YLR136C	TIS11	-0.368902	-0.0498914	-0.0176385	-1.1776	-0.959518	-1.00875	0.00476183	0.0305897	0.0111184	-0.145477	-1.04862	0.903145	5.34712
YCR038C	BUD5	2.0273	1.36309	1.71327	0.880255	0.677868	0.836884	0.0325344	0.0809354	0.0425171	1.70122	0.798336	0.902883	3.42546
YDL194W	SNF3	0.456381	0.45711	0.244711	-0.486053	-0.472566	-0.591196	0.00139775	0.0185476	0.00586138	0.386067	-0.516605	0.902673	6.57289
YNL304W	YPT11	-0.259195	-0.624382	-1.17771	-1.76475	-1.44071	-1.56325	0.064223	0.122411	0.0768639	-0.687095	-1.58957	0.902477	2.74539
YNR062C	PUL3	-0.0264834	-0.579277	-0.283654	-1.10566	-1.23352	-1.25691	0.022641	0.0653114	0.0319701	-0.296471	-1.1987	0.90223	3.78799
YIL009W	FAA3	1.03408	0.411019	0.0873012	-0.263771	-0.472566	-0.437359	0.0763036	0.137646	0.090758	0.5108	-0.391232	0.902032	2.57303
YMR245W	#N/A	1.89736	1.83559	1.8392	0.828217	0.886055	1.15224	0.00977876	0.0422092	0.0173818	1.85738	0.955505	0.901879	4.62754
YGL184C	STR3	1.11661	1.37893	1.29411	0.378377	0.379598	0.331825	0.0056684	0.0334903	0.0123105	1.26322	0.363267	0.899949	5.17285
YER025W	GCD11	0.415117	-0.00380032	-0.0701083	-0.78243	-0.764737	-0.810963	0.0265554	0.0716382	0.0361823	0.113736	-0.786043	0.899779	3.62852
YOR219C	STE13	0.126268	0.272746	-0.122578	-1.05411	-0.423871	-0.942823	0.0243621	0.0683252	0.0338311	0.0921452	-0.806934	0.899079	3.71473
YJR118C	ILM1	0.404916	0.199731	0.173687	-0.714232	-0.587276	-0.61192	0.00156914	0.0189524	0.00619651	0.259445	-0.637809	0.897254	6.45722
YGL144C	ROG1	1.19914	0.595383	0.50706	-0.0908852	-0.229091	-0.0637557	0.0477918	0.10221	0.0587076	0.767193	-0.127911	0.895104	3.0409
YNL303W	#N/A	1.65118	1.27087	1.39326	0.309512	0.27439	1.04664	0.0534649	0.108874	0.0648731	1.43844	0.543514	0.894923	2.92873
YFL047W	RGD2	0.373853	-0.0498914	-0.332458	-0.831826	-0.983865	-0.876893	0.0432605	0.0971146	0.0538535	-0.00283196	-0.897528	0.894696	3.14052
YDR455C	#N/A	1.61178	1.83984	1.76634	0.921733	0.86655	0.749381	0.000646502	0.0148035	0.00414571	1.73932	0.845888	0.893431	7.34393
YKL225W	#N/A	1.55531	1.70906	0.935921	0.429953	0.597514	0.493786	0.0580512	0.114371	0.0699375	1.4001	0.507084	0.893014	2.84643
YGR088W	CTT1	1.40546	0.733656	0.612	0.131397	-0.0830054	0.024151	0.0609378	0.117982	0.0731614	0.917038	0.0241808	0.892857	2.7979
YMR179W	SPT21	-0.889282	-1.11485	-1.19833	-2.00897	-1.96055	-1.90191	0.0060045	0.0340811	0.0127424	-1.06749	-1.95714	0.889657	5.11525
YGR257C	MTM1	0.332589	0.180564	0.34965	-0.708335	-0.594304	-0.503289	0.000392799	0.011926	0.00336782	0.287601	-0.601976	0.889577	7.84221
YDR512C	EMI1	1.90063	1.28675	1.39905	0.748847	0.574379	0.595545	0.0337924	0.0827857	0.043843	1.52881	0.63959	0.889218	3.38752
YDR518W	EUG1	0.554641	1.74968	0.663812	0.125708	0.261494	-0.0866608	0.13727	0.209856	0.163711	0.989377	0.10018	0.889197	1.9858
YMR047C	NUP116	-0.616488	-0.234256	-0.594807	-1.22699	-1.32473	-1.55817	0.00574567	0.0335458	0.0124102	-0.48185	-1.36996	0.888115	5.15931
YJL184W	GON7	0.869023	2.11639	2.23856	0.699451	1.3535	0.507638	0.171762	0.248364	0.205173	1.74133	0.85353	0.887795	1.76164
YNL171C	#N/A	1.69911	0.930052	1.64734	0.851495	0.301317	0.463072	0.048736	0.103335	0.0597265	1.4255	0.538628	0.886874	3.02134
YOR296W	#N/A	0.356982	-0.433213	-0.436101	-0.955113	-0.991181	-1.2262	0.0666847	0.124959	0.0796611	-0.170777	-1.0575	0.886721	2.70778
YDL119C	HEM25	-0.552094	-0.834455	-0.69425	-1.63003	-1.54556	-1.56325	0.00480248	0.0307741	0.0111729	-0.6936	-1.57961	0.886015	5.33862
YGL006W	PMC1	-0.354942	-0.398059	-0.385645	-1.25329	-1.05703	-1.48324	0.0179521	0.0571628	0.0268082	-0.379549	-1.26452	0.884971	4.02005
YBR163W	EXO5	0.980114	0.589236	0.935921	0.158962	-0.156443	-0.151209	0.00588675	0.0340183	0.0125916	0.83509	-0.0495635	0.884654	5.13505
YNL300W	#N/A	1.31565	0.686612	0.783474	0.0686313	0.0320463	0.033075	0.0451342	0.0993679	0.0558538	0.928578	0.0445842	0.883993	3.09812
YKR063C	LAS1	0.117316	-0.189773	0.122871	-0.684122	-0.964254	-0.949774	0.00320779	0.0259985	0.00892948	0.0168048	-0.86605	0.882855	5.74217
YMR153W	NUP53	0.381388	1.19127	1.12557	-0.0304055	0.168966	-0.0866608	0.066486	0.124695	0.0794346	0.899409	0.0172999	0.882109	2.71076
YGL001C	ERG26	0.596649	0.345795	0.427765	-0.383021	-0.398786	-0.489064	0.00235883	0.0226997	0.00759685	0.456736	-0.423624	0.88036	6.04959
YOR028C	CIN5	-0.268315	-0.31215	-0.385645	-1.17524	-1.17268	-1.25799	5.03368e-05	0.0064369	0.00146274	-0.322037	-1.20197	0.879932	9.89677
YML128C	MSC1	-0.24511	-0.326438	-0.332458	-1.1282	-1.25169	-1.16259	7.35128e-05	0.00680145	0.00169078	-0.301335	-1.18083	0.879492	9.51805
YJR003C	#N/A	0.980114	0.686612	1.13918	0.219182	-0.0218078	-0.028353	0.00829421	0.0389413	0.0155914	0.935303	0.0563404	0.878963	4.7922
YPL086C	ELP3	1.24766	0.718765	1.29349	0.620066	-0.201145	0.206171	0.0462767	0.100429	0.0570782	1.08664	0.208364	0.878272	3.07312
YMR064W	AEP1	1.17185	1.22218	1.03755	0.339622	0.301317	0.155931	0.000364396	0.0117336	0.00326537	1.14386	0.265623	0.878237	7.91727
YML037C	#N/A	1.11661	0.595383	0.50706	-0.0414892	-0.156048	-0.217592	0.0362228	0.0868101	0.0464038	0.739684	-0.138377	0.87806	3.31807
YOR337W	TEA1	1.2404	0.272746	0.244711	-0.313167	-0.277786	-0.283522	0.115374	0.185115	0.137348	0.585953	-0.291492	0.877444	2.15958
YJL051W	IRC8	0.126268	0.0883818	-0.227518	-0.90592	-0.862128	-0.876893	0.014995	0.0517097	0.0234683	-0.00428941	-0.881647	0.877357	4.20004
YOR175C	ALE1	0.452849	-0.335837	0.122871	-0.834673	-0.883473	-0.673348	0.0528996	0.108279	0.0642539	0.079961	-0.797165	0.877126	2.93936
YDL035C	GPR1	0.548715	-0.043709	0.122871	-0.834673	-0.371859	-0.796204	0.0200603	0.0607946	0.0291477	0.209293	-0.667579	0.876871	3.90901
YMR101C	SRT1	0.213183	-0.238461	-0.0803912	-1.07555	-1.26045	-0.396922	0.0597767	0.116699	0.0718613	-0.0352232	-0.910976	0.875752	2.81714
YIL127C	#N/A	0.980114	0.7353	0.83429	0.008411	-0.0218078	-0.0590671	0.00412321	0.0289215	0.0102469	0.849901	-0.0241546	0.874056	5.49112
YJR077C	MIR1	0.0755469	0.552033	-0.0657532	0.0943825	-1.4145	-0.739874	0.172654	0.249366	0.206245	0.187276	-0.686664	0.873939	1.75647
YLR094C	GIS3	0.201075	0.215914	-0.0657532	-0.255889	-0.9689	-1.0457	0.0600346	0.117025	0.0721497	0.117079	-0.75683	0.873909	2.81283
YDR122W	KIN1	-1.27671	-1.10999	-1.22444	-2.06673	-2.05516	-2.10759	0.00145912	0.018671	0.00598301	-1.20372	-2.07649	0.872775	6.52992
YGR052W	#N/A	-1.31798	-1.43262	-1.27691	-2.28901	-2.22559	-2.12956	0.000186302	0.00905558	0.00247511	-1.34251	-2.21472	0.872215	8.58814
YGR056W	RSC1	-0.788077	-0.398059	-0.679493	-1.90376	-0.75631	-1.82112	0.132188	0.20433	0.157595	-0.621876	-1.49373	0.871856	2.02353
YNL235C	#N/A	1.45945	1.07612	1.49489	0.490173	0.247463	0.67807	0.00901457	0.0409551	0.0164645	1.34349	0.471902	0.871583	4.70891
YDR145W	TAF12	0.511328	0.289217	0.286007	-0.39467	-0.617519	-0.514645	0.00099397	0.0173005	0.00500422	0.362184	-0.508945	0.871129	6.9138
YGL204C	0	1.45945	1.61168	1.54571	0.821384	0.382098	0.800926	0.0187281	0.0583288	0.0276731	1.53895	0.668136	0.87081	3.97773
YDL086C-A	#N/A	0.535817	0.804122	0.417706	-0.363665	-0.0776992	-0.410523	0.00503425	0.0314763	0.0114814	0.585881	-0.283962	0.869844	5.29149
YHR127W	0	-0.74028	-0.87953	-0.594807	-1.67156	-1.59255	-1.55817	0.00374777	0.0277224	0.00971806	-0.738206	-1.60743	0.869222	5.58659
YLR372W	ELO3	-0.697549	-0.77403	-0.740994	-1.46699	-1.87977	-1.47191	0.0215993	0.0637208	0.0308358	-0.737524	-1.60622	0.8687	3.8351
YML036W	CGI121	1.84291	1.27087	1.13918	0.399843	0.570587	0.67807	0.0431798	0.097018	0.0537675	1.41765	0.5495	0.868155	3.14238
YDR266C	HEL2	0.580174	0.226655	-0.227518	-0.560147	-0.716042	-0.745033	0.0583228	0.114685	0.0702396	0.193104	-0.673741	0.866844	2.84176
YCR035C	RRP43	-0.937215	-1.26091	-1.70649	-2.21974	-2.06826	-2.20905	0.0547167	0.110376	0.0662482	-1.30154	-2.16568	0.864145	2.90559
YOR242C	SSP2	1.26771	0.97874	1.44408	0.429953	0.328244	0.340215	0.0192483	0.059346	0.0282504	1.23018	0.366137	0.86404	3.95033
YIL104C	SHQ1	1.65304	1.60939	1.29411	0.748847	0.623074	0.595545	0.00846511	0.0393612	0.0157993	1.51885	0.655822	0.863024	4.7718
YER137C	0	1.36358	1.1248	1.13918	0.339622	0.328244	0.37093	0.00673635	0.0354501	0.0136684	1.20919	0.346265	0.862924	5.00024
YGL246C	RAI1	1.20434	0.804674	0.95766	0.255802	0.00704264	0.116069	0.0058495	0.0338995	0.0125438	0.988893	0.126304	0.862588	5.1414
YLR383W	SMC6	-0.00843398	-0.22624	0.118094	-0.810972	-1.10329	-0.784951	0.00386463	0.0278636	0.00988417	-0.03886	-0.899737	0.860877	5.55589
YDR371W	#N/A	0.500782	-0.092397	0.02124	-0.834673	-0.398786	-0.91906	0.0245257	0.068672	0.0340073	0.143208	-0.717506	0.860715	3.70803
YOR246C	ENV9	0.381388	0.0314883	0.0341377	-0.498745	-0.895102	-0.7399	0.0062766	0.0349212	0.0130888	0.149005	-0.711249	0.860254	5.07093
YMR138W	CIN4	1.28167	1.47111	1.55646	0.625357	0.574379	0.529615	0.00470913	0.0303424	0.0110476	1.43641	0.57645	0.859962	5.35825
YER120W	SCS2	0.208134	-0.140331	-0.00784057	-0.654859	-1.03389	-0.830002	0.00459993	0.0300174	0.0109003	0.0199874	-0.839585	0.859572	5.38171
YPL057C	SUR1	-0.889282	-1.3096	-1.04589	-1.91864	-1.87977	-2.02477	0.0122576	0.0465718	0.0203084	-1.08159	-1.94106	0.85947	4.40161
YGL182C	#N/A	1.65118	1.31956	1.08837	0.249292	0.462879	0.770212	0.0183628	0.0579687	0.0272665	1.35303	0.494128	0.858907	3.99743
YLR434C	#N/A	0.932181	1.41693	0.681843	0.0385211	0.355171	0.0637891	0.0401456	0.0925828	0.0505463	1.01032	0.152494	0.857825	3.21524
YGR171C	MSM1	0.0755469	0.594048	0.36936	-0.498385	-0.601935	-0.434048	0.0208871	0.062637	0.0300566	0.346318	-0.511456	0.857774	3.86862
YHR200W	RPN10	2.00031	1.39233	0.94951	0.579374	0.472748	0.718681	0.0995524	0.166795	0.118324	1.44738	0.590268	0.857116	2.30707
YIL089W	0	0.0214499	-0.335837	-0.131207	-0.925003	-1.01811	-1.07263	0.00688684	0.0358299	0.0138567	-0.148531	-1.00525	0.856716	4.97814
YMR140W	SIP5	-0.0387889	-0.0498914	-0.437397	-1.05411	-1.03256	-1.00875	0.0217306	0.0638304	0.0309793	-0.175359	-1.03181	0.856448	3.82903
YJL117W	PHO86	-0.649615	-0.335837	-0.0295756	-1.19599	-1.09889	-1.28763	0.0321528	0.0802962	0.0421147	-0.338343	-1.19417	0.855828	3.43726
YAR047C	#N/A	2.13051	1.563	1.24081	0.640724	1.32454	0.401644	0.0874716	0.151786	0.103904	1.64477	0.788971	0.855804	2.43644
YJR125C	ENT3	0.992816	0.733656	0.40212	-0.0167912	-0.180396	-0.239569	0.0255316	0.0700162	0.0350873	0.709531	-0.145585	0.855116	3.66784
YIL119C	RPI1	-1.36861	-1.3096	-1.14752	-2.21974	-2.17597	-1.99405	0.000874355	0.016442	0.00472551	-1.27524	-2.12992	0.854677	7.04202
YMR306C-A	#N/A	0.692515	0.394483	0.224502	-0.413131	-0.533422	-0.304779	0.0123415	0.046709	0.0204063	0.437167	-0.417111	0.854278	4.39478
YLR345W	#N/A	0.987776	1.70672	1.4614	0.672104	0.492813	0.431425	0.0441997	0.0984372	0.054855	1.3853	0.532114	0.853186	3.11904
YDL242W	#N/A	0.356982	0.7353	0.681843	-0.29269	-0.156443	-0.335494	0.008877	0.040584	0.0162984	0.591375	-0.261542	0.852917	4.72429
YJL052C-A	#N/A	2.47833	3.26866	3.28796	3.07046	1.64567	1.76031	0.199197	0.278271	0.238278	3.01165	2.15881	0.852837	1.61346
YIR005W	IST3	1.21978	0.7353	0.224502	0.550393	-0.560349	-0.366208	0.131563	0.203547	0.156843	0.726528	-0.125388	0.851915	2.02827
YHR114W	BZZ1	-0.095061	-0.398059	-0.133775	-0.836991	-1.33461	-1.01021	0.0117819	0.0457425	0.0197519	-0.208965	-1.0606	0.851636	4.44119
YIR030C	DCG1	1.07598	1.22218	1.44408	0.490173	0.328244	0.37093	0.00691467	0.0358681	0.0138915	1.24741	0.396449	0.850964	4.97411
YBL001C	ECM15	1.21978	1.07612	0.783474	0.219182	0.0320463	0.278787	0.00878959	0.0404848	0.0161927	1.02646	0.176672	0.849785	4.73419
YDL156W	CMR1	0.869023	0.503201	0.40212	-0.115583	-0.375176	-0.283522	0.0125873	0.0471759	0.0206927	0.591448	-0.258094	0.849542	4.37507
YCR019W	MAK32	1.2404	1.65548	1.71387	0.773545	0.671769	0.617521	0.0217558	0.0638304	0.0310068	1.53658	0.687612	0.84897	3.82787
YJR025C	BNA1	0.745231	1.10238	0.979289	0.0573029	0.111775	0.112058	0.0129044	0.047761	0.0210613	0.942301	0.0937119	0.848589	4.35019
YPR059C	#N/A	1.21978	1.22218	1.03755	0.731054	-0.0756618	0.278787	0.0598514	0.116757	0.0719448	1.15984	0.311393	0.848444	2.81589
YPL203W	TPK2	0.00247527	-0.326438	-0.699746	-1.44928	-1.37343	-0.745033	0.0487316	0.103335	0.0597218	-0.341236	-1.18924	0.848009	3.02143
YLL028W	TPO1	-0.24511	-0.326438	-0.594807	-1.25169	-1.22734	-1.22852	0.0147967	0.0512659	0.0232417	-0.388785	-1.23585	0.847066	4.21335
YKL111C	#N/A	1.44672	1.83984	1.97622	0.575961	1.57263	0.573568	0.109308	0.178163	0.130046	1.75426	0.907386	0.846874	2.21358
YDR317W	HIM1	1.21978	0.637924	0.631027	-0.0216991	0.0320463	-0.0590671	0.0470229	0.101223	0.0578798	0.829577	-0.01624	0.845817	3.05712
YGR227W	DIE2	0.117316	-0.384525	-0.182022	-0.834673	-1.04504	-1.10334	0.0133466	0.048516	0.0215738	-0.149744	-0.994351	0.844607	4.31649
YGL199C	#N/A	1.40546	1.5633	1.6614	0.798243	0.574379	0.727405	0.00113576	0.0180041	0.00531804	1.54338	0.700009	0.843374	6.78045
YOL145C	CTR9	0.356982	0.102355	-0.131207	-0.714232	-0.721911	-0.76549	0.0255828	0.0700705	0.0351422	0.109377	-0.733878	0.843255	3.66584
YDL210W	UGA4	0.0437395	-0.0959824	-0.279988	-1.1529	-1.20299	-0.503289	0.048823	0.103347	0.0598205	-0.110744	-0.953061	0.842317	3.01955
YCR083W	TRX3	0.910288	1.5172	1.18917	0.156095	0.671769	0.265894	0.0237731	0.0669934	0.033196	1.20555	0.364586	0.840967	3.7392
YMR088C	VBA1	-0.095061	0.67581	0.45392	-0.446708	-0.571255	-0.469594	0.063205	0.120963	0.0757129	0.34489	-0.495852	0.840742	2.76137
YCL001W-B	#N/A	1.45945	0.930052	0.732659	0.189072	0.193609	0.217359	0.060392	0.117367	0.0725498	1.04072	0.200013	0.840706	2.8069
YML066C	SMA2	0.827759	0.226655	0.45459	-0.263771	-0.350829	-0.393406	0.0358403	0.0862848	0.0460007	0.503001	-0.336002	0.839003	3.32868
YBR257W	POP4	0.901149	1.40604	1.16755	0.54201	0.0533065	0.363849	0.014763	0.0511836	0.0232031	1.15825	0.319722	0.838525	4.21563
YFL034C-B	MOB2	1.28167	0.825839	0.40212	-0.0414892	-0.00996271	0.0461277	0.079353	0.14161	0.0943238	0.836541	-0.00177472	0.838316	2.53385
YOL134C	#N/A	1.02805	0.930052	1.19	0.249292	0.166682	0.217359	0.00458401	0.0299706	0.0108788	1.04937	0.211111	0.838255	5.38518
YDR366C	#N/A	1.50738	1.36824	1.54571	0.670834	0.435952	0.800926	0.00626301	0.034921	0.0130715	1.47378	0.635904	0.837874	5.07309
YCR093W	CDC39	-0.601682	-0.77403	-0.79181	-1.4971	-1.55665	-1.62548	0.000810372	0.0159526	0.00457005	-0.722507	-1.55974	0.837235	7.11802
YLR127C	APC2	1.59417	0.976493	1.20953	0.620066	0.307757	0.341324	0.024975	0.0690668	0.0344903	1.26006	0.423049	0.837014	3.68988
YGL188C-A	#N/A	1.50738	1.22218	0.732659	0.279402	0.301317	0.37093	0.0639016	0.122024	0.0765001	1.15407	0.317216	0.836857	2.75041
YGL241W	KAP114	-0.225001	-0.355105	-0.301688	-1.04514	-1.28834	-1.05526	0.00300155	0.0253375	0.00861769	-0.293932	-1.12958	0.835649	5.80863
YKR067W	GPT2	0.992816	0.318837	-0.227518	-0.362563	-0.642999	-0.415382	0.134786	0.207103	0.160722	0.361378	-0.473648	0.835027	2.00407
YGR166W	TRS65	0.980114	1.27087	0.83429	0.189072	0.112827	0.278787	0.013995	0.0496913	0.0223219	1.02842	0.193562	0.834862	4.26906
YCL009C	ILV6	0.910288	0.641474	0.926819	-0.0167912	-0.00996271	0.00217437	0.0118371	0.0457559	0.0198166	0.826194	-0.00819317	0.834387	4.43651
YER088C	DOT6	-0.761308	-1.12856	-1.12936	-1.73781	-1.91252	-1.86908	0.0110788	0.0445573	0.0189251	-1.00641	-1.8398	0.833394	4.50272
YGL155W	CDC43	1.11772	1.19127	1.25151	0.620066	0.192098	0.251222	0.0184925	0.0579874	0.027411	1.18683	0.354462	0.832369	3.99039
YOR145C	PNO1	0.456381	0.549292	0.34965	-0.733034	0.184818	-0.591196	0.0948712	0.161259	0.112719	0.451775	-0.379804	0.831579	2.35524
YMR017W	SPO20	1.36419	1.42502	1.45152	0.650055	0.525684	0.573568	9.96192e-05	0.00722871	0.00191022	1.41358	0.583102	0.830475	9.21416
YLR195C	NMT1	0.814522	0.761719	0.747768	-0.0824433	0.0301745	-0.109186	0.000532213	0.013057	0.0038194	0.77467	-0.0538184	0.828488	7.53847
YDR480W	DIG2	0.159232	-0.288263	-0.887633	-0.794769	-1.25723	-1.44563	0.094783	0.161203	0.112613	-0.338888	-1.16588	0.826987	2.35616
YKR040C	#N/A	1.73557	1.42502	1.50399	0.847639	0.720464	0.617521	0.00284513	0.0248443	0.00837659	1.55486	0.728542	0.826319	5.86215
YLL057C	JLP1	1.3776	0.847629	0.95766	0.333859	0.00704264	0.363849	0.0173471	0.0561184	0.0261307	1.06096	0.234917	0.826045	4.05433
YBR013C	#N/A	1.36358	1.1248	0.885105	0.158962	0.489806	0.248073	0.0105962	0.0437499	0.0183546	1.1245	0.298947	0.82555	4.54726
YDR373W	FRQ1	0.932181	0.783988	1.03755	0.189072	0.0859004	0.002361	0.00122149	0.0182526	0.00550052	0.917907	0.0924444	0.825463	6.70768
YJL004C	SYS1	-0.457882	-0.092397	-0.283654	-1.01533	-1.09889	-1.19549	0.00651208	0.0350818	0.0133865	-0.277978	-1.10324	0.825259	5.0341
YDR395W	SXM1	-1.36861	-0.920094	-1.70649	-2.21974	-1.82592	-2.42405	0.0490663	0.103602	0.0600836	-1.33173	-2.15657	0.824836	3.01458
YPR060C	ARO7	1.36358	0.832676	0.783474	0.279402	-0.0487348	0.278787	0.0275698	0.0729155	0.0372632	0.993243	0.169818	0.823425	3.59104
YDR036C	EHD3	0.213183	0.345795	0.224502	-0.593792	-0.479567	-0.61192	0.000157017	0.00860589	0.0023052	0.26116	-0.56176	0.82292	8.75915
YBL057C	PTH2	1.03109	0.847629	1.08359	0.07367	0.192098	0.228696	0.00130809	0.0183085	0.00568006	0.987438	0.164821	0.822616	6.63919
YBR134W	#N/A	0.980114	1.85512	1.8506	0.821384	0.597514	0.800926	0.0982077	0.164997	0.116712	1.56195	0.739942	0.822006	2.32067
YKR093W	PTR2	0.53891	0.134473	0.192241	-0.535449	-0.472566	-0.591196	0.0172884	0.0560539	0.0260647	0.288541	-0.533071	0.821612	4.05772
YNL163C	RIA1	0.332589	0.0422907	-0.0176385	-0.683637	-0.764737	-0.657126	0.0115447	0.0454379	0.0194735	0.11908	-0.701834	0.820914	4.46153
YGL221C	NIF3	1.76742	1.19127	1.54536	0.698123	0.168966	1.17477	0.0866026	0.150532	0.102874	1.50135	0.680619	0.820729	2.44643
YMR060C	SAM37	1.31565	1.36824	1.29163	0.580503	0.382098	0.555214	0.00256163	0.0235244	0.00792808	1.32517	0.505938	0.819236	5.96711
YOL105C	WSC3	-1.27671	-1.5248	-1.38185	-2.21491	-2.24994	-2.17352	0.00442862	0.0296315	0.0106676	-1.39446	-2.21279	0.818332	5.41967
YLR236C	#N/A	1.21978	1.17349	1.13918	0.279402	0.462879	0.340215	0.00131508	0.0183085	0.00569435	1.17749	0.360832	0.816653	6.63386
YJL027C	#N/A	0.452132	1.26628	1.33628	0.0404945	0.551384	0.0129285	0.0833024	0.146326	0.0989702	1.01823	0.201602	0.816629	2.48528
YFL003C	MSH4	0.944463	1.0624	1.25151	0.568029	0.21523	0.0259666	0.0186716	0.0582654	0.0276103	1.08612	0.269742	0.816383	3.98075
YHR061C	GIC1	-0.553749	-1.11485	-1.0967	-1.67776	-1.87977	-1.6562	0.0340358	0.0831449	0.0440995	-0.921766	-1.73791	0.816143	3.38034
YHR088W	RPF1	-0.12235	0.0536671	0.376949	-0.894893	-0.264151	-0.980488	0.0473206	0.101505	0.0582	0.102756	-0.713177	0.815933	3.05081
YOL021C	DIS3	0.786495	0.180564	0.0873012	-0.436657	-0.448219	-0.503289	0.0642224	0.122411	0.0768633	0.351453	-0.462722	0.814175	2.7454
YBL062W	#N/A	1.36358	1.17349	1.59652	0.520283	0.678295	0.493786	0.0106778	0.0439028	0.0184512	1.37787	0.564121	0.813744	4.53959
YDR449C	UTP6	1.02805	0.345795	0.580212	-0.443241	0.355171	-0.396922	0.0717808	0.131654	0.0855094	0.651352	-0.161664	0.813016	2.63414
YGL012W	ERG4	-0.451431	-0.464711	-0.332458	-1.2023	-1.30038	-1.18457	0.000145447	0.00829806	0.002233	-0.4162	-1.22908	0.812882	8.8357
YIL070C	MAM33	0.980114	0.248419	0.224502	-0.774452	0.462879	-0.673348	0.170943	0.247665	0.204187	0.484345	-0.328307	0.812653	1.76643
YNL324W	#N/A	1.36358	1.07612	0.885105	0.189072	0.328244	0.37093	0.0174193	0.0562309	0.0262117	1.10827	0.296082	0.812186	4.05017
YNL219C	ALG9	-0.409949	-0.920094	-1.0967	-1.88853	-1.07196	-1.90191	0.0822088	0.145197	0.0976807	-0.808915	-1.6208	0.811884	2.49849
YGL227W	VID30	-0.745482	0.00497908	-0.537732	-1.2261	-1.47587	-1.0112	0.0469702	0.101209	0.0578231	-0.426078	-1.23772	0.811647	3.05824
YCL028W	RNQ1	-1.74097	-1.94443	-1.93884	-2.84044	-2.58373	-2.63204	0.00158599	0.0189986	0.00622871	-1.87475	-2.68541	0.810657	6.44655
YLR198C	#N/A	1.93878	1.563	1.44408	0.520283	0.947566	1.04664	0.0213018	0.0632871	0.0305107	1.64862	0.838162	0.810455	3.84897
YER111C	SWI4	0.338074	-0.526924	-0.0917971	-0.915047	-0.98763	-0.807477	0.0775989	0.139251	0.0922701	-0.0935489	-0.903384	0.809836	2.5562
YGL008C	PMA1	-0.886836	-0.456322	-1.17771	-1.76475	-1.59798	-1.58678	0.0522749	0.107342	0.0635709	-0.840289	-1.64984	0.809549	2.95124
YBR296C	PHO89	-0.74028	-0.464711	-0.752216	-1.44928	-1.42212	-1.51422	0.00882084	0.0405035	0.0162305	-0.652402	-1.46187	0.809469	4.73064
YJL107C	#N/A	1.32293	0.825839	0.926819	0.328981	0.184818	0.134034	0.0220767	0.0644414	0.0313565	1.0252	0.215944	0.809251	3.81323
YOR015W	#N/A	1.74705	1.27087	1.64734	0.881605	0.893712	0.463072	0.0162568	0.0540356	0.0249023	1.55508	0.746129	0.808955	4.11924
YGR287C	IMA1	1.03408	0.549292	0.612	-0.115583	-0.131701	0.024151	0.0248399	0.0688408	0.0343451	0.731791	-0.0743776	0.806168	3.6953
YOL023W	IFM1	0.117316	0.589236	0.326134	-0.29269	-0.479567	-0.61192	0.0112142	0.0447964	0.0190848	0.344229	-0.461393	0.805621	4.49057
YOR351C	MEK1	1.02805	0.394483	0.681843	-0.14214	-0.479567	0.309501	0.0540712	0.109675	0.0655384	0.701458	-0.104069	0.805527	2.91745
YNR028W	CPR8	-0.225001	1.01945	0.244029	-0.524764	-0.108617	-0.7399	0.143723	0.216954	0.171471	0.346159	-0.45776	0.803919	1.93986
YNL039W	BDP1	0.857836	0.117398	0.45392	-0.342632	-0.733178	0.0935431	0.067028	0.125435	0.0800527	0.476385	-0.327422	0.803807	2.70265
YPR075C	OPY2	0.684582	0.375126	0.45392	-0.342632	-0.085485	-0.469594	0.00594316	0.0340384	0.0126639	0.504543	-0.299237	0.80378	5.12551
YLL014W	EMC6	-0.00843398	-0.0544212	-0.133775	-0.86301	-0.779442	-0.965155	0.00049597	0.0128704	0.00370877	-0.0655435	-0.869202	0.803659	7.60899
YKL027W	TCD2	-0.24511	-0.00380032	0.0348314	-0.955316	-0.789085	-0.876893	0.00356084	0.0271383	0.00944918	-0.0713596	-0.873764	0.802405	5.63776
YHR002W	LEU5	0.338074	0.847629	0.327986	-0.264575	-0.224276	-0.402018	0.033391	0.0823422	0.0434201	0.504563	-0.296957	0.801519	3.39947
YHR128W	FUR1	0.836315	1.17349	1.69816	0.550393	0.382098	0.37093	0.0786376	0.140625	0.0934854	1.23599	0.434474	0.801514	2.54291
YLL062C	MHT1	1.69431	1.28675	1.18917	0.600659	0.525684	0.639498	0.0305794	0.077685	0.0404538	1.39007	0.588614	0.801461	3.48743
YJL127W-A	#N/A	1.72411	1.83559	2.21701	1.45267	0.747264	1.17477	0.0389006	0.0910567	0.0492294	1.92557	1.1249	0.800667	3.24675
YLR242C	ARV1	1.21978	0.394483	0.478581	-0.29269	-0.264151	0.248073	0.0731659	0.133245	0.0871112	0.697615	-0.102923	0.800538	2.61503
YFR020W	CSS2	1.40546	0.918021	0.769409	0.304283	0.209165	0.177988	0.048321	0.102872	0.0592784	1.03096	0.230479	0.800484	3.02989
YPR100W	MRPL51	0.0337041	0.510018	0.659435	-0.444497	-0.366029	-0.386998	0.0493795	0.103796	0.0604225	0.401052	-0.399175	0.800227	3.00822
YLR088W	GAA1	-0.225001	-0.183286	-0.427623	-1.17524	-0.825706	-1.23546	0.0101775	0.0429451	0.0178573	-0.278637	-1.0788	0.800164	4.58757
YOR102W	#N/A	1.07598	0.881364	0.986737	0.0987414	0.382098	0.0637891	0.00533187	0.0324196	0.0118731	0.981361	0.181543	0.799818	5.23405
YDL177C	#N/A	1.77684	1.28675	1.34658	0.773545	0.623074	0.617521	0.0259242	0.0706675	0.0355077	1.47005	0.67138	0.798674	3.65258
YMR056C	AAC1	-0.677622	-0.750426	-1.08102	-1.89947	-1.91252	-1.09275	0.080837	0.143512	0.0960661	-0.836355	-1.63492	0.798561	2.51532
YNL256W	FOL1	-0.528196	-0.956471	-0.805428	-1.56552	-1.5428	-1.57334	0.0233668	0.0665513	0.0327568	-0.763365	-1.56055	0.797188	3.75644
YLR312C	ATG39	0.121507	-0.183286	0.160073	-0.941066	-1.19582	-0.154237	0.114115	0.183324	0.135832	0.0327645	-0.763707	0.796471	2.17055
YLL032C	0	0.932181	0.297107	0.580212	-0.0518093	-0.129516	-0.396922	0.0297289	0.0763906	0.0395542	0.603167	-0.192749	0.795916	3.51564
YPL052W	OAZ1	1.60325	1.36824	1.03755	0.550393	0.516733	0.555214	0.0393524	0.091532	0.049707	1.33635	0.54078	0.795568	3.2352
YDL093W	PMT5	0.910288	0.272746	-0.0176385	-0.288469	-0.448219	-0.481312	0.095096	0.161375	0.112987	0.388465	-0.406	0.794465	2.35287
YMR141C	#N/A	2.03465	1.41693	1.49489	0.429953	1.48611	0.647356	0.117183	0.187319	0.139528	1.64882	0.854472	0.794352	2.14401
YDL232W	OST4	1.03109	1.14831	1.29349	0.646085	0.21523	0.228696	0.0150649	0.0518467	0.0235482	1.15763	0.363337	0.794292	4.19539
YDL122W	UBP1	-1.12895	-0.579277	-1.24915	-1.88853	-1.6105	-1.84048	0.0455954	0.0997907	0.0563475	-0.985792	-1.77984	0.794046	3.08795
YGL243W	TAD1	1.12391	1.1248	0.732659	0.189072	0.166682	0.248073	0.0229714	0.0659691	0.0323286	0.993792	0.201276	0.792517	3.77351
YPR136C	#N/A	0.452849	0.0536671	0.224502	-0.443241	-0.560349	-0.642634	0.00924043	0.0415054	0.0167365	0.243673	-0.548741	0.792414	4.68417
YBR205W	KTR3	-0.203846	-0.00380032	-0.175048	-0.930618	-0.886475	-0.942823	0.00383959	0.027852	0.00984869	-0.127565	-0.919972	0.792407	5.56239
YFR001W	LOC1	0.452849	0.297107	0.122871	-0.443241	-0.479567	-0.581206	0.00649171	0.0350818	0.0133608	0.290943	-0.501338	0.792281	5.03723
YJR011C	CAL4	1.17185	1.22218	0.935921	0.490173	0.0320463	0.432358	0.0146333	0.0508999	0.0230547	1.10998	0.318192	0.791791	4.22446
YJR104C	SOD1	0.836315	0.637924	0.427765	-0.0819194	-0.237224	-0.151209	0.0128071	0.0476749	0.0209482	0.634001	-0.156784	0.790785	4.35776
YLR454W	#N/A	1.89085	1.46562	1.19	0.731054	0.705222	0.739498	0.0602085	0.117143	0.0723443	1.51549	0.725258	0.79023	2.80994
YLR223C	IFH1	-0.26615	-0.384525	-0.486916	-1.01533	-1.23352	-1.25691	0.00159598	0.0189986	0.00624776	-0.379197	-1.16859	0.789394	6.44027
YDL030W	PRP9	0.381388	0.0744431	0.495899	-0.62884	-0.27054	-0.514645	0.00930701	0.0416753	0.0168165	0.317243	-0.471342	0.788585	4.67699
YOL068C	HST1	0.548715	0.637924	0.732659	-0.11203	-0.210297	-0.120495	0.000693149	0.0151342	0.00427094	0.639766	-0.147607	0.787373	7.27427
YGR241C	YAP1802	-0.286374	-0.833439	-0.909626	-1.47397	-1.42212	-1.49224	0.0555205	0.111257	0.0671341	-0.67648	-1.46278	0.786299	2.891
YBR233W-A	DAD3	0.596649	0.637924	0.631027	-0.11203	-0.291078	-0.0897811	0.00504676	0.0315163	0.011498	0.621867	-0.164296	0.786163	5.28901
YJR059W	PTK2	1.40546	0.595383	0.50706	0.156095	0.0143849	-0.0198023	0.106088	0.174446	0.126172	0.835967	0.0502258	0.785741	2.24349
YOR107W	RGS2	1.2404	0.87193	0.979289	0.304283	0.209165	0.221941	0.0138857	0.0495113	0.0221961	1.03054	0.24513	0.78541	4.2769
YPL115C	BEM3	-1.51241	-1.99123	-1.65568	-2.73161	-2.63373	-2.14762	0.0292628	0.0758742	0.0390607	-1.71977	-2.50432	0.784548	3.53144
YKR061W	KTR2	0.500782	-0.141085	-0.0803912	-0.654012	-1.01811	-0.396922	0.0462771	0.100429	0.0570785	0.093102	-0.689681	0.782783	3.07311
YDL162C	#N/A	1.19914	1.5172	1.97622	0.921733	0.696117	0.727405	0.062943	0.120596	0.0754171	1.56419	0.781752	0.782434	2.76553
YBR251W	MRPS5	0.910288	0.503201	1.24164	0.131397	0.111775	0.0681044	0.0661857	0.124358	0.0790926	0.885042	0.103759	0.781283	2.71529
YPL049C	DIG1	0.597955	0.933538	0.621834	0.0996888	-0.131749	-0.154237	0.00562333	0.0333388	0.0122522	0.717776	-0.0620991	0.779875	5.18083
YHR001W-A	QCR10	0.857836	0.890584	1.04162	-0.290594	0.446549	0.296273	0.0663424	0.124516	0.079271	0.930012	0.150742	0.77927	2.71293
YPR191W	QCR2	0.703188	0.594048	0.756127	-0.0672814	-0.182546	-0.0341216	0.000293095	0.0107482	0.00298552	0.684454	-0.0946498	0.779104	8.13501
YMR189W	GCV2	1.03408	0.825839	0.45459	0.0820009	-0.0830054	-0.0198023	0.0360518	0.0865535	0.0462235	0.771503	-0.00693561	0.778439	3.3228
YMR255W	GFD1	0.836315	0.686612	0.783474	-0.14214	-0.318005	0.432358	0.0704045	0.130055	0.0839227	0.7688	-0.00926241	0.778063	2.6535
YPL062W	#N/A	1.26771	1.27087	1.13918	0.429953	0.328244	0.585928	0.00223042	0.0223129	0.00738205	1.22592	0.448041	0.77788	6.10556
tORF43	#N/A	0.980114	1.563	1.29163	0.670834	0.462879	0.37093	0.0260676	0.0709459	0.0356611	1.27825	0.501547	0.7767	3.64706
YOR227W	HER1	-1.11166	-1.34044	-1.48679	-2.31371	-1.71429	-2.23945	0.0339689	0.0830814	0.0440289	-1.31296	-2.08915	0.776184	3.38231
YJL094C	KHA1	0.326603	0.594048	1.33628	-0.0403374	0.0271479	-0.0576467	0.122924	0.193967	0.146441	0.752309	-0.0236121	0.775922	2.09619
YEL025C	#N/A	0.213183	-0.043709	0.376949	-0.473351	-0.694984	-0.61192	0.0108958	0.0442011	0.0187091	0.182141	-0.593418	0.775559	4.51937
YBL031W	SHE1	-1.39447	-1.60079	-1.60301	-2.34609	-2.28302	-2.29416	0.0049851	0.0312735	0.0114163	-1.53276	-2.30775	0.774996	5.3013
YOR298W	MUM3	0.213183	0.394483	-0.182022	-0.443241	-0.748838	-0.704062	0.0262668	0.071262	0.035874	0.141881	-0.632047	0.773928	3.63945
YOL162W	#N/A	1.74705	1.1248	1.34245	0.309512	1.24376	0.340215	0.111354	0.180388	0.132508	1.40477	0.631164	0.773602	2.19504
YDR263C	DIN7	-0.0264834	0.0536671	0.529396	-0.503461	-0.587276	-0.673348	0.0384399	0.0903066	0.0487427	0.185527	-0.588028	0.773555	3.25866
YLR224W	UCC1	1.73557	1.19457	0.821879	0.501867	0.379598	0.551591	0.0953738	0.16174	0.11332	1.25067	0.477686	0.772987	2.34995
YMR232W	FUS2	1.46422	1.0624	1.12557	0.646085	0.145834	0.544053	0.0186217	0.0581803	0.0275548	1.2174	0.445324	0.772076	3.98343
YGR215W	RSM27	0.500782	0.248419	-0.436101	-0.684122	-0.829619	-0.489064	0.0972024	0.163816	0.115508	0.104367	-0.667602	0.771969	2.33096
YJR045C	SSC1	-0.342881	-0.414308	-0.45252	-1.17199	-1.04754	-1.30448	0.00359052	0.0272485	0.00949214	-0.403236	-1.17467	0.771429	5.62946
YLR186W	EMG1	1.2404	0.641474	0.50706	0.106699	-0.00996271	-0.0198023	0.0715906	0.131445	0.0852897	0.796312	0.0256446	0.770667	2.63679
YMR036C	MIH1	0.261116	-0.189773	-0.639363	-0.985223	-0.883473	-1.0112	0.0943064	0.160617	0.112044	-0.18934	-0.959966	0.770626	2.36121
YMR129W	POM152	-0.468409	-0.792441	-0.69425	-1.5492	-1.38829	-1.328	0.00409659	0.0288723	0.0102098	-0.6517	-1.42183	0.77013	5.4976
YIL166C	SOA1	-0.354942	-0.441014	-0.595536	-1.20125	-1.24208	-1.25799	0.00591561	0.0340197	0.0126286	-0.463831	-1.23377	0.769943	5.13016
YCR005C	CIT2	0.16482	0.0744431	0.45392	-0.550783	-0.548123	-0.514645	0.020546	0.0619385	0.0296821	0.231061	-0.53785	0.768912	3.88509
YHR210C	#N/A	0.511328	-0.183286	0.076116	-0.941066	-0.0392212	-0.920104	0.108735	0.177724	0.129357	0.134719	-0.633464	0.768183	2.21884
YDR354C-A	#N/A	1.57051	1.05629	1.50399	0.650055	0.647422	0.529615	0.0351452	0.0849686	0.0452683	1.37693	0.60903	0.767901	3.34827
YGR282C	BGL2	0.511328	0.246262	0.286007	-0.680877	-0.964498	0.386375	0.199264	0.278289	0.23836	0.347866	-0.419667	0.767533	1.61312
YKR005C	#N/A	0.468014	0.5899	0.327986	-0.0824433	-0.409332	-0.424543	0.00687795	0.0358293	0.0138456	0.461967	-0.305439	0.767406	4.97944
YOR085W	OST3	0.294761	-0.183286	0.160073	-0.576802	-0.825706	-0.627273	0.0169501	0.0554105	0.0256845	0.0905158	-0.676594	0.767109	4.07748
YCR007C	#N/A	1.07598	0.345795	0.427765	-0.29269	0.27439	-0.427636	0.0727268	0.132838	0.0866029	0.616514	-0.148645	0.765159	2.62105
YER004W	FMP52	0.684582	1.62081	1.25151	0.54201	0.423417	0.296273	0.0984352	0.165299	0.116984	1.18563	0.420566	0.765068	2.31836
YJR126C	VPS70	-0.203846	-0.787348	-0.752216	-1.35048	-1.34908	-1.3384	0.0558833	0.111723	0.0675347	-0.581137	-1.34599	0.764852	2.88449
YNL003C	PET8	0.857836	0.503991	1.16755	0.0996888	-0.3862	0.521527	0.0841538	0.14741	0.0999756	0.843126	0.0783388	0.764787	2.47511
YDR337W	MRPS28	0.0214499	0.248419	0.681843	-0.473351	-0.533422	-0.335494	0.0486034	0.10326	0.0595833	0.317237	-0.447422	0.764659	3.02406
YNL197C	WHI3	-1.5243	-1.0178	-0.437397	-2.3631	-2.05516	-0.854916	0.250584	0.330689	0.301255	-0.993167	-1.75773	0.764559	1.38396
YMR026C	PEX12	1.03109	0.503991	1.04162	0.0216322	0.168966	0.0935431	0.0434328	0.0972472	0.0540371	0.858899	0.0947138	0.764185	3.13654
YHR031C	RRM3	-0.24511	-0.188165	-0.489867	-1.1035	-1.05691	-1.05271	0.0123919	0.0467372	0.020465	-0.307714	-1.07104	0.763325	4.39071
YBR243C	ALG7	1.07534	1.28675	1.1367	0.427773	0.428293	0.353801	0.00276107	0.0244188	0.00824522	1.16626	0.403289	0.762975	5.89214
YCR036W	RBK1	1.77684	1.14848	1.08423	0.650055	0.476989	0.595545	0.06795	0.126565	0.0811061	1.33651	0.574196	0.762317	2.68898
YCL024W	KCC4	-0.492695	0.134473	0.0348314	-0.807128	-0.83778	-0.964799	0.0521708	0.107299	0.0634572	-0.107797	-0.869902	0.762105	2.95323
YLR141W	RRN5	0.493974	0.678077	1.38462	0.256046	0.0271479	-0.0105966	0.09636	0.162716	0.114499	0.852225	0.0908659	0.761359	2.33966
YGR005C	TFG2	0.857836	1.01945	0.789747	0.30784	-0.0392212	0.116069	0.00500755	0.0313474	0.011446	0.88901	0.128229	0.760781	5.29681
YJR034W	PET191	1.42091	0.976493	1.25151	0.437934	-0.0392212	0.972037	0.105528	0.173811	0.125499	1.2163	0.456917	0.759387	2.24878
YBR084W	MIS1	0.291325	0.733656	0.612	-0.263771	-0.156048	-0.217592	0.0239527	0.0673972	0.0333898	0.54566	-0.212471	0.758131	3.73168
YMR195W	ICY1	-0.0517475	-0.183286	-0.0498188	-0.810972	-0.825706	-0.920104	0.000247776	0.0097342	0.00278571	-0.0949506	-0.852261	0.75731	8.30299
YER087W	AIM10	1.28167	1.97811	1.50399	0.501867	0.647422	1.34275	0.0875052	0.151793	0.103944	1.58792	0.83068	0.757242	2.43606
YJR138W	IML1	0.788382	0.345795	0.02124	-0.533571	-0.398786	-0.181923	0.0584692	0.114685	0.0704026	0.385139	-0.371427	0.756566	2.83926
YJL063C	MRPL8	1.03109	0.546946	0.747768	0.255802	-0.27054	0.0710176	0.0225388	0.065126	0.0318591	0.775268	0.0187598	0.756508	3.79252
YNL309W	STB1	0.500782	0.102355	-0.131207	-0.563681	-0.560349	-0.673348	0.0497333	0.104242	0.0608057	0.15731	-0.599126	0.756436	3.00108
YNL019C	#N/A	-0.00843398	-0.741697	-0.301688	-1.56552	-0.293672	-1.46072	0.198258	0.277193	0.237141	-0.350607	-1.10664	0.756029	1.61819
YOR097C	#N/A	0.836315	0.589236	0.631027	-0.0518093	-0.129516	-0.028353	0.00457217	0.0299693	0.0108628	0.685526	-0.0698927	0.755419	5.38777
YDL239C	ADY3	1.94067	1.01945	1.4614	0.54201	0.21523	1.40002	0.168518	0.244841	0.201271	1.47384	0.719087	0.754753	1.78071
YOR367W	SCP1	0.404916	-0.043709	-0.131207	-0.623902	-0.398786	-1.0112	0.0367676	0.0876165	0.0469781	0.0766666	-0.677964	0.75463	3.30314
YBL064C	PRX1	1.28167	1.19457	0.821879	0.0573029	-0.00996271	0.991125	0.13092	0.202735	0.156069	1.09937	0.346155	0.753215	2.03317
YLL011W	SOF1	0.167532	0.364928	0.45459	-0.436657	-0.350829	-0.481312	0.00517892	0.0319809	0.0116724	0.329017	-0.422933	0.75195	5.26316
YGL189C	RPS26A	1.48799	0.825839	0.979289	0.378377	0.306556	0.353801	0.0626434	0.120335	0.0750792	1.0977	0.346245	0.75146	2.7703
YGR286C	BIO2	0.159232	0.468003	0.514397	-0.390609	-0.287394	-0.434048	0.0123753	0.046709	0.0204457	0.380544	-0.370684	0.751228	4.39205
YNL026W	SAM50	0.117316	0.394483	0.681843	-0.352911	-0.398786	-0.304779	0.0408755	0.0934297	0.0513195	0.397881	-0.352159	0.75004	3.19722
YDL192W	ARF1	-0.398255	-0.698743	-0.637515	-1.27931	-1.31148	-1.39314	0.00809325	0.0384695	0.0153462	-0.578171	-1.32798	0.749805	4.81672
YMR315W	0	1.16103	0.847629	0.999638	0.385896	0.168966	0.206171	0.00352476	0.0271158	0.0093968	1.00277	0.253678	0.749088	5.64794
YOL148C	SPT20	0.771209	0.246262	0.621834	-0.1605	-0.224276	-0.221814	0.0387874	0.0909984	0.0491098	0.546435	-0.202197	0.748632	3.24966
tORF10	#N/A	0.788382	0.589236	0.478581	-0.14214	-0.156443	-0.0897811	0.0113306	0.0449598	0.0192219	0.618733	-0.129455	0.748187	4.48024
YLR029C	RPL15A	-0.259195	-0.456322	-0.404174	-1.22587	-1.23102	-0.904549	0.00817897	0.0386233	0.0154509	-0.373231	-1.12048	0.74725	4.80619
YGR176W	#N/A	1.3776	1.36309	1.08359	0.568029	0.58534	0.431425	0.0062988	0.0349814	0.0131169	1.27476	0.528265	0.746495	5.0674
YLL047W	#N/A	1.36358	0.783988	1.59652	0.610614	0.462879	0.432358	0.0840919	0.147361	0.0999024	1.24803	0.50195	0.746081	2.47585
YGL149W	#N/A	1.55531	1.02743	1.59652	0.700944	0.409025	0.83164	0.0341515	0.0833801	0.0442214	1.39309	0.647203	0.745885	3.37695
YHR148W	IMP3	1.50738	0.540548	0.732659	0.0987414	-0.0487348	0.493786	0.110886	0.179876	0.131945	0.926862	0.181264	0.745598	2.19925
YFR030W	MET10	0.338074	-0.0544212	0.160073	-0.680877	-0.594387	-0.514645	0.0122907	0.0466629	0.0203469	0.147908	-0.596637	0.744545	4.39891
YDL062W	#N/A	1.31565	1.17349	0.83429	0.219182	0.409025	0.463072	0.0189933	0.0587709	0.0279677	1.10781	0.363759	0.74405	3.96367
YCR081C-A	#N/A	1.44672	1.79375	1.60893	0.872337	0.842202	0.903218	0.0154244	0.0523512	0.0239579	1.61647	0.872586	0.743881	4.17181
YPL165C	SET6	1.65118	1.27087	1.24081	0.339622	1.13606	0.463072	0.076036	0.137211	0.090446	1.38762	0.64625	0.741371	2.57655
YJL048C	UBX6	-1.19419	-1.43262	-1.38185	-2.06673	-2.07951	-2.08561	0.00912618	0.0413255	0.016599	-1.33622	-2.07728	0.741059	4.69661
YLR067C	PET309	0.468014	0.632855	0.286007	-0.108462	-0.501859	-0.221814	0.00913311	0.0413255	0.0166073	0.462292	-0.277378	0.739671	4.69585
YKL205W	LOS1	0.0693831	-0.238461	-0.182022	-0.774452	-0.964254	-0.826918	0.00516491	0.0319443	0.011654	-0.117033	-0.855208	0.738175	5.26587
YOR064C	YNG1	0.332589	0.549292	0.50706	-0.337865	0.0387324	-0.525266	0.0331936	0.0820795	0.043212	0.46298	-0.2748	0.73778	3.4054
YOL011W	PLB3	0.291325	0.272746	0.297181	-0.510751	-0.399524	-0.437359	0.00126314	0.0182526	0.00558743	0.287084	-0.449211	0.736295	6.67416
YBL054W	TOD6	-0.928679	-1.12856	-1.51613	-2.03419	-2.04358	-1.7044	0.0299085	0.0768138	0.0397443	-1.19112	-1.92739	0.73627	3.50961
YOR161C	PNS1	0.828716	0.425988	-0.0174073	0.336878	-0.732994	-0.575198	0.156005	0.230826	0.186231	0.412432	-0.323771	0.736204	1.85787
YPL019C	VTC3	0.0214499	-0.579277	-0.486916	-1.19599	-1.26045	-0.796204	0.0388171	0.0910266	0.0491412	-0.348248	-1.08422	0.735969	3.2489
YBR068C	BAP2	-0.0800531	0.318837	0.297181	-0.658939	-0.399524	-0.613173	0.0131996	0.0483672	0.0214036	0.178655	-0.557212	0.735867	4.32757
YJR135C	MCM22	1.21978	0.881364	0.885105	0.249292	0.220536	0.309501	0.0181895	0.0576336	0.0270732	0.995417	0.259776	0.73564	4.00691
YDL135C	RDI1	-0.0264834	-0.676654	-0.893441	-1.43688	-1.69128	-0.673348	0.143131	0.216377	0.170759	-0.532193	-1.26717	0.734977	1.94399
YMR010W	ANY1	-1.09127	-1.30011	-1.01532	-2.13793	-1.404	-2.0689	0.0743568	0.134937	0.0884925	-1.13557	-1.87028	0.734714	2.59888
YER066C-A	#N/A	0.309049	0.443171	0.122871	-0.503461	-0.425713	-0.396922	0.00945443	0.0419233	0.0169935	0.291697	-0.442032	0.733729	4.66127
YJR098C	#N/A	1.0744	0.203307	0.789747	-0.212538	0.0764384	0.00344114	0.0912195	0.15655	0.108361	0.689152	-0.0442194	0.733372	2.39449
YLR239C	LIP2	0.500782	0.637924	0.275318	-0.413131	-0.129516	-0.243351	0.00640964	0.0349814	0.0132572	0.471341	-0.261999	0.733341	5.04995
YGL086W	MAD1	0.580174	0.318837	-0.0176385	-0.362563	-0.472566	-0.481312	0.0458096	0.100007	0.0565771	0.293791	-0.438814	0.732605	3.08326
YLR288C	MEC3	1.57051	1.05629	0.926819	0.452471	0.550031	0.353801	0.0555703	0.111313	0.0671891	1.18454	0.452101	0.732441	2.89011
YMR105C	PGM2	1.19914	0.918021	0.716939	0.230189	0.184818	0.221941	0.0334746	0.0823776	0.0435082	0.944699	0.212316	0.732383	3.39697
YKR035C	#N/A	1.44672	1.65548	1.87128	0.946431	0.817855	1.0131	0.0143151	0.050411	0.0226899	1.65783	0.925796	0.732029	4.24644
YER124C	DSE1	0.788382	0.832676	0.732659	0.0385211	0.0589734	0.0637891	0.000821385	0.015969	0.00459716	0.784572	0.0537612	0.730811	7.10452
YNL160W	YGP1	0.326603	0.804122	0.562743	-0.202001	-0.261182	-0.0341216	0.0188213	0.058433	0.0277767	0.564489	-0.165768	0.730258	3.97277
YDL084W	SUB2	-0.70145	-0.913517	-0.889384	-1.64358	-1.5428	-1.50577	0.0017399	0.019788	0.00651742	-0.834784	-1.56405	0.729262	6.35393
YPR094W	RDS3	1.69911	0.832676	0.986737	0.490173	0.166682	0.67807	0.0937256	0.159892	0.11135	1.17284	0.444975	0.727867	2.36738
YGR250C	RIE1	0.126268	0.272746	0.244711	-0.807128	0.0143849	-0.745033	0.106558	0.174892	0.126738	0.214575	-0.512592	0.727167	2.23907
YJL210W	PEX2	-0.133667	-0.414308	0.0792844	-1.14504	-1.04754	-0.457573	0.0562244	0.112167	0.0679116	-0.15623	-0.883383	0.727153	2.8784
YNL170W	#N/A	1.60325	0.97874	1.13918	0.580503	0.220536	0.739498	0.0418329	0.0948605	0.0523352	1.24039	0.513512	0.726878	3.17407
YPR048W	TAH18	0.836315	0.102355	0.529396	-0.3228	-0.45264	0.0637891	0.0562359	0.112167	0.0679244	0.489355	-0.237217	0.726573	2.8782
YDR289C	RTT103	0.208134	0.418081	0.369964	-0.212538	-0.478727	-0.49212	0.00413825	0.0289215	0.0102678	0.33206	-0.394462	0.726521	5.48748
YML101C	CUE4	0.0337041	0.636062	0.466051	-0.525329	-0.130123	-0.386998	0.0346956	0.0843168	0.0447945	0.378606	-0.347483	0.726089	3.36114
YDR079C-A	TFB5	0.980114	1.51431	1.44408	0.670834	0.597514	0.493786	0.039769	0.0921681	0.0501477	1.31283	0.587378	0.725455	3.22467
YLR194C	NCW2	0.987776	0.67581	0.95766	0.437934	-0.085485	0.0935431	0.0224035	0.0649904	0.0317122	0.873749	0.148664	0.725085	3.79854
YDR048C	#N/A	1.07598	1.70906	1.19	0.700944	0.54366	0.555214	0.0571804	0.113523	0.0689704	1.32501	0.599939	0.725074	2.86154
YJL145W	SFH5	1.19914	0.87193	1.29411	0.477169	0.403946	0.309848	0.0193131	0.0594391	0.0283222	1.12172	0.396988	0.724737	3.94697
YDR220C	#N/A	1.07598	0.443171	0.732659	0.158962	-0.237224	0.155931	0.0371543	0.0880968	0.0473859	0.750604	0.0258896	0.724714	3.29268
YHR098C	SFB3	-1.78429	-1.34306	-2.0228	-2.78841	-2.39868	-2.13648	0.0579466	0.114209	0.0698212	-1.71672	-2.44119	0.724471	2.84823
YDR463W	STP1	0.745231	0.180564	-0.122578	-0.387261	-0.521262	-0.459336	0.101255	0.168933	0.120366	0.267739	-0.455953	0.723692	2.29011
YIR028W	DAL4	0.167532	0.226655	0.297181	-0.535449	-0.545609	-0.393406	0.000444579	0.0121937	0.00354434	0.230456	-0.491488	0.721944	7.71838
YOR100C	CRC1	0.208796	0.687565	0.821879	-0.0661872	-0.229091	-0.151662	0.0529503	0.108288	0.0643094	0.572747	-0.14898	0.721727	2.9384
YKL096W	CWP1	0.11739	0.257929	0.611089	-0.309777	-0.5233	-0.339948	0.0243539	0.0683252	0.0338223	0.328803	-0.391008	0.719811	3.71506
YMR098C	ATP25	-0.26615	-0.043709	0.122871	-0.774452	-0.802692	-0.76549	0.022813	0.0655873	0.0321569	-0.0623291	-0.780878	0.718549	3.78043
YDR144C	MKC7	1.03408	0.411019	0.192241	-0.115583	-0.204743	-0.195616	0.102663	0.170602	0.122057	0.54578	-0.171981	0.717761	2.2763
YGR060W	ERG25	0.621438	0.411019	0.45459	-0.387261	-0.521262	0.243918	0.0843096	0.147419	0.10016	0.495682	-0.221535	0.717218	2.47326
YKL100C	YPF1	-0.384723	-0.204234	-0.0657532	-0.848657	-0.864053	-1.09275	0.00444608	0.0296712	0.0106914	-0.218237	-0.935153	0.716917	5.41573
YOL096C	COQ3	0.415117	0.595383	0.664469	-0.140281	-0.204743	-0.129686	0.00636687	0.0349814	0.0132031	0.558323	-0.158237	0.71656	5.05665
YDR467C	#N/A	0.596649	0.394483	-0.0295756	-0.352911	-0.344932	-0.489064	0.0528589	0.108244	0.0642094	0.320519	-0.395636	0.716154	2.94013
YKR004C	ECM9	0.692515	0.49186	0.631027	-0.0518093	-0.129516	-0.151209	0.00180101	0.0202344	0.00662949	0.605134	-0.110845	0.715979	6.31941
YDR230W	#N/A	0.468014	1.36309	1.08359	0.229783	0.354021	0.183645	0.108766	0.177724	0.129394	0.971565	0.255817	0.715749	2.21855
YGR218W	CRM1	-1.46448	-1.55304	-2.01138	-2.46062	-1.79899	-2.91547	0.144908	0.218293	0.172895	-1.6763	-2.3917	0.715394	1.93166
YHR025W	THR1	0.944463	0.503991	0.789747	0.177745	-0.201145	0.116069	0.0151188	0.0518934	0.0236096	0.746067	0.0308898	0.715177	4.19182
YNR069C	BSC5	1.19914	1.33284	1.29411	0.699451	0.452641	0.529615	0.00293586	0.0251953	0.00851695	1.27536	0.560569	0.714793	5.83075
YJL183W	MNN11	-0.0517475	-0.269195	0.160073	-0.576802	-0.941366	-0.784951	0.0124904	0.0469802	0.0205798	-0.0536233	-0.767706	0.714083	4.38279
YNL152W	INN1	-0.410167	-0.925621	-1.27691	-1.59746	-1.64125	-1.51422	0.102156	0.170161	0.121448	-0.870901	-1.58431	0.713409	2.28126
YGL122C	NAB2	-0.677622	-0.834455	-1.22605	-1.65698	-1.49314	-1.72793	0.0334288	0.0823422	0.0434598	-0.912711	-1.62601	0.713303	3.39834
YDR112W	#N/A	1.21978	1.563	1.34245	0.520283	0.759076	0.708784	0.00601314	0.0340811	0.0127534	1.37507	0.662715	0.71236	5.11381
YNL248C	RPA49	0.992816	0.595383	0.244711	-0.0167912	-0.156048	-0.129686	0.075938	0.13713	0.0903319	0.61097	-0.100842	0.711812	2.57784
YAL024C	LTE1	-0.0264834	-0.725342	-0.995072	-1.2261	-1.36816	-1.28763	0.129836	0.20148	0.154764	-0.582299	-1.29396	0.711665	2.04149
YPR139C	LOA1	1.21978	0.686612	0.935921	-0.14214	1.00142	-0.151209	0.195745	0.274865	0.234099	0.947438	0.236024	0.711414	1.63094
YIL138C	TPM2	0.0214499	-0.092397	0.122871	-0.563681	-0.748838	-0.76549	0.00138846	0.0185432	0.00584278	0.017308	-0.69267	0.709978	6.57956
YPL015C	HST2	0.641268	0.546946	0.495899	0.0996888	-0.27054	-0.266865	0.0197346	0.0602611	0.0287883	0.561371	-0.145905	0.707276	3.92538
YPL175W	SPT14	0.951552	1.42502	1.34658	0.526565	0.501336	0.573568	0.0379426	0.0893419	0.0482176	1.24105	0.533823	0.707227	3.27168
YOR335C	ALA1	-1.22121	-1.08534	-1.30917	-2.00784	-1.70472	-2.02385	0.00751183	0.0376102	0.0146325	-1.20524	-1.91214	0.706899	4.89128
YOL024W	#N/A	1.17185	0.637924	1.44408	0.580503	0.27439	0.278787	0.0796396	0.142072	0.0946599	1.08462	0.377894	0.706723	2.53024
YKL168C	KKQ8	0.786495	0.318837	0.244711	-0.189677	-0.229091	-0.349452	0.0443745	0.0985865	0.0550417	0.450014	-0.256073	0.706088	3.11509
YHL042W	#N/A	1.07534	0.825839	1.03176	0.427773	0.209165	0.177988	0.00303119	0.0253375	0.00866291	0.977647	0.271642	0.706005	5.7988
YOR307C	SLY41	-0.985148	-1.06616	-1.75731	-1.97886	-1.79899	-2.14762	0.0865808	0.150532	0.102848	-1.26954	-1.97516	0.70562	2.44668
YHR006W	STP2	-0.410167	-0.510802	-0.542337	-1.32579	-1.17865	-1.07468	0.00302672	0.0253375	0.0086561	-0.487768	-1.19304	0.70527	5.80027
YGR173W	RBG2	1.28167	0.779748	0.821879	0.452471	0.16047	0.156011	0.0281044	0.0737183	0.0378317	0.961097	0.256317	0.70478	3.57183
YGR130C	0	-0.286374	-0.41862	-0.227518	-1.00471	-1.03256	-1.00875	0.00547282	0.0329527	0.012057	-0.310837	-1.01534	0.704504	5.20796
YDR388W	RVS167	-0.83139	-1.04238	-1.14125	-1.69561	-1.49653	-1.93375	0.0132838	0.0484429	0.0215011	-1.00501	-1.70863	0.703624	4.32121
YIL022W	TIM44	0.703188	1.35031	1.38462	0.256046	0.682443	0.38933	0.0659925	0.124176	0.0788726	1.14604	0.442606	0.703435	2.71821
YBR159W	IFA38	0.468014	-0.0544212	0.0341377	-0.524764	-0.779442	-0.356967	0.0286654	0.0748617	0.0384273	0.149244	-0.553724	0.702968	3.55206
tORF32	#N/A	1.12391	1.17349	1.49489	0.490173	0.516733	0.67807	0.0129634	0.0478418	0.0211297	1.2641	0.561659	0.702441	4.34563
YGR270C-A	#N/A	1.21978	0.930052	1.39326	0.640724	0.301317	0.493786	0.0164923	0.0543277	0.0251685	1.18103	0.478609	0.702423	4.10486
YPR151C	SUE1	0.661345	0.510018	0.756127	0.0135505	-0.182546	-0.0105966	0.00191162	0.0209102	0.00682893	0.642497	-0.0598641	0.702361	6.2598
YFL037W	TUB2	0.11739	-0.288263	-0.307483	-1.06421	-0.444664	-1.06922	0.0567102	0.112802	0.0684492	-0.159452	-0.859366	0.699914	2.8698
YDL129W	0	0.208134	0.160353	0.369964	-0.524764	-0.455596	-0.379492	0.00147984	0.0186745	0.00602365	0.24615	-0.453284	0.699434	6.51582
YOR131C	0	0.932181	0.248419	0.631027	-0.0216991	-0.0487348	-0.212637	0.0613637	0.118566	0.0736394	0.603876	-0.0943571	0.698233	2.79094
YHL026C	#N/A	1.29097	1.36309	1.79723	0.463953	0.58534	1.30992	0.101031	0.168778	0.120097	1.48376	0.786404	0.697356	2.29233
YJL123C	MTC1	0.0437395	-0.464711	-0.594807	-0.980014	-1.00821	-1.11864	0.0640245	0.122165	0.0766392	-0.338593	-1.03562	0.697028	2.74849
YDL068W	#N/A	1.55531	1.563	1.24081	1.06227	0.651368	0.555214	0.0258975	0.0706319	0.0354791	1.45304	0.756283	0.696759	3.65361
YDL024C	DIA3	0.836315	0.443171	0.173687	-0.3228	-0.129516	-0.181923	0.0584373	0.114685	0.0703671	0.484391	-0.211413	0.695804	2.8398
YER085C	#N/A	-0.457882	-0.238461	-0.385285	-1.04544	-1.23352	-0.888346	0.00681686	0.0356916	0.0137692	-0.360543	-1.05577	0.695229	4.98836
YLR040C	AFB1	0.951552	0.549292	0.34965	-0.0167912	-0.131701	-0.0857323	0.0546975	0.110376	0.0662271	0.616831	-0.0780747	0.694906	2.90594
YGL208W	SIP2	-0.225001	-0.22624	-0.343667	-1.04514	-0.733178	-1.10031	0.0174985	0.0564158	0.0263005	-0.26497	-0.959543	0.694573	4.04564
YJL128C	PBS2	-0.616488	-0.41862	-0.594807	-1.39988	-0.886475	-1.42631	0.0457619	0.100007	0.056526	-0.543305	-1.23755	0.69425	3.0843
YDL206W	#N/A	0.548715	0.199731	0.275318	-0.443241	-0.371859	-0.243351	0.00950435	0.0419233	0.0170534	0.341255	-0.352817	0.694072	4.65601
YDR102C	#N/A	-0.26615	-0.238461	-0.79181	-1.2261	-1.01811	-1.13406	0.049432	0.103821	0.0604794	-0.43214	-1.12609	0.69395	3.00716
YKL088W	CAB3	0.910288	0.687565	0.716939	0.156095	-0.0343103	0.112058	0.00180041	0.0202344	0.00662839	0.771597	0.0779475	0.69365	6.31974
YLR176C	RFX1	-1.01236	-1.50669	-1.2744	-2.08808	-1.93874	-1.84555	0.0236533	0.0668468	0.0330666	-1.26449	-1.95746	0.692971	3.74425
YHL022C	SPO11	0.404916	0.49186	1.03755	0.0686313	-0.18337	-0.028353	0.0588871	0.115341	0.0708682	0.644776	-0.0476973	0.692473	2.83213
YMR258C	ROY1	-0.505816	-0.433213	-0.537732	-1.13577	-1.31431	-1.10334	0.00301436	0.0253375	0.00863725	-0.492254	-1.18447	0.692221	5.80437
YJL176C	SWI3	0.597955	-0.0544212	0.244029	-0.290594	-0.663783	-0.334441	0.0453841	0.099582	0.0561212	0.262521	-0.429606	0.692127	3.09259
YKR027W	BCH2	0.468014	-0.612833	0.327986	-0.967085	-0.3862	-0.537171	0.168087	0.244422	0.200753	0.0610556	-0.630152	0.691207	1.78327
YDL095W	PMT1	-0.719465	-0.750426	-1.08102	-1.60309	-1.57177	-1.44563	0.0158872	0.0533578	0.0244837	-0.850303	-1.54016	0.68986	4.14224
YOR044W	IRC23	0.740448	0.540548	0.02124	-0.26258	-0.291078	-0.212637	0.082919	0.145851	0.0985179	0.434079	-0.255432	0.689511	2.48989
YGR207C	CIR1	1.07534	1.33284	1.08423	0.205491	0.209165	1.0131	0.113821	0.183187	0.135479	1.16414	0.475919	0.688218	2.17313
YNL079C	TPM1	-0.095061	-0.698743	0.0341377	-1.04514	-1.17268	-0.604747	0.0771206	0.138695	0.0917113	-0.253222	-0.940858	0.687636	2.56239
YDL059C	RAD59	0.452132	0.341959	0.417706	-0.175057	-0.287394	-0.386998	0.00204663	0.0214796	0.00706686	0.403932	-0.28315	0.687082	6.19156
YGR206W	MVB12	0.356982	0.540548	0.529396	-0.29269	-0.156443	-0.181923	0.00116047	0.0180178	0.00537115	0.475642	-0.210352	0.685994	6.75893
YBR064W	#N/A	1.55531	0.930052	0.935921	0.429953	0.597514	0.340215	0.0670515	0.125435	0.0800795	1.14043	0.455894	0.684535	2.70229
YOL041C	NOP12	0.684582	0.375126	0.579855	-0.212538	-0.339936	0.138594	0.0216648	0.0637812	0.0309074	0.546521	-0.13796	0.684481	3.83207
YGR099W	TEL2	-1.48109	-1.04238	-1.22521	-2.42414	-2.07483	-1.30304	0.164177	0.240228	0.196052	-1.24956	-1.934	0.684441	1.80681
YDR326C	YSP2	-0.841348	-1.21222	-1.35078	-1.55732	-2.14904	-1.74834	0.0427619	0.0962891	0.0533228	-1.13478	-1.81823	0.683449	3.15211
YNL090W	RHO2	1.12391	0.7353	0.631027	0.0686313	0.247463	0.125217	0.0335361	0.0824716	0.0435729	0.83008	0.147104	0.682977	3.39513
YDR460W	TFB3	0.944463	0.461036	0.831725	0.203764	-0.108617	0.0935431	0.0232356	0.0663048	0.0326149	0.745741	0.0628968	0.682844	3.76207
YAR075W	#N/A	0.910288	1.33284	1.39905	0.501867	0.452641	0.639498	0.0345387	0.0841044	0.0446292	1.21406	0.531335	0.682723	3.36568
YPR153W	45070	0.291325	-0.00380032	-0.647277	-0.807128	-0.789085	-0.810963	0.132713	0.204895	0.158227	-0.119917	-0.802392	0.682474	2.01957
YHR108W	GGA2	0.910288	0.180564	0.0873012	-0.214375	-0.326481	-0.327476	0.117028	0.187134	0.13934	0.392718	-0.289444	0.682162	2.14534
YFR041C	ERJ5	0.644582	-0.043709	-0.283654	-0.864783	-0.129516	-0.734776	0.132969	0.205168	0.158535	0.10574	-0.576358	0.682098	2.01764
YDR229W	IVY1	1.40546	0.641474	0.34965	0.106699	0.111775	0.134034	0.162749	0.238664	0.194336	0.798861	0.117503	0.681358	1.81554
YDL172C	#N/A	0.0437395	-0.234256	-0.175048	-0.807128	-0.813432	-0.788986	0.0145147	0.0507704	0.0229189	-0.121855	-0.803182	0.681327	4.23259
YHR181W	SVP26	-1.22121	-1.25715	-1.18323	-1.90376	-1.86664	-1.93375	2.05788e-05	0.00501643	0.00107873	-1.22053	-1.90139	0.680853	10.7913
YBR178W	#N/A	0.980114	1.02743	0.580212	0.008411	0.382098	0.155931	0.021393	0.063416	0.0306105	0.862585	0.182147	0.680438	3.84469
YGR249W	MGA1	-0.822809	-1.29435	-1.48679	-2.01733	-1.73864	-1.88782	0.0589468	0.115385	0.0709348	-1.20132	-1.88126	0.679946	2.83112
YLL027W	ISA1	-0.0744166	0.102355	0.681843	-0.383021	-0.425713	-0.519778	0.0926069	0.158403	0.110015	0.236594	-0.442837	0.679431	2.37939
YDR157W	#N/A	1.65118	1.66037	1.08837	0.640724	0.893712	0.83164	0.0543217	0.109967	0.0658137	1.46664	0.788692	0.677948	2.91283
YJR135W-A	TIM8	0.932181	0.394483	0.783474	0.219182	-0.0756618	-0.0590671	0.031594	0.0795564	0.0415252	0.70338	0.028151	0.675229	3.45479
YLR339C	#N/A	1.16103	1.449	1.29349	0.750161	0.562208	0.566578	0.0037758	0.027852	0.00975804	1.30117	0.626316	0.674855	5.57914
YPR112C	MRD1	0.16482	-0.140331	0.160073	-0.889028	-0.571255	-0.379492	0.0249059	0.0689125	0.034416	0.0615206	-0.613259	0.674779	3.69265
YDR111C	#N/A	1.15787	0.641474	0.612	0.180793	0.16047	0.0461277	0.0558246	0.111649	0.0674698	0.803782	0.12913	0.674652	2.88554
YOL072W	THP1	0.910288	0.595383	0.34965	-0.0167912	-0.131701	-0.0198023	0.0469489	0.101205	0.0578002	0.61844	-0.056098	0.674538	3.0587
YHL034C	SBP1	0.368446	0.215914	-0.114099	-0.633105	-0.156335	-0.763399	0.0478694	0.102248	0.0587912	0.156754	-0.517613	0.674367	3.03928
YAR002W	NUP60	0.468014	0.804674	0.999638	0.125708	0.0995703	0.0259666	0.0448443	0.0991565	0.0555437	0.757442	0.0837482	0.673694	3.10456
YMR086W	SEG1	-0.0800531	-0.510802	-0.699746	-1.07881	-1.1543	-1.07468	0.0642983	0.122419	0.0769492	-0.4302	-1.1026	0.672395	2.74422
YIL160C	POT1	0.771209	1.23422	1.08359	0.489972	0.354021	0.228696	0.0211916	0.063073	0.0303902	1.02968	0.357563	0.672112	3.85415
YNL269W	BSC4	1.11661	1.05629	1.08423	0.279585	0.0143849	0.947171	0.135924	0.208292	0.162091	1.08571	0.413714	0.671996	1.99566
YMR070W	MOT3	-1.60683	-0.87953	-1.38185	-2.06673	-1.88473	-1.93177	0.0809501	0.14363	0.0961992	-1.2894	-1.96107	0.671671	2.51392
YPL219W	PCL8	0.869023	0.364928	0.716939	0.0326049	-0.00996271	-0.0857323	0.0400962	0.0925519	0.050494	0.650297	-0.0210301	0.671327	3.21647
YER013W	PRP22	0.554641	0.332172	0.579855	-0.0304055	-0.247408	-0.266865	0.00359118	0.0272485	0.00949309	0.488889	-0.18156	0.670449	5.62927
YOR159C	SME1	0.786495	1.0102	0.716939	-0.189677	0.86655	-0.173639	0.189541	0.267759	0.226598	0.837879	0.167744	0.670135	1.66315
YOL150C	#N/A	1.45945	1.46562	1.13918	0.821384	0.678295	0.555214	0.0093524	0.04177	0.016871	1.35475	0.684965	0.669786	4.67212
YDL120W	YFH1	1.11661	0.687565	0.297181	0.131397	-0.107353	0.0681044	0.0949745	0.161297	0.112842	0.700451	0.0307161	0.669735	2.35415
YOL008W	COQ10	0.452849	0.345795	0.427765	-0.26258	-0.398786	-0.120495	0.00704728	0.036344	0.0140568	0.408803	-0.260621	0.669424	4.95511
YJL096W	MRPL49	0.814522	0.246262	0.579855	-0.0564244	-0.224276	-0.0866608	0.0452595	0.0993934	0.0559879	0.54688	-0.122454	0.669334	3.09534
YKL174C	TPO5	-0.0517475	-0.398059	-0.595536	-0.915047	-1.14955	-0.987681	0.0362275	0.0868101	0.0464088	-0.348448	-1.01743	0.668979	3.31794
YDR182W	CDC1	0.814522	0.0744431	0.663812	-0.316613	-0.432464	0.296273	0.104575	0.172628	0.124354	0.517592	-0.150935	0.668527	2.25785
YNL048W	ALG11	0.0348795	0.0744431	-0.0498188	-0.654859	-0.548123	-0.7399	0.00110618	0.0179781	0.00525387	0.0198346	-0.647627	0.667462	6.80684
YKL171W	NNK1	0.456381	-0.0498914	0.297181	-0.461355	-0.375176	-0.459336	0.042572	0.0959452	0.0531207	0.234557	-0.431956	0.666513	3.15656
YOR036W	PEP12	0.213183	-0.481901	0.02124	-0.623902	-0.856546	-0.76549	0.0727598	0.132838	0.0866411	-0.0824928	-0.748646	0.666153	2.62059
YJL134W	LCB3	-0.552094	-0.750426	-0.984325	-1.44143	-1.46692	-1.37505	0.0287436	0.0749809	0.0385103	-0.762282	-1.4278	0.665518	3.54934
YBR212W	NGR1	-1.31798	-1.61699	-1.43432	-2.21491	-2.15255	-1.9977	0.00462854	0.0301457	0.010939	-1.45643	-2.12172	0.665292	5.37551
YOR218C	#N/A	1.90063	2.0703	1.81881	0.847639	0.769159	2.17787	0.281581	0.362767	0.340024	1.92991	1.26489	0.665022	1.26734
YER151C	UBP3	-0.00843398	-0.612833	-0.175754	-0.680877	-0.895102	-1.21294	0.0502507	0.104857	0.061367	-0.265674	-0.929638	0.663965	2.99073
YFL053W	DAK2	-1.05421	-1.2546	-1.32275	-1.84558	-1.8601	-1.91613	0.0103741	0.0433122	0.018091	-1.21052	-1.87394	0.663419	4.56844
YIL137C	TMA108	0.745231	0.733656	0.55953	0.0326049	0.0143849	0.00217437	0.00712228	0.0365114	0.0141501	0.679472	0.016388	0.663084	4.94453
YLR171W	#N/A	1.63748	1.70672	1.58733	1.27054	0.654736	1.01709	0.0607438	0.117708	0.0729439	1.64385	0.980788	0.663058	2.80109
YBR260C	RGD1	0.827759	0.272746	0.192241	-0.0908852	-0.229091	-0.371429	0.0645611	0.122692	0.077247	0.430915	-0.230468	0.661384	2.74014
YIR014W	VLD1	1.41151	1.61168	0.681843	0.429953	0.705222	0.585928	0.135571	0.207937	0.161666	1.23501	0.573701	0.661313	1.99826
YGR216C	GPI1	-0.441569	-0.398059	-0.51158	-0.993104	-1.21895	-1.12283	0.00303932	0.0253375	0.00867528	-0.450403	-1.11163	0.661226	5.79612
YKL038W	RGT1	-0.552094	-1.21259	-1.32275	-1.73781	-1.65041	-1.68088	0.109429	0.178163	0.130191	-1.02914	-1.6897	0.660554	2.21248
YNR010W	CSE2	0.980114	0.394483	0.935921	0.249292	-0.0756618	0.155931	0.0528166	0.108244	0.064163	0.770173	0.109854	0.660319	2.94093
YBL047C	EDE1	0.00247527	-0.234256	-0.437397	-1.1282	-0.423871	-1.09666	0.0834444	0.146426	0.0991377	-0.223059	-0.882911	0.659852	2.48357
YKR059W	TIF1	0.827759	0.0883818	-0.227518	-0.313167	-0.472566	-0.503289	0.165583	0.241736	0.197742	0.229541	-0.429674	0.659215	1.79828
YHR180W	#N/A	1.77684	1.24066	1.03176	0.699451	0.623074	0.749381	0.093342	0.159502	0.110892	1.34975	0.690636	0.659115	2.37149
YBR171W	SEC66	0.548715	0.00497908	0.0720556	-0.744342	0.00511928	-0.61192	0.0892416	0.154286	0.106007	0.208583	-0.450381	0.658964	2.41641
YMR084W	#N/A	1.02805	0.686612	1.08837	0.369733	0.301317	0.155931	0.0188274	0.058433	0.0277835	0.934342	0.27566	0.658682	3.97244
YGR233C	PHO81	0.511328	-0.097376	0.160073	-0.732915	-0.802574	0.138594	0.151252	0.226001	0.18052	0.191342	-0.465632	0.656973	1.88881
YGL252C	RTG2	1.40546	1.05629	0.874349	0.452471	0.428293	0.485661	0.0505104	0.105005	0.061649	1.11203	0.455475	0.656558	2.98558
YNL110C	NOP15	0.16525	0.0536671	0.02124	-0.503461	-0.64113	-0.581206	0.000392484	0.011926	0.00336671	0.0800522	-0.575266	0.655318	7.84302
YDR396W	#N/A	0.284761	0.552033	0.417706	-0.417553	-0.68057	0.38933	0.17339	0.249946	0.207131	0.418166	-0.236265	0.654431	1.75221
YLR151C	PCD1	-0.12235	-0.287149	-0.0295756	-0.623902	-0.856546	-0.91906	0.00553773	0.0330538	0.0121413	-0.146358	-0.799836	0.653478	5.19617
YLR346C	CIS1	1.16103	0.976493	1.4614	0.828217	0.446549	0.363849	0.0313774	0.0791656	0.0412965	1.19964	0.546205	0.653436	3.46167
YBR096W	#N/A	0.644582	0.248419	-0.0295756	-0.503461	-0.318005	-0.274065	0.0656388	0.123691	0.0784704	0.287809	-0.365177	0.652986	2.72359
YPL089C	RLM1	-1.56556	-0.971712	-1.43432	-1.84444	-1.93342	-2.15154	0.0489816	0.103513	0.0599921	-1.32387	-1.97647	0.652601	3.01631
YHL048W	COS8	-0.095061	-0.097376	-0.0917971	-0.602821	-0.941366	-0.694849	0.0231979	0.0663048	0.0325741	-0.0947447	-0.746345	0.651601	3.76369
YIL063C	YRB2	-0.74028	-0.234256	-0.542337	-1.39988	-0.667347	-1.40433	0.0994191	0.16668	0.118164	-0.505624	-1.15719	0.651562	2.30841
YNL118C	DCP2	0.944463	0.546946	0.369964	0.151727	-0.224276	-0.0190844	0.0403852	0.0927975	0.0508001	0.620457	-0.0305447	0.651002	3.20929
YNL311C	SKP2	-0.314083	0.151043	-0.537732	-0.985223	-0.587276	-1.07263	0.0671678	0.125448	0.0802122	-0.23359	-0.88171	0.648119	2.70056
YJL115W	ASF1	-0.571509	-0.999426	-0.721471	-1.25329	-1.56593	-1.41566	0.0168275	0.0551145	0.0255464	-0.764136	-1.41163	0.647493	4.08474
YCR102C	#N/A	0.992816	0.825839	1.03176	0.353679	0.355251	0.199964	0.00160411	0.0189986	0.00626322	0.950138	0.302965	0.647173	6.43518
YCR063W	BUD31	1.46422	1.0624	1.29349	0.151727	1.18677	0.544053	0.154334	0.22921	0.184223	1.27337	0.627517	0.645855	1.86864
YMR268C	PRP24	0.554641	1.83559	1.37744	0.77618	0.469681	0.589104	0.223649	0.303222	0.268056	1.25589	0.611655	0.644236	1.49768
YGR017W	0	1.07534	1.5633	1.55646	0.748847	0.769159	0.749381	0.0575324	0.113827	0.069361	1.39837	0.755796	0.642569	2.85541
YNL336W	COS1	0.771209	0.0744431	0.327986	-0.238557	-0.27054	-0.244339	0.0871441	0.151371	0.103516	0.391213	-0.251145	0.642358	2.44019
YDR272W	GLO2	0.644582	0.49186	0.529396	0.008411	-0.210297	-0.0590671	0.00193398	0.0210208	0.00686872	0.555279	-0.0869844	0.642264	6.24818
YHR079C	IRE1	0.117316	0.248419	-0.283654	-0.684122	-0.425713	-0.734776	0.03601	0.0865535	0.0461795	0.0273607	-0.61487	0.642231	3.32396
YDL049C	KNH1	0.0348795	0.203307	0.0341377	-0.316613	-0.663783	-0.672324	0.0175951	0.056564	0.0264088	0.0907749	-0.550907	0.641681	4.04013
YDR374C	PHO92	0.980114	0.443171	0.580212	0.0385211	-0.0218078	0.0637891	0.054536	0.110314	0.0660494	0.667833	0.0268342	0.640998	2.90889
YLR302C	#N/A	0.857836	0.246262	0.495899	-0.1605	-0.571255	0.4089	0.141905	0.215345	0.169285	0.533332	-0.107618	0.640951	1.9526
YER089C	PTC2	0.0337041	0.510018	0.659435	-0.228945	-0.0776992	-0.410523	0.0572796	0.113554	0.0690804	0.401052	-0.239056	0.640108	2.85981
YPR117W	HOB2	0.500782	-0.335837	-0.588547	-0.894893	-0.560349	-0.888346	0.183027	0.260692	0.218737	-0.141201	-0.781196	0.639995	1.69812
YDR432W	NPL3	-0.426566	-0.792441	-1.12936	-1.38754	-1.33587	-1.53973	0.0773735	0.138992	0.0920067	-0.78279	-1.42104	0.638253	2.55911
YMR304W	UBP15	0.309049	-0.627965	-0.995072	-1.07555	-1.23352	-0.91906	0.238516	0.318831	0.286324	-0.437996	-1.07605	0.63805	1.43332
YNL024C	#N/A	0.596649	1.07612	1.39326	0.550393	0.355171	0.248073	0.0961901	0.162563	0.114296	1.02201	0.384546	0.637463	2.34143
YDR018C	#N/A	0.884248	0.930052	0.427765	-0.26258	0.651368	-0.0590671	0.134607	0.206995	0.160506	0.747355	0.109907	0.637448	2.0054
YCR097W	HMRA1	1.41151	1.41693	0.935921	0.460063	0.839858	0.555214	0.0363474	0.0869772	0.0465351	1.25479	0.618378	0.636411	3.31463
YLR115W	CFT2	-0.510252	-0.582367	-0.790941	-1.65698	-0.9689	-1.16333	0.0740496	0.134569	0.0881359	-0.627853	-1.26307	0.635214	2.60302
YEL050C	RML2	-0.259195	-0.414308	0.0309385	-1.06421	-1.04754	-0.434048	0.0720845	0.132011	0.0858601	-0.214188	-0.848597	0.634409	2.62992
YPL106C	SSE1	-0.342881	-0.918485	-1.37109	-1.52226	-1.51935	-1.49268	0.166695	0.243071	0.199079	-0.877486	-1.51143	0.633941	1.79159
YNL129W	NRK1	1.21978	1.22218	0.935921	0.339622	0.705222	0.432358	0.0125653	0.0471598	0.020667	1.12596	0.492401	0.63356	4.37682
YGR111W	#N/A	1.57051	1.10238	0.979289	0.748847	0.452641	0.551591	0.0534443	0.108874	0.0648505	1.2174	0.58436	0.633036	2.92912
YDR166C	SEC5	0.857836	0.332172	0.663812	0.177745	-0.27054	0.0484921	0.0367175	0.0876165	0.0469253	0.61794	-0.0147676	0.632707	3.3045
YPL014W	CIP1	-0.121317	-0.372529	-0.489867	-1.30109	-0.545609	-1.03073	0.0854458	0.149024	0.101503	-0.327904	-0.959142	0.631238	2.45987
YNL290W	RFC3	0.884248	0.540548	0.631027	-0.0216991	0.0589734	0.125217	0.0148756	0.0514703	0.023332	0.685274	0.0541638	0.631111	4.20803
YOR268C	#N/A	0.338074	0.67581	0.537877	-0.0304055	-0.224276	-0.0866608	0.00943238	0.0419233	0.016967	0.517254	-0.113781	0.631035	4.66361
YBL044W	#N/A	0.828716	1.09823	0.321014	0.0943825	0.341689	-0.0811718	0.0906841	0.155943	0.107723	0.749318	0.1183	0.631018	2.40037
YKL055C	OAR1	0.456381	1.0102	0.821879	0.106699	0.111775	0.177988	0.0578578	0.114164	0.0697224	0.762821	0.132154	0.630667	2.84977
YBR245C	ISW1	0.309049	-0.092397	0.173687	-0.383021	-0.506494	-0.61192	0.0167393	0.0549724	0.0254471	0.130113	-0.500478	0.630591	4.09
YKL018W	SWD2	1.52925	1.28675	0.821879	0.650055	0.501336	0.595545	0.0876905	0.152064	0.104164	1.21263	0.582312	0.630314	2.43394
tORF34	#N/A	1.68079	1.79263	1.58733	1.01035	1.23303	0.926986	0.00701406	0.0362452	0.0140154	1.68692	1.05679	0.63013	4.95984
YPR021C	AGC1	0.452849	-0.335837	-0.385285	-0.925003	-0.344932	-0.888346	0.137747	0.210524	0.164285	-0.0894244	-0.719427	0.630003	1.98233
YLR281C	RSO55	1.16346	1.39233	0.804473	0.121327	0.892137	0.459905	0.093395	0.159534	0.110955	1.12009	0.491123	0.628964	2.37092
YKR021W	ALY1	-0.162582	-0.602984	-0.699746	-1.07881	-1.1543	-1.11864	0.060352	0.117356	0.0725049	-0.488437	-1.11725	0.628809	2.80756
YDR097C	MSH6	0.452849	-0.287149	-0.486916	-0.834673	-0.479567	-0.888346	0.146515	0.220345	0.174826	-0.107072	-0.734195	0.627123	1.92063
YHR156C	LIN1	-0.793415	-1.16353	-0.893441	-1.52721	-1.63743	-1.56406	0.0225593	0.0651487	0.0318814	-0.95013	-1.57623	0.6261	3.79161
YMR308C	PSE1	-0.961331	-1.17125	-0.721471	-1.82571	-1.24208	-1.66345	0.0492696	0.103692	0.0603036	-0.951349	-1.57708	0.625729	3.01045
YHR113W	APE4	2.10695	1.79375	1.34658	1.24281	0.96394	1.16694	0.0911913	0.15655	0.108327	1.74909	1.12456	0.624531	2.3948
YNL034W	0	-0.552094	-0.540352	-0.742596	-1.36059	-1.65041	-0.692824	0.153247	0.228028	0.182917	-0.611681	-1.23461	0.622927	1.87571
YKR087C	OMA1	1.55085	0.976493	1.37744	0.54201	0.886055	0.611629	0.0459311	0.100095	0.0567074	1.3016	0.679898	0.621698	3.08061
YDR271C	#N/A	1.55531	1.75775	1.03755	0.399843	1.16298	0.923782	0.11664	0.186682	0.138873	1.4502	0.828869	0.621336	2.14866
YDR275W	BSC2	0.786873	0.341959	0.0792844	-0.0672814	-0.339817	-0.245847	0.0803311	0.142959	0.0954717	0.402706	-0.217649	0.620354	2.5216
YMR188C	MRPS17	-0.170283	0.637924	0.122871	-0.503461	-0.18337	-0.581206	0.102256	0.170273	0.121568	0.196837	-0.422679	0.619516	2.28027
YJR090C	GRR1	0.836315	0.394483	0.275318	-0.0518093	-0.425713	0.125217	0.0583449	0.114685	0.0702642	0.502039	-0.117435	0.619474	2.84138
YPL202C	AFT2	-1.87091	-1.81557	-1.98082	-2.71035	-2.30615	-2.49689	0.0215648	0.0637051	0.0307982	-1.8891	-2.50446	0.615362	3.83669
YDR515W	SLF1	-0.342881	-0.162219	-0.549212	-1.06421	-0.811629	-1.02217	0.0138884	0.0495113	0.0221992	-0.351437	-0.966004	0.614567	4.2767
YER174C	GRX4	0.16525	-0.189773	-0.639363	-0.985223	-0.694984	-0.826918	0.105528	0.173811	0.125499	-0.221296	-0.835708	0.614413	2.24878
YHR109W	CTM1	0.684582	0.332172	0.495899	-0.264575	-0.316804	0.251222	0.0563297	0.112311	0.0680281	0.504217	-0.110053	0.61427	2.87653
YLL058W	HSU1	0.827759	1.42502	1.08423	0.501867	0.574379	0.419731	0.0630009	0.120662	0.0754825	1.11234	0.498659	0.613677	2.76461
YNL082W	PMS1	-0.0918241	-0.120204	-0.45252	-1.09115	-0.549511	-0.857499	0.0392438	0.0914447	0.0495923	-0.221516	-0.832721	0.611205	3.23796
YOL013C	HRD1	-1.27275	-1.40697	-1.85894	-2.03908	-2.12212	-2.20905	0.065845	0.123944	0.0787048	-1.51289	-2.12341	0.610529	2.72045
YDR472W	TRS31	1.11661	0.733656	0.45459	0.230189	0.0874276	0.156011	0.0802038	0.142782	0.0953222	0.768285	0.157876	0.610409	2.52318
YMR198W	CIK1	1.24766	0.418081	0.873703	0.203764	-0.0160893	0.521527	0.111265	0.18032	0.132401	0.846481	0.236401	0.61008	2.19584
YOR098C	NUP1	-1.97821	-1.5248	-1.59173	-2.3878	-2.27429	-2.26142	0.0411463	0.0938405	0.0516066	-1.69825	-2.30784	0.609588	3.19062
YJL157C	FAR1	-0.162582	0.272746	-0.542337	-0.831826	-0.569957	-0.854916	0.108844	0.177795	0.129488	-0.144057	-0.752233	0.608175	2.21784
YDR092W	UBC13	0.944463	0.418081	0.747768	0.281821	-0.108617	0.116069	0.0376525	0.088862	0.0479115	0.703438	0.0964242	0.607013	3.27936
tORF19	#N/A	1.3776	1.01945	1.08359	0.594047	-0.0392212	1.10719	0.201864	0.281158	0.241512	1.16021	0.554006	0.606208	1.60016
YKR002W	PAP1	-0.744763	-0.698743	-0.217732	-1.22727	-0.3862	-1.86617	0.291958	0.373481	0.353134	-0.553746	-1.15988	0.606137	1.23114
YGL112C	TAF6	0.692515	0.199731	0.326134	-0.17225	-0.398786	-0.028353	0.0337924	0.0827857	0.043843	0.406127	-0.199796	0.605923	3.38752
YLR294C	#N/A	1.26771	1.31956	0.986737	0.520283	0.651368	0.585928	0.0182971	0.0577968	0.0271933	1.19134	0.58586	0.605476	4.00101
YGL086W	MAD1	-0.384723	-0.456322	-0.45252	-1.06421	-0.811629	-1.2339	0.0348013	0.0844939	0.0449059	-0.431189	-1.03658	0.605391	3.3581
YPL252C	YAH1	0.745031	0.804122	0.272668	-0.309777	0.21063	0.107029	0.059463	0.116175	0.0715108	0.607273	0.00262729	0.604646	2.8224
YOR027W	STI1	0.910288	0.549292	0.40212	0.131397	-0.107353	0.024151	0.0399559	0.0923108	0.0503455	0.620567	0.016065	0.604502	3.21998
YEL038W	UTR4	-0.384723	-0.624382	-0.645904	-1.33365	-1.4145	-0.716349	0.0975249	0.164199	0.115894	-0.55167	-1.15483	0.603163	2.32765
YEL056W	HAT2	0.703967	0.272746	0.244711	-0.189677	-0.180396	-0.217592	0.0549656	0.110553	0.0665223	0.407141	-0.195888	0.60303	2.90105
YHR040W	BCD1	-0.63578	-0.918485	-0.645904	-1.41448	-1.33587	-1.25743	0.0108931	0.0442011	0.0187058	-0.73339	-1.33592	0.602534	4.51963
YOL142W	RRP40	1.21978	0.7353	0.986737	0.309512	0.0859004	0.739498	0.0699186	0.129416	0.0833637	0.980606	0.378304	0.602302	2.66042
YOR363C	PIP2	0.424701	-0.355105	0.118094	-0.524764	-0.895102	-0.199288	0.118833	0.189275	0.141515	0.0625636	-0.539718	0.602282	2.13003
YHR208W	BAT1	1.74926	1.56039	0.417706	0.41771	0.78729	0.718681	0.282786	0.363864	0.341543	1.24245	0.641227	0.601223	1.26307
YGL045W	RIM8	0.621438	0.87193	0.874349	0.205491	0.16047	0.199964	0.0167722	0.0550036	0.0254842	0.789239	0.188642	0.600597	4.08803
YGL055W	OLE1	0.126268	-0.0498914	-0.0701083	-0.560147	-0.642999	-0.591196	0.00511552	0.0317915	0.0115889	0.00208939	-0.598114	0.600204	5.27548
YGR240C	PFK1	-0.368902	-0.372529	-0.542337	-1.05411	-0.910823	-1.11864	0.00206555	0.021542	0.00709976	-0.427923	-1.02786	0.599933	6.18236
YOL089C	HAL9	1.37267	0.930166	0.659435	0.41771	0.289266	0.459905	0.0948071	0.161203	0.112642	0.987424	0.38896	0.598464	2.35591
YLR129W	DIP2	0.944463	0.246262	0.663812	-0.0564244	-0.0623531	0.183645	0.0833694	0.146394	0.0990492	0.618179	0.0216225	0.596556	2.48447
YJL013C	MAD3	0.309049	-0.335837	-0.182022	-0.774452	-1.07196	-0.151209	0.155923	0.230772	0.186133	-0.0696035	-0.665875	0.596271	1.85839
YGR061C	ADE6	0.373853	-0.280347	-0.437397	-0.708335	-0.789085	-0.635149	0.134382	0.206915	0.160236	-0.11463	-0.710857	0.596226	2.00707
YKR008W	RSC4	0.251447	-0.784652	-0.133775	-0.732915	-0.802574	-0.920104	0.184004	0.261658	0.219915	-0.222327	-0.818531	0.596204	1.6928
YMR149W	SWP1	0.25006	-0.0959824	-0.227518	-0.634241	-0.569957	-0.657126	0.0485377	0.103205	0.0595123	-0.0244799	-0.620441	0.595961	3.02542
YLR265C	NEJ1	-0.468409	-0.456322	-0.404174	-1.19893	-0.706782	-1.21038	0.0676789	0.12614	0.0807962	-0.442968	-1.0387	0.595727	2.69298
YJL138C	TIF2	0.827759	0.180564	-0.332458	-0.313167	-0.448219	-0.349452	0.216665	0.296246	0.259518	0.225288	-0.37028	0.595568	1.5294
YIL164C	NIT1	0.987776	0.933538	0.873703	0.333859	0.446549	0.228696	0.0034693	0.0270632	0.00931599	0.931673	0.336368	0.595305	5.6638
YJR073C	OPI3	0.597955	-0.140331	0.411942	-0.472726	-0.085485	-0.356967	0.0973417	0.163944	0.115674	0.289855	-0.305059	0.594915	2.32953
YLR284C	ECI1	1.29097	0.933538	0.999638	0.489972	0.608472	0.341324	0.0145243	0.0507704	0.0229298	1.07472	0.479923	0.594793	4.23193
YDR459C	PFA5	0.167532	0.641474	0.40212	-0.560147	0.184818	-0.195616	0.0920105	0.157645	0.109304	0.403709	-0.190315	0.594024	2.38585
YDL110C	TMA17	-0.17551	-0.204234	0.611089	-0.498385	-0.497088	-0.551673	0.156073	0.230861	0.186313	0.0771154	-0.515715	0.592831	1.85743
YBL022C	PIM1	-0.121317	0.503201	0.0873012	-0.510751	-0.399524	-0.393406	0.0787673	0.140759	0.0936373	0.156395	-0.43456	0.590955	2.54126
YER118C	SHO1	-1.78429	-1.90148	-1.81291	-2.58026	-2.28302	-2.40679	0.0113757	0.0450136	0.0192749	-1.83289	-2.42335	0.590463	4.47627
YDR124W	#N/A	0.117316	0.151043	0.427765	-0.20236	-0.506494	-0.366208	0.0113384	0.0449598	0.019231	0.232041	-0.358354	0.590395	4.47956
YKR065C	PAM17	0.291325	0.318837	0.716939	-0.189677	-0.277786	0.024151	0.0294505	0.0760214	0.0392595	0.442367	-0.147771	0.590138	3.52505
YBR168W	PEX32	-0.362016	-0.530589	-0.436101	-0.925003	-1.12582	-1.04192	0.00169583	0.0195715	0.00643573	-0.442902	-1.03091	0.58801	6.37958
YAR033W	MST28	0.745231	0.549292	0.34965	-0.0167912	-0.0830054	-0.0198023	0.0319764	0.080011	0.0419287	0.548058	-0.0398663	0.587924	3.44276
YJR124C	#N/A	0.167532	0.180564	-0.279988	-0.733034	-0.74039	-0.217592	0.0643682	0.122506	0.0770284	0.0227027	-0.563672	0.586375	2.74314
YCR091W	KIN82	0.580174	0.272746	0.297181	-0.164979	-0.180396	-0.261546	0.0199469	0.0605933	0.0290226	0.383367	-0.202307	0.585674	3.91468
YGL118C	#N/A	1.02805	1.61168	1.69816	1.03216	0.812931	0.739498	0.093052	0.159059	0.110546	1.44596	0.861528	0.584435	2.3746
tORF33	#N/A	0.291325	0.134473	0.297181	-0.263771	-0.350829	-0.415382	0.00124946	0.0182526	0.005559	0.240993	-0.343327	0.58432	6.68505
YHR030C	SLT2	0.786495	-0.142073	-0.332458	-0.510751	-0.448219	-0.481312	0.232886	0.313107	0.27939	0.103988	-0.480094	0.584082	1.45721
YDL014W	NOP1	-0.744763	-0.0114664	-0.805428	-1.48746	-0.409332	-1.41566	0.253606	0.333737	0.305009	-0.520553	-1.10415	0.583601	1.37197
YCR012W	PGK1	-0.844993	-0.87647	-0.984325	-1.49531	-1.46692	-1.49268	0.0038087	0.027852	0.00980485	-0.90193	-1.48497	0.583042	5.57047
YEL043W	GTA1	0.373853	-0.142073	-0.647277	-0.683637	-0.691695	-0.788986	0.18512	0.262811	0.221262	-0.138499	-0.721439	0.58294	1.68675
YPL184C	MRN1	-0.970522	-0.9605	-0.742596	-1.41448	-1.46692	-1.53973	0.00655931	0.0351544	0.013446	-0.891206	-1.47371	0.582505	5.02687
YFL014W	HSP12	0.294761	0.0314883	0.076116	-0.212538	-0.594387	-0.537171	0.0198952	0.0605076	0.0289656	0.134122	-0.448032	0.582153	3.91728
YPL143W	RPL33A	1.54004	1.6024	1.33628	0.848814	1.04941	0.836306	0.00573185	0.0335458	0.0123924	1.49291	0.911509	0.581398	5.16172
YBR217W	ATG12	0.932181	0.345795	1.13918	0.158962	0.112827	0.401644	0.121231	0.192319	0.144403	0.80572	0.224478	0.581243	2.11006
YIL167W	#N/A	1.32293	1.10238	0.926819	0.650055	0.452641	0.507638	0.0206107	0.062061	0.0297532	1.11738	0.536778	0.5806	3.88194
YLL019W-A	#N/A	0.0755469	0.636062	0.562743	-0.282833	0.131995	-0.316423	0.0654976	0.123606	0.0783098	0.424784	-0.155754	0.580538	2.72574
YHR133C	NSG1	0.992816	0.226655	0.297181	0.0326049	-0.0830054	-0.173639	0.134063	0.206486	0.159852	0.50555	-0.0746799	0.58023	2.00944
YJL118W	0	0.326603	0.131885	0.707781	-0.363665	-0.575723	0.365805	0.171394	0.247999	0.204729	0.388756	-0.191195	0.579951	1.76379
YDR235W	PRP42	0.836315	0.248419	0.681843	-0.0518093	-0.0756618	0.155931	0.0647696	0.122918	0.0774833	0.588859	0.00948671	0.579372	2.73692
YOR350C	MNE1	-0.217352	-0.288263	-0.355829	-0.902545	-0.837841	-0.857499	0.00120406	0.0182526	0.00546381	-0.287148	-0.865962	0.578814	6.72206
YDR411C	DFM1	-0.17551	-0.204234	0.0309385	-0.929489	-0.392241	-0.763399	0.0496424	0.104136	0.0607073	-0.116268	-0.695043	0.578775	3.00291
YKL019W	RAM2	0.16482	0.890584	0.747768	0.281821	0.0764384	-0.28939	0.111241	0.18032	0.132372	0.601057	0.0229564	0.578101	2.19606
YML073C	RPL6A	1.48799	1.42502	1.50399	0.724149	0.550031	1.40868	0.157087	0.231895	0.187531	1.47233	0.894287	0.578044	1.85096
YHR038W	RRF1	-0.0744166	-0.043709	0.326134	-0.3228	-0.560349	-0.642634	0.0259747	0.0707301	0.0355616	0.0693361	-0.508594	0.57793	3.65063
YJR043C	POL32	0.884248	0.248419	0.122871	-0.443241	0.301317	-0.335494	0.155838	0.230772	0.186031	0.418513	-0.159139	0.577652	1.85894
YML010C-B	#N/A	1.32293	0.641474	0.297181	0.106699	0.184818	0.243918	0.19464	0.273724	0.232761	0.753861	0.178478	0.575383	1.63661
YDL179W	PCL9	0.727895	0.375126	0.369964	-0.0564244	0.00704264	-0.199288	0.0231769	0.0663048	0.0325513	0.490995	-0.08289	0.573885	3.7646
YOR254C	SEC63	0.597955	0.0314883	0.369964	-0.706896	0.816659	-0.830002	0.394631	0.474146	0.485596	0.333136	-0.24008	0.573215	0.929804
YDL224C	WHI4	-0.822809	-0.510802	-0.175048	-0.831826	-1.47082	-0.920846	0.105314	0.173569	0.125242	-0.502886	-1.0745	0.57161	2.25081
YCL042W	#N/A	1.83294	1.89651	0.804473	0.633262	0.996984	1.18918	0.244503	0.324325	0.293721	1.51131	0.93981	0.571497	1.40853
YJL090C	DPB11	1.55085	1.14831	1.54536	0.698123	0.770396	1.06214	0.0316351	0.0795746	0.0415685	1.41484	0.843553	0.571287	3.45349
YMR200W	ROT1	0.213183	-0.141085	-0.232838	-0.593792	-0.668057	-0.61192	0.0489504	0.103513	0.0599582	-0.0535801	-0.624589	0.571009	3.01695
YDL073W	AHK1	-0.225001	-0.269195	0.160073	-0.758934	-0.524991	-0.762426	0.0324594	0.0808528	0.042438	-0.111375	-0.682117	0.570742	3.42777
YNL237W	YTP1	-0.677622	-0.666396	-0.597558	-1.1181	-1.20481	-1.328	0.00510065	0.0317374	0.0115692	-0.647192	-1.21697	0.569776	5.27839
YLR458W	#N/A	1.33428	0.976493	1.50338	0.489972	1.14051	0.476476	0.10905	0.177961	0.129735	1.27138	0.702318	0.569067	2.21595
YIR042C	#N/A	1.15787	0.641474	0.769409	0.353679	0.330903	0.177988	0.0540454	0.109666	0.0655101	0.856252	0.287523	0.568729	2.91793
YOR238W	#N/A	1.31565	0.97874	0.732659	0.249292	0.489806	0.585928	0.0572873	0.113554	0.0690889	1.00902	0.441675	0.56734	2.85968
YML023C	NSE5	0.381388	1.10536	0.831725	0.333859	0.145834	0.138594	0.104854	0.172969	0.124689	0.772823	0.206096	0.566728	2.25519
YHR021C	RPS27B	1.12162	1.05621	1.28793	0.767982	0.420325	0.57753	0.0128897	0.0477409	0.0210442	1.15525	0.588612	0.56664	4.35133
YPL281C	ERR2	-0.677622	-0.582367	-0.45252	-1.17199	-1.09996	-1.1398	0.00804909	0.0383616	0.0152923	-0.570836	-1.13725	0.566412	4.8222
YLR311C	#N/A	1.26771	1.31956	1.13918	0.851495	0.651368	0.5245	0.0123035	0.0466772	0.0203619	1.24215	0.675788	0.566364	4.39787
YLR017W	MEU1	0.771209	0.375126	0.70579	-0.0824433	0.0764384	0.16112	0.0247897	0.0688127	0.0342911	0.617375	0.0517049	0.56567	3.69733
YDR285W	ZIP1	0.452849	-0.043709	0.173687	-0.20236	-0.668057	-0.243351	0.0523473	0.107448	0.06365	0.194276	-0.371256	0.565532	2.94985
YAL049C	AIM2	0.554641	1.49195	1.12557	0.802198	0.400285	0.273747	0.165027	0.241266	0.197074	1.05739	0.492077	0.565311	1.80164
YPR012W	#N/A	1.69911	1.46562	1.44408	1.06227	0.866785	0.98521	0.00665151	0.0353127	0.0135619	1.53627	0.97142	0.56485	5.01291
YOR200W	#N/A	0.644582	1.02743	1.74897	0.670834	0.409025	0.647356	0.218581	0.298233	0.261857	1.14033	0.575738	0.564589	1.5206
YIL102C	#N/A	1.03408	0.87193	0.821879	0.353679	0.306556	0.375778	0.00779953	0.0379036	0.0149865	0.909296	0.345338	0.563959	4.85369
YNR055C	HOL1	-0.699016	-0.142073	-0.384927	-1.2023	-0.618652	-1.09666	0.0804168	0.143001	0.0955724	-0.408672	-0.972536	0.563863	2.52053
YBL020W	RFT1	-0.0918241	-0.498337	-0.935979	-1.19893	-1.46692	-0.551673	0.198119	0.27714	0.236972	-0.508713	-1.07251	0.563795	1.61889
YHR138C	0	0.703967	0.272746	0.45459	-0.0908852	-0.0830054	-0.0857323	0.0457783	0.100007	0.0565436	0.477101	-0.086541	0.563642	3.08394
YGL128C	CWC23	1.12391	1.41693	0.885105	0.460063	0.597514	0.67807	0.0511981	0.10589	0.0623968	1.14198	0.578549	0.563435	2.97205
YMR276W	DSK2	-1.65621	-1.65041	-1.60486	-2.15952	-2.22983	-2.20905	4.54064e-05	0.0064369	0.00140854	-1.63716	-2.19946	0.562302	9.99986
YKR018C	0	-0.286374	-0.00380032	-0.384927	-0.807128	-0.74039	-0.810963	0.0346949	0.0843168	0.0447938	-0.225034	-0.78616	0.561126	3.36116
YMR076C	PDS5	0.410289	0.888151	0.852819	0.256046	0.105783	0.107029	0.0561244	0.112162	0.067801	0.717086	0.156286	0.5608	2.88019
YJL137C	GLG2	0.596649	0.637924	1.13918	0.219182	0.193609	0.278787	0.0816962	0.144639	0.0970769	0.791252	0.230526	0.560726	2.50475
YML025C	YML6	0.332589	0.549292	1.08423	0.131397	0.0874276	0.0681044	0.128139	0.199749	0.152721	0.65537	0.095643	0.559727	2.05464
YBR223W-A	#N/A	0.452132	1.26628	0.901164	0.175215	0.682443	0.0835037	0.139604	0.212479	0.166518	0.873193	0.31372	0.559473	1.96894
YER010C	0	1.07534	1.37893	1.6614	0.847639	0.842202	0.749381	0.076	0.137194	0.090404	1.37189	0.813074	0.558816	2.57702
YBR139W	ATG42	0.456381	0.364928	0.192241	-0.288469	-0.156048	-0.217592	0.0081335	0.0385096	0.0153954	0.33785	-0.220703	0.558553	4.81176
YDR169C	STB3	-0.286374	-0.925621	-1.01457	-1.35048	-1.30038	-1.2505	0.133218	0.205306	0.158835	-0.742187	-1.30045	0.558268	2.01577
YML031W	NDC1	0.53891	0.318837	0.139771	-0.140281	-0.253438	-0.283522	0.0281497	0.07374	0.0378798	0.332506	-0.225747	0.558253	3.57022
YMR034C	RCH1	-0.203846	0.0422907	-0.175048	-0.634241	-0.716042	-0.657126	0.0127356	0.0475243	0.0208652	-0.112201	-0.669136	0.556936	4.36335
YKR051W	HFL1	-0.614823	0.0314883	-0.00784057	-0.472726	-0.75631	-1.03273	0.107314	0.175854	0.127648	-0.197058	-0.753923	0.556864	2.23199
YPL119C	DBP1	0.242918	0.131885	-0.645904	-0.875601	-0.890265	-0.175272	0.204727	0.283987	0.244986	-0.090367	-0.647046	0.556679	1.58608
YNR007C	ATG3	1.0744	0.632855	0.747768	0.437934	0.0764384	0.273747	0.0324493	0.0808528	0.0424274	0.818342	0.262707	0.555636	3.42808
YML027W	YOX1	-1.01236	-1.21259	-1.51613	-1.84558	-1.83389	-1.72793	0.0552562	0.110943	0.0668426	-1.24703	-1.80247	0.555439	2.89577
YKL069W	0	1.15787	1.47111	1.50399	0.921733	0.817855	0.727405	0.0210805	0.0629762	0.0302685	1.37766	0.822331	0.555327	3.85941
YML076C	WAR1	-0.354942	-0.483969	-0.175754	-0.654859	-0.98763	-1.03273	0.0234734	0.0666308	0.0328722	-0.338222	-0.89174	0.553518	3.75189
YGR016W	#N/A	-0.985148	-0.77403	-0.486916	-1.25621	-1.42201	-1.2262	0.0459619	0.100095	0.0567404	-0.748698	-1.30148	0.552778	3.07994
YDL201W	TRM8	0.951552	0.733656	0.45459	0.180793	0.233513	0.0681044	0.0495608	0.104044	0.0606189	0.713266	0.160803	0.552463	3.00456
YIL121W	QDR2	0.497646	-0.142073	-0.279988	-0.510751	-0.545609	-0.525266	0.147306	0.22113	0.175777	0.0251948	-0.527209	0.552404	1.91525
Q0275	COX3	0.828716	1.47636	1.38462	0.741038	0.996984	0.295229	0.127755	0.199392	0.152259	1.2299	0.677751	0.552149	2.05764
YKL096W-A	CWP2	0.213183	-0.287149	0.0720556	-0.473351	-0.694984	-0.489064	0.047267	0.101505	0.0581424	-0.000636919	-0.552466	0.551829	3.05194
YMR143W	RPS16A	-0.63578	-1.08654	-1.70951	-1.57615	-1.72904	-1.77498	0.216474	0.296065	0.259285	-1.14395	-1.69339	0.549442	1.53028
YLR149C	GID11	0.641268	0.0744431	0.495899	-0.0564244	-0.247408	-0.131712	0.0720241	0.131959	0.0857903	0.40387	-0.145182	0.549052	2.63076
YMR294W	JNM1	0.404916	0.540548	-0.334469	-0.383021	-0.102589	-0.550492	0.170241	0.246926	0.203343	0.203665	-0.345367	0.549032	1.77054
YER036C	ARB1	0.910288	0.226655	0.34965	0.0326049	-0.107353	-0.0857323	0.115333	0.185108	0.137299	0.495531	-0.0534935	0.549024	2.15993
YGL068W	MNP1	0.338074	-0.0114664	0.118094	-0.316613	-0.455596	-0.424543	0.0207776	0.0624487	0.0299364	0.148234	-0.398917	0.547151	3.87388
YDR197W	CBS2	0.16525	0.589236	0.783474	-0.0216991	-0.0218078	-0.0590671	0.09501	0.161297	0.112885	0.512653	-0.0341913	0.546844	2.35377
YNR025C	#N/A	1.26771	0.97874	0.935921	0.490173	0.435952	0.616642	0.0187673	0.0583872	0.0277167	1.06079	0.514256	0.546536	3.97564
YDR461W	MFA1	0.548715	0.930052	0.580212	0.158962	0.382098	-0.120495	0.0468122	0.100995	0.0576532	0.686326	0.140188	0.546138	3.06161
YER161C	SPT2	-0.342881	-0.330278	-0.404174	-0.902545	-0.785417	-1.02217	0.0094896	0.0419233	0.0170357	-0.359111	-0.903379	0.544268	4.65756
YIR031C	DAL7	0.827759	0.918021	0.716939	0.328981	0.257861	0.243918	0.00446362	0.0297303	0.0107153	0.820906	0.27692	0.543987	5.41179
YPL241C	CIN2	0.788382	0.832676	0.631027	0.249292	0.220536	0.155931	0.00519785	0.0319809	0.0116973	0.750695	0.208586	0.542109	5.25951
YDL190C	UFD2	-0.0264834	0.49186	-0.436101	-0.654012	-0.668057	-0.274065	0.170434	0.247136	0.203574	0.00975855	-0.532045	0.541803	1.76941
YGL258W-A	#N/A	0.404916	0.443171	0.732659	0.158962	-0.0487348	-0.151209	0.0177863	0.0568807	0.0266227	0.526915	-0.0136608	0.540576	4.02933
YOL069W	NUF2	0.554641	0.289217	0.327986	0.0476511	-0.293672	-0.199288	0.0160094	0.0535831	0.0246223	0.390615	-0.148436	0.539051	4.13458
YJL149W	DAS1	0.684582	0.503991	0.95766	-0.00438665	0.354021	0.183645	0.0353261	0.085286	0.0454589	0.715411	0.17776	0.537651	3.34313
YDR392W	SPT3	2.02442	0.825839	0.769409	0.847639	0.476989	0.683451	0.318618	0.400273	0.387096	1.20656	0.66936	0.537196	1.14376
YNR041C	COQ2	-0.63578	-0.708411	-0.500866	-1.1181	-1.12617	-1.21038	0.00474974	0.0305502	0.0111022	-0.615019	-1.15155	0.536529	5.34966
YLR113W	HOG1	-0.259195	-0.162219	-0.500866	-0.848657	-0.706782	-0.975125	0.0154125	0.0523512	0.0239443	-0.307427	-0.843521	0.536095	4.17258
YDR204W	COQ4	0.0337041	0.215914	0.272668	-0.363665	-0.287394	-0.434048	0.00611091	0.0343706	0.0128782	0.174096	-0.361702	0.535798	5.09768
YLR002C	NOC3	-0.0517475	-0.22624	-0.00784057	-0.576802	-0.686915	-0.627273	0.00632553	0.0349814	0.0131508	-0.0952761	-0.63033	0.535054	5.06316
YBR065C	ECM2	0.511328	1.449	0.915681	0.489972	0.261494	0.521527	0.180448	0.257811	0.215629	0.958668	0.424331	0.534337	1.71231
YBR120C	CBP6	1.07598	0.589236	0.732659	0.008411	0.759076	0.033075	0.152389	0.227238	0.181886	0.799292	0.266854	0.532438	1.88132
tORF8	#N/A	1.16346	1.72845	1.09455	0.767982	0.996984	0.62458	0.0997805	0.167014	0.118597	1.32882	0.796516	0.532302	2.30478
YEL003W	GIM4	1.36358	0.7353	0.83429	0.249292	0.839858	0.248073	0.127462	0.198996	0.151907	0.977723	0.445741	0.531982	2.05993
YBR063C	CNM1	-0.12235	-0.530589	-0.385285	-0.834673	-0.9104	-0.888346	0.0428037	0.096299	0.0533672	-0.346075	-0.877806	0.531732	3.15113
YKL034W	TUL1	-0.614823	-0.741697	-0.847406	-1.25329	-1.26521	-1.28051	0.0146346	0.0508999	0.0230562	-0.734642	-1.26634	0.531697	4.22437
YBR233W	PBP2	-1.35924	-0.971712	-1.17197	-1.72095	-1.6169	-1.75596	0.0297102	0.0763808	0.0395345	-1.16764	-1.69794	0.530295	3.51626
YBR167C	POP7	0.980114	0.297107	0.732659	-0.0216991	-0.237224	0.67807	0.201657	0.281098	0.241261	0.66996	0.139716	0.530245	1.60119
YOL102C	TPT1	1.26771	0.881364	0.580212	0.189072	0.732149	0.217359	0.117977	0.188236	0.140483	0.909763	0.379527	0.530236	2.13727
YNR027W	BUD17	0.901149	0.718765	0.663812	0.411915	0.0533065	0.228696	0.0173512	0.0561184	0.0261353	0.761242	0.231306	0.529936	4.05409
YGR284C	ERV29	-1.22481	-1.45566	-1.60486	-2.03908	-1.93363	-1.90191	0.0288811	0.075153	0.0386561	-1.42845	-1.95821	0.52976	3.54457
YCR053W	THR4	1.03408	0.87193	0.34965	0.279585	0.209165	0.177988	0.121424	0.192426	0.144635	0.751887	0.222246	0.529641	2.10847
YDR276C	PMP3	0.910288	0.825839	0.664469	0.452471	0.16047	0.199964	0.011833	0.0457559	0.0198118	0.800199	0.270969	0.52923	4.43686
YJR040W	GEF1	-0.24511	-0.00380032	-0.647277	-0.980014	-0.691695	-0.810963	0.0893	0.154335	0.106076	-0.298729	-0.827557	0.528828	2.41575
YDR040C	ENA1	0.703967	-0.0959824	-0.542337	-0.387261	-0.277786	-0.854916	0.286227	0.367649	0.345886	0.0218824	-0.506654	0.528537	1.25097
YMR127C	SAS2	0.932181	0.297107	0.326134	0.0987414	-0.344932	0.217359	0.123209	0.194043	0.146784	0.518474	-0.00961052	0.528085	2.09388
YIL094C	LYS12	0.00247527	0.549292	-0.0701083	-0.733034	-0.107353	-0.261546	0.123735	0.194355	0.147419	0.160553	-0.367311	0.527864	2.08961
YGL186C	TPN1	0.951552	0.595383	0.192241	0.131397	-0.131701	0.156011	0.123627	0.194245	0.147289	0.579725	0.0519025	0.527823	2.09048
YDR175C	RSM24	0.692515	0.540548	0.783474	-0.11203	-0.344932	0.893068	0.298508	0.379544	0.361441	0.672179	0.145369	0.52681	1.20896
YJL151C	SNA3	-0.095061	-0.0114664	-0.133775	-0.498745	-0.733178	-0.582222	0.00639838	0.0349814	0.0132429	-0.0801009	-0.604715	0.524614	5.05171
YMR132C	#N/A	1.41151	0.540548	0.783474	0.309512	0.54366	0.309501	0.172931	0.249633	0.206578	0.911845	0.387558	0.524287	1.75486
YOR012W	#N/A	1.40546	0.825839	0.979289	0.699451	0.501336	0.441708	0.0771543	0.138695	0.0917507	1.07019	0.547498	0.522697	2.56195
YMR062C	ARG7	0.662702	0.503201	1.1367	0.279585	0.233513	0.221941	0.109702	0.178405	0.13052	0.767534	0.245013	0.522521	2.20999
YDR034C	LYS14	-1.80001	-1.99123	-2.11302	-2.7015	-2.28368	-2.48548	0.0291211	0.0756966	0.0389106	-1.96809	-2.49022	0.522132	3.53629
YOL006C	TOP1	-1.26453	-1.55784	-1.60301	-2.00784	-1.91291	-2.0689	0.0251482	0.0692852	0.0346761	-1.47513	-1.99655	0.521424	3.68297
YDR529C	QCR7	0.0337041	0.341959	0.321014	-0.336721	-0.261182	-0.269372	0.0288825	0.075153	0.0386576	0.232226	-0.289092	0.521317	3.54452
YPR071W	#N/A	0.788382	0.00497908	-0.0803912	-0.413131	0.112827	-0.550492	0.209042	0.288349	0.25023	0.237656	-0.283598	0.521255	1.56522
YLL022C	HIF1	-1.05421	-1.38065	-1.75786	-1.95336	-1.88631	-1.91613	0.123183	0.194043	0.146754	-1.39757	-1.9186	0.521029	2.09408
YNL027W	CRZ1	0.208134	-0.22624	-0.25971	-0.524764	-0.733178	-0.582222	0.058418	0.114685	0.0703456	-0.0926057	-0.613388	0.520782	2.84013
YER170W	ADK2	0.497646	0.779748	0.716939	0.205491	0.16047	0.0681044	0.0135043	0.048824	0.0217561	0.664777	0.144689	0.520089	4.30475
YDR523C	SPS1	-0.12235	0.102355	-0.0295756	-0.533571	-0.614203	-0.45835	0.00420755	0.0290192	0.0103638	-0.0165234	-0.535375	0.518851	5.47087
YPR109W	GLD1	0.117316	-0.141085	-0.182022	-0.0518093	-0.883473	-0.826918	0.184315	0.261884	0.220291	-0.0685971	-0.5874	0.518803	1.69111
YNL244C	SUI1	-0.398255	-0.140331	-0.0498188	-0.602821	-0.617519	-0.920104	0.0244284	0.0684739	0.0339025	-0.196135	-0.713481	0.517346	3.71201
YEL040W	UTR2	-0.162582	-0.142073	-0.332458	-0.658939	-0.74039	-0.788986	0.0036231	0.0273581	0.00953918	-0.212371	-0.729438	0.517068	5.62043
YML116W	ATR1	1.46422	0.976493	1.08359	0.594047	0.701	0.679206	0.06695	0.125337	0.0799637	1.17477	0.658084	0.516686	2.70381
YMR266W	RSN1	-0.74028	-0.142073	-0.279988	-0.955316	-0.789085	-0.964799	0.0929381	0.158917	0.11041	-0.387447	-0.903067	0.515619	2.37582
YOL132W	GAS4	-0.170283	0.0536671	-0.436101	-0.744342	-0.587276	-0.76549	0.0528311	0.108244	0.064179	-0.184239	-0.699036	0.514797	2.94065
YIL051C	MMF1	1.07598	0.832676	0.631027	0.008411	0.893712	0.0945031	0.201957	0.281211	0.241624	0.846561	0.332209	0.514353	1.5997
YBR282W	MRPL27	0.00247527	0.779748	0.979289	0.180793	0.0387324	0.00217437	0.224407	0.303951	0.268984	0.58717	0.0738999	0.513271	1.49429
YPR174C	CSA1	-0.0517475	0.418081	0.244029	-0.186519	-0.316804	-0.424543	0.0455076	0.0997256	0.0562535	0.203454	-0.309289	0.512743	3.08988
YMR055C	BUB2	0.944463	1.32013	0.411942	0.489972	0.330889	0.318798	0.187022	0.26498	0.223557	0.892179	0.379886	0.512292	1.67653
YOL107W	#N/A	-0.409949	-0.627965	-0.893441	-1.2261	-1.04504	-1.19549	0.0519124	0.106981	0.0631752	-0.643785	-1.15554	0.511757	2.9582
YOL045W	PSK2	0.0693831	-0.238461	0.122871	-0.443241	-0.587276	-0.550492	0.0322821	0.0805801	0.0422511	-0.0154023	-0.527003	0.511601	3.43324
YJR010C-A	SPC1	0.16525	0.443171	0.580212	-0.0216991	-0.264151	-0.0590671	0.031832	0.0797839	0.0417763	0.396211	-0.114972	0.511183	3.44728
YDL181W	INH1	-0.928679	-1.38065	-1.2744	-1.71087	-1.65041	-1.75145	0.0589767	0.1154	0.0709681	-1.19458	-1.70424	0.509666	2.83061
YOL050C	#N/A	0.740448	1.02743	1.19	0.550393	0.328244	0.555214	0.0402295	0.0926741	0.0506352	0.985958	0.47795	0.508008	3.21315
YMR168C	CEP3	0.554641	-0.140331	0.160073	-0.134481	-0.548123	-0.266865	0.111649	0.180655	0.132863	0.191461	-0.31649	0.507951	2.19239
YNL278W	CAF120	0.167532	-0.372529	-0.542337	-0.807128	-0.74039	-0.723056	0.139124	0.211811	0.165941	-0.249111	-0.756858	0.507747	1.97239
YOR123C	LEO1	-0.0800531	-0.326438	-0.594807	-0.78243	-0.862128	-0.876893	0.0712028	0.13106	0.0848424	-0.333766	-0.840483	0.506717	2.64222
YHR145C	#N/A	2.08258	1.27087	1.19	0.821384	1.21684	0.98521	0.21021	0.289495	0.251651	1.51448	1.00781	0.506672	1.55965
YHR131C	#N/A	0.25006	0.318837	0.139771	-0.337865	-0.277786	-0.195616	0.00195635	0.0211302	0.00690839	0.236223	-0.270422	0.506645	6.23667
YOR210W	RPB10	0.836315	0.199731	0.529396	0.219182	-0.237224	0.0637891	0.0962061	0.162563	0.114315	0.521814	0.015249	0.506565	2.34126
YML105C	SEC65	0.548715	0.199731	-0.131207	-0.26258	-0.425713	-0.212637	0.111891	0.180935	0.133154	0.205747	-0.30031	0.506057	2.19023
YDR418W	RPL12B	1.12162	1.3083	0.562743	0.28299	0.708654	0.48343	0.13898	0.211767	0.165767	0.997553	0.491692	0.505861	1.97343
YGL177W	#N/A	1.26771	1.85512	1.24081	0.791274	1.16298	0.893068	0.111046	0.180078	0.132137	1.45455	0.949108	0.505443	2.19781
YKR020W	VPS51	1.28167	1.10238	0.979289	0.699451	0.574379	0.573568	0.0155271	0.052594	0.0240747	1.12111	0.615799	0.505314	4.16517
YLR268W	SEC22	-0.26615	-0.530589	-0.334469	-0.774452	-1.04504	-0.826918	0.0116944	0.0456961	0.0196492	-0.377069	-0.882135	0.505066	4.44865
YGL258W	VEL1	1.03109	0.203307	0.70579	0.125708	-0.0392212	0.341324	0.159497	0.234779	0.190427	0.646729	0.142603	0.504126	1.83573
YHL036W	MUP3	0.208796	0.0883818	-0.437397	-0.807128	-0.910823	0.0681044	0.255365	0.335623	0.307196	-0.0467397	-0.549949	0.503209	1.36506
YDR330W	UBX5	0.291325	-0.372529	-0.542337	-0.609543	-0.667347	-0.854916	0.179505	0.25675	0.214494	-0.207847	-0.710602	0.502755	1.71755
YLR023C	IZH3	-0.451431	-0.649075	-0.384927	-0.930618	-1.00821	-1.05271	0.0127389	0.0475243	0.0208691	-0.495144	-0.997179	0.502034	4.36309
YOR316C	COT1	-0.162582	-0.0959824	-0.0701083	-0.535449	-0.618652	-0.679103	0.00110009	0.0179781	0.00524059	-0.109557	-0.611068	0.501511	6.81236
YBL071C	#N/A	0.980114	0.783988	0.935921	0.309512	0.301317	0.585928	0.0155109	0.0525738	0.0240563	0.900008	0.398919	0.501089	4.16621
YGR204C-A	#N/A	-0.745482	-0.627965	-1.29997	-1.31643	-1.26045	-1.59477	0.121863	0.192825	0.145164	-0.891138	-1.39055	0.499414	2.10486
YIL040W	APQ12	-0.12235	0.00497908	-0.385285	-0.654012	-0.883473	-0.45835	0.0418311	0.0948605	0.0523333	-0.167552	-0.665278	0.497726	3.17412
YOR278W	HEM4	-0.12235	0.00497908	0.275318	-0.352911	-0.614203	-0.366208	0.030612	0.0777295	0.0404882	0.0526491	-0.44444	0.497089	3.48636
YPR056W	TFB4	0.692515	0.930052	0.173687	-0.0518093	0.355171	0.002361	0.143691	0.216954	0.171432	0.598751	0.101908	0.496844	1.94009
YNL002C	RLP7	-0.00813861	-0.288263	0.321014	-0.606161	-0.916476	0.0599787	0.229999	0.309873	0.275842	0.00820404	-0.487553	0.495757	1.46968
YHR212W-A	#N/A	1.28167	0.825839	0.821879	0.501867	0.476989	0.463685	0.082377	0.145295	0.0978788	0.976461	0.480847	0.495614	2.49645
YBR113W	#N/A	0.745231	1.33284	1.24164	0.205491	1.23176	0.397755	0.261711	0.341957	0.315103	1.10657	0.61167	0.4949	1.34051
YGR035C	#N/A	0.980114	0.540548	0.326134	-0.0216991	0.166682	0.217359	0.110249	0.179067	0.131178	0.615599	0.120781	0.494818	2.20502
YOL158C	ENB1	0.201075	0.257929	-0.0657532	-0.606161	-0.0252757	-0.457573	0.0858677	0.149608	0.102003	0.131084	-0.363003	0.494087	2.45495
YLL041C	SDH2	0.452132	0.1739	0.514397	-0.228945	-0.287394	0.177604	0.0577776	0.114157	0.0696334	0.380143	-0.112912	0.493054	2.85115
YBR198C	TAF5	0.869023	0.411019	0.192241	0.00790686	-0.0343103	0.024151	0.13156	0.203547	0.156839	0.490761	-0.000750793	0.491512	2.0283
YJR041C	URB2	0.0693831	-0.287149	0.0720556	-0.413131	-0.533422	-0.673348	0.0331884	0.0820795	0.0432065	-0.0485701	-0.539967	0.491397	3.40556
YPL266W	DIM1	0.213183	0.443171	-0.232838	-0.352911	-0.237224	-0.45835	0.121167	0.192315	0.144326	0.141172	-0.349495	0.490667	2.11058
YHR079C-A	SAE3	0.692515	1.22218	1.13918	0.490173	0.570587	0.5245	0.093963	0.160138	0.111634	1.01796	0.52842	0.48954	2.36485
YMR067C	UBX4	0.452849	-0.287149	-0.232838	-0.623902	-0.668057	-0.243351	0.166917	0.2432	0.199346	-0.0223794	-0.51177	0.489391	1.79026
YER115C	SPR6	0.452132	0.215914	0.804473	-0.0942254	-0.313605	0.412855	0.153317	0.228028	0.183001	0.49084	0.00167469	0.489165	1.87525
YKR076W	ECM4	1.44672	1.10238	1.03176	0.822941	0.696117	0.595545	0.0430207	0.0967028	0.0535982	1.19362	0.704868	0.488754	3.14607
YGL031C	RPL24A	1.28167	1.5633	1.76634	0.699451	1.52393	0.925195	0.178531	0.255782	0.21332	1.5371	1.04953	0.487572	1.72299
YBL094C	#N/A	0.597955	0.246262	0.327986	-0.1605	-0.131749	0.00344114	0.0280597	0.0737183	0.0377842	0.390734	-0.0962692	0.487003	3.57342
YMR052C-A	#N/A	-0.0264834	0.394483	0.580212	-0.17225	-0.156443	-0.181923	0.113243	0.182462	0.134783	0.316071	-0.170205	0.486276	2.17822
YML050W	AIM32	-0.0517475	0.761719	0.789747	0.07367	0.122702	-0.154237	0.214339	0.293943	0.256681	0.499906	0.014045	0.485861	1.5402
YDR065W	RRG1	0.0214499	-0.189773	0.0720556	-0.473351	-0.560349	-0.519778	0.0187125	0.0583223	0.0276557	-0.0320892	-0.517826	0.485737	3.97856
YJL029C	VPS53	0.987776	0.503991	0.70579	0.411915	0.122702	0.206171	0.0529388	0.108288	0.0642968	0.732519	0.246929	0.48559	2.93862
YDR041W	RSM10	1.02805	0.686612	0.783474	0.219182	0.732149	0.0945031	0.114801	0.184369	0.136658	0.832711	0.348611	0.4841	2.16456
YBR214W	SDS24	0.0693831	-0.141085	-0.182022	-0.533571	-0.560349	-0.61192	0.0182847	0.0577931	0.0271795	-0.0845748	-0.568613	0.484038	4.00169
YGL143C	MRF1	0.0214499	-0.092397	0.681843	-0.0819194	-0.45264	-0.304779	0.172545	0.249366	0.206115	0.203632	-0.27978	0.483412	1.7571
YHR018C	ARG4	1.15787	1.10238	0.769409	0.526565	0.501336	0.551591	0.0556971	0.111437	0.067329	1.00989	0.526498	0.483391	2.88783
YDL016C	#N/A	1.50738	0.881364	1.44408	0.731054	0.54366	1.10807	0.13783	0.210587	0.164384	1.27761	0.79426	0.483347	1.98173
YOL124C	TRM11	1.31565	0.686612	1.08837	0.490173	1.02835	0.125217	0.214657	0.294283	0.257069	1.03021	0.547912	0.482297	1.53871
YML100W-A	#N/A	0.294761	0.160353	0.495899	-0.186519	-0.154881	-0.154237	0.0371573	0.0880968	0.047389	0.317004	-0.165212	0.482216	3.2926
YKL204W	EAP1	-0.451431	-0.87953	-0.647277	-1.1776	-1.1056	-1.14061	0.0564203	0.112434	0.0681283	-0.659413	-1.14127	0.481859	2.87493
YKR097W	PCK1	0.00247527	0.226655	0.297181	-0.313167	-0.277786	-0.327476	0.0295642	0.0760978	0.0393799	0.175437	-0.306143	0.48158	3.52119
YOR080W	DIA2	1.24766	0.761719	0.831725	0.385896	0.377153	0.634155	0.0661497	0.124339	0.0790516	0.947034	0.465735	0.481299	2.71583
YLR316C	TAD3	-0.410167	-0.0959824	-0.0701083	-0.584845	-0.667347	-0.767009	0.0308709	0.0781558	0.0407618	-0.192086	-0.673067	0.480981	3.47794
YGR276C	RNH70	0.294761	0.117398	0.495899	-0.108462	-0.293672	-0.131712	0.0294305	0.0760214	0.0392383	0.302686	-0.177949	0.480634	3.52572
YDR106W	ARP10	0.788382	0.637924	0.783474	0.369733	0.27439	0.125217	0.00722514	0.0367462	0.0142778	0.736593	0.256446	0.480147	4.93019
YNL225C	CNM67	-0.409949	-0.238461	0.935921	-0.684122	0.112827	-0.581206	0.395731	0.475025	0.48703	0.0958369	-0.384167	0.480004	0.92702
YHR101C	BIG1	0.0693831	-0.092397	0.02124	-0.443241	-0.506494	-0.489064	0.00456967	0.0299693	0.0108594	-0.000591295	-0.4796	0.479008	5.38831
YBL015W	ACH1	0.11739	0.1739	-0.307483	-0.444497	-0.497088	-0.504623	0.086131	0.149965	0.102315	-0.00539778	-0.482069	0.476672	2.45189
YPL080C	#N/A	0.996087	1.3083	0.707781	0.471598	0.630019	0.48343	0.101173	0.168905	0.120267	1.00406	0.528349	0.475707	2.29093
YOR212W	STE4	0.511328	-0.097376	0.286007	-0.186519	-0.363068	-0.176763	0.10367	0.171739	0.123266	0.23332	-0.242117	0.475436	2.26654
YGR055W	MUP1	0.0437395	-0.0498914	-0.175048	-0.708335	-0.813432	-0.0857323	0.163899	0.239889	0.195718	-0.0604	-0.535833	0.475433	1.8085
YMR277W	FCP1	-0.719465	-1.04453	-1.46778	-1.44143	-1.67662	-1.53973	0.150141	0.224683	0.179184	-1.07726	-1.55259	0.47533	1.89618
YLR134W	PDC5	0.497646	0.595383	0.297181	0.131397	-0.0586578	-0.107709	0.0151077	0.05189	0.023597	0.463403	-0.0116566	0.47506	4.19255
YHR054W-A	#N/A	1.46422	0.933538	1.29349	0.646085	0.400285	1.21982	0.187419	0.265416	0.224036	1.23042	0.755396	0.47502	1.67441
YGL200C	EMP24	1.24766	0.546946	1.16755	0.958312	0.238362	0.341324	0.20692	0.285959	0.24765	0.987385	0.512666	0.474719	1.57542
YLL049W	LDB18	1.76742	1.32013	1.58733	0.906274	0.562208	1.78296	0.321869	0.403276	0.391263	1.55829	1.08381	0.474482	1.13361
YEL010W	#N/A	1.45945	0.881364	1.19	0.670834	0.974493	0.463072	0.1021	0.170122	0.12138	1.17694	0.702799	0.474137	2.2818
YMR105W-A	#N/A	1.46422	2.52286	2.59481	1.94703	1.88073	1.33245	0.334246	0.415348	0.407176	2.19397	1.72007	0.4739	1.09588
YDR009W	GAL3	0.869023	0.364928	0.139771	0.156095	-0.180396	-0.0198023	0.146716	0.220438	0.175068	0.457907	-0.014701	0.472609	1.91926
YGR172C	YIP1	-0.70145	-0.655788	-0.847406	-1.1232	-1.19582	-1.30304	0.00385451	0.027852	0.00986985	-0.734881	-1.20735	0.472469	5.55851
YGR057C	LST7	0.740448	0.589236	0.885105	0.460063	0.0589734	0.278787	0.0345429	0.0841044	0.0446337	0.738263	0.265941	0.472322	3.36555
YPR129W	SCD6	-0.384723	-0.414308	-0.742596	-1.06421	-0.706782	-1.18685	0.0653994	0.123571	0.0781982	-0.513875	-0.985947	0.472072	2.72724
YFL008W	SMC1	0.912402	0.299944	-0.500866	-0.309777	-0.313605	-0.0811718	0.367859	0.447829	0.450713	0.23716	-0.234851	0.472011	1.00005
YBR092C	PHO3	-0.0918241	-0.0361743	-0.839287	-0.902545	-0.575723	-0.904549	0.202126	0.281371	0.24183	-0.322429	-0.794273	0.471844	1.59886
YNL161W	CBK1	0.332589	0.226655	0.244711	-0.140281	-0.253438	-0.217592	0.000543664	0.0132747	0.00385356	0.267985	-0.203771	0.471755	7.51718
YNL318C	HXT14	-0.409949	-0.920094	-0.486916	-1.37665	-0.506494	-1.34906	0.240933	0.321078	0.289308	-0.605653	-1.0774	0.471749	1.42324
YNL258C	DSL1	0.554641	0.332172	0.495899	-0.108462	0.0533065	0.0259666	0.00602068	0.0340863	0.012763	0.460904	-0.00972969	0.470634	5.11256
YAL021C	CCR4	0.201075	-0.120204	-0.645904	-0.848657	-0.575723	-0.551673	0.188182	0.26613	0.224957	-0.188344	-0.658685	0.47034	1.67035
YLR406C-A	#N/A	0.836315	0.97874	0.173687	0.0987414	0.355171	0.125217	0.191019	0.269403	0.228383	0.662914	0.193043	0.469871	1.65538
YOR323C	PRO2	1.19914	0.549292	0.40212	0.403075	0.16047	0.177988	0.187482	0.265432	0.224112	0.71685	0.247178	0.469672	1.67407
YMR071C	TVP18	-0.484882	0.503991	0.244029	-0.290594	-0.339936	-0.514645	0.250538	0.330689	0.301198	0.0877125	-0.381725	0.469438	1.38415
YKL082C	RRP14	-0.874704	-0.827607	-1.0573	-1.46144	-1.35774	-1.34809	0.00949132	0.0419233	0.0170377	-0.919869	-1.38909	0.469221	4.65738
YGL179C	TOS3	1.0744	0.503991	0.621834	0.463953	0.145834	0.183645	0.0961371	0.162553	0.114233	0.733409	0.264477	0.468932	2.34198
YNL101W	AVT4	-0.24511	-0.695166	-0.437397	-0.930618	-0.910823	-0.942823	0.0686516	0.127549	0.0819094	-0.459224	-0.928088	0.468863	2.67871
YBL073W	#N/A	1.32293	0.964112	1.34658	0.773545	0.817855	0.639498	0.0468687	0.101075	0.057714	1.21121	0.743633	0.467574	3.06041
YFR006W	#N/A	0.456381	0.0883818	0.139771	-0.214375	-0.350829	-0.151662	0.0368165	0.0876925	0.0470297	0.228178	-0.238955	0.467133	3.30181
YCL040W	GLK1	0.554641	0.289217	0.286007	0.0216322	-0.363068	0.0710176	0.0553933	0.111132	0.0669937	0.376622	-0.0901394	0.466761	2.8933
YDR103W	STE5	0.0693831	-0.481901	-0.690179	-0.955113	-0.748838	-0.796204	0.169018	0.245429	0.201872	-0.367566	-0.833385	0.465819	1.77775
YBR045C	GIP1	0.452849	0.151043	-0.334469	-0.473351	-0.102589	-0.550492	0.172698	0.249366	0.206298	0.0898076	-0.375477	0.465285	1.75621
YFL015C	#N/A	-0.719465	-1.12856	-1.61282	-1.57615	-1.59798	-1.68088	0.212224	0.291765	0.254104	-1.15362	-1.61833	0.46472	1.55011
YBR050C	REG2	0.703967	0.0883818	-0.0701083	-0.263771	-0.277786	-0.129686	0.183983	0.261658	0.21989	0.240747	-0.223748	0.464494	1.69291
YCR038W-A	#N/A	1.15787	0.87193	1.1367	0.699451	0.525684	0.551591	0.0192908	0.0594391	0.0282975	1.0555	0.592242	0.463258	3.94813
YNL223W	ATG4	-0.0517475	-0.355105	-0.217732	-0.446708	-0.895102	-0.672324	0.0487122	0.103335	0.0597008	-0.208195	-0.671378	0.463183	3.02183
YGR105W	VMA21	-0.533959	-0.372529	-0.594807	-0.634241	-1.20299	-1.05271	0.0981883	0.164997	0.116689	-0.500432	-0.963314	0.462882	2.32087
YBL096C	#N/A	1.62373	1.09823	0.321014	0.363822	0.131995	1.16566	0.403278	0.482174	0.496868	1.01432	0.553825	0.460498	0.908129
tORF38	#N/A	1.70741	1.98054	1.77139	1.1452	1.62607	1.30681	0.0617444	0.119008	0.0740673	1.81978	1.35936	0.460422	2.78475
YIL109C	SEC24	-0.468409	-0.87647	-0.887633	-1.1181	-1.28344	-1.21038	0.0664666	0.124695	0.0794125	-0.744171	-1.20397	0.459801	2.71106
YPR160W	GPH1	1.15787	0.687565	0.926819	0.501867	0.452641	0.441708	0.0749838	0.135836	0.0892211	0.924086	0.465405	0.45868	2.59048
YLR183C	TOS4	-0.095061	-0.183286	0.076116	-0.576802	-0.779442	-0.221814	0.08887	0.153747	0.105565	-0.0674102	-0.526019	0.458609	2.42058
YIL085C	KTR7	-0.217352	-0.540352	-0.404174	-1.06421	-0.0252757	-1.44563	0.394251	0.474021	0.4851	-0.387293	-0.845037	0.457744	0.930768
YKL210W	UBA1	-0.864073	-1.10999	-1.01457	-1.47397	-1.37343	-1.51422	0.00965686	0.0421272	0.017236	-0.996208	-1.45387	0.457664	4.64009
YJR056C	0	0.703967	0.549292	0.45459	0.205491	0.06308	0.0681044	0.00945534	0.0419233	0.0169946	0.569283	0.112225	0.457058	4.66118
YPR029C	APL4	0.294761	0.632855	0.621834	0.255802	0.0995703	-0.176763	0.054154	0.109757	0.0656295	0.516483	0.0595365	0.456947	2.91592
YGL026C	TRP5	0.535817	0.425988	-0.597558	-0.363665	-0.208758	-0.434048	0.332317	0.41349	0.404691	0.121416	-0.33549	0.456906	1.10167
YIL163C	#N/A	0.836315	0.97874	0.580212	0.219182	0.220536	0.585928	0.0539306	0.109562	0.065384	0.798422	0.341882	0.45654	2.92006
YJR130C	STR2	1.11772	0.67581	0.70579	0.620066	0.145834	0.363849	0.0822698	0.145255	0.0977525	0.833106	0.376583	0.456522	2.49775
YGR222W	PET54	0.788382	0.443171	0.681843	0.008411	-0.264151	0.800926	0.287299	0.368659	0.34724	0.637799	0.181729	0.45607	1.24723
YFR029W	PTR3	-0.0918241	0.1739	0.224322	-0.579217	0.000936135	-0.481098	0.109389	0.178163	0.130144	0.102133	-0.353126	0.455259	2.21284
YDR066C	RTR2	0.548715	0.783988	0.631027	0.550393	0.139754	-0.0897811	0.123395	0.194221	0.147009	0.654577	0.200122	0.454455	2.09237
YNR012W	URK1	0.554641	0.332172	0.327986	0.07367	-0.178013	-0.0416098	0.0122233	0.0465136	0.0202683	0.404933	-0.0486508	0.453584	4.40441
YOR380W	RDR1	0.368446	0.0898701	-0.45252	-0.660049	-0.0252757	-0.669299	0.232542	0.312726	0.278967	0.00193195	-0.451541	0.453473	1.45869
YLR178C	TFS1	-0.217352	-0.204234	-0.404174	-0.633105	-0.811629	-0.739874	0.00619776	0.0346698	0.0129887	-0.275253	-0.728203	0.452949	5.08357
YOR111W	#N/A	0.692515	0.102355	0.173687	-0.0819194	-0.156443	-0.151209	0.133102	0.20525	0.158696	0.322852	-0.129857	0.45271	2.01664
YER184C	TOG1	1.11661	0.272746	0.297181	0.156095	0.0387324	0.134034	0.242973	0.323044	0.291828	0.562178	0.109621	0.452558	1.41481
YEL019C	MMS21	1.03109	0.976493	0.789747	0.515991	0.58534	0.341324	0.0118386	0.0457559	0.0198184	0.932443	0.480885	0.451558	4.43639
YGL014W	PUF4	-1.73062	-1.70917	-2.06396	-2.4125	-2.24994	-2.19549	0.0385673	0.0905233	0.0488773	-1.83458	-2.28598	0.451393	3.25535
YIL117C	PRM5	0.16525	-0.092397	-0.588547	-0.804562	-0.45264	-0.61192	0.16715	0.243402	0.199626	-0.171898	-0.623041	0.451143	1.78886
YOR231C-A	#N/A	-0.26615	0.589236	0.02124	-0.473351	-0.0756618	-0.45835	0.209602	0.28889	0.250911	0.114775	-0.335788	0.450563	1.56254
YFR042W	KEG1	0.309049	-0.189773	-0.385285	-0.864783	-0.0487348	-0.704062	0.23915	0.319363	0.287107	-0.0886696	-0.539193	0.450524	1.43066
YMR043W	MCM1	-0.510252	-0.708411	-0.887633	-1.27976	-1.17859	-0.99865	0.0334047	0.0823422	0.0434344	-0.702099	-1.15234	0.450236	3.39906
YDR323C	PEP7	0.684582	0.332172	0.621834	0.125708	-0.154881	0.318798	0.0654803	0.123606	0.0782901	0.546196	0.0965417	0.449654	2.72601
YLR138W	NHA1	-0.987865	-0.41862	-0.384927	-1.1035	-0.959518	-1.07468	0.142887	0.216134	0.170465	-0.597138	-1.0459	0.448764	1.9457
YJL031C	BET4	0.0693831	0.589236	1.03755	0.249292	-0.0218078	0.125217	0.246539	0.326438	0.296241	0.56539	0.117567	0.447823	1.40023
YLL018C-A	COX19	1.11772	0.761719	0.999638	0.568029	0.446549	0.521527	0.0392919	0.0914544	0.0496431	0.959691	0.512035	0.447656	3.23674
YPR105C	COG4	0.788382	0.0536671	0.122871	-0.443241	0.247463	-0.181923	0.222477	0.302189	0.266621	0.32164	-0.125901	0.44754	1.50293
YDL089W	NUR1	0.548715	0.589236	-0.436101	-0.473351	-0.0756618	-0.0897811	0.314657	0.395902	0.382025	0.23395	-0.212931	0.446882	1.15627
YCR042C	TAF2	0.16525	0.345795	-0.639363	-0.533571	-0.506494	-0.427636	0.277675	0.358632	0.335106	-0.0427727	-0.489234	0.446461	1.2813
YLR304C	ACO1	-0.0800531	-0.326438	-0.122578	-0.584845	-0.667347	-0.613173	0.0200079	0.0606715	0.0290899	-0.176356	-0.621788	0.445432	3.91163
YJL154C	VPS35	-0.12235	-0.043709	-0.436101	-0.473351	-1.12582	-0.335494	0.203171	0.282215	0.243097	-0.20072	-0.644887	0.444167	1.59371
YBL028C	0	1.50738	0.49186	-0.182022	-0.20236	0.624441	0.0637891	0.47873	0.553753	0.593227	0.605739	0.161957	0.443782	0.736619
YGL153W	PEX14	0.740448	0.7353	0.326134	0.008411	0.247463	0.217359	0.0636836	0.121653	0.0762536	0.600627	0.157744	0.442883	2.75383
YOR206W	NOC2	-0.26615	-0.871406	-1.4016	-1.37665	-1.01811	-1.47191	0.311189	0.392664	0.377594	-0.846384	-1.28889	0.442508	1.16735
YJR116W	#N/A	-0.874704	-0.741697	-0.805428	-1.20125	-1.28834	-1.25799	0.00127376	0.0182526	0.00560944	-0.807276	-1.2492	0.441919	6.66578
YLR201C	COQ9	0.554641	1.01945	0.789747	0.437934	0.238362	0.363849	0.0642661	0.122419	0.0769127	0.787945	0.346715	0.44123	2.74472
YOL063C	CRT10	1.41451	1.47636	0.997856	0.68715	0.289266	1.58911	0.374478	0.454276	0.459327	1.29624	0.855175	0.441068	0.982223
YDL083C	RPS16B	-0.593937	-0.414308	-0.210791	-0.875601	-0.785417	-0.881024	0.0487845	0.103346	0.0597789	-0.406345	-0.847348	0.441003	3.02034
YHR125W	#N/A	0.356982	0.345795	0.732659	0.158962	-0.0487348	0.002361	0.0548859	0.110501	0.0664345	0.478479	0.0375293	0.44095	2.9025
YNL103W	MET4	-0.533959	-1.38653	-1.43432	-1.59746	-1.54386	-1.53619	0.270414	0.350925	0.325988	-1.11827	-1.55917	0.4409	1.3078
YPL079W	RPL21B	0.242918	0.888151	1.28793	0.336878	0.630019	0.130554	0.28644	0.367832	0.346155	0.806334	0.365817	0.440516	1.25023
YBR160W	CDC28	0.497646	0.825839	0.874349	0.304283	0.306556	0.265894	0.0635031	0.121443	0.0760495	0.732611	0.292244	0.440367	2.75667
YML084W	#N/A	0.703188	0.930166	1.48132	0.714094	0.0795715	1.00098	0.286951	0.368304	0.346801	1.03822	0.598216	0.440007	1.24844
YIR043C	#N/A	-0.217352	-0.246248	0.417706	-0.363665	-0.497088	-0.504623	0.174869	0.251304	0.208911	-0.0152983	-0.455125	0.439827	1.74372
YCR030C	SYP1	-1.02913	-1.06389	-0.857156	-1.44928	-1.34908	-1.47026	0.00776675	0.0378923	0.0149463	-0.983393	-1.42287	0.439479	4.8579
YJL022W	#N/A	0.117316	1.02743	0.935921	0.249292	0.301317	0.217359	0.269123	0.349867	0.324371	0.693555	0.255989	0.437566	1.31259
YLR453C	RIF2	0.294761	0.160353	0.076116	-0.290594	-0.178013	-0.311916	0.00709073	0.0364228	0.0141109	0.177076	-0.260174	0.437251	4.94897
YOR223W	DSC3	-1.17974	-1.67475	-1.70951	-1.92642	-1.93874	-2.01023	0.12196	0.192919	0.145281	-1.52133	-1.95846	0.437127	2.10406
YDR509W	#N/A	-1.01236	-1.2546	-1.08102	-1.76475	-1.51935	-1.37505	0.0401324	0.0925828	0.0505324	-1.11599	-1.55305	0.437056	3.21557
YGR148C	RPL24B	0.493974	0.678077	1.33628	0.471598	0.289266	0.43638	0.225976	0.305572	0.270907	0.83611	0.399081	0.437028	1.48733
YDL051W	LHP1	0.497646	0.180564	0.0873012	-0.189677	-0.180396	-0.173639	0.0721081	0.132011	0.0858874	0.25517	-0.181237	0.436408	2.62959
YJL062W	LAS21	-0.63578	-1.04453	-1.2744	-1.46837	-1.44071	-1.35153	0.140676	0.213795	0.167808	-0.984903	-1.4202	0.435299	1.96129
YBR237W	PRP5	0.294761	-0.183286	0.244029	-0.39467	-0.108617	-0.447069	0.085726	0.149412	0.101835	0.118501	-0.316785	0.435286	2.4566
YCR046C	IMG1	0.870559	0.720092	0.514397	0.0404945	0.184419	0.57753	0.0966741	0.163086	0.114875	0.701683	0.267481	0.434202	2.33641
YDR255C	RMD5	0.596649	0.199731	0.529396	0.189072	-0.0756618	-0.0897811	0.0513221	0.106029	0.0625318	0.441925	0.00787626	0.434049	2.96963
YLR165C	PUS5	1.41151	0.783988	0.83429	0.128852	1.35147	0.248073	0.395184	0.474589	0.486317	1.00993	0.576132	0.433798	0.928404
YBR273C	UBX7	-1.81315	-2.21617	-2.22137	-2.68418	-2.51776	-2.34933	0.0658314	0.123944	0.0786893	-2.08356	-2.51709	0.433526	2.72066
YER002W	NOP16	-0.0744166	0.540548	0.224502	0.008411	-0.371859	-0.243351	0.121247	0.192319	0.144421	0.230211	-0.202267	0.432478	2.10993
YOR061W	CKA2	0.251447	0.0744431	0.369964	-0.368651	0.21523	-0.447069	0.163437	0.239349	0.195163	0.231951	-0.200163	0.432115	1.81133
YOL098C	SDD3	-0.928679	-0.414308	-0.887633	-0.902545	-1.17859	-1.44563	0.130733	0.202529	0.155845	-0.74354	-1.17559	0.432049	2.0346
YOR125C	CAT5	0.25006	0.918021	0.926819	0.156095	0.355251	0.287871	0.187888	0.265831	0.224602	0.6983	0.266406	0.431894	1.67191
YOL127W	RPL25	1.48799	1.60939	1.39905	0.798243	0.598726	1.80426	0.366575	0.446597	0.449042	1.49881	1.06708	0.431729	1.00355
YGR178C	PBP1	-0.492695	-0.510802	-0.489867	-0.831826	-1.05691	-0.898869	0.0222187	0.0647092	0.0315111	-0.497788	-0.929201	0.431413	3.80682
YHL005C	#N/A	0.261116	0.199731	0.02124	-0.23247	-0.210297	-0.366208	0.0107508	0.0439988	0.0185376	0.160696	-0.269658	0.430354	4.53277
YBR046C	ZTA1	0.53891	0.641474	1.18917	0.403075	0.476989	0.199964	0.155237	0.230092	0.185308	0.789851	0.360009	0.429841	1.8628
YIL078W	THS1	0.554641	0.246262	0.579855	-0.0564244	0.192098	-0.0416098	0.036638	0.0875099	0.0468414	0.460253	0.0313546	0.428898	3.30667
YOR070C	GYP1	1.03408	0.364928	0.244711	0.156095	0.111775	0.0900811	0.222442	0.302189	0.266578	0.547906	0.119317	0.428589	1.50309
YGL073W	HSF1	-1.48304	-1.15608	-1.43432	-1.86914	-1.68994	-1.79991	0.0335758	0.08253	0.0436148	-1.35781	-1.78633	0.428521	3.39395
YLR130C	ZRT2	1.03408	0.733656	0.821879	0.551263	0.355251	0.397755	0.0211142	0.0629762	0.0303054	0.863205	0.434756	0.428449	3.85781
YGR189C	CRH1	0.25006	0.318837	0.55953	-0.0167912	0.0143849	-0.151662	0.0265035	0.0716382	0.0361268	0.376142	-0.0513562	0.427499	3.63048
YOR045W	TOM6	0.771209	1.62081	1.4614	0.802198	1.02485	0.746782	0.238566	0.318831	0.286387	1.28447	0.857943	0.426532	1.43311
YDR240C	SNU56	1.0744	0.933538	0.873703	0.77618	0.307757	0.521527	0.0708451	0.130635	0.0844301	0.960548	0.535155	0.425394	2.64726
YKL181W	PRS1	0.497646	0.918021	1.03176	0.378377	0.550031	0.243918	0.102607	0.170582	0.12199	0.815808	0.390775	0.425033	2.27684
YKL133C	#N/A	0.121507	0.203307	-0.385645	-0.706896	-0.316804	-0.311916	0.140886	0.21405	0.168059	-0.020277	-0.445205	0.424928	1.95981
YIL054W	#N/A	1.02805	1.563	0.935921	0.550393	1.05527	0.647356	0.16746	0.243716	0.199999	1.17566	0.751008	0.424647	1.78701
YKR073C	#N/A	1.44672	0.964112	1.6614	0.946431	1.08568	0.771358	0.165513	0.241736	0.197657	1.35741	0.934489	0.422921	1.79871
YDR054C	CDC34	-0.844993	-1.17057	-0.984325	-1.63003	-1.54556	-1.09275	0.109938	0.178732	0.130804	-0.999964	-1.42278	0.422817	2.20784
YKL186C	MTR2	0.381388	0.203307	0.202051	0.151727	-0.363068	-0.266865	0.102572	0.170582	0.121947	0.262249	-0.159402	0.421651	2.2772
YCR034W	ELO2	-0.788077	-1.47193	-0.679493	-1.51348	-1.58906	-1.10031	0.235147	0.315571	0.282173	-0.979833	-1.40095	0.421117	1.44755
YNL142W	MEP2	-0.844993	-1.21259	-1.56448	-1.63003	-1.59798	-1.65735	0.17903	0.256215	0.213921	-1.20735	-1.62846	0.421103	1.7202
YKL212W	SAC1	-0.803151	-1.17057	-0.984325	-1.68392	-1.70283	-0.833974	0.27721	0.358211	0.334521	-0.986017	-1.40691	0.420892	1.28298
YDR109C	0	1.2404	1.24066	1.18917	0.625357	0.330903	1.45263	0.337016	0.418185	0.410747	1.22341	0.802965	0.420444	1.08763
YLR274W	MCM5	0.424701	0.375126	0.160073	-0.0564244	-0.201145	-0.0416098	0.0173678	0.0561184	0.0261538	0.319967	-0.0997263	0.419693	4.05314
YGR019W	UGA1	0.827759	0.364928	0.34965	0.0573029	0.136123	0.0900811	0.113055	0.182323	0.134555	0.514113	0.0945022	0.41961	2.17988
YMR272C	SCS7	-0.384723	-0.624382	-0.549212	-1.1181	-1.09996	-0.598723	0.118151	0.18834	0.140693	-0.519439	-0.938927	0.419488	2.13579
YDL096C	#N/A	0.884248	1.66037	1.8506	1.1526	1.21684	0.770212	0.29463	0.375912	0.356519	1.46507	1.04655	0.418526	1.22204
YLR126C	0	0.57766	1.05621	1.43297	0.498542	0.970772	0.34228	0.254723	0.33495	0.306397	1.02228	0.603865	0.418415	1.36758
YHR204W	MNL1	-0.761308	-1.08654	-1.37109	-1.5492	-1.12617	-1.7985	0.188677	0.266757	0.225554	-1.07298	-1.49129	0.41831	1.66772
YMR251W	GTO3	0.987776	0.718765	0.70579	0.437934	0.446549	0.273747	0.0253356	0.0696527	0.0348772	0.80411	0.386077	0.418034	3.67554
YJR122W	IBA57	0.597955	-0.183286	0.076116	-0.108462	-0.409332	-0.244339	0.20302	0.282081	0.242914	0.163595	-0.254044	0.41764	1.59445
YNL016W	PUB1	-1.23545	-1.34044	-1.43432	-1.79505	-1.6656	-1.79991	0.00549757	0.0329527	0.0120891	-1.33674	-1.75352	0.416781	5.20345
YER027C	GAL83	0.332589	0.733656	0.612	0.131397	0.184818	0.112058	0.0680341	0.126676	0.0812024	0.559415	0.142757	0.416657	2.68775
YML083C	0	1.24714	1.47636	0.901164	0.68715	0.970772	0.718681	0.1141	0.183324	0.135814	1.20822	0.792201	0.416021	2.17068
YIL038C	NOT3	0.381388	0.461036	0.537877	0.463953	-0.131749	-0.199288	0.182672	0.260411	0.218309	0.4601	0.0443053	0.415795	1.70006
YER022W	SRB4	-0.468409	-0.372293	-0.162445	-0.794769	-0.759206	-0.692824	0.0339333	0.0830518	0.0439914	-0.334382	-0.748933	0.414551	3.38336
YJR048W	CYC1	0.661345	0.257929	0.852819	0.336878	0.131995	0.0599787	0.126895	0.198411	0.151224	0.590698	0.176284	0.414414	2.06439
YNL115C	#N/A	-0.74028	-0.556893	-0.804686	-1.05411	-1.1056	-1.18457	0.0159404	0.0534669	0.0245441	-0.70062	-1.11476	0.414139	4.1389
YIL015C-A	#N/A	0.415117	0.272746	0.612	0.0820009	0.06308	-0.0857323	0.0329084	0.0816351	0.0429114	0.433288	0.0197828	0.413505	3.41403
YGR007W	ECT1	0.992816	0.825839	0.926819	0.724149	0.452641	0.331825	0.0546173	0.110366	0.0661389	0.915158	0.502872	0.412286	2.9074
YJR006W	POL31	0.703967	0.595383	0.45459	0.205491	0.111775	0.199964	0.0175407	0.0565164	0.0263478	0.584647	0.17241	0.412236	4.04323
YOL013W-A	#N/A	0.309049	1.41693	1.29163	0.670834	0.651368	0.463072	0.361516	0.441927	0.442467	1.00587	0.595091	0.410779	1.01745
YJL125C	GCD14	0.309049	0.832676	0.681843	0.219182	0.247463	0.125217	0.111653	0.180655	0.132868	0.607856	0.197287	0.410569	2.19236
YPR161C	SGV1	0.208796	0.45711	0.612	0.00790686	0.0143849	0.024151	0.0727608	0.132838	0.0866422	0.425969	0.0154809	0.410488	2.62058
YGL046W	#N/A	1.16103	0.976493	1.20953	0.828217	0.654736	0.634155	0.012568	0.0471598	0.0206702	1.11568	0.705703	0.409982	4.3766
YBL042C	FUI1	0.126268	0.549292	0.664469	-0.0167912	0.476989	-0.349452	0.240203	0.320437	0.288407	0.446677	0.036915	0.409762	1.42627
YOR017W	PET127	-0.614823	-0.526924	-0.847406	-1.14922	-1.12642	-0.94263	0.0294924	0.0760345	0.0393038	-0.663051	-1.07276	0.409705	3.52362
YOL091W	SPO21	0.500782	-0.189773	-0.0803912	-0.3228	-0.398786	-0.274065	0.193831	0.272846	0.231783	0.0768726	-0.331884	0.408757	1.64077
YNL306W	MRPS18	-0.571509	-0.398059	-0.553558	-1.07116	-0.686915	-0.987681	0.0546475	0.110366	0.0661721	-0.507709	-0.915252	0.407543	2.90685
YJR162C	#N/A	1.46422	1.32013	1.25151	1.14044	0.724132	0.949512	0.0573078	0.113554	0.0691118	1.34529	0.938029	0.407259	2.85932
YLR425W	TUS1	0.786873	1.14024	1.72304	0.848814	0.839713	0.742206	0.273939	0.354607	0.330411	1.21672	0.810245	0.406475	1.29485
YBR033W	#N/A	0.641268	0.546946	0.621834	0.255802	0.354021	-0.0190844	0.0598958	0.116799	0.0719944	0.603349	0.196913	0.406436	2.81515
YMR106C	YKU80	0.745231	0.918021	0.34965	0.106699	-0.0830054	0.771358	0.269664	0.350131	0.325049	0.670967	0.265017	0.40595	1.31058
YDR278C	#N/A	0.644582	0.881364	0.885105	0.309512	0.516733	0.37093	0.0178537	0.0569873	0.0266982	0.803684	0.399058	0.404625	4.02554
YNL179C	#N/A	1.26771	0.832676	1.54571	1.00205	0.786003	0.647356	0.182077	0.259635	0.217593	1.21537	0.811802	0.403564	1.70332
YNL144C	#N/A	0.25006	0.641474	0.50706	0.0820009	0.0387324	0.0681044	0.0706623	0.130345	0.0842195	0.466198	0.0629459	0.403252	2.64984
YNL315C	ATP11	0.25006	0.964112	0.612	0.0573029	0.623074	-0.0637557	0.244152	0.324026	0.293286	0.608724	0.20554	0.403184	1.40997
YGR196C	FYV8	0.493974	0.425988	0.611089	0.28299	0.0271479	0.0129285	0.0246496	0.0687331	0.0341405	0.510351	0.107689	0.402662	3.70299
YHR054C	#N/A	1.12391	1.17349	1.08837	0.640724	0.920639	0.616642	0.0467069	0.100978	0.05754	1.12859	0.726001	0.40259	3.06386
YDR357C	CNL1	1.55531	1.1248	1.24081	0.700944	1.24376	0.770212	0.138381	0.211178	0.165047	1.30698	0.904973	0.402004	1.97775
YDR521W	#N/A	0.261116	0.151043	-0.0295756	-0.29269	-0.318005	-0.212637	0.0295784	0.0760978	0.0393949	0.127528	-0.274444	0.401972	3.52071
YJL150W	#N/A	1.11772	1.36309	0.95766	0.802198	0.909187	0.521527	0.0717075	0.131566	0.0854247	1.14615	0.744304	0.40185	2.63516
YLL050C	COF1	0.326603	0.383974	0.94951	-0.0672814	-0.0776992	0.601055	0.252757	0.33279	0.303954	0.553362	0.152025	0.401338	1.37533
YMR002W	MIX17	0.621438	0.733656	0.55953	0.279585	0.209165	0.221941	0.00764944	0.0377374	0.014802	0.638208	0.236897	0.401311	4.87312
YKL217W	JEN1	0.167532	0.180564	-0.0701083	-0.214375	-0.448219	-0.261546	0.0214912	0.0635607	0.0307178	0.0926625	-0.308047	0.400709	3.84011
YML010W	SPT5	-0.0499814	0.341959	0.466051	-0.228945	-0.156335	-0.0576467	0.112606	0.181838	0.134015	0.252676	-0.147642	0.400319	2.18386
YNL212W	VID27	-0.26615	-0.238461	-0.232838	-1.04544	-1.01811	0.125217	0.408407	0.487177	0.503549	-0.245816	-0.646112	0.400295	0.89549
YCL039W	GID7	1.11772	0.461036	0.747768	0.385896	0.377153	0.363849	0.169943	0.246627	0.202984	0.775507	0.375633	0.399874	1.77229
YOR275C	RIM20	-0.12235	-0.725342	-1.04589	-1.04544	-1.12582	-0.91906	0.276312	0.357319	0.333392	-0.631193	-1.03011	0.398914	1.28622
YOR320C	GNT1	-0.552094	-0.414308	-0.210791	-0.767825	-0.654359	-0.9516	0.0396868	0.0920484	0.0500607	-0.392398	-0.791261	0.398864	3.22674
YER067W	RGI1	0.404916	0.930052	0.529396	0.399843	0.112827	0.155931	0.111682	0.180655	0.132903	0.621455	0.222867	0.398587	2.1921
YFR050C	PRE4	0.786495	0.918021	0.926819	0.477169	0.452641	0.507638	0.00720328	0.0367462	0.0142507	0.877111	0.479149	0.397962	4.93322
YMR235C	RNA1	0.621438	-0.00380032	-0.0176385	-0.263771	-0.131701	-0.195616	0.197114	0.276159	0.235756	0.2	-0.197029	0.397029	1.62397
YLL061W	MMP1	-0.74028	-0.556893	-0.909626	-1.30109	-0.910823	-1.18457	0.0627482	0.120492	0.0751975	-0.7356	-1.13216	0.396559	2.76863
YOR244W	ESA1	0.740448	0.832676	0.275318	-0.0518093	0.462879	0.248073	0.158676	0.233788	0.18944	0.616147	0.219714	0.396433	1.84089
YJL165C	HAL5	1.2404	1.5172	1.45152	1.09462	0.890897	1.03508	0.0218706	0.0641306	0.0311319	1.40304	1.00686	0.396176	3.82261
YDR146C	SWI5	-0.528196	-0.526924	-0.721471	-0.941066	-1.03389	-0.987681	0.0149456	0.0515878	0.0234119	-0.592197	-0.987547	0.39535	4.20334
YFR023W	PES4	-0.918017	-0.913517	-1.09928	-1.43542	-1.19582	-1.48324	0.0266476	0.0717661	0.0362806	-0.976937	-1.37149	0.394558	3.62506
YAL002W	VPS8	0.740448	-0.092397	0.275318	-0.20236	0.0320463	-0.0897811	0.2389	0.319112	0.286799	0.30779	-0.0866982	0.394488	1.43171
YDR043C	NRG1	0.0214499	0.248419	0.0720556	0.249292	-0.721911	-0.366208	0.297942	0.379106	0.360723	0.113975	-0.279609	0.393584	1.21085
YPL093W	NOG1	0.25006	0.595383	0.34965	0.477169	-0.131701	-0.327476	0.242504	0.322671	0.291249	0.398365	0.00599759	0.392367	1.41674
YBR012C	#N/A	0.788382	0.930052	0.529396	0.279402	0.54366	0.248073	0.0621993	0.119717	0.074579	0.749277	0.357045	0.392231	2.77741
YCR002C	CDC10	0.884248	0.540548	0.173687	0.0987414	0.139754	0.186645	0.195246	0.274345	0.233494	0.532827	0.141714	0.391114	1.6335
YJR084W	0	0.827759	0.503201	0.45459	0.205491	0.184818	0.221941	0.0779858	0.139799	0.0927226	0.595183	0.204083	0.3911	2.55123
YOL095C	HMI1	0.788382	0.686612	0.326134	0.128852	0.409025	0.0945031	0.0934535	0.159534	0.111025	0.600376	0.210793	0.389582	2.37029
YBR131W	CCZ1	-0.961331	-0.870562	-1.0573	-1.30533	-1.404	-1.34809	0.00747419	0.037492	0.014586	-0.963063	-1.35247	0.389411	4.8963
YDL152W	#N/A	0.836315	0.589236	0.427765	0.339622	-0.237224	0.585928	0.250761	0.330753	0.301475	0.617772	0.229442	0.38833	1.38325
YNR044W	AGA1	0.25006	-0.280347	-0.437397	-0.733034	-0.521262	-0.371429	0.197422	0.276391	0.236129	-0.155894	-0.541908	0.386014	1.62241
YBR007C	DSF2	0.0348795	-0.355105	-0.25971	-0.446708	-0.663783	-0.627273	0.0605178	0.117478	0.0726906	-0.193312	-0.579254	0.385943	2.80482
YJL141C	YAK1	-0.286374	-0.188165	-0.699746	-0.733034	-0.764737	-0.832939	0.128615	0.200362	0.153295	-0.391428	-0.776903	0.385475	2.05093
YDL015C	TSC13	-0.505816	-0.433213	-0.182022	-0.593792	-0.856546	-0.826918	0.0414102	0.094298	0.0518866	-0.373684	-0.759085	0.385401	3.18423
YML064C	TEM1	0.703967	1.10238	1.18917	0.526565	0.720464	0.595545	0.110008	0.178789	0.130888	0.998506	0.614191	0.384315	2.2072
YGR037C	ACB1	0.641268	0.503991	0.411942	0.281821	-0.0160893	0.138594	0.0267264	0.071828	0.0363647	0.519067	0.134775	0.384292	3.6221
YCL030C	HIS4	0.786495	0.364928	0.192241	0.304283	0.0387324	-0.151662	0.162142	0.238105	0.193606	0.447888	0.0637844	0.384104	1.81928
YPL207W	TYW1	-0.327638	-0.142073	-0.542337	-0.955316	-0.375176	-0.832939	0.154476	0.229355	0.184394	-0.33735	-0.721144	0.383794	1.86772
YPR090W	#N/A	1.31565	0.443171	0.681843	0.128852	0.974493	0.186645	0.366674	0.446597	0.449172	0.813554	0.429997	0.383557	1.00328
YLL006W	MMM1	-0.259195	-0.120204	-0.355829	-0.686993	-0.575723	-0.622249	0.0167923	0.0550342	0.0255068	-0.245076	-0.628322	0.383246	4.08684
YDR281C	PHM6	-0.24511	-1.06389	-1.22444	-1.2023	-1.25169	-1.22852	0.333813	0.41491	0.406618	-0.844483	-1.2275	0.383018	1.09717
YLR187W	SKG3	-0.575223	-0.41862	-0.857156	-0.461355	-1.39777	-1.14061	0.306695	0.388229	0.371859	-0.617	-0.999914	0.382914	1.1819
YBL099W	ATP1	0.167532	-0.00380032	0.192241	-0.313167	-0.326481	-0.151662	0.0103494	0.0432443	0.0180617	0.118658	-0.26377	0.382428	4.57082
YAL016W	TPD3	0.381388	0.67581	0.663812	0.359878	0.0764384	0.138594	0.042184	0.0954465	0.0527082	0.57367	0.191637	0.382033	3.16572
YDR206W	EBS1	-0.181688	-0.526924	-0.469602	-0.784953	-0.663783	-0.875053	0.0491176	0.103639	0.0601391	-0.392738	-0.774596	0.381859	3.01354
YDL133C-A	RPL41B	-0.593937	-0.792441	-0.355829	-0.956433	-0.837841	-1.09275	0.0739837	0.134497	0.0880594	-0.580735	-0.962341	0.381606	2.60391
YLR393W	ATP10	0.242918	-0.372293	0.0309385	-0.336721	-0.470876	-0.434048	0.163827	0.239852	0.195632	-0.0328121	-0.413882	0.38107	1.80894
YJL153C	INO1	-0.987865	-0.510802	-0.752216	-1.1282	-1.08126	-1.18457	0.103502	0.171531	0.123065	-0.750295	-1.13134	0.381047	2.26816
YCL045C	EMC1	-0.571509	-0.741697	-0.469602	-0.993104	-1.08016	-0.852528	0.0223173	0.064913	0.0316184	-0.59427	-0.975263	0.380993	3.80239
YBR170C	NPL4	0.208134	-0.31215	0.244029	-0.0304055	-0.478727	-0.49212	0.183071	0.260692	0.218791	0.0466709	-0.333751	0.380422	1.69788
YPL180W	TCO89	-1.26453	-1.47193	-1.35115	-1.72163	-1.79725	-1.7085	0.012537	0.0471122	0.0206341	-1.36253	-1.74246	0.379925	4.37907
YLR145W	RMP1	0.987776	1.27718	1.20953	0.932293	0.747264	0.65668	0.0337308	0.0827857	0.0437781	1.15816	0.778746	0.379415	3.38934
YEL014C	#N/A	0.836315	0.297107	0.885105	0.369733	0.139754	0.37093	0.171228	0.247939	0.20453	0.672843	0.293472	0.37937	1.76476
YHR132C	ECM14	1.07977	1.35031	0.417706	0.28299	0.94456	0.48343	0.332971	0.414049	0.405533	0.949264	0.570327	0.378937	1.0997
YOR049C	RSB1	-0.699016	-0.326438	-0.384927	-0.831826	-0.83778	-0.876893	0.0798917	0.142374	0.0949557	-0.470127	-0.848833	0.378706	2.52708
YBR174C	#N/A	-0.970522	-0.582367	-0.790941	-1.41448	-0.0776992	-1.9867	0.574805	0.643782	0.697077	-0.781277	-1.15963	0.378351	0.553724
YDL233W	#N/A	0.511328	0.418081	0.45392	0.125708	0.0533065	0.0710176	0.000521106	0.0129074	0.00378593	0.46111	0.0833439	0.377766	7.55956
YJR121W	ATP2	-0.593937	-0.624382	-0.597558	-1.09115	-1.04754	-0.810449	0.0478513	0.102248	0.0587717	-0.605292	-0.983046	0.377754	3.03966
YKL122C	SRP21	0.117316	0.248419	0.478581	0.008411	-0.237224	-0.0590671	0.0490568	0.103602	0.0600734	0.281439	-0.0959601	0.377399	3.01478
YBR058C	UBP14	0.500782	0.00497908	-0.334469	-0.413131	-0.425713	-0.120495	0.25719	0.337333	0.309467	0.0570973	-0.31978	0.376877	1.35794
YNL178W	RPS3	0.493974	0.930166	1.09455	0.363822	0.682443	0.34228	0.162172	0.238105	0.193642	0.839563	0.462848	0.376715	1.8191
YLR358C	#N/A	0.641268	1.36309	1.04162	0.672104	0.677868	0.566578	0.210431	0.289722	0.25192	1.01532	0.63885	0.376473	1.5586
YDR504C	SPG3	-0.745482	-0.530589	-0.995072	-1.28632	-0.856546	-1.25691	0.12305	0.193988	0.146593	-0.757048	-1.13326	0.376214	2.09517
YEL072W	RMD6	0.404916	0.637924	0.173687	0.008411	0.139754	-0.0590671	0.0905489	0.155866	0.107562	0.405509	0.0296995	0.375809	2.40187
YDL037C	BSC1	-0.162582	-0.695166	-0.489867	-0.733034	-0.886475	-0.854916	0.126741	0.19835	0.151038	-0.449205	-0.824808	0.375603	2.06561
YDR390C	UBA2	-0.26615	-0.579277	-0.537732	-0.864783	-0.9104	-0.734776	0.0420643	0.0952595	0.0525811	-0.461053	-0.836653	0.3756	3.16856
YLR366W	#N/A	1.60325	2.00119	0.681843	0.670834	1.35147	1.13878	0.456283	0.532418	0.565219	1.42876	1.0537	0.375064	0.784642
YDR543C	#N/A	1.66557	1.72845	1.86808	1.52241	1.28531	1.33033	0.0176174	0.056571	0.0264337	1.75403	1.37935	0.37468	4.03887
YLR019W	PSR2	-0.63578	-0.666396	-0.742596	-1.01032	-0.995112	-1.16333	0.00736421	0.0370638	0.0144501	-0.681591	-1.05625	0.374662	4.91112
YCL059C	KRR1	-0.409949	-0.433213	-0.0295756	-0.623902	-0.668057	-0.704062	0.0992432	0.166439	0.117953	-0.290913	-0.66534	0.374427	2.31018
YLR011W	LOT6	1.29097	0.976493	1.08359	0.724142	0.284626	1.21982	0.298873	0.37982	0.361905	1.11702	0.742862	0.374158	1.20774
YDR466W	PKH3	1.03408	0.364928	0.244711	0.279585	0.0874276	0.156011	0.264949	0.345492	0.319147	0.547906	0.174341	0.373565	1.32822
YCR008W	SAT4	0.745231	0.180564	0.139771	-0.0661872	-0.0343103	0.0461277	0.193283	0.272224	0.231121	0.355189	-0.0181232	0.373312	1.6436
YMR158C-B	#N/A	0.740448	0.199731	0.427765	0.0987414	-0.129516	0.278787	0.135318	0.207672	0.161362	0.455982	0.082671	0.373311	2.00013
YLR083C	EMP70	-0.961331	-0.870562	-0.847406	-1.22727	-1.38087	-1.19041	0.00948779	0.0419233	0.0170335	-0.8931	-1.26619	0.373086	4.65775
YJL148W	RPA34	0.740448	0.345795	0.224502	-0.11203	0.516733	-0.212637	0.25716	0.337333	0.30943	0.436915	0.0640221	0.372893	1.35806
YBR179C	FZO1	0.828716	1.39233	1.72304	0.929646	1.15425	0.742206	0.290731	0.372136	0.351581	1.3147	0.942036	0.372661	1.23536
YGL229C	SAP4	0.208134	-0.0544212	0.0341377	-0.368651	-0.316804	-0.244339	0.0248075	0.068825	0.0343102	0.0626167	-0.309931	0.372548	3.69661
YBR053C	#N/A	0.740448	0.637924	1.19	0.339622	0.435952	0.67807	0.148772	0.223072	0.17754	0.856124	0.484548	0.371576	1.90534
YGR150C	CCM1	0.16525	0.832676	0.935921	0.339622	0.355171	0.125217	0.260444	0.340819	0.313522	0.644615	0.273337	0.371279	1.34537
YGL247W	BRR6	0.16525	0.0536671	-0.182022	-0.3228	-0.479567	-0.274065	0.0470054	0.101223	0.057861	0.0122981	-0.358811	0.371109	3.05749
YDR042C	#N/A	0.500782	0.199731	0.275318	-0.0518093	-0.425713	0.340215	0.229806	0.309694	0.275605	0.325277	-0.045769	0.371046	1.47052
YDR211W	GCD6	-0.484882	-0.269195	-0.0917971	-0.420689	-0.640651	-0.897579	0.108897	0.1778	0.129551	-0.281958	-0.652973	0.371014	2.21735
YOR035C	SHE4	0.980114	0.345795	0.275318	0.0385211	0.570587	-0.120495	0.293074	0.374762	0.354548	0.533743	0.162871	0.370872	1.22733
YNL006W	LST8	0.944463	0.546946	0.95766	0.437934	0.377153	0.521527	0.0997379	0.166997	0.118546	0.816356	0.445538	0.370818	2.30521
YDL092W	SRP14	0.452849	0.394483	0.275318	0.0385211	0.0320463	-0.0590671	0.0068705	0.0358274	0.0138363	0.374217	0.00383345	0.370383	4.98052
YER158C	#N/A	0.493974	0.215914	-0.839287	-0.471441	-0.287394	-0.481098	0.458992	0.534717	0.568642	-0.0431329	-0.413311	0.370178	0.778722
YBL055C	0	0.497646	1.33284	0.769409	0.699451	0.06308	0.727405	0.323242	0.404406	0.393025	0.866632	0.496645	0.369986	1.12935
YPL026C	SKS1	1.07534	1.60939	1.45152	1.3416	0.939592	0.749381	0.193625	0.272631	0.231534	1.37875	1.01019	0.368558	1.64183
YDR500C	RPL37B	0.0214499	0.540548	0.0720556	-0.0819194	-0.0218078	-0.366208	0.146526	0.220345	0.17484	0.211351	-0.156645	0.367996	1.92055
YGL032C	AGA2	0.869023	0.226655	0.297181	0.180793	0.06308	0.0461277	0.208715	0.288053	0.249833	0.464286	0.0966669	0.367619	1.56678
YIL018W	RPL2B	-0.468409	-0.414308	-0.355829	-0.767825	-1.02132	-0.551673	0.106494	0.174843	0.126661	-0.412848	-0.780274	0.367426	2.23966
YMR283C	RIT1	-0.354942	-0.441014	-0.427623	-0.732915	-0.918234	-0.672324	0.0272584	0.0725763	0.0369318	-0.40786	-0.774491	0.366631	3.60239
YOL030W	GAS5	-0.398255	-0.097376	-0.51158	-0.654859	-0.710047	-0.7399	0.0922847	0.157957	0.109631	-0.335737	-0.701602	0.365865	2.38288
YLR317W	#N/A	0.944463	1.53491	1.54536	0.932293	0.955451	1.03961	0.204244	0.28363	0.2444	1.34157	0.975786	0.365789	1.58844
YPL250C	ATG41	-0.719465	-0.792441	-0.742596	-1.1181	-1.02132	-1.21038	0.0124843	0.0469802	0.0205728	-0.7515	-1.1166	0.365098	4.38328
YDR126W	SWF1	0.596649	0.49186	0.0720556	0.0385211	0.0859004	-0.0590671	0.142801	0.216101	0.170362	0.386855	0.0217848	0.36507	1.9463
YHR032C-A	#N/A	0.814522	1.23422	0.999638	0.54201	0.21523	1.19729	0.337314	0.418225	0.411131	1.01613	0.651511	0.364617	1.08674
YNL327W	EGT2	-0.121317	-0.188165	0.0873012	-0.486053	-0.326481	-0.503289	0.0274222	0.0728242	0.0371062	-0.0740602	-0.438608	0.364548	3.5964
YJL192C	SOP4	0.619503	0.888151	0.94951	0.55243	0.446537	0.365805	0.0492682	0.103692	0.0603021	0.819055	0.454924	0.364131	3.01048
YLR376C	PSY3	1.24766	0.847629	1.20953	0.281821	0.307757	1.62528	0.503341	0.577039	0.622736	1.10161	0.738285	0.36332	0.686487
YDR379W	RGA2	0.745231	1.5172	1.24164	0.822941	0.86655	0.727405	0.247588	0.327489	0.29754	1.16802	0.805632	0.362392	1.39599
YOR168W	GLN4	-1.26453	-1.08534	-0.763449	-1.40941	-1.17268	-1.61839	0.137995	0.210776	0.164582	-1.03777	-1.40016	0.362391	1.98054
YBR187W	GDT1	0.814522	0.461036	0.621834	0.229783	0.307757	0.273747	0.0650567	0.123135	0.0778091	0.632464	0.270429	0.362035	2.7325
YLR107W	REX3	0.857836	0.718765	0.621834	0.489972	0.168966	0.453951	0.0492135	0.103669	0.0602428	0.732811	0.370963	0.361848	3.01159
YMR134W	ERG29	0.404916	0.49186	0.478581	0.670834	-0.318005	-0.0590671	0.347299	0.428366	0.424033	0.458452	0.0979205	0.360531	1.05757
YDL011C	#N/A	0.213183	0.394483	0.326134	-0.0819194	0.0859004	-0.151209	0.0173692	0.0561184	0.0261554	0.311267	-0.0490761	0.360343	4.05306
YDR363W	ESC2	0.0214499	-0.433213	-0.893441	-0.925003	-0.694984	-0.76549	0.304348	0.385732	0.368869	-0.435068	-0.795159	0.360091	1.18958
YER060W	FCY21	-1.05421	-1.17057	-1.56448	-1.81864	-1.65041	-1.39858	0.145628	0.219315	0.173761	-1.26309	-1.62254	0.359456	1.9267
YHR107C	CDC12	-0.121317	0.226655	0.40212	-0.214375	-0.204743	-0.151662	0.142389	0.215794	0.169867	0.169153	-0.19026	0.359413	1.94919
YJR150C	DAN1	-0.677622	-1.04453	-1.2744	-1.19893	-1.33587	-1.53973	0.165191	0.241436	0.19727	-0.998851	-1.35817	0.359323	1.80066
YBR265W	TSC10	0.078193	0.246262	0.118094	-0.290594	-0.548123	0.206171	0.243628	0.323498	0.292638	0.147516	-0.210849	0.358365	1.41211
YLR174W	IDP2	0.356982	0.102355	0.529396	0.0686313	-0.156443	0.002361	0.0826555	0.145537	0.098207	0.329578	-0.0284836	0.358062	2.49307
YMR239C	RNT1	-0.484882	-0.612833	-0.805428	-0.86301	-1.08016	-1.03273	0.0404942	0.092888	0.0509155	-0.634381	-0.991966	0.357585	3.2066
YNL120C	#N/A	0.703188	0.762107	1.19124	0.633262	0.420325	0.53048	0.132618	0.204811	0.158113	0.885512	0.528022	0.357489	2.02028
YLR166C	SEC10	-0.00813861	0.131885	0.0792844	0.0674385	-0.313605	-0.622249	0.211703	0.29124	0.253469	0.0676769	-0.289472	0.357149	1.55257
YIL068C	SEC6	0.468014	0.375126	0.160073	0.151727	-0.108617	-0.109186	0.0474815	0.101715	0.0583733	0.334404	-0.0220255	0.35643	3.04741
YGR229C	SMI1	-1.04796	-1.12829	-1.14125	-1.38339	-1.51966	-1.48324	0.00297624	0.0252639	0.00857896	-1.10583	-1.4621	0.356263	5.81709
YFL051C	#N/A	0.251447	-0.0544212	-0.00784057	-0.1605	-0.316804	-0.402018	0.0440532	0.098252	0.0546987	0.0630617	-0.293107	0.356169	3.12236
YER112W	LSM4	0.548715	-0.335837	0.02124	-0.383021	-0.45264	0.002361	0.309107	0.390662	0.374935	0.0780394	-0.277767	0.355806	1.17407
YPR126C	#N/A	0.828716	1.22427	0.94951	0.525486	0.78729	0.62458	0.0739421	0.134469	0.0880111	1.00083	0.645786	0.355047	2.60447
YJR140C	HIR3	-0.0744166	0.49186	-0.385285	-0.563681	0.112827	-0.581206	0.361063	0.441643	0.441879	0.0107193	-0.34402	0.354739	1.0187
YAR018C	KIN3	-1.52441	-1.64375	-1.72895	-2.11192	-1.91291	-1.93375	0.0151712	0.0519897	0.0236694	-1.63237	-1.98619	0.353823	4.18836
YOL099C	#N/A	-0.218216	-0.433213	-0.334469	-0.593792	-0.748838	-0.704062	0.0123727	0.046709	0.0204426	-0.328633	-0.68223	0.353598	4.39226
YPL098C	MGR2	0.121507	0.289217	0.411942	-0.0304055	-0.478727	0.273747	0.24326	0.323175	0.292183	0.274222	-0.078462	0.352684	1.41363
YKL002W	DID4	0.951552	0.180564	0.0873012	0.254887	-0.180396	0.0900811	0.33304	0.414049	0.405622	0.406472	0.0548575	0.351615	1.09949
YOL061W	PRS5	0.201075	0.1739	-0.0174073	-0.390609	0.105783	-0.410523	0.162132	0.238105	0.193593	0.119189	-0.231783	0.350972	1.81935
YCL017C	NFS1	-0.468409	-0.708411	-0.404174	-0.767825	-0.864053	-0.99865	0.0425284	0.0959082	0.0530744	-0.526998	-0.876843	0.349845	3.15758
YDL197C	ASF2	0.912402	0.888151	0.659435	0.606318	0.367901	0.43638	0.0318386	0.0797839	0.0417832	0.819996	0.4702	0.349796	3.44708
YNL055C	POR1	0.0348795	0.847629	0.621834	0.0996888	0.354021	0.00344114	0.286022	0.367526	0.345626	0.501447	0.152384	0.349064	1.25169
YIL173W	VTH1	-1.04796	-1.38602	-1.35115	-1.46144	-1.77411	-1.59587	0.0697411	0.129163	0.0831597	-1.26171	-1.61048	0.348768	2.66297
YLR012C	#N/A	0.596649	0.97874	0.326134	0.279402	0.328244	0.248073	0.205386	0.284525	0.245786	0.633841	0.28524	0.348601	1.58287
YNL182C	IPI3	-0.0918241	-0.204234	-0.259137	-0.417553	-0.654359	-0.528148	0.0175994	0.056564	0.0264135	-0.185065	-0.533353	0.348289	4.03989
YDL217C	TIM22	0.251447	0.976493	0.747768	0.463953	0.261494	0.206171	0.240459	0.320609	0.288722	0.65857	0.310539	0.34803	1.42521
YDR023W	SES1	-0.601682	-0.676654	-0.690179	-0.955113	-1.04504	-1.0112	0.000802544	0.0159027	0.00455068	-0.656171	-1.00378	0.347612	7.12772
YPR194C	OPT2	-0.601682	-0.433213	-0.537732	-1.07555	-0.587276	-0.949774	0.130423	0.202208	0.155471	-0.524209	-0.870868	0.346659	2.03698
YDL164C	CDC9	-0.0387889	0.272746	0.297181	-0.164979	0.16047	-0.503289	0.209106	0.28836	0.250308	0.177046	-0.169266	0.346312	1.56491
YMR119W	ASI1	-0.889282	-0.676654	-0.486916	-0.985223	-1.12582	-0.980488	0.0806931	0.143405	0.0958969	-0.684284	-1.03051	0.346226	2.5171
YAR008W	SEN34	0.356982	0.248419	0.631027	0.219182	-0.0487348	0.033075	0.0756254	0.136806	0.0899678	0.412143	0.0678407	0.344302	2.58196
YBR110W	ALG1	-0.409949	-0.384525	0.0720556	-0.744342	-0.856546	-0.151209	0.277767	0.358652	0.335222	-0.240806	-0.584032	0.343226	1.28097
YIR007W	EGH1	0.580174	0.964112	0.926819	0.452471	0.525684	0.463685	0.102313	0.170312	0.121637	0.823701	0.480613	0.343088	2.27971
YDR162C	NBP2	0.251447	-0.355105	0.160073	-0.420689	0.0301745	-0.582222	0.262319	0.342505	0.315862	0.018805	-0.324245	0.34305	1.33819
YER053C-A	0	-0.601682	0.199731	0.173687	-0.473351	-0.264151	-0.519778	0.321157	0.40258	0.39035	-0.076088	-0.419093	0.343005	1.13582
YNL098C	RAS2	-0.00813861	0.0478553	0.224322	-0.228945	-0.313605	-0.222322	0.0256837	0.070123	0.0352502	0.0880129	-0.254958	0.342971	3.6619
YPL173W	MRPL40	0.641268	0.546946	0.747768	0.0216322	0.770396	0.116069	0.280494	0.361819	0.338654	0.645327	0.302699	0.342629	1.2712
YFR012W	DCV1	0.117316	0.199731	0.275318	-0.503461	0.220536	-0.151209	0.240137	0.320432	0.288325	0.197455	-0.144712	0.342167	1.42654
YEL067C	#N/A	0.242918	0.594048	0.804473	0.229102	0.21063	0.177604	0.171499	0.248053	0.204856	0.547146	0.205779	0.341367	1.76318
YDR286C	#N/A	-0.0264834	0.540548	0.935921	0.158962	0.112827	0.155931	0.346713	0.42795	0.423274	0.483328	0.142573	0.340755	1.05926
YIL073C	SPO22	0.727895	0.0314883	0.286007	-0.368651	0.839791	-0.447069	0.517499	0.590454	0.638963	0.348464	0.00802393	0.34044	0.658748
YER181C	0	0.0693831	0.637924	0.376949	-0.0518093	0.112827	0.002361	0.166256	0.24258	0.198551	0.361419	0.0211264	0.340292	1.79423
YEL027W	VMA3	-0.571509	-0.355105	-0.721471	-0.784953	-0.941366	-0.94263	0.0662101	0.124358	0.0791203	-0.549362	-0.889649	0.340288	2.71492
YKL147C	#N/A	1.63748	1.19127	1.50338	0.932293	1.90386	0.476476	0.509999	0.583762	0.630443	1.44404	1.10421	0.339832	0.673347
YOL163W	#N/A	0.284761	0.131885	-0.742596	-0.390609	-0.497088	-0.457573	0.399676	0.478979	0.492173	-0.10865	-0.448423	0.339773	0.917102
YER169W	RPH1	-0.468409	-0.582367	-0.500866	-0.875601	-0.837841	-0.857499	0.00570347	0.0335458	0.0123558	-0.517214	-0.856981	0.339767	5.16668
YER039C-A	#N/A	-0.259195	-0.372293	-0.259137	-0.660049	-0.392241	-0.857499	0.119055	0.189546	0.141781	-0.296875	-0.636596	0.339722	2.12817
YHL003C	LAG1	-0.170283	-0.530589	-0.79181	0.0987414	-1.47587	-1.13406	0.561406	0.632073	0.684727	-0.497561	-0.837062	0.339501	0.57731
YJL191W	RPS14B	-1.26453	-1.42897	-1.39312	-1.66959	-1.65845	-1.77607	0.00689197	0.0358299	0.0138631	-1.36221	-1.70137	0.339167	4.9774
YHR159W	#N/A	-0.616488	-0.741257	-0.699746	-1.05411	-1.03256	-0.986776	0.00354874	0.0271158	0.00943163	-0.68583	-1.02448	0.338651	5.64116
YLR399C	BDF1	-1.11166	-1.06389	-1.11951	-1.32579	-1.44647	-1.53619	0.0239881	0.06746	0.033428	-1.09835	-1.43615	0.337797	3.7302
YML046W	PRP39	0.771209	0.0744431	0.327986	0.151727	-0.0392212	0.0484921	0.234843	0.315247	0.281799	0.391213	0.0536658	0.337547	1.44884
YNR068C	#N/A	-0.12235	0.199731	0.529396	-0.0518093	-0.0487348	-0.304779	0.207719	0.286832	0.248622	0.202259	-0.135108	0.337367	1.57157
YNR047W	FPK1	0.11739	-0.120204	-0.307483	-0.633105	-0.182546	-0.504623	0.138319	0.211164	0.164973	-0.103432	-0.440092	0.336659	1.97819
YGL255W	ZRT1	-0.970522	-1.2546	-1.32275	-1.49531	-1.54556	-1.5162	0.0866851	0.150624	0.102971	-1.18262	-1.51902	0.336401	2.44547
YNL268W	LYP1	-1.23545	-0.510802	-0.489867	-1.07881	-0.959518	-1.20654	0.302082	0.383237	0.365984	-0.745373	-1.08162	0.336249	1.19706
YOL020W	TAT2	-0.259195	0.215914	-0.210791	-0.579217	-0.366029	-0.316423	0.142823	0.216101	0.170389	-0.0846905	-0.420556	0.335866	1.94615
YOR284W	HUA2	0.452849	-0.092397	0.173687	-0.14214	-0.425713	0.0945031	0.197932	0.276954	0.236746	0.178046	-0.157783	0.33583	1.61983
YDR489W	SLD5	0.644582	1.07612	1.44408	0.700944	0.839858	0.616642	0.280746	0.362054	0.338972	1.05493	0.719148	0.335777	1.2703
YOR174W	MED4	1.11661	0.549292	0.55953	0.526565	0.403946	0.287871	0.207937	0.287055	0.248886	0.74181	0.406127	0.335683	1.57052
YPL034W	#N/A	0.213183	-0.335837	0.02124	-0.29269	-0.479567	-0.335494	0.162483	0.238426	0.194016	-0.0338048	-0.36925	0.335446	1.81718
YMR193W	MRPL24	-0.601682	-1.11485	-0.740994	-1.19599	-1.09889	-1.16477	0.156978	0.2318	0.1874	-0.819174	-1.15322	0.334045	1.85165
YKL073W	LHS1	0.0214499	-0.287149	-0.131207	-0.443241	-0.587276	-0.366208	0.0438083	0.0979547	0.0544374	-0.132302	-0.465575	0.333273	3.12793
YPR150W	#N/A	0.159232	0.972181	1.81974	0.794926	0.394113	0.765731	0.564663	0.634522	0.687803	0.983716	0.65159	0.332126	0.571526
YER138W-A	#N/A	2.41811	2.97495	1.74897	1.60425	2.26699	2.2752	0.479802	0.554377	0.594542	2.38068	2.04881	0.331864	0.734382
YJL135W	#N/A	2.17845	2.63413	1.44408	1.48381	2.02465	1.75306	0.451765	0.528976	0.559488	2.08555	1.75384	0.331713	0.794593
YDL046W	NPC2	-0.268315	0.503991	0.286007	-0.00438665	-0.108617	-0.356967	0.287841	0.369079	0.347925	0.173894	-0.156657	0.330551	1.24535
YHL012W	#N/A	0.884248	0.297107	0.02124	0.158962	-0.102589	0.155931	0.324013	0.405174	0.394014	0.400865	0.070768	0.330097	1.12697
YGR264C	MES1	0.213183	-0.335837	-0.486916	-0.503461	-0.883473	-0.212637	0.316298	0.397844	0.384125	-0.20319	-0.533191	0.33	1.15107
YNL238W	KEX2	-0.17551	-0.414308	-0.500866	-0.525329	-0.837841	-0.716349	0.0688719	0.127912	0.0821619	-0.363561	-0.693173	0.329612	2.67551
YGR265W	#N/A	-0.793415	-0.725342	-0.944257	-1.13577	-0.964254	-1.34906	0.078201	0.13999	0.0929743	-0.821004	-1.1497	0.328691	2.54847
YEL024W	RIP1	0.410289	0.0898701	-0.210791	-0.0403374	-0.339817	-0.316423	0.202845	0.281973	0.242702	0.096456	-0.232192	0.328648	1.59531
YLR352W	LUG1	1.03109	0.375126	0.915681	1.19248	-0.0392212	0.183645	0.499328	0.572949	0.618029	0.773966	0.445635	0.328331	0.694492
YJL086C	#N/A	0.16525	0.49186	0.681843	0.128852	0.166682	0.0637891	0.158335	0.233403	0.189031	0.446317	0.119774	0.326543	1.84304
YER007W	PAC2	0.251447	0.289217	0.160073	0.0996888	-0.201145	-0.176763	0.0619683	0.11935	0.0743191	0.233579	-0.0927395	0.326318	2.78113
YIL069C	RPS24B	0.326603	0.762107	0.94951	0.41771	0.420325	0.224654	0.213366	0.292903	0.255495	0.679407	0.35423	0.325177	1.54474
YDR430C	CYM1	0.00247527	0.180564	0.55953	-0.0908852	-0.0343103	-0.107709	0.184304	0.261884	0.220278	0.247523	-0.0776348	0.325158	1.69117
YJL076W	NET1	-1.89568	-1.38653	-1.6442	-1.96793	-1.95777	-1.97573	0.1574	0.232223	0.187907	-1.64214	-1.96714	0.325005	1.84897
YLR066W	SPC3	-0.0264834	-0.092397	-0.131207	-0.0819194	-0.560349	-0.581206	0.181245	0.258735	0.21659	-0.0833624	-0.407825	0.324462	1.7079
YER146W	LSM5	0.684582	0.761719	0.831725	0.333859	0.562208	0.4089	0.0211354	0.0629762	0.0303286	0.759342	0.434989	0.324353	3.85681
YOL113W	SKM1	0.126268	0.503201	0.40212	0.0326049	0.111775	-0.0857323	0.0835866	0.146625	0.0993057	0.343863	0.0195492	0.324314	2.48187
YOR176W	HEM15	0.167532	0.964112	0.821879	0.575961	0.209165	0.199964	0.325918	0.406864	0.39646	0.651174	0.328364	0.322811	1.12111
YER066W	#N/A	0.932181	0.540548	0.427765	0.279402	0.435952	0.217359	0.157496	0.232299	0.188023	0.633498	0.310904	0.322593	1.84835
YJL163C	#N/A	1.28167	1.37893	1.45152	0.872337	0.623074	1.65043	0.407499	0.486205	0.502366	1.3707	1.04861	0.322092	0.897718
YAL038W	CDC19	0.535817	1.09823	-0.0174073	0.175215	0.158207	0.318754	0.423824	0.501502	0.523578	0.538878	0.217392	0.321486	0.858438
YPL117C	IDI1	0.309049	0.199731	0.275318	-0.0216991	-0.129516	-0.028353	0.00255725	0.0235244	0.00792102	0.261366	-0.059856	0.321222	5.96882
YDR533C	HSP31	0.992816	0.687565	0.612	0.600659	0.330903	0.397755	0.0944373	0.160734	0.1122	0.764127	0.443106	0.321021	2.35982
YBR195C	MSI1	-0.410167	-0.695166	-0.804686	-0.955316	-0.886475	-1.03073	0.0991907	0.166405	0.11789	-0.636673	-0.957507	0.320834	2.31071
YOR124C	UBP2	0.16525	-0.627965	-0.639363	-0.654012	-0.614203	-0.796204	0.351287	0.431734	0.429196	-0.36736	-0.68814	0.32078	1.04615
YOR093C	#N/A	-0.63578	-0.582367	0.0792844	-0.633105	-0.68057	-0.786924	0.296541	0.377616	0.358944	-0.379621	-0.7002	0.320579	1.21557
YPL222W	FMP40	-0.552094	-0.0361743	-0.114099	-0.498385	-0.706782	-0.457573	0.174114	0.250708	0.208002	-0.234123	-0.554247	0.320124	1.74805
YNL097W-A	#N/A	1.07977	1.85449	1.81974	1.19909	1.31153	1.28328	0.332349	0.41349	0.404732	1.58467	1.26463	0.320035	1.10157
YLR091W	GEP5	0.901149	1.0624	1.08359	0.594047	0.839791	0.65668	0.0295854	0.0760978	0.0394023	1.01572	0.69684	0.318876	3.52048
YLR392C	ART10	-0.00813861	-0.246248	-0.162445	-0.929489	0.158207	-0.598723	0.428962	0.506419	0.530228	-0.138944	-0.456669	0.317725	0.846388
tORF48	#N/A	1.65304	1.0102	1.50399	1.14402	1.08568	0.991125	0.242574	0.32268	0.291335	1.38908	1.07361	0.315472	1.41645
YDL240W	LRG1	-1.12895	-1.55304	-1.65568	-1.25621	-2.09519	-1.93262	0.367183	0.447111	0.449834	-1.44589	-1.76134	0.315456	1.00189
YJL020C	BBC1	-1.73062	-1.93962	-2.06396	-1.67156	-2.61515	-2.39328	0.386765	0.466873	0.47534	-1.9114	-2.22666	0.315262	0.949937
YDR022C	ATG31	-0.12235	-0.189773	-0.232838	-0.383021	-0.587276	-0.519778	0.0182575	0.0577426	0.0271491	-0.181654	-0.496691	0.315038	4.00318
YCR097W-A	#N/A	1.36358	0.686612	1.13918	0.490173	1.10913	0.647356	0.313011	0.39448	0.379922	1.06313	0.748886	0.31424	1.16152
YDR147W	EKI1	0.980114	0.540548	0.935921	0.761164	0.355171	0.401644	0.17495	0.251351	0.209009	0.818861	0.505993	0.312868	1.74325
YER082C	UTP7	0.208796	0.0422907	-0.0176385	-0.214375	-0.229091	-0.261546	0.0390824	0.0912791	0.0494216	0.0778162	-0.235004	0.31282	3.24208
YDR202C	RAV2	0.644582	0.686612	0.732659	0.731054	0.301317	0.0945031	0.236164	0.316276	0.283425	0.687951	0.375625	0.312326	1.44323
YOR019W	0	0.309049	0.540548	-0.0803912	-0.3228	0.247463	-0.0897811	0.273749	0.35445	0.330172	0.256402	-0.0550396	0.311442	1.29554
YOR387C	#N/A	0.373853	0.318837	0.0873012	0.00790686	-0.00996271	-0.151662	0.0501491	0.104772	0.0612567	0.259997	-0.0512394	0.311236	2.99276
YIL026C	IRR1	-0.170283	-0.433213	-0.537732	-0.955113	-0.291078	-0.826918	0.269348	0.350043	0.324653	-0.380409	-0.691037	0.310627	1.31175
YLR209C	PNP1	0.0755469	0.341959	0.466051	0.0943825	-0.130123	-0.0105966	0.096581	0.163029	0.114764	0.294519	-0.0154456	0.309965	2.33737
YOL136C	PFK27	-0.937215	-0.481901	-0.944257	-1.25621	-0.748838	-1.28763	0.254071	0.334263	0.305587	-0.787791	-1.09756	0.309769	1.37014
YJL186W	MNN5	-0.677622	-0.666396	-0.935979	-1.1181	-1.02132	-1.06922	0.0610043	0.118023	0.073236	-0.759999	-1.06955	0.309549	2.79681
YMR063W	RIM9	-0.468409	-0.330278	-0.45252	-0.713937	-0.418452	-1.0457	0.226187	0.305776	0.271165	-0.417069	-0.72603	0.308961	1.48639
YDR026C	NSI1	-0.268315	-0.0114664	0.160073	-0.420689	-0.201145	-0.424543	0.115489	0.185242	0.137487	-0.039903	-0.348792	0.308889	2.15858
YJL196C	ELO1	1.31565	0.97874	1.13918	0.700944	1.18991	0.616642	0.223933	0.303526	0.268404	1.14452	0.835832	0.308692	1.49641
YKL107W	0	-0.719465	-0.918485	-0.790941	-1.01032	-1.20481	-1.1398	0.0193858	0.0595917	0.0284027	-0.809631	-1.11831	0.308679	3.94321
YGR237C	#N/A	0.535817	0.636062	1.09455	0.363822	0.000936135	0.977457	0.417507	0.495469	0.515382	0.755476	0.447405	0.308071	0.873455
YIR034C	LYS1	1.24714	0.720092	0.562743	0.68715	0.341689	0.57753	0.276651	0.357578	0.333819	0.843326	0.535457	0.30787	1.285
YMR100W	MUB1	-0.384723	-0.372293	-0.790941	-0.821713	-0.837841	-0.810449	0.154537	0.22938	0.184467	-0.515986	-0.823334	0.307349	1.86732
YGR080W	TWF1	0.580174	0.779748	0.769409	0.477169	0.355251	0.375778	0.0231214	0.0662523	0.0324912	0.709777	0.402733	0.307044	3.767
YAL030W	SNC1	0.368446	0.425988	0.659435	0.41771	0.0795715	0.0364536	0.116106	0.186001	0.13823	0.484623	0.177912	0.306711	2.15325
YHR086W	NAM8	-1.64809	-1.84744	-1.69667	-1.67156	-2.20124	-2.23945	0.230833	0.310834	0.276867	-1.73074	-2.03742	0.30668	1.46606
YOL026C	MIM1	0.870559	1.0142	0.36936	0.256046	0.525172	0.554005	0.256549	0.336749	0.308669	0.751371	0.445075	0.306297	1.36044
YOR101W	RAS1	-0.170283	-0.335837	0.224502	-0.29269	-0.479567	-0.427636	0.199559	0.278475	0.238717	-0.0938726	-0.399964	0.306092	1.61165
YKL052C	ASK1	-0.00813861	0.0478553	0.0309385	-0.0942254	-0.366029	-0.386998	0.0790847	0.141181	0.0940092	0.0235517	-0.282417	0.305969	2.53724
YER102W	RPS8B	-0.510252	-0.792441	-0.355829	-0.875601	-0.890265	-0.810449	0.134479	0.206995	0.160352	-0.55284	-0.858772	0.305931	2.00635
YOR258W	HNT3	0.404916	0.589236	0.427765	0.189072	0.193609	0.125217	0.0230778	0.0661642	0.032444	0.473972	0.169299	0.304673	3.76888
YOR302W	0	0.771209	1.01945	0.873703	0.646085	0.58534	0.521527	0.033759	0.0827857	0.0438078	0.88812	0.584318	0.303802	3.38851
YOL093W	TRM10	0.456381	0.411019	-0.175048	-0.0908852	-0.107353	-0.0198023	0.273104	0.353703	0.329363	0.230784	-0.0726802	0.303464	1.2979
YNR052C	POP2	-0.301038	-0.246248	-0.162445	-0.660049	-0.313605	-0.645774	0.102686	0.170602	0.122084	-0.236577	-0.539809	0.303232	2.27608
YPR176C	BET2	0.992816	0.45711	0.45459	0.403075	0.282208	0.309848	0.229318	0.309198	0.275006	0.634839	0.33171	0.303128	1.47265
YLL015W	BPT1	-1.03308	-1.06616	-0.842625	-1.31643	-1.36816	-1.16477	0.0316774	0.0795746	0.0416132	-0.980622	-1.28312	0.302501	3.45215
YCR073W-A	SOL2	-0.170283	-0.092397	-0.436101	-0.17225	-0.883473	-0.550492	0.281495	0.362746	0.339915	-0.232927	-0.535405	0.302478	1.26764
YJR083C	ACF4	0.511328	0.761719	0.621834	0.385896	0.261494	0.341324	0.034675	0.0843168	0.0447728	0.631627	0.329571	0.302056	3.36174
YJL052W	TDH1	0.0337041	0.0478553	-0.45252	0.0674385	-0.601935	-0.739874	0.378505	0.458298	0.464573	-0.123654	-0.42479	0.301137	0.971526
YLR056W	ERG3	-0.510252	-0.456322	-0.355829	-0.848657	-0.942688	-0.434048	0.18706	0.26498	0.223602	-0.440801	-0.741798	0.300997	1.67633
YNL337W	#N/A	0.500782	0.7353	0.986737	0.490173	0.489806	0.340215	0.154735	0.22954	0.184705	0.74094	0.440065	0.300875	1.86604
YGL169W	SUA5	0.857836	0.933538	0.537877	0.646085	0.238362	0.544053	0.156482	0.231332	0.186804	0.776417	0.476167	0.30025	1.85482
tORF14	#N/A	1.0744	2.05036	1.62931	1.24452	1.2099	1.40002	0.40048	0.479607	0.493221	1.58469	1.28481	0.299878	0.915093
YNL133C	FYV6	0.500782	-0.433213	-0.0295756	-0.14214	-0.291078	-0.427636	0.385241	0.46536	0.473352	0.0126644	-0.286951	0.299616	0.953887
YKL028W	TFA1	0.338074	-0.269195	-0.00784057	-0.342632	-0.363068	-0.131712	0.224842	0.304358	0.269517	0.0203461	-0.279137	0.299483	1.49236
YDR179W-A	NVJ3	-1.22481	-1.11485	-0.995072	-1.34654	-1.47587	-1.41049	0.02675	0.0718512	0.0363899	-1.11158	-1.41097	0.299389	3.62122
YOR345C	#N/A	1.45945	0.783988	1.13918	0.580503	1.35147	0.555214	0.415692	0.493694	0.513025	1.12754	0.829063	0.298477	0.877811
YFR056C	#N/A	0.452849	0.49186	0.427765	0.158962	-0.264151	0.585928	0.34937	0.430097	0.426713	0.457491	0.160246	0.297245	1.05162
YKL071W	OSI1	1.03408	0.45711	0.612	0.575961	0.282208	0.353801	0.22324	0.302906	0.267555	0.701063	0.40399	0.297073	1.49951
YEL060C	PRB1	-0.301038	-0.204234	0.0792844	-0.471441	-0.0776992	-0.763399	0.282654	0.363786	0.341377	-0.141996	-0.437513	0.295518	1.26353
YPL070W	MUK1	-0.552094	-0.624382	-0.114099	-0.767825	-0.785417	-0.622249	0.198322	0.277199	0.237219	-0.430192	-0.725164	0.294972	1.61786
YOR104W	PIN2	-1.60828	-1.94254	-1.80812	-1.52721	-2.44524	-2.27048	0.409153	0.487726	0.504519	-1.78631	-2.08098	0.29466	0.893667
YPR201W	ARR3	-0.601682	-0.384525	-0.537732	-0.654012	-1.23352	-0.519778	0.309653	0.391204	0.375632	-0.50798	-0.802438	0.294458	1.1723
tORF1	#N/A	1.26771	1.80644	1.59652	1.51392	1.13606	1.13878	0.22036	0.300104	0.264031	1.55689	1.26292	0.293974	1.51249
YOL003C	PFA4	-0.17551	-0.0781891	-0.0657532	-0.498385	-0.0776992	-0.622249	0.213777	0.293388	0.255996	-0.106484	-0.399444	0.29296	1.54282
YJR112W	NNF1	0.338074	0.67581	0.327986	0.229783	0.0301745	0.206171	0.108079	0.176881	0.128567	0.44729	0.155376	0.291914	2.2249
YJR004C	SAG1	-0.286374	-0.41862	-0.437397	-0.881222	-0.959518	-0.173639	0.364734	0.44476	0.446649	-0.380797	-0.671459	0.290662	1.00859
YFL016C	MDJ1	0.410289	0.888151	0.94951	0.498542	0.656231	0.224654	0.249485	0.329576	0.299892	0.749317	0.459809	0.289508	1.38836
YKL061W	BLI1	0.692515	0.7353	0.122871	0.158962	0.462879	0.0637891	0.293353	0.374933	0.354901	0.516895	0.228543	0.288352	1.22638
YLR015W	BRE2	0.16482	-0.0544212	-0.00784057	-0.108462	-0.409332	-0.244339	0.0622285	0.119717	0.0746119	0.0341861	-0.254044	0.28823	2.77694
YFL028C	CAF16	-0.095061	-0.526924	-0.469602	-0.524764	-0.848838	-0.582222	0.168226	0.244505	0.200919	-0.363862	-0.651941	0.288079	1.78245
YML117W-A	#N/A	0.338074	0.632855	0.999638	0.229783	0.539077	0.341324	0.272764	0.353441	0.328936	0.656856	0.370061	0.286795	1.29915
YDR187C	#N/A	0.0755469	-0.120204	0.852819	0.0404945	-0.0776992	-0.0105966	0.43856	0.51574	0.542601	0.269387	-0.0159338	0.285321	0.82426
YNL168C	#N/A	0.213183	0.930052	1.13918	0.520283	0.382098	0.5245	0.416614	0.494561	0.514223	0.760806	0.475627	0.285179	0.875595
YOL101C	IZH4	-0.26615	0.297107	-0.486916	-0.654012	-0.0756618	-0.581206	0.393074	0.472952	0.483565	-0.151986	-0.43696	0.284974	0.933758
YNL226W	#N/A	0.548715	0.7353	1.34245	0.911715	0.489806	0.37093	0.389148	0.46909	0.478447	0.875487	0.590817	0.28467	0.943795
YBL103C	RTG3	-1.23545	-1.47871	-1.27691	-1.59746	-1.6656	-1.58015	0.0508891	0.105512	0.0620605	-1.33036	-1.6144	0.284043	2.97811
YML053C	#N/A	-0.719465	-0.498337	-0.742596	-0.633105	-0.9689	-1.21038	0.226983	0.306531	0.272141	-0.653466	-0.93746	0.283994	1.48288
YIL042C	PKP1	-0.677622	-0.9605	-0.790941	-1.27976	-1.04754	-0.9516	0.0922749	0.157957	0.109619	-0.809688	-1.09297	0.283277	2.38298
YLR330W	CHS5	0.373853	0.595383	0.40212	0.230189	0.136123	0.156011	0.0404241	0.0928097	0.0508412	0.457119	0.174108	0.283011	3.20833
YPL172C	COX10	-0.533959	-0.695166	-0.0701083	-0.757732	-0.667347	-0.723056	0.268857	0.349667	0.324038	-0.433078	-0.716045	0.282967	1.31357
YGR102C	GTF1	0.415117	1.0102	1.24164	0.575961	0.86655	0.375778	0.388982	0.469	0.47823	0.888986	0.606096	0.28289	0.944222
YDR264C	AKR1	-1.52441	-1.85852	-1.85488	-2.03386	-2.02857	-2.02385	0.125129	0.196304	0.149097	-1.74594	-2.02876	0.282822	2.07841
YGL175C	SAE2	-0.12235	-0.433213	-1.04589	-0.894893	-0.694984	-0.857632	0.408782	0.487397	0.504036	-0.533817	-0.815836	0.282019	0.894574
YOR276W	CAF20	0.910288	0.918021	0.821879	0.501867	0.184818	1.12298	0.41638	0.494397	0.513918	0.883396	0.603223	0.280172	0.876158
YML015C	TAF11	0.53891	0.825839	1.03176	0.477169	0.574379	0.507638	0.186048	0.263982	0.222381	0.798836	0.519729	0.279107	1.68175
YPL127C	HHO1	2.20953	2.06457	1.62635	1.5763	1.99303	1.49501	0.299586	0.38054	0.362811	1.96681	1.68811	0.278701	1.20535
YDL196W	#N/A	2.37381	1.40604	2.34294	1.55675	1.88073	1.85053	0.478927	0.553857	0.59347	2.04093	1.76267	0.278262	0.736206
YOL092W	YPQ1	-0.697549	-1.06616	-0.842625	-1.10566	-1.26045	-1.07263	0.105044	0.17318	0.124918	-0.868777	-1.14625	0.277471	2.25338
YJL037W	IRC18	0.415117	1.33284	1.1367	0.674753	0.915245	0.463685	0.438271	0.515518	0.54223	0.961552	0.684561	0.276991	0.824919
YDL105W	NSE4	0.208134	0.0314883	0.244029	0.0996888	-0.247408	-0.199288	0.109168	0.178097	0.129877	0.161217	-0.115669	0.276886	2.21487
YOR381W	FRE3	-0.162582	0.825839	0.297181	0.00790686	-0.00996271	0.134034	0.436156	0.513382	0.539509	0.320146	0.0439929	0.276153	0.829756
[truncated: 3,037 more rows]
