# Supplementary material for: A direct role for a mitochondrial targeting sequence in signaling stress
Source: Nature. Author manuscript; Available in PMC 2026 Feb 4. (PMC7618714; doi:10.1038/s41586-025-09834-x)
Supplement: Supplementary Table 2 [file EMS212253-supplement-Supplementary_Table_2.xlsx]

## Sheet: Pdr3 coIP (1) - Raw Values
Supplementary table 2: Pdr3 co-IP mass spectrometry data
				PG.MaxLGQ
Uniprot	Gene Name	Protein Description	Pep#	Sample 252 (Stress, noTAG #1)	Sample 278 (Sress, noTAG #3)	Sample 254 (Stress, Tag #1)	Sample 259 (Stress, Tag #2)	Sample 263 (Stress, Tag #3)	Sample 253 (noStress, Tag #1)	Sample 257 (noStress, Tag #2)	Sample 262 (noStress, Tag #3)
P04710	AAC1	ADP,ATP carrier protein 1	3	8238580	12400000	14000000	12200000	19700000	6230000	7160000	9150000
P37898	AAP1	Alanine/arginine aminopeptidase	11	1403900	1340000	2150000	1990000	2120000	2510000	2370000	2610000
Q01802	AAT1	Aspartate aminotransferase, mitochondrial	6	1691360		1290000	1350000	1310000	1530000	1190000	2310000
P23542	AAT2	Aspartate aminotransferase, cytoplasmic	4	1083410	679555	725348	652170	855935	726928	511346	823570
P32783	ABD1	mRNA cap guanine-N7 methyltransferase	3	1324120		516790	270187	333928	631054	300448
Q02486	ABF2	ARS-binding factor 2, mitochondrial	17	527061000	569000000	316000000	236000000	144000000	112000000	198000000	66400000
P15891	ABP1	Actin-binding protein	5	1512860		1550000	1720000	2620000		760784	1780000
Q08641	ABP140	tRNA(Thr) (cytosine(32)-N(3))-methyltransferase	2	748564		838403	515769	519046	831913	250787	369653
Q03266	ABZ2	Aminodeoxychorismate lyase	3	1766440	4580000	1590000	1420000	2020000	1840000	1240000	1630000
P31787	ACB1	Acyl-CoA-binding protein	2			707982	752788	654114			468026
Q00955	ACC1	Acetyl-CoA carboxylase	62	20335800	19900000	36400000	36600000	39200000	37100000	46600000	49200000
P21192	ACE2	Metallothionein expression activator	10	3521480	6010000	3180000	4220000	3750000	2250000	2990000	3210000
P32316	ACH1	Acetyl-CoA hydrolase	7	2329210	2130000	2880000	2940000	2620000	3660000	3250000	3360000
Q07622	ACK1	Activator of C kinase protein 1	4		710844	668390	415639	421234	727830	550389	632838
Q03771	ACL4	Assembly chaperone of RPL4	6	11555100	3760000	3670000	2850000	2420000	4650000	2460000	2650000
P19414	ACO1	Aconitate hydratase, mitochondrial	23	12758300	13000000	17000000	16700000	15400000	12300000	8720000	9290000
P39533	ACO2	Homocitrate dehydratase, mitochondrial	3			197304	148579	156848	147311	116860
P32463	ACP1	Acyl carrier protein, mitochondrial	7	1040920	1550000	3210000	2400000	1760000		1210000	1040000
Q01574	ACS1	Acetyl-coenzyme A synthetase 1	27	33664600	25100000	38000000	51000000	50000000	30400000	36500000	36200000
P52910	ACS2	Acetyl-coenzyme A synthetase 2	13	3876370	2890000	4060000	3600000	3520000	3790000	3270000	3140000
P60010	ACT1	Actin	17	94536000	81600000	72000000	71300000	67900000	89000000	77700000	67800000
Q02336	ADA2	Transcriptional adapter 2	3	143035		80220.4	95751.5	59877.9	72455.2	45069.3	60241.4
P36040	ADD66	Proteasome assembly chaperone 2	2	787517		648926	796901	1450000	511368	782274	316646
P80210	ADE12	Adenylosuccinate synthetase	2	1037240	1550000	1130000	1170000	935488	917447	617788	1320000
Q05911	ADE13	Adenylosuccinate lyase	5	444233		833378	1230000	1280000	717581	721632	1040000
P54113	ADE16	Bifunctional purine biosynthesis protein ADE16	6	609077	500100	618149	536838	549721	607732	488350	501194
P07245	ADE3	C-1-tetrahydrofolate synthase, cytoplasmic	10	3430140	3740000	2610000	2270000	2250000	3660000	2510000	2870000
P04046	ADE4	Amidophosphoribosyltransferase	7	10337200	11800000	6810000	4550000	4480000	5630000	3270000	3250000
P07244	ADE57	Bifunctional purine biosynthetic protein ADE5,7	14	16636300	16100000	20300000	19300000	13300000	19500000	15700000	13700000
P38972	ADE6	Phosphoribosylformylglycinamidine synthase	7	739462		1210000	1710000	1440000	1400000	1200000	1370000
P00330	ADH1	Alcohol dehydrogenase 1	16	82705200	65400000	57800000	53900000	71500000	56500000	67400000	87300000
P00331	ADH2	Alcohol dehydrogenase 2	7	10089700	5570000	7300000	6240000	8230000	8230000	5050000	7420000
P07246	ADH3	Alcohol dehydrogenase 3, mitochondrial	11	150089000	137000000	159000000	130000000	132000000	151000000	122000000	118000000
P10127	ADH4	Alcohol dehydrogenase 4	5	3283670	3470000	1710000	1710000	2110000	2300000	2030000	1850000
P38113	ADH5	Alcohol dehydrogenase 5	2	3907310	6450000	4270000	2830000	3400000	1790000	1830000	2960000
Q03677	ADI1	Acireductone dioxygenase	3	1307150		780563	612555	518557	971472	611433	369073
P07170	ADK1	Adenylate kinase	6	533308	1410000	682803	919668	934498	207910	380594	751852
P26364	ADK2	GTP:AMP phosphotransferase, mitochondrial	2			161794	201678	129058	106038	140113	111018
P47143	ADO1	Adenosine kinase	5	4972720	3090000	2670000	3020000	2980000	2200000	2040000	2750000
P07248	ADR1	Regulatory protein ADR1	20	8078120	6650000	6990000	7030000	6200000	9540000	8280000	8200000
P22136	AEP2	ATPase expression protein 2, mitochondrial	5	1477380	1090000	1850000	1960000	1670000	1680000	1330000	1490000
Q12089	AEP3	ATPase expression protein 3	4	461201		263767	167346	139392	235379	174903	177493
P32794	AFG2	ATPase family gene 2 protein	5	781066	315703	1130000	978060	1470000	1930000	1700000	1590000
P39925	AFG3	Mitochondrial respiratory chain complexes assembly protein AFG3	10			1000000	1030000	1070000	1020000	975261	895943
Q12482	AGC1	Mitochondrial aspartate-glutamate transporter AGC1	9	1219430		1950000	2010000	1990000	1810000	2160000	2110000
Q04412	AGE1	ADP-ribosylation factor GTPase-activating protein effector protein 1	2	248576		501164	685604	948106	623762	836090	777067
P40529	AGE2	ADP-ribosylation factor GTPase-activating protein effector protein 2	2			619316	413469	692554		472546	938762
P25376	AGP1	General amino acid permease AGP1	6	733577	1710000	3010000	3410000	2440000	3370000	4690000	1760000
Q12449	AHA1	Hsp90 co-chaperone AHA1	14	22966900	21000000	54800000	65100000	55300000	37500000	60300000	37700000
P38013	AHP1	Peroxiredoxin AHP1	3	7563860	4540000	9000000	6140000	6260000	4230000	4070000	3580000
P87275	AIM11	Altered inheritance of mitochondria protein 11	2	558771		3350000	2640000	2140000	2110000	2710000	2170000
P53109	AIM14	Probable metalloreductase AIM14	3			971036	978234	582669	830754	1000000	533821
P23180	AIM17	Probable oxidoreductase AIM17	4	21210500	19000000	7180000	6320000	5230000			1790000
P38884	AIM18	Altered inheritance of mitochondria protein 18, mitochondrial	4	1550700		651858	349481	171256	778132	430136
P40502	AIM19	Altered inheritance of mitochondria protein 19, mitochondrial	2	1036180	1140000	2100000	3520000	1960000	1060000	1610000	4000000
P39721	AIM2	Protein AIM2	2	2601560	3870000	1030000	1140000	1130000	662739	580050	823679
P47015	AIM23	Altered inheritance of mitochondria protein 23, mitochondrial	5	42993100	17700000	11900000	10600000	5790000	15800000	12500000	13200000
P47127	AIM24	Altered inheritance of mitochondria protein 24, mitochondrial	15	6239260	8310000	9390000	7940000	10700000	12700000	10400000	11400000
P47140	AIM25	Altered inheritance rate of mitochondria protein 25	6			4400000	4950000	4290000	4300000	5190000	2950000
Q03798	AIM36	Altered inheritance of mitochondria protein 36, mitochondrial	5	4072920	2840000	2990000	2850000	2050000	6640000	3910000	2690000
Q08223	AIM39	Altered inheritance of mitochondria protein 39, mitochondrial	2			352629	406114	292717	170401		211541
Q12480	AIM45	Probable electron transfer flavoprotein subunit alpha, mitochondrial	3	8109790	7020000	9240000	5360000	4710000	8500000	5250000	5540000
P40053	AIM9	Altered inheritance of mitochondria protein 9, mitochondrial	9	2401060	2210000	2600000	2030000	2590000	1750000	1150000	2460000
Q12476	AIR2	Protein AIR2	6	4588870	1950000	1020000	927289	499130	1790000	1430000	1060000
P38080	AKL1	Serine/threonine-protein kinase AKL1	16	4028790	2520000	3250000	3170000	3460000	3510000	3580000	3370000
P39010	AKR1	Palmitoyltransferase AKR1	4	488981	486322	4300000	5810000	5650000	2190000	3240000	4410000
P40825	ALA1	Alanine--tRNA ligase, mitochondrial	16	3568940	3080000	3000000	1550000	2080000	2670000	1340000	1500000
P47019	ALB1	Ribosome biogenesis protein ALB1	8	75884800	36400000	23800000	13500000	9270000	32200000	12500000	9900000
P47771	ALD2	Aldehyde dehydrogenase [NAD(P)+] 1	3	1135500		1260000	1820000	1830000	1110000	1110000	903616
P46367	ALD4	Potassium-activated aldehyde dehydrogenase, mitochondrial	20	153162000	131000000	168000000	138000000	145000000	97100000	85800000	64200000
P40047	ALD5	Aldehyde dehydrogenase 5, mitochondrial	11	5869930	5850000	6730000	6220000	4520000	4840000	3710000	3770000
P54115	ALD6	Magnesium-activated aldehyde dehydrogenase, cytosolic	13	17180000	24600000	24700000	24600000	24300000	19500000	16500000	17500000
Q08548	ALE1	Lysophospholipid acyltransferase	7	1348640		5850000	6660000	5650000	4950000	6660000	3340000
P53954	ALG11	GDP-Man:Man(3)GlcNAc(2)-PP-Dol alpha-1,2-mannosyltransferase	2		1720000	1340000	1080000	1180000	1860000	1470000	1160000
P43636	ALG2	Alpha-1,3/1,6-mannosyltransferase ALG2	8	2115230	1110000	5810000	5180000	3490000	5650000	4900000	3430000
P40350	ALG5	Dolichyl-phosphate beta-glucosyltransferase	7	4620370	3600000	4980000	4430000	3600000	8700000	6730000	4150000
P53868	ALG9	Alpha-1,2-mannosyltransferase ALG9	3	704858		1370000	1200000	845411	2060000	2030000	1100000
Q08269	ALR1	Magnesium transporter ALR1	4			802145	801188	1120000	609221	650191	693355
P52892	ALT2	Probable alanine aminotransferase	4	830637	1100000	1970000	2940000	3140000	1730000	2250000	3480000
P47029	ALY2	Arrestin-related trafficking adapter 3	8	1098920	1210000	1590000	1540000	1290000	1080000	836447	1070000
P15274	AMD1	AMP deaminase	8	2629060	1670000	1220000	717530	614965	1630000	690618	528073
P22855	AMS1	Alpha-mannosidase	15	5154980	7750000	4970000	4130000	3520000	5050000	3150000	3520000
P32629	ANP1	Mannan polymerase II complex ANP1 subunit	6	4360420	3030000	10500000	6700000	7110000	8470000	10500000	6180000
Q03687	ANY1	Scramblase ANY1	3	800028		4450000	5620000	4240000	4850000	5480000	4140000
P16550	APA1	Protein APA1	7	8236240	15300000	9240000	9580000	7920000	7990000	9090000	6960000
P53886	APC1	Anaphase-promoting complex subunit 1	12	1678100	2060000	1760000	1580000	2090000	1640000	1390000	2240000
Q12157	APC11	Anaphase-promoting complex subunit 11	2	1436140		1960000	1520000	1780000	1920000	1730000	1670000
Q08683	APC5	Anaphase-promoting complex subunit 5	3			769873	667665	784188	1830000	1360000	1020000
P38281	APD1	Actin patches distal protein 1	3	2319870	2250000	2080000	1180000	2090000	1620000	1010000	2070000
P14904	APE1	Vacuolar aminopeptidase 1	2	785705	820565	867459	804332	679558	527679	396252	795200
P32454	APE2	Aminopeptidase 2, mitochondrial	11	897733	804728	769927	857703	1150000	1170000	1290000	1390000
P37302	APE3	Aminopeptidase Y	4	6048950	7460000	4610000	4110000	5570000	3890000	3010000	3460000
P53940	APJ1	J domain-containing protein APJ1	3	916515	1070000	838484	1020000	728674	776070	729788	913097
P27351	APL1	AP-2 complex subunit beta	4			458440	478099	559789	816077	1140000	834764
P36000	APL2	AP-1 complex subunit beta-1	13	1999850	1470000	3420000	4070000	3920000	3330000	3840000	4250000
P38065	APL3	AP-2 complex subunit alpha	6			183224	204282	96989.4	254945	260019	219587
Q12028	APL4	AP-1 complex subunit gamma-1	6	2916020	3130000	3810000	4040000	3650000	3320000	3330000	3890000
P46682	APL6	AP-3 complex subunit beta	12	1744020	2400000	2760000	2790000	2560000	3260000	2780000	2760000
Q00776	APM1	AP-1 complex subunit mu-1-I	4	287869		739810	1160000	498784	775061	1790000	1140000
P38153	APM3	AP-3 complex subunit mu	7	6166000	6090000	4830000	5210000	5810000	5660000	5130000	5550000
Q99186	APM4	AP-2 complex subunit mu	8			1180000	1460000	1190000	1860000	2470000	1070000
P22936	APN1	Apurinic-apyrimidinic endonuclease 1	2	69766500	48800000	74100000	71400000	57400000	48000000	50400000	37500000
P35181	APS1	AP-1 complex subunit sigma-1	3	898275		523420	853282	806639	623004	993859	442564
P47064	APS3	AP-3 complex subunit sigma	2	862730		1320000	1350000	1330000	1310000	1880000	1060000
P40024	ARB1	ABC transporter ATP-binding protein ARB1	14	25321700	14200000	19700000	22300000	19100000	21800000	20200000	18200000
P46672	ARC1	tRNA-aminoacylation cofactor ARC1	11	45072500	24200000	21000000	14200000	12800000	25300000	13300000	14800000
P53731	ARC35	Actin-related protein 2/3 complex subunit 2	4	2486320	1140000	2910000	1930000	1120000	1880000	1430000	916355
P07347	ARD1	N-terminal acetyltransferase A complex catalytic subunit ARD1	4	957610	279630	1270000	1070000	2010000	1830000	2550000	2010000
P25628	ARE1	Sterol O-acyltransferase 1	2			762762	573556	509597	281456	583561	259361
P53629	ARE2	Sterol O-acyltransferase 2	11	1383900	1830000	7290000	8900000	8130000	3110000	4980000	6000000
P11076	ARF1	ADP-ribosylation factor 1	6	73940800	58100000	66000000	23000000	39700000	130000000	42100000	27400000
P22768	ARG1	Argininosuccinate synthase	9	6172500	5180000	5120000	4680000	5110000	5430000	4580000	5320000
P05150	ARG3	Ornithine carbamoyltransferase	2	1875510		2650000	2380000	3160000	4530000	4250000	3150000
P04076	ARG4	Argininosuccinate lyase	5	894342		1480000	1330000	2430000	1200000	1600000	945765
Q01217	ARG5,6	Protein ARG5,6, mitochondrial	7	2131090		2160000	2190000	2590000	2450000	2850000	2860000
P18544	ARG8	Acetylornithine aminotransferase, mitochondrial	2	812149		698398	466447	805356	554660	525774	344960
P38116	ARL1	ADP-ribosylation factor-like protein 1	3	5943090	7100000	6050000	6350000	5630000	10900000	11300000	6810000
P08566	ARO1	Pentafunctional AROM polypeptide	24	2650660	2390000	3870000	3470000	3570000	7180000	6940000	5720000
Q06408	ARO10	Transaminated amino acid decarboxylase	10	9352150	16100000	6260000	6020000	6110000	5360000	5560000	5790000
P28777	ARO2	Chorismate synthase	3	3030370	3230000	2320000	2150000	2500000	2370000	2270000	3500000
P14843	ARO3	Phospho-2-dehydro-3-deoxyheptonate aldolase, phenylalanine-inhibited	4	5860190	4240000	4510000	3260000	4350000	3730000	3180000	3520000
P32449	ARO4	Phospho-2-dehydro-3-deoxyheptonate aldolase, tyrosine-inhibited	3	2002440	1340000	1400000	1100000	1790000	1250000	1360000	1820000
P53090	ARO8	Aromatic/aminoadipate aminotransferase 1	5	1868140	1430000	1650000	1870000	1780000	2340000	1980000	2130000
P38840	ARO9	Aromatic amino acid aminotransferase 2	17	11464000	15500000	9570000	9790000	9590000	11400000	8120000	9020000
P32381	ARP2	Actin-related protein 2	12	6069060	10500000	21800000	21700000	21900000	29800000	34100000	25000000
P47117	ARP3	Actin-related protein 3	6	4884510	7000000	7660000	6380000	6430000	6660000	5020000	6510000
P80428	ARP4	Actin-related protein 4	8		531965	1540000	1950000	1590000	1930000	2650000	2030000
P53946	ARP5	Actin-related protein 5	5	677412		1630000	1250000	1280000	2540000	1500000	1460000
Q12406	ARP7	Actin-related protein 7	6	2545760	2300000	2790000	3770000	3790000	2950000	4150000	3700000
Q05123	ARP9	Actin-like protein ARP9	7	3897770	5520000	5840000	6120000	6270000	4620000	6490000	7300000
P53244	ART5	Arrestin-related trafficking adapter 5	2	726712	347333	335238	298452	183705	460095	285303	336831
Q03862	ARX1	Probable metalloprotease ARX1	15	68554200	21300000	18100000	10400000	6800000	23000000	11400000	8300000
P38011	ASC1	Guanine nucleotide-binding protein subunit beta-like protein	9	20486700	14700000	10700000	8880000	7700000	16400000	10700000	8060000
P40467	ASG1	Activator of stress genes 1	18	970241	857203	11700000	16000000	15800000	7830000	16300000	16800000
P34233	ASH1	Transcriptional regulatory protein ASH1	2	502907	1550000	560158	630179	706471	393124	460030	633793
P53895	ASI2	Protein ASI2	2	1192180	2040000	3050000	3640000	2510000	2540000	2970000	4280000
P48361	ASK10	Activator of SKN7 protein 10	9	832529	635428	931807	1210000	793708	607000	1130000	1140000
Q05166	ASM4	Nucleoporin ASM4	3	382407		460626	380370	554202	402130	538099	352937
P49089	ASN1	Asparagine synthetase [glutamine-hydrolyzing] 1	10	1200110	1240000	1190000	1140000	1090000	1480000	1030000	1170000
P49090	ASN2	Asparagine synthetase [glutamine-hydrolyzing] 2	4	782608	728281	797072	677774	585694	973140	785626	622874
P38986	ASP1	L-asparaginase 1	3	6785830	6420000	4070000	3080000	2650000	4090000	2760000	3180000
P35183	AST1	Protein AST1	3	3202100	1960000	1220000	1090000	1050000	2010000	756531	794543
P16639	ATE1	Arginyl-tRNA--protein transferase 1	4	14092300	8930000	10300000	8450000	5690000	9450000	8650000	6930000
P53104	ATG1	Serine/threonine-protein kinase ATG1	13			1880000	2180000	2670000	1290000	1830000	1530000
Q12527	ATG11	Autophagy-related protein 11	8			9180000	11100000	13400000	10600000	10400000	11600000
P35193	ATG19	Autophagy-related protein 19	2	127568		196901	234791	407480	139934	190832	184394
Q02887	ATG21	Autophagy-related protein 21	3	2264850	2000000	1660000	1540000	1680000	1110000	710350	890482
Q06485	ATG33	Autophagy-related protein 33	3			2670000	3270000	2520000	3160000	2960000	2480000
P46983	ATG36	Autophagy-related protein 36	3			117314	159928	55130.1		54441.8
Q06159	ATG39	Autophagy-related protein 39	3			1190000	1550000	1550000	1000000	818040	1570000
P38862	ATG7	Ubiquitin-like modifier-activating enzyme ATG7	2			207850	231751	266469	223854	188835	146410
Q12142	ATG9	Autophagy-related protein 9	13	1088350	1330000	1800000	2130000	1990000	1580000	1470000	1560000
P40416	ATM1	Iron-sulfur clusters transporter ATM1, mitochondrial	9	1387100	1490000	4230000	4490000	3980000	4750000	4740000	4900000
Q12359	ATO3	Ammonia transport outward protein 3	2	1844110		4500000	7330000	7590000	4780000	5360000	7940000
P07251	ATP1	ATP synthase subunit alpha, mitochondrial	28	45946300	46400000	73300000	72200000	80200000	62200000	60700000	55400000
P18496	ATP10	Mitochondrial ATPase complex subunit ATP10	3	2398470	1160000	1020000	893409	528668	1280000	576644	599364
P32453	ATP11	Protein ATP11, mitochondrial	8	12099700	19100000	5990000	5420000	4510000	2480000	3540000	4620000
P22135	ATP12	Protein ATP12, mitochondrial	6			2130000	3580000	6050000	1310000	3250000	3700000
Q12165	ATP16	ATP synthase subunit delta, mitochondrial	3	53935		104504	82400.5	78503.7		54305.5
Q06405	ATP17	ATP synthase subunit f, mitochondrial	4	11065000	22400000	26700000	20700000	15000000	4100000	17000000	14000000
P81450	ATP18	ATP synthase subunit J, mitochondrial	3			2360000	1550000	1560000		2240000	1540000
P00830	ATP2	ATP synthase subunit beta, mitochondrial	19	40828700	26800000	63800000	51200000	51500000	63600000	53700000	45800000
P50273	ATP22	Mitochondrial translation factor ATP22	2			290926	409189	516504	210055	376735	426388
P53722	ATP23	Mitochondrial inner membrane protease ATP23	3	2774430	2610000	3170000	2980000	2340000	3400000	3470000	3150000
Q03153	ATP25	ATPase synthesis protein 25, mitochondrial	10	35083600	23800000	12300000	9090000	8660000	25500000	16200000	10400000
P38077	ATP3	ATP synthase subunit gamma, mitochondrial	10	10144500	9650000	10400000	8140000	8500000	9680000	9960000	8210000
P05626	ATP4	ATP synthase subunit 4, mitochondrial	10	2333580	5120000	9150000	8390000	12500000	4390000	9920000	8660000
P09457	ATP5	ATP synthase subunit 5, mitochondrial	7	4547500	6440000	5560000	5670000	5050000	3360000	5620000	4950000
P30902	ATP7	ATP synthase subunit d, mitochondrial	5	3610490	2770000	5540000	4500000	2280000	1800000	5390000	2820000
P36107	AUR1	Inositol phosphorylceramide synthase catalytic subunit AUR1	5	340634	1610000	3350000	4010000	4270000	1810000	3070000	4090000
Q04749	AVO2	Target of rapamycin complex 2 subunit AVO2	4			652145	734722	421578	627493	502934	467110
P47082	AVT1	Vacuolar amino acid transporter 1	4	636375	503124	2560000	2950000	2210000	1750000	1870000	2680000
P36062	AVT3	Vacuolar amino acid transporter 3	3			126971	118794	100962	104707
P50944	AVT4	Vacuolar amino acid transporter 4	2			605137	672421	598551		556346
P40074	AVT6	Vacuolar amino acid transporter 6	2			1960000	1980000	1540000		1380000	976932
P40471	AYR1	NADPH-dependent 1-acyldihydroxyacetone phosphate reductase	4	8317700	6170000	7000000	5730000	5470000	5350000	4440000	4680000
P41696	AZF1	Asparagine-rich zinc finger protein AZF1	3	7028320	6460000	4660000	3470000	3140000	3850000	3450000	3350000
P38084	BAP2	Leu/Val/Ile amino-acid permease	5	764464		1290000	1810000	1420000	1820000	1940000	1800000
P41815	BAP3	Valine amino-acid permease	5			614640	628501	643198	1360000	1870000	1370000
P38891	BAT1	Branched-chain-amino-acid aminotransferase, mitochondrial	9	32531000	46500000	21400000	18000000	14800000	15300000	10800000	13200000
P47176	BAT2	Branched-chain-amino-acid aminotransferase, cytosolic	3	6188790	5320000	2860000	2290000	2730000	3090000	2210000	2490000
P47068	BBC1	Myosin tail region-interacting protein MTI1	26	6565150	7060000	16300000	17200000	17800000	13500000	13000000	16800000
Q05029	BCH1	Protein BCH1	6			1150000	2550000	2840000	781562	1410000	1780000
P36122	BCH2	Protein BCH2	3	471155		756833	748082	398511	597537	498608	335266
P32839	BCS1	Mitochondrial chaperone BCS1	4	1731320	1190000	6000000	3510000	3600000	3650000	3400000	2010000
P07278	BCY1	cAMP-dependent protein kinase regulatory subunit	5	1056930	1410000	1360000	1280000	1380000	1340000	1260000	1330000
P35817	BDF1	Bromodomain-containing factor 1	4	227884		571093	433542	316325	410724	338452	408517
P39714	BDH1	(R,R)-butanediol dehydrogenase	4	5216010	3050000	3660000	3200000	3260000	3060000	1940000	1690000
P39713	BDH2	Probable diacetyl reductase [(R)-acetoin forming] 2	4			906019	1160000	874264		299299
P29366	BEM1	Bud emergence protein 1	12	2268780	2040000	2580000	3490000	4000000	2490000	3890000	3810000
P39960	BEM2	GTPase-activating protein BEM2/IPL2	18	1268850	1220000	2080000	2160000	1890000	1950000	1890000	1780000
P32873	BEM3	GTPase-activating protein BEM3	9			496503	641520	937816	453059	608531	603529
P39011	BEM4	GTPase-GDP dissociation stimulator BEM4	7			4330000	5190000	5000000	6230000	7830000	6020000
P36149	BET3	Trafficking protein particle complex subunit BET3	2	1832380		1270000	2070000	993054	749503	1260000	1270000
P38934	BFR1	Nuclear segregation protein BFR1	23	26724500	12900000	11300000	5110000	5320000	11100000	4910000	5150000
P15703	BGL2	Glucan 1,3-beta-glucosidase	5	6691070	7360000	13200000	11100000	11200000	10900000	12100000	9760000
P03879	BI4	Intron-encoded RNA maturase bI4	3	1556560	723667	994699	1020000	659396	1600000	1580000	897331
P38813	BIG1	Protein BIG1	2			921180	835544	885772	644256	640626	709456
P40013	BIM1	Protein BIM1	7			1420000	1850000	2490000	963981	1280000	2420000
P32451	BIO2	Biotin synthase, mitochondrial	9	52013000	40800000	29300000	28200000	30700000	27300000	38100000	58200000
P43583	BLM10	Proteasome activator BLM10	6		1110000	2460000	2160000	3000000	2400000	1990000	3290000
P29311	BMH1	Protein BMH1	3	141275000	220000000	94500000	78600000	45800000	76700000	67300000	46400000
P34730	BMH2	Protein BMH2	17	176093000	186000000	106000000	88800000	57200000	101000000	96300000	39800000
Q08965	BMS1	Ribosome biogenesis protein BMS1	7	2500020	1250000	1340000	989613	789034	1360000	1030000	1170000
P47096	BNA1	3-hydroxyanthranilate 3,4-dioxygenase	2	7094970	7940000	4400000	5890000	7630000	3590000	5050000	6630000
P47125	BNA2	Indoleamine 2,3-dioxygenase	2			580585	585329	690506	483342	388034	496475
P38169	BNA4	Kynurenine 3-monooxygenase	5	1082170	1780000	6010000	5250000	4330000	4410000	6030000	3840000
P43619	BNA6	Nicotinate-nucleotide pyrophosphorylase [carboxylating]	2	266839		288356	493798	462835	286339	252803
P41832	BNI1	Protein BNI1	21	1023470	1590000	1760000	2100000	2200000	1870000	1840000	1860000
P53890	BNI5	Bud neck protein 5	7	104080000	62200000	37300000	17300000	10800000	24300000	10600000	12000000
P38041	BOI1	Protein BOB1	9	1095520	449331	568539	389446	385743	427448	452071	431272
P39969	BOI2	Protein BOI2	6	749094		1190000	1550000	1380000	1290000	1320000	1300000
P25356	BPH1	Beige protein homolog 1	11			656308	711748	798103	693151	812484	717936
P48445	BPL1	Biotin--protein ligase	5	809216	396925	451511	448926	281323	575404	447214	310134
P14772	BPT1	Bile pigment transporter 1	9	556282		2040000	2180000	1740000	1570000	1960000	1780000
Q07457	BRE1	E3 ubiquitin-protein ligase BRE1	20	12540000	16900000	8930000	8230000	7230000	11300000	7690000	7260000
P43132	BRE2	COMPASS component BRE2	2			1550000	1330000	1620000	2230000	2300000	2380000
P53741	BRE5	UBP3-associated protein BRE5	20	17662400	12100000	8680000	16300000	13700000	15800000	33100000	20100000
P29056	BRF1	Transcription factor IIIB 70 kDa subunit	3	313471		1010000	1040000	877746	587890	869318	1230000
P38770	BRL1	Nucleus export protein BRL1	4			989983	843809	564151	707324	596780	549306
P38170	BRN1	Condensin complex subunit 2	8	496881		730234	1070000	1040000	1040000	1150000	1220000
P48582	BRO1	Vacuolar-sorting protein BRO1	21	3785130	2840000	10500000	14300000	16700000	7590000	12200000	17100000
Q99177	BRR1	Pre-mRNA-splicing factor BRR1	2			72571.6	206238	171257	70386.1	230838
P32639	BRR2	Pre-mRNA-splicing helicase BRR2	4			314903	343830	320475	452477	390625	484708
Q08235	BRX1	Ribosome biogenesis protein BRX1	4	6951030	8630000	6270000	5900000	5110000	5740000	5060000	5630000
P43571	BST1	GPI inositol-deacylase	2			121825	96303.9	78986.4	161757	83615.3	109241
P46947	BUD13	Pre-mRNA-splicing factor CWC26	5	2388430	627094	820894	629531	431750	1680000	920730	718524
P33314	BUD2	Inhibitory regulator protein BUD2/CLA2	6	1078540		1440000	1820000	1660000	1550000	1920000	1150000
Q08004	BUD20	Bud site selection protein 20	3	44396800	27200000	10900000	5990000	3040000	24000000	9610000	5000000
Q08492	BUD21	Bud site selection protein 21	2	3424160	3150000	1890000	1120000	933653	1560000	591440	830066
Q04347	BUD22	Bud site selection protein 22	3	3132400	1360000	1280000	1460000	1150000	1320000	976643
P43573	BUD27	Bud site selection protein 27	2			277145	379658	368576	378729	803997	808519
P25337	BUD31	Pre-mRNA-splicing factor BUD31	2	9746340	6130000	2540000	1860000	1350000	2690000	2110000	1920000
Q08754	BUD7	Bud site selection protein 7	5	694155		2250000	2430000	1680000	1150000	1390000	2260000
P41698	BUD8	Bud site selection protein 8	4		286991	1510000	1630000	1290000	1480000	1280000	1110000
Q03758	BUL2	Ubiquitin ligase-binding protein BUL2	6	226868		328689	375221	142491	385693	341983	243844
P40096	BUR6	Negative cofactor 2 complex subunit alpha	2			529279	552741	550106	708388	830995	600860
P38822	BZZ1	Protein BZZ1	9	534156	873117	1540000	1410000	1620000	1130000	1040000	1760000
Q04430	CAB1	Pantothenate kinase CAB1	5	5919830	12600000	4170000	4040000	4120000	3820000	3000000	4550000
P40506	CAB2	Phosphopantothenate--cysteine ligase CAB2	3	13491		18194.1	15570.9	16302.5	16444.1	9387.73	9449.24
P36076	CAB3	Coenzyme A biosynthesis protein 3	5	238513	376273	317232	396128	548057	342338	312948	368514
Q03941	CAB5	Dephospho-CoA kinase CAB5	2	351233	231331	373157	233527	212367	271231	262254	146571
Q04199	CAC2	Chromatin assembly factor 1 subunit p60	2		650603	450669	382302	289464	450943	360650	422637
P53280	CAF130	Protein CAF130	8			1140000	1160000	1070000	894585	988999	884966
P43569	CAF16	CCR4-associated factor 16	4	631610		589871	723794	664887	627827	854223	667174
P12962	CAF20	Cap-associated protein CAF20	2	8554430	4450000	6140000	5000000	5330000	8380000	4970000	6760000
P36130	CAF4	CCR4-associated factor 4	5			812148	819313	637189	590595	889014	675686
P53829	CAF40	Protein CAF40	3			969928	1390000	1420000	548772	648080	822153
P39101	CAJ1	Protein CAJ1	2	314666		253926	151698	216488	158124	85014.5	123291
P29547	CAM1	Elongation factor 1-gamma 1	9	11845800	8250000	22500000	14200000	11100000	12700000	5040000	7680000
P32796	CAT2	Carnitine O-acetyltransferase, mitochondrial	6	3207490	2250000	1790000	1480000	938817	1780000	1060000	1320000
P39113	CAT8	Regulatory protein CAT8	17	10414900	7000000	7800000	9500000	7560000	10500000	11800000	9960000
P33322	CBF5	H/ACA ribonucleoprotein complex subunit CBF5	3			3640000	3070000	2020000	3150000	2580000	1480000
P53894	CBK1	Serine/threonine-protein kinase CBK1	12	3127970	3090000	4580000	4870000	4760000	4230000	4460000	3650000
P03874	CBP2	Cytochrome B pre-mRNA-processing protein 2	2	1228600	1780000	624622	863369	816812	689027	737482	665341
P21560	CBP3	Protein CBP3, mitochondrial	21	17139300	18200000	13900000	13400000	11100000	11400000	13100000	8560000
P37267	CBP4	Assembly factor CBP4	8	5183960	6880000	9860000	9680000	7190000	2950000	4980000	3240000
P07253	CBP6	Cytochrome B pre-mRNA-processing protein 6	12	27546800	45300000	22100000	17800000	14400000	15900000	24200000	9730000
P38626	CBR1	NADH-cytochrome b5 reductase 1	12	39214000	34900000	25600000	23500000	19600000	32500000	24400000	20900000
P21269	CCA1	CCA tRNA nucleotidyltransferase, mitochondrial	3	3416700	1900000	1880000	1270000	1380000	2670000	1650000	1620000
P47818	CCC1	Protein CCC1	9	3231200	3180000	7280000	8330000	7340000	8810000	9060000	5800000
P38995	CCC2	Copper-transporting ATPase	5	732047		2430000	3000000	970707	2040000	1420000	1700000
P37366	CCL1	Cyclin CCL1	3	565073	376940	920424	814478	970426	786045	623903	1100000
P48237	CCM1	Mitochondrial group I intron splicing factor CCM1	15	1065270		2790000	3600000	3500000	4120000	4630000	4420000
P31384	CCR4	CCR4-Not complex 3'-5'-exoribonuclease subunit Ccr4	7	2132150	3050000	6680000	6360000	7250000	6720000	6620000	7320000
P39076	CCT2	T-complex protein 1 subunit beta	9	2498190	2620000	4670000	4700000	6560000	4160000	5040000	7500000
P39077	CCT3	T-complex protein 1 subunit gamma	13	5261300	6350000	10500000	11500000	14000000	12000000	15400000	15200000
P39078	CCT4	T-complex protein 1 subunit delta	11	13084600	7400000	12400000	11600000	12300000	11400000	12700000	13600000
P40413	CCT5	T-complex protein 1 subunit epsilon	13	2631600	2610000	4040000	4210000	4740000	5830000	5720000	5710000
P39079	CCT6	T-complex protein 1 subunit zeta	12	3890290	8080000	8970000	10300000	14400000	14400000	18000000	17500000
P42943	CCT7	T-complex protein 1 subunit eta	8	3884480	5010000	6260000	7240000	11900000	6580000	8750000	12500000
P47079	CCT8	T-complex protein 1 subunit theta	20	20915100	24400000	48500000	40200000	31100000	62900000	52000000	42700000
P40986	CDC1	Cell division control protein 1	6	8039080	6050000	10400000	9930000	8790000	9880000	9450000	7160000
P25342	CDC10	Cell division control protein 10	6	1853730		2810000	2520000	2410000	2630000	2820000	1910000
P32458	CDC11	Cell division control protein 11	3	501123		2690000	2840000	3690000	1520000	742690	3400000
P32468	CDC12	Cell division control protein 12	9	1810140	2330000	4680000	3200000	4090000	4140000	2990000	3390000
Q00684	CDC14	Tyrosine-protein phosphatase CDC14	5	3909870	2910000	2950000	3050000	3380000	3240000	2200000	3310000
P27636	CDC15	Cell division control protein 15	9	366258		831730	929265	1070000	978786	1040000	974562
P09798	CDC16	Anaphase-promoting complex subunit CDC16	14	8227090	8300000	6090000	5810000	5480000	8340000	7380000	6770000
P00549	CDC19	Pyruvate kinase 1	22	141167000	119000000	84900000	86400000	89600000	85400000	75200000	94500000
P16522	CDC23	Anaphase-promoting complex subunit CDC23	10	6669970	6360000	6470000	6500000	6310000	10300000	7280000	6460000
P11433	CDC24	Cell division control protein 24	11	852006		3810000	5800000	6010000	4150000	5760000	5470000
P04821	CDC25	Cell division control protein 25	7	613496	890553	1130000	1240000	1470000	1030000	1000000	1770000
P38042	CDC27	Anaphase-promoting complex subunit CDC27	5	1570050	1580000	1260000	1050000	1190000	2020000	1240000	1830000
P00546	CDC28	Cyclin-dependent kinase 1	12	12251000	8630000	14000000	16800000	16300000	9990000	10800000	10300000
P32457	CDC3	Cell division control protein 3	3	897184	819475	1060000	1000000	815607	996794	773535	811984
P07260	CDC33	Eukaryotic translation initiation factor 4E	7	19667100	15200000	10100000	8880000	9010000	14500000	12500000	7080000
P14682	CDC34	Ubiquitin-conjugating enzyme E2-34 kDa	5			948892	1990000	2330000	481351	1150000	1590000
P25655	CDC39	General negative regulator of transcription subunit 1	39	4910050	6960000	21800000	22600000	20300000	24800000	22800000	17900000
P19073	CDC42	Cell division control protein 42	3	123297000	93000000	86700000	69400000	48000000	76000000	59000000	39900000
Q08032	CDC45	Cell division control protein 45	3			353970	318683	304470	259367	325974	255463
P25694	CDC48	Cell division control protein 48	25	5485550	6910000	17100000	13600000	16600000	17000000	12800000	13700000
P25656	CDC50	Cell division control protein 50	3			674653	810955	790309	722796	884086	730953
Q12018	CDC53	Cell division control protein 53	9	840874		4230000	4850000	6570000	3650000	4900000	6710000
Q00362	CDC55	Protein phosphatase PP2A regulatory subunit B	6	5696360	3790000	4690000	3780000	3250000	5280000	3220000	3230000
P26637	CDC60	Leucine--tRNA ligase, cytoplasmic	13	1463770	544957	2750000	2570000	2730000	3490000	3020000	2520000
P06243	CDC7	Cell division control protein 7	6	679334		1100000	1190000	1250000	1320000	1460000	1600000
Q06697	CDC73	Cell division control protein 73	4	1915670	980196	1690000	1480000	1550000	1680000	1480000	1360000
P04819	CDC9	DNA ligase 1	7	470165		622890	703315	953749	862779	1300000	1100000
P38221	CDS1	Phosphatidate cytidylyltransferase	4	1243500	964675	5850000	7790000	6870000	9030000	11700000	14000000
P39525	CEM1	3-oxoacyl-[acyl-carrier-protein] synthase homolog	4	296493		282970	286133	251760	318438	221631	146313
O13297	CET1	mRNA-capping enzyme subunit beta	4			548858	746894	762354	935374	1010000	952728
Q12453	CEX1	Cytoplasmic export protein 1	16	2784640	3510000	7500000	9010000	12100000	7030000	8460000	8500000
Q06632	CFT1	Protein CFT1	12	6651280	6780000	3660000	3720000	3600000	4430000	3790000	4870000
Q12102	CFT2	Cleavage factor two protein 2	10	3569940	4430000	2330000	2390000	2330000	3140000	2680000	2970000
Q03705	CGI121	EKC/KEOPS complex subunit CGI121	4	106184		154324	92110.2	103093	171714	79046.7
P53188	CGR1	rRNA-processing protein CGR1	6	21950200	19500000	11500000	9140000	6410000	10700000	7260000	5380000
P22137	CHC1	Clathrin heavy chain	28	10152000	11800000	12000000	11800000	13400000	16500000	15000000	16700000
P32657	CHD1	Chromo domain-containing protein 1	8	4462890		3760000	3820000	3190000	3610000	5390000	3910000
P38147	CHK1	Serine/threonine-protein kinase CHK1	3	283826	283239	339179	375959	368107	526905	454221	498526
P05374	CHO2	Phosphatidylethanolamine N-methyltransferase	27	12820300	14400000	29300000	32000000	30700000	48800000	50900000	35100000
P08004	CHS1	Chitin synthase 1	5			2370000	2680000	2060000	1730000	2230000	2240000
P14180	CHS2	Chitin synthase 2	18	1283120	1500000	3420000	3710000	2950000	4120000	4470000	3140000
P29465	CHS3	Chitin synthase 3	9	535087		2130000	2200000	2540000	1710000	1800000	2300000
P40955	CHS6	Chitin biosynthesis protein CHS6	5			1330000	1640000	2190000	1300000	1530000	1360000
P38779	CIC1	Proteasome-interacting protein CIC1	8	11953500	9690000	7260000	4520000	3850000	5780000	3420000	4880000
P27895	CIN8	Kinesin-like protein CIN8	4			188015	248445	286177	253355	203673	235194
P42940	CIR1	Probable electron transfer flavoprotein subunit beta	2	399350	357249	225033	202300	270224	336621	292121	325532
Q08822	CIR2	Probable electron transfer flavoprotein-ubiquinone oxidoreductase, mitochondrial	7	2394930	1640000	2470000	2380000	2040000	1340000	1500000	1260000
P00890	CIT1	Citrate synthase, mitochondrial	10	5013700	3920000	5350000	5700000	7350000	8900000	7950000	8420000
P08679	CIT2	Citrate synthase, peroxisomal	3	983815		490502	905921	1220000	1660000	1690000	3750000
P43635	CIT3	Citrate synthase 3, mitochondrial	2	5263620	3760000	2160000	1880000	2170000	2790000	1450000	1120000
P15790	CKA1	Casein kinase II subunit alpha	7	4755750	5410000	4720000	3680000	3000000	5290000	4350000	3110000
P19454	CKA2	Casein kinase II subunit alpha'	7	5160150	5190000	3780000	3640000	3050000	5170000	3420000	3100000
P43639	CKB1	Casein kinase II subunit beta	4	5845180	6880000	5910000	6510000	6970000	5890000	4840000	6360000
P38930	CKB2	Casein kinase II subunit beta'	5	6111820	6300000	5120000	4640000	4840000	6540000	5530000	5460000
P20485	CKI1	Choline kinase	10	1638500	1510000	1910000	2730000	3810000	1750000	2840000	3990000
P48562	CLA4	Serine/threonine-protein kinase CLA4	16	1985330	2540000	2490000	2430000	2630000	2360000	2260000	2910000
P20438	CLN2	G1/S-specific cyclin CLN2	3	2189990	1990000	2130000	1810000	1450000	2100000	1960000	1430000
Q08685	CLP1	mRNA cleavage and polyadenylation factor CLP1	4	2362900	3470000	1700000	1570000	1700000	1770000	1570000	2110000
Q03690	CLU1	Clustered mitochondria protein 1	29	10312400	6180000	8910000	8990000	8540000	10400000	12400000	10600000
P27466	CMK1	Calcium/calmodulin-dependent protein kinase I	3	1119460	1070000	1290000	1250000	1100000	726287	658442	1030000
P22517	CMK2	Calcium/calmodulin-dependent protein kinase II	4	423676	325072	594812	579186	953389	390836	431700	409380
P14747	CMP2	Serine/threonine-protein phosphatase 2B catalytic subunit A2	7	2475620	2140000	7490000	8250000	8800000	6060000	7630000	11900000
P23287	CNA1	Serine/threonine-protein phosphatase 2B catalytic subunit A1	3	340468		744551	662094	799117	830811	697637	704457
P25296	CNB1	Calcineurin subunit B	3	3651360	4270000	2120000	2410000	2010000	5260000	3860000	2940000
P40452	COA1	Cytochrome c oxidase assembly factor 1	5	4574450	5490000	8680000	8080000	6670000	7560000	9660000	8410000
Q3E7B2	COA3	Cytochrome c oxidase assembly factor 3, mitochondrial	2			6370000	3150000	1890000		1220000	1150000
Q3E846	COA6	Cytochrome c oxidase assembly factor 6	2	2176790	2730000	1260000	997369	196729	490611	321708	149943
P40094	COG3	Conserved oligomeric Golgi complex subunit 3	14	1430200	1190000	4680000	6130000	8000000	2920000	4470000	5340000
Q06096	COG4	Conserved oligomeric Golgi complex subunit 4	10			3310000	4260000	5600000	2180000	3150000	3510000
P53951	COG5	Conserved oligomeric Golgi complex subunit 5	7	1020540		3490000	3950000	3980000	2540000	3640000	3350000
P53959	COG6	Conserved oligomeric Golgi complex subunit 6	12	1520670	1800000	1980000	2350000	2990000	1840000	2500000	3440000
P53195	COG7	Conserved oligomeric Golgi complex subunit 7	3			197654	219926	327287	274126	413471	397390
P53622	COP1	Coatomer subunit alpha	25	20281000	24200000	22400000	23700000	24900000	22500000	21400000	24500000
P18900	COQ1	Hexaprenyl pyrophosphate synthase, mitochondrial	9	2479090	1510000	2690000	2890000	5110000	2090000	3930000	5840000
Q08058	COQ10	Coenzyme Q-binding protein COQ10, mitochondrial	2	2459590	2870000	2640000	1480000	1680000	2250000	1320000	1140000
P32378	COQ2	4-hydroxybenzoate polyprenyltransferase, mitochondrial	8	1952730	2720000	2810000	2580000	3220000	2470000	2130000	2970000
O13525	COQ4	Ubiquinone biosynthesis protein COQ4, mitochondrial	6		1380000	1470000	1550000	2080000	1670000	2170000	2620000
P49017	COQ5	2-methoxy-6-polyprenyl-1,4-benzoquinol methylase, mitochondrial	3			348377	706623	392105		570300	414355
P53318	COQ6	Ubiquinone biosynthesis monooxygenase COQ6, mitochondrial	5	1044380	1420000	1870000	1610000	2390000	2170000	2100000	2480000
P27697	COQ8	Atypical kinase COQ8, mitochondrial	8			1010000	1320000	1920000	1420000	1670000	2610000
Q05779	COQ9	Ubiquinone biosynthesis protein COQ9, mitochondrial	5			1480000	1820000	2270000	1080000	1550000	1640000
P07256	COR1	Cytochrome b-c1 complex subunit 1, mitochondrial	15	5946050	5190000	7840000	7260000	8740000	7160000	7320000	6720000
P53344	COS6	Protein COS6	2			1510000	1640000	1710000	764732	1070000	1130000
P32798	COT1	Vacuolar zinc transporter COT1	3	2998620	6230000	17900000	14100000	15400000	12300000	12600000	16100000
P21592	COX10	Protoheme IX farnesyltransferase, mitochondrial	2	432815		966607	708081	606278	1340000	1800000	428888
P19516	COX11	Cytochrome c oxidase assembly protein COX11, mitochondrial	5		991297	5970000	5860000	5120000	6720000	12000000	5850000
P32799	COX13	Cytochrome c oxidase subunit 13, mitochondrial	3	4739590		8760000	6720000	4720000	2990000	9210000	5010000
P40086	COX15	Cytochrome c oxidase assembly protein COX15	8	4629440	4090000	13900000	12100000	11400000	10800000	12000000	7950000
P53239	COX18	Cytochrome c oxidase assembly protein COX18, mitochondrial	2			478973	235719	306286	718774		221338
P00410	COX2	Cytochrome c oxidase subunit 2	2	1886090		3680000	3920000	2700000	5140000	5440000	1820000
Q04935	COX20	Cytochrome c oxidase assembly protein COX20, mitochondrial	5			847214	746965	662455	610421	922306	415453
P04037	COX4	Cytochrome c oxidase subunit 4, mitochondrial	2	849657		1870000	1870000	1700000	1650000	1090000
P00424	COX5A	Cytochrome c oxidase subunit 5A, mitochondrial	4			3170000	2340000	860429	1190000	2440000	893826
P00427	COX6	Cytochrome c oxidase subunit 6, mitochondrial	4	399618	875677	4980000	4320000	3390000	1000000	7180000	3390000
P07255	COX9	Cytochrome c oxidase subunit 9, mitochondrial	4	667230		3130000	2270000	2920000	387658	4030000	3390000
P34237	COY1	Protein CASP	18	1368030	1420000	4670000	5130000	5970000	2470000	2820000	3860000
P07258	CPA1	Carbamoyl-phosphate synthase arginine-specific small chain	3			1210000	1080000	618131	985332	2270000	1600000
P03965	CPA2	Carbamoyl-phosphate synthase arginine-specific large chain	20	11431600	15000000	12200000	12700000	10600000	11000000	14200000	9810000
P14832	CPR1	Peptidyl-prolyl cis-trans isomerase	3	13312300	13000000	6620000	6850000	6550000	4810000	4140000	4300000
P25719	CPR3	Peptidyl-prolyl cis-trans isomerase C, mitochondrial	6	99704000	123000000	55300000	39000000	29700000	46400000	42800000	19400000
P53691	CPR6	Peptidyl-prolyl cis-trans isomerase CPR6	9	6990580	8630000	8670000	7230000	7050000	13200000	12100000	7440000
P53728	CPR8	Peptidyl-prolyl cis-trans isomerase CYP8	5	1226770	1790000	4610000	5060000	3860000	4300000	4960000	4180000
P27614	CPS1	Carboxypeptidase S	8	15475300	10100000	19100000	20400000	17200000	13300000	12600000	14100000
P17898	CPT1	Cholinephosphotransferase 1	3	1909000	1650000	5520000	5530000	5590000	4660000	4270000	5680000
Q12289	CRC1	Mitochondrial carnitine carrier	10	5180450	8560000	11700000	12300000	12200000	16200000	12200000	11600000
P38892	CRG1	Probable S-adenosylmethionine-dependent methyltransferase CRG1	3	6850810	4880000	4310000	4150000	3130000	6160000	4590000	3100000
P30822	CRM1	Exportin-1	18	9345310	8240000	17500000	20900000	18900000	27600000	27300000	23600000
P38845	CRP1	Cruciform DNA-recognizing protein 1	5	6432320	3860000	4340000	2890000	2430000	2980000	2060000	2340000
P53968	CRZ1	Transcriptional regulator CRZ1	2	1448290	913356	400461	328763	368329	540056	281850	353205
Q06538	CSC1	Calcium permeable stress-gated cation channel 1	6			1770000	1950000	2200000	2020000	2280000	2680000
P33307	CSE1	Importin alpha re-exporter	10	1223340	1870000	4940000	5650000	7050000	6700000	6260000	8160000
P35206	CSG2	Mannosyl phosphorylinositol ceramide synthase regulatory protein CSG2	2		806608	3100000	3240000	3080000	934208	1120000	1700000
P53859	CSL4	Exosome complex component CSL4	2		310004	185354	195800	128097	336488	320688
P25651	CSM1	Monopolin complex subunit CSM1	2	688212		1490000	2290000	2150000	1040000	3170000	2740000
Q04659	CSM3	Chromosome segregation in meiosis protein 3	2			184908	266043	289688	292345	314233	435521
Q06705	CSR1	Phosphatidylinositol transfer protein CSR1	8	3490270	1200000	6090000	12800000	22100000	5160000	12400000	19700000
Q12734	CSR2	Transcription factor CSR2	8	1472600	3540000	2210000	2440000	1920000	2110000	1860000	1890000
P38226	CST26	2-acyl-1-lysophosphatidylinositol acyltransferase	4	4680500	3750000	6320000	6010000	4750000	4770000	5830000	5300000
P40535	CST6	ATF/CREB activator 2	3	1226790	629073	795671	522969	660051	1230000	971724	820523
P15202	CTA1	Peroxisomal catalase A	4	812272	856756	421413	496863	632386	420457		525051
Q01454	CTF4	DNA polymerase alpha-binding protein	3			153768	143082	127943	173781	128117	133094
Q03957	CTK1	CTD kinase subunit alpha	11	5457530	2650000	2140000	1830000	1470000	2970000	1800000	1830000
P46962	CTK2	CTD kinase subunit beta	2	1302080	445674	559280	707548	525468	1320000	1030000	954997
P46963	CTK3	CTD kinase subunit gamma	3	605662		482050	573974	713943	344137	703424	801938
P38152	CTP1	Tricarboxylate transport protein	10	10833700	11100000	15400000	15900000	16800000	15000000	13400000	11600000
P49573	CTR1	Copper transport protein CTR1	2		1350000	3540000	3220000	3750000	3110000	1810000	3450000
P25355	CTR86	Copper transport protein 86	7	507758		674550	799816	957228	732633	876863	953438
P89105	CTR9	RNA polymerase-associated protein CTR9	19	3993050	1830000	7400000	7280000	8610000	7870000	8080000	6990000
P29029	CTS1	Endochitinase	2	1620170		2160000	1960000	2810000	1900000	4650000	4060000
P06115	CTT1	Catalase T	3	941238	809360	642973	976976	908201	475268	476077	663304
Q08977	CUB1	Cu(2+) suppressing and bleomycin sensitive protein 1	4	331199		330176	349940	432421	444348	412435	235782
P38428	CUE1	Coupling of ubiquitin conjugation to ER degradation protein 1	2			838180	283491	755418	235431	362180	192413
P53137	CUE3	RQC trigger complex subunit CUE3	2	5486300	3810000	1970000	1250000	1220000	1590000	900485	1340000
P53333	CWC22	Pre-mRNA-splicing factor CWC22	2			115848	145146	192098			216290
P53008	CWH41	Mannosyl-oligosaccharide glucosidase	6			1140000	1130000	1070000	1900000	1520000	1400000
P25618	CWH43	Protein CWH43	4	275528		1300000	1490000	1280000	1050000	874148	1040000
P00175	CYB2	L-lactate dehydrogenase (cytochrome)	7	3852350	3540000	3450000	2570000	2990000	2680000	1680000	2570000
P40312	CYB5	Cytochrome b5	2	2513450	3270000	5080000	4710000	936388	4080000	3860000	2530000
P00044	CYC1	Cytochrome c isoform 1	5	177244000	80300000	94700000	35500000	36100000	53200000	45000000	18900000
P38909	CYC2	Cytochrome c mitochondrial import factor CYC2	8	2446530	2040000	2540000	2260000	2170000	4770000	3890000	3110000
P06182	CYC3	Holocytochrome-c synthase	3			1370000	2000000	2010000	921409	1980000	1600000
P00045	CYC7	Cytochrome c isoform 2	2	7730900	3240000	3640000	1840000	1120000	1650000	1270000	862876
P14922	CYC8	General transcriptional corepressor CYC8	4			3470000	3640000	6870000	1760000	2800000	5060000
Q07533	CYK3	Cytokinesis protein 3	6	772012	863532	394977	475283	303871	554464	547382	518952
P32898	CYM1	Presequence protease, mitochondrial	10	1350460	1280000	2080000	2190000	2060000	1060000	999014	1470000
P08678	CYR1	Adenylate cyclase	10			339886	438255	300228	256730	303907	240688
P31373	CYS3	Cystathionine gamma-lyase	5	2475980		2730000	2580000	2700000	1740000	1250000	2270000
P32582	CYS4	Cystathionine beta-synthase	11	8336640	5760000	5780000	3850000	4890000	7160000	5020000	5150000
P07143	CYT1	Cytochrome c1, heme protein, mitochondrial	3	3890090		13500000	12600000	8080000	9680000	13700000	4840000
P54838	DAK1	Dihydroxyacetone kinase 1	11	4424650	3200000	2090000	1910000	1650000	2340000	1700000	2090000
P21657	DAL81	Transcriptional activator protein DAL81	5			651878	549721	616685	325835	457134	647118
P53267	DAM1	DASH complex subunit DAM1	2	2159750	3990000	2060000	1840000	2060000	1510000	995944	1910000
P18962	DAP2	Dipeptidyl aminopeptidase B	6			21100000	21300000	12000000	11400000	14400000	8060000
Q12084	DAS2	Putative uridine kinase DAS2	3	560560	971647	923738	1160000	1100000	456139	814250	1010000
P32328	DBF20	Serine/threonine-protein kinase DBF20	4	5894790	4060000	3380000	5210000	4640000	4820000	6030000	4770000
P24784	DBP1	ATP-dependent RNA helicase DBP1	10	7406420	8500000	5010000	4440000	2710000	3540000	2570000	2010000
Q12389	DBP10	ATP-dependent RNA helicase DBP10	9	15563300	15300000	5980000	4960000	4320000	6450000	4530000	4560000
P24783	DBP2	ATP-dependent RNA helicase DBP2	20	43761500	42000000	19000000	16700000	15700000	29200000	20400000	16100000
P20447	DBP3	ATP-dependent RNA helicase DBP3	15	16266200	12400000	5680000	4480000	2860000	5110000	5480000	5090000
P20449	DBP5	ATP-dependent RNA helicase DBP5	12	20145800	16500000	24200000	31800000	30600000	27800000	35800000	46100000
P53734	DBP6	ATP-dependent RNA helicase DBP6	4	380130		506829	683444	576928	821006	814761	583393
P38719	DBP8	ATP-dependent RNA helicase DBP8	9	5647980	2680000	2130000	2010000	1650000	2930000	2460000	2280000
Q06218	DBP9	ATP-dependent RNA helicase DBP9	10	22278700	10400000	6550000	4740000	3420000	6200000	6620000	5440000
P06773	DCD1	Deoxycytidylate deaminase	4	614096	1120000	404517	542660	544603	670785	611717	725540
Q08558	DCI1	Delta(3,5)-Delta(2,4)-dienoyl-CoA isomerase	4	394997		609461	725597	368299	914244	869446	457019
Q06409	DCK1	DOCK-like protein 1	11	525990	1020000	1520000	1570000	1560000	1530000	1360000	1080000
P53550	DCP2	m7GpppN-mRNA hydrolase	10	1790010	543020	2020000	3060000	2900000	1870000	2410000	4080000
Q05924	DCR2	Phosphatase DCR2	3			998787	908953	787811	720154	652001	590711
Q12123	DCS2	Inactive diphosphatase DCS2	6	762472	692743	825036	853215	850378	486933	388164	503917
P40087	DDI1	DNA damage-inducible protein 1	3	223162	272647	710435	696335	769928	183598	202146	566200
Q99321	DDP1	Diphosphoinositol polyphosphate phosphohydrolase DDP1	9	23899300	11000000	7260000	3830000	2990000	6760000	3130000	3220000
P06634	DED1	ATP-dependent RNA helicase DED1	26	233547000	261000000	155000000	131000000	68300000	191000000	122000000	61400000
P38707	DED81	Asparagine--tRNA ligase, cytoplasmic	9	22710100	16700000	20800000	13800000	13300000	33800000	10200000	11300000
P35732	DEF1	RNA polymerase II degradation factor 1	3	6871660	3310000	3790000	2030000	1710000	4170000	2020000	2430000
P31115	DEG1	tRNA pseudouridine(38/39) synthase	6	4944680	808711	1060000	885412	354586	1240000	870841	491615
P31385	DEP1	Transcriptional regulatory protein DEP1	2			886430	819680	733842	1130000	1010000	694867
Q99288	DET1	Broad-range acid phosphatase DET1	3	4824370	4960000	2350000	2550000	2550000	1840000	1550000	1400000
Q12743	DFM1	DER1-like family member protein 1	9	7981960	10400000	23400000	23200000	18900000	18000000	17500000	21000000
Q08650	DGA1	Diacylglycerol O-acyltransferase 1	6	4865010	5360000	3770000	3530000	3740000	3580000	2750000	2720000
P32330	DGR2	2-deoxy-glucose resistant protein 2	3			148722	176442	130990	291496	243391	152969
P39517	DHH1	ATP-dependent RNA helicase DHH1	7	12971700	9950000	18500000	21600000	26400000	26300000	30200000	27900000
P36009	DHR2	Probable ATP-dependent RNA helicase DHR2	2	452353	362074	214497	212612	222503	376798	268596	263071
P38705	DIA4	Serine--tRNA ligase, mitochondrial	7	3313710	3030000	3470000	2790000	2710000	2480000	2070000	2160000
Q06143	DIC1	Mitochondrial dicarboxylate transporter	9	3363260	4760000	9580000	12100000	15100000	4940000	5850000	9480000
P69771	DID2	Vacuolar protein-sorting-associated protein 46	5	4246040	4630000	2730000	1520000	1780000	1630000	1130000	1510000
Q03063	DIG1	Down-regulator of invasive growth 1	14	13845900	19400000	21000000	22700000	18000000	18000000	15900000	17700000
P41819	DIM1	Dimethyladenosine transferase	10	15044800	5590000	4450000	4230000	3340000	7370000	8570000	5310000
P53388	DIP5	Dicarboxylic amino acid permease	4			1040000	1290000	1120000	1800000	2180000	1530000
Q08162	DIS3	Exosome complex exonuclease DIS3	5	334417	395162	364986	414089	357883	493601	366332	432798
P32891	DLD1	D-lactate dehydrogenase [cytochrome] 1, mitochondrial	5	813334	1080000	2050000	2080000	1890000	1360000	1590000	1420000
P46681	DLD2	D-2-hydroxyglutarate--pyruvate transhydrogenase DLD2	3	968635	1220000	672201	360879	865499	860298	866648	1130000
P39976	DLD3	D-2-hydroxyglutarate--pyruvate transhydrogenase DLD3	3			165934	211818	257715	149059	327888	376712
P53924	DMA2	E3 ubiquitin-protein ligase DMA2	4	994308		959106	1090000	1110000	932145	1060000	660354
P32660	DNF1	Phospholipid-transporting ATPase DNF1	17	1130160		2980000	3050000	2680000	2560000	2790000	3310000
Q12675	DNF2	Phospholipid-transporting ATPase DNF2	10			1260000	1220000	908921	873520	757848	1050000
Q12674	DNF3	Probable phospholipid-transporting ATPase DNF3	16	792885		1640000	1850000	1800000	1390000	1340000	1450000
P54861	DNM1	Dynamin-related protein DNM1	12	1661090	1540000	5090000	6190000	9440000	4780000	7740000	10500000
P33309	DOM34	Protein DOM34	4	1674870		1180000	1280000	1220000	2090000	2000000	1800000
Q03921	DOP1	Protein dopey	17			2800000	2690000	2590000	4050000	4070000	2180000
P40553	DOT5	Peroxiredoxin DOT5	8	3570020	2060000	1630000	1230000	1040000	1670000	1360000	1040000
P40059	DOT6	Transcriptional regulatory protein DOT6	4	489057	662640	280807	226168	154426	287988	220181	198121
P24482	DPB2	DNA polymerase epsilon subunit B	4	22987300		19900000	24000000	16800000	26300000	22500000	20200000
P27344	DPB3	DNA polymerase epsilon subunit C	4	814219		1780000	1820000	2350000	1010000	1380000	1790000
Q04603	DPB4	DNA polymerase epsilon subunit D	4	714870	898301	706187	1020000	778888	795622	1240000	1070000
P32461	DPH2	2-(3-amino-3-carboxypropyl)histidine synthase subunit 2	5	995281		1330000	1730000	2280000	1750000	2970000	3510000
P32469	DPH5	Diphthine methyl ester synthase	2	1184660		1250000	1300000	1200000	985980	1080000	1330000
Q12429	DPH6	Diphthine--ammonia ligase	2			270096	368177	379832	337790	355091	512128
Q05567	DPL1	Sphingosine-1-phosphate lyase	7	2469680	3030000	6220000	5260000	4860000	3640000	4160000	3810000
P14020	DPM1	Dolichol-phosphate mannosyltransferase	6	10125200	9880000	17400000	13800000	17800000	15100000	14600000	11500000
P04802	DPS1	Aspartate--tRNA ligase, cytoplasmic	15	12447800	6300000	14000000	14100000	10600000	20900000	16100000	10200000
P32892	DRS1	ATP-dependent RNA helicase DRS1	8	9458190	8400000	6280000	6240000	4220000	6520000	7510000	5910000
P39524	DRS2	Probable phospholipid-transporting ATPase DRS2	11			2360000	2280000	1870000	1930000	1770000	1700000
P40077	DSE1	Protein DSE1	2	934091	1700000	775760	735984	493686	388118	435481	320816
P38213	DSF2	Protein DSF2	8	1918920	1810000	1060000	1300000	872734	1380000	1660000	896077
P40568	DSN1	Kinetochore-associated protein DSN1	14	24867500	32000000	16500000	16100000	15800000	14200000	14500000	11700000
P07273	DST1	Transcription elongation factor S-II	11	11631700	2200000	3340000	2180000	1560000	5490000	2320000	1980000
Q07648	DTD1	D-aminoacyl-tRNA deacylase	2	3207920	3020000	4440000	3380000	3330000	5850000	3640000	4120000
Q99247	DUF1	DUB-associated factor 1	7	1009790	924697	2060000	1660000	1570000	1300000	1030000	1480000
P43616	DUG1	Cys-Gly metallodipeptidase DUG1	9	2181650		2230000	1780000	2140000	4740000	3350000	2950000
P38149	DUG2	Probable di- and tripeptidase DUG2	7	4526220	5030000	2950000	2550000	2210000	4100000	2630000	2500000
P39009	DUN1	DNA damage response protein kinase DUN1	2			730806	415966	801303		573389	736653
Q06063	DUS4	tRNA-dihydrouridine(20a/20b) synthase [NAD(P)+]	3	6935590	6520000	2910000	1550000	1250000	2120000	944910	1470000
P36022	DYN1	Dynein heavy chain, cytoplasmic	7			433921	481641	497940	405346	327016	502732
Q12432	EAF3	Chromatin modification-related protein EAF3	6	4938000	2100000	3000000	2900000	2790000	2560000	2370000	2420000
P36041	EAP1	Protein EAP1	11	30061300	31100000	21800000	16600000	23800000	18200000	15700000	14900000
P36049	EBP2	rRNA-processing protein EBP2	12	16589000	14800000	8260000	5940000	4230000	6720000	4370000	4720000
Q03466	EBS1	Nonsense-mediated mRNA decay factor EBS1	7			418735	449527	1220000	941143	1400000	744907
Q05871	ECI1	3,2-trans-enoyl-CoA isomerase	7	4144220	1830000	2720000	2980000	2260000	2170000	1700000	1670000
P39715	ECM1	Shuttling pre-60S factor ECM1	10	46496000	34400000	15300000	6030000	4680000	20000000	8550000	5570000
P38836	ECM14	Inactive metallocarboxypeptidase ECM14	3	5144780	3280000	2750000	2100000	1970000	5360000	2910000	2580000
Q04217	ECM16	Probable ATP-dependent RNA helicase DHR1	3	6723860		5200000	4910000	4010000	3610000	4450000
P38167	ECM21	Protein ECM21	5	952268		1310000	954703	1000000	586681	846741	745749
Q05958	ECM22	Sterol regulatory element-binding protein ECM22	3			193995	251559	232240	161688	221446	387826
P32525	ECM25	Protein ECM25	2	390499	390379	405088	418462	354467	496225	546408	415525
P38737	ECM29	Proteasome component ECM29	28	1474920	2290000	5480000	7260000	8470000	5170000	6040000	8030000
Q99252	ECM3	Protein ECM3	2	61703		329670	364888	375463	147698	192913	247472
Q06673	ECM30	Protein ECM30	8	1059310	1900000	2310000	2460000	2460000	2610000	2040000	2380000
P38122	ECM31	3-methyl-2-oxobutanoate hydroxymethyltransferase	3			209019	148849	147925	436767	292711	195261
P38248	ECM33	Cell wall protein ECM33	3	6541910	5410000	7630000	6470000	7000000	12200000	10200000	5790000
P36156	ECM4	Glutathione S-transferase omega-like 2	2			151499	264886	252382	251293	126512	221553
Q03214	ECM5	Protein ECM5	4			182162	250450	271878	222331	295197	313852
P53080	EDC1	Enhancer of mRNA-decapping protein 1	4	6771320	7020000	4220000	2710000	2000000	1230000	2090000	2050000
P39998	EDC3	Enhancer of mRNA-decapping protein 3	10	2999400	2790000	5390000	5400000	5610000	4440000	5880000	5060000
P34216	EDE1	EH domain-containing and endocytosis protein 1	5		339649	331008	203331	255346	169066	215142	213446
P38073	EDS1	Transcriptional regulatory protein EDS1	2	21130		23435.4	19485.3	16540.3	20851.6	15865.8
P32471	EFB1	Elongation factor 1-beta	5	3419700	656496	3250000	2410000	930731	1790000	1400000	815883
P38732	EFM1	Protein-lysine N-methyltransferase EFM1	2	998675		800680	661129	714962	1000000	1630000	1340000
Q03653	EFR3	Protein EFR3	11	9350510	9790000	10700000	11400000	10000000	7250000	7690000	8450000
P32324	EFT1	Elongation factor 2	25	29210100	25000000	33900000	30600000	31200000	47200000	44100000	34800000
Q02642	EGD1	Nascent polypeptide-associated complex subunit beta-1	3	5045100	6940000	4980000	2110000	2240000			659113
P38879	EGD2	Nascent polypeptide-associated complex subunit alpha	5	79819800	53700000	60100000	27200000	22600000	24800000	19900000	24000000
P28817	EHD3	3-hydroxyisobutyryl-CoA hydrolase, mitochondrial	2	359714		256320	426421	258231		193718
P38295	EHT1	Medium-chain fatty acid ethyl ester synthase/esterase 2	3		2180000	1560000	1760000	1950000	1570000	1490000	1820000
Q05050	EIS1	Eisosome protein 1	24	8454450	7780000	7810000	5610000	6450000	6190000	3960000	6790000
P39540	ELO1	Elongation of fatty acids protein 1	2	1807800	1870000	5230000	4990000	5410000	6990000	8380000	3420000
P25358	ELO2	Elongation of fatty acids protein 2	2	3159790		9610000	10900000	11400000	5580000	9070000	4600000
P40319	ELO3	Elongation of fatty acids protein 3	2	3332480	4260000	14600000	13900000	11800000	8150000	9210000	10700000
P42935	ELP2	Elongator complex protein 2	3	563178	630893	558254	512134	383554	620755	486063	731110
Q02908	ELP3	Elongator complex protein 3	3	1092490	1270000	888038	740689	648238	746283	644745	786694
Q02884	ELP4	Elongator complex protein 4	9	1952100	1350000	1580000	1530000	1080000	1840000	1210000	786438
P25574	EMC1	ER membrane protein complex subunit 1	3			563509	516424	515979		387040	460310
P53073	EMC4	ER membrane protein complex subunit 4	4			2240000	2860000	2600000	633589	1740000	1660000
P40540	EMC5	ER membrane protein complex subunit 5	3			1360000	1210000	644836	1200000	1720000	740678
Q04409	EMI2	Putative glucokinase-2	7	2315340	1840000	1470000	1620000	1270000	2610000	2800000	1240000
Q12396	EMP46	Protein EMP46	5			1710000	2090000	1750000	282853	614755	680852
P43555	EMP47	Protein EMP47	8	3162710	3310000	14100000	16800000	20100000	6930000	9950000	11700000
P32802	EMP70	Transmembrane 9 superfamily member 1	2		1520000	7760000	8320000	6500000	5710000	8090000	6880000
P42842	EMW1	Essential for maintenance of the cell wall protein 1	17	5249990	8110000	8920000	8640000	7800000	9160000	9060000	10200000
P13587	ENA1	Sodium/potassium exporting P-type ATPase 1	8			2660000	2970000	2910000	2380000	3630000	3150000
P00924	ENO1	Enolase 1	18	71470000	56200000	45800000	41600000	62500000	36300000	34000000	29200000
P00925	ENO2	Enolase 2	5	19936900	23400000	13600000	12700000	17600000	18300000	12900000	17600000
P38333	ENP1	Essential nuclear protein 1	10	6148750	4120000	4520000	4500000	5260000	7230000	6980000	6730000
P48234	ENP2	Ribosome biogenesis protein ENP2	2	579088	694213	919464	559535	478558	733796	462059	455403
Q03769	ENT5	Epsin-5	3	58541200	33000000	23900000	19400000	12800000	22000000	10900000	14800000
P53246	ENV11	Late endosome and vacuole interface protein 11	5			4400000	4750000	5860000	4910000	5760000	6070000
P53938	EOS1	N-glycosylation protein EOS1	2			173101	250752	102492	297998	340155	140228
P43572	EPL1	Enhancer of polycomb-like protein 1	4	477394		575913	585881	315861	752616	622094	464881
P40557	EPS1	ER-retained PMA1-suppressing protein 1	20	4846570	2990000	12500000	11300000	9810000	11600000	13300000	8740000
P22140	EPT1	Choline/ethanolaminephosphotransferase 1	2			257265	308052	208569	112818	206271	171165
Q04660	ERB1	Ribosome biogenesis protein ERB1	4	1436740		876078	906517	726452	801008	711911
P32476	ERG1	Squalene epoxidase ERG1	5	1122720	1140000	3090000	2490000	2380000	2100000	2310000	2280000
P41338	ERG10	Acetyl-CoA acetyltransferase	4	805646		376437	390615	430622	509932	578932	504705
P10614	ERG11	Lanosterol 14-alpha demethylase CYP51	4			1240000	1210000	1600000	709730	741432	1050000
P54839	ERG13	Hydroxymethylglutaryl-CoA synthase	6	4384560	4370000	3520000	3760000	4320000	4310000	3020000	3640000
P08524	ERG20	Farnesyl pyrophosphate synthase	6	2171630	2400000	1850000	1620000	1940000	1480000	1350000	1580000
P53199	ERG26	Sterol-4-alpha-carboxylate 3-dehydrogenase ERG26, decarboxylating	7	14978100	23100000	16800000	14300000	15500000	15100000	12800000	9630000
Q12452	ERG27	3-keto-steroid reductase ERG27	3	702868	1190000	980213	985814	1700000	839519	764342	1770000
P40030	ERG28	Ergosterol biosynthetic protein 28	3	50925000	38100000	160000000	142000000	124000000	93300000	89200000	56400000
P40207	ERG29	Ergosterol biosynthesis protein 29	9	2177470	2240000	3690000	3290000	3280000	2900000	3250000	2510000
P32353	ERG3	Delta(7)-sterol 5(6)-desaturase ERG3	9	2473040		15800000	18900000	16800000	9670000	11600000	5070000
P25340	ERG4	Delta(24(24(1)))-sterol reductase ERG4	5	8085410	7190000	18300000	21300000	18000000	16200000	18500000	16900000
P54781	ERG5	C-22 sterol desaturase ERG5	10	6263680	3430000	7000000	5490000	3490000	4220000	2710000	2320000
P25087	ERG6	Sterol 24-C-methyltransferase ERG6	5	2246570	1930000	2760000	2730000	2900000	1560000	2090000	2390000
P29704	ERG9	Squalene synthase ERG9	5	816478	628005	2480000	2240000	1870000	2160000	2180000	1630000
P43613	ERJ5	ER-localized J domain-containing protein 5	7	21557300	10900000	8780000	8190000	6670000	10500000	9330000	6050000
Q05359	ERP1	Protein ERP1	7	3974730	4070000	25100000	22800000	17900000	13000000	19200000	13600000
P39704	ERP2	Protein ERP2	2			563233	439251	301161	432592	498373	393075
Q12403	ERP3	Protein ERP3	2			96645.7	188371	152501	452974	602178
Q12450	ERP4	Protein ERP4	5			3490000	3760000	2360000	1970000	4870000	742880
P53198	ERP6	Protein ERP6	3	625921		1640000	1470000	1330000	1200000	1400000	1070000
Q12284	ERV2	FAD-linked sulfhydryl oxidase ERV2	7	3855580	3050000	8770000	8620000	5750000	6230000	7020000	4480000
P54837	ERV25	Endoplasmic reticulum vesicle protein 25	6	3710510	4260000	16200000	14200000	12200000	10200000	14400000	10400000
P53337	ERV29	ER-derived vesicles protein ERV29	2	5414480	4020000	15800000	14600000	11900000	14800000	15900000	12400000
Q04651	ERV41	ER-derived vesicles protein ERV41	6	1217840	1910000	6230000	5460000	3830000	5130000	6240000	5080000
P39727	ERV46	ER-derived vesicles protein ERV46	5	2297610	1040000	5990000	6630000	5230000	4680000	6180000	3510000
P53918	ESBP6	Uncharacterized transporter ESBP6	3			4950000	3990000	4450000	5340000	4530000	2290000
Q06344	ESF1	Pre-rRNA-processing protein ESF1	5	1193860		1160000	759341	691756	1020000	794546	748634
P53743	ESF2	Pre-rRNA-processing protein ESF2	3	1613900	701003	675824	441623	316582	847379	469459	533362
P40456	ESL1	EST/SMG-like protein 1	2			1550000	1510000	1180000	1300000	1090000	1230000
P36168	ESL2	EST/SMG-like protein 2	9		3890000	6100000	7580000	7140000	5830000	6630000	8030000
P38071	ETR1	Enoyl-[acyl-carrier-protein] reductase, mitochondrial	3	931538		587508	778580	732258	583633	499174	572005
Q08421	ETT1	Enhancer of translation termination 1	5			1390000	1490000	2370000	1150000	1300000	1650000
Q04461	EUC1	Transcription factor-like protein EUC1	2			3660000	3420000	3870000	3240000	3010000	3790000
P32474	EUG1	Protein disulfide-isomerase EUG1	2	1174510		1450000	2820000	4210000	983660	1880000	2860000
P19658	EXO70	Exocyst complex component EXO70	3			558440	995081	961553	648379	491207	520447
P38261	EXO84	Exocyst complex component EXO84	5	893198		667855	669742	658186	721544	755103	681848
P30624	FAA1	Long-chain-fatty-acid--CoA ligase 1	18	18648900	19500000	20100000	20000000	17700000	16700000	16700000	16300000
P39518	FAA2	Long-chain-fatty-acid--CoA ligase 2	9	4992280	3330000	5130000	5640000	4960000	3850000	3500000	2920000
P39002	FAA3	Long-chain-fatty-acid--CoA ligase 3	6	1757640	708886	711955	884451	777321	1110000	987163	1350000
P47912	FAA4	Long-chain-fatty-acid--CoA ligase 4	10	9600690	11500000	15300000	21400000	25200000	15900000	15300000	18800000
P34756	FAB1	1-phosphatidylinositol 3-phosphate 5-kinase FAB1	13			1270000	1370000	1510000	1240000	1330000	1050000
P40546	FAF1	Protein FAF1	2	3727760	2010000	1510000	1040000	794336	1510000	1020000	990160
P21268	FAR1	Cyclin-dependent kinase inhibitor FAR1	3		1960000	2520000	2390000	3370000	1340000	1950000	2050000
Q06001	FAR10	Factor arrest protein 10	8	1746980	882756	2900000	3500000	3550000	3390000	2310000	3220000
P53917	FAR11	Factor arrest protein 11	2	449363		2170000	1830000	2430000	1550000	1590000	2670000
Q05040	FAR8	Factor arrest protein 8	10	995040		2300000	2360000	2050000	2960000	3030000	2340000
P07149	FAS1	Fatty acid synthase subunit beta	52	39840700	43600000	29600000	27600000	29300000	39700000	31500000	33700000
P19097	FAS2	Fatty acid synthase subunit alpha	63	202295000	228000000	169000000	151000000	170000000	223000000	179000000	167000000
P14540	FBA1	Fructose-bisphosphate aldolase	9	39932900	39000000	23600000	24900000	28200000	28200000	19800000	21400000
P32604	FBP26	Fructose-2,6-bisphosphatase	7	1038140		3120000	2760000	2550000	2520000	2100000	2480000
Q12035	FCF2	rRNA-processing protein FCF2	7	19674000	11200000	6150000	4410000	3510000	8800000	6860000	4550000
Q03254	FCP1	RNA polymerase II subunit A C-terminal domain phosphatase	3			536482	456683	392196		576186
P17064	FCY2	Purine-cytosine permease FCY2	3			1160000	1130000	1080000	1260000	1270000	834357
Q08911	FDH1	Formate dehydrogenase 1	4	6564380	7310000	3240000	3280000	5540000	3640000	2830000	3980000
P40988	FET4	Low-affinity Fe(2+) transport protein	3			303317	333551	259839	934576	480839	782762
P43561	FET5	Iron transport multicopper oxidase FET5	2			983425	730046	544762	899878	1110000
P45976	FIP1	Pre-mRNA polyadenylation factor FIP1	3	1637510	2070000	1820000	1270000	1260000	1910000	1420000	1310000
P40515	FIS1	Mitochondrial fission 1 protein	6	3750400	2840000	3520000	3020000	1500000	2060000	2330000	971736
P40466	FKH1	Fork head protein homolog 1	3	433145		656297	414172	497733	761809	931143	734536
P41813	FKH2	Fork head protein homolog 2	5	2561540		2060000	2090000	2230000	2900000	4130000	3210000
P38631	FKS1	1,3-beta-glucan synthase component FKS1	21	25219600	17900000	27700000	31500000	26600000	42300000	40300000	35300000
Q08967	FLC1	Flavin carrier protein 1	2			2100000	2080000	2320000		1500000
P39719	FLC2	Flavin carrier protein 2	6			5950000	6860000	5910000	6450000	6670000	4800000
P53121	FLC3	Putative flavin carrier protein 3	2			943189	600465	533376	385533	379678	290047
P40464	FLX1	Mitochondrial FAD carrier protein FLX1	5	2119880	2750000	4380000	4920000	3760000	5430000	5660000	4530000
Q03778	FMN1	Riboflavin kinase	2			2030000	2180000	1250000	1450000	1400000	1260000
P40098	FMP10	Uncharacterized mitochondrial membrane protein FMP10	20	53404700	48300000	44800000	40700000	37900000	44600000	33000000	33200000
Q08023	FMP25	Protein FMP25, mitochondrial	5	1891060	1160000	1600000	1310000	886514	1290000	876512	1170000
Q06179	FMP27	Protein FMP27, mitochondrial	13			5740000	6490000	6270000	6780000	5670000	5440000
Q02883	FMP30	N-acyl-phosphatidylethanolamine-hydrolyzing phospholipase D, mitochondrial	2	470040		850366	643260	630559	1730000	1740000	1150000
Q04991	FMP42	Protein FMP42	2			92697.1	147523	132272	110045	158396	83005.7
P40008	FMP52	Protein FMP52, mitochondrial	10	180371000	268000000	86900000	76500000	76000000	111000000	81000000	57500000
P53848	FOL1	Folic acid synthesis protein FOL1	3	629203		475574	344951	393523	671613	518941	526702
P51601	FOL2	GTP cyclohydrolase 1	5	2727770	2910000	2640000	1760000	1940000	3640000	2410000	1550000
Q02207	FOX2	Peroxisomal hydratase-dehydrogenase-epimerase	16	8878440	5760000	5720000	5480000	4400000	4190000	3280000	3250000
P53739	FPK1	Flippase kinase 1	6	924674	744908	1280000	1350000	1050000	1150000	870711	787721
P20081	FPR1	FK506-binding protein 1	3	6196600	9890000	4950000	5870000	5260000	3140000	3980000	5410000
P38911	FPR3	Peptidyl-prolyl cis-trans isomerase	5	34882800	16500000	11300000	9720000	6300000	11900000	9760000	8480000
P23900	FPS1	Glycerol uptake/efflux facilitator protein	5			693915	608313	294002	418767	363995	357003
Q07825	FRA1	Putative Xaa-Pro aminopeptidase FRA1	6	6427780	7570000	3530000	4010000	3010000	5020000	3810000	3030000
P15624	FRS1	Phenylalanine--tRNA ligase beta subunit	3	1898560	1430000	1360000	1830000	1520000	1370000	1570000	1420000
P15625	FRS2	Phenylalanine--tRNA ligase alpha subunit	10	2772100	2770000	5100000	4740000	5270000	5450000	6340000	6580000
Q99332	FRT1	Protein HPH1	6	396255		925026	1030000	898871	863072	833059	915875
Q12029	FSF1	Sideroflexin FSF1	6	6628890	7190000	8460000	9720000	8840000	7590000	6790000	7400000
P38777	FSH1	Family of serine hydrolases 1	2	3012220	1800000	2930000	1770000	1690000	3180000	1230000	1190000
Q99369	FSH3	Family of serine hydrolases 3	2	96518		84141.9	54545.9	77609.2	88129.3	61550	41975.3
P38310	FTH1	Iron transporter FTH1	8			59600000	75100000	50900000	62000000	48200000	52100000
P40088	FTR1	Plasma membrane iron permease	2			2340000	2920000	2800000	2840000	3890000	3000000
P38196	FUI1	Uridine permease	3			1920000	2340000	2650000	2630000	3000000	3870000
P08417	FUM1	Fumarate hydratase, mitochondrial	7	33394800	47600000	20400000	16800000	16700000	9390000	9470000	10100000
P39730	FUN12	Eukaryotic translation initiation factor 5B	17	16852100	16500000	13100000	10700000	7200000	11700000	11100000	9110000
P31381	FUN26	Nucleoside transporter FUN26	2			1320000	1510000	1430000	1380000	1180000	1220000
P31380	FUN30	ATP-dependent helicase FUN30	9	3270240	6100000	2840000	2480000	1810000	1950000	1860000	1830000
P18562	FUR1	Uracil phosphoribosyltransferase	5	8313340	16900000	7360000	6510000	5580000	15700000	9860000	8860000
P16892	FUS3	Mitogen-activated protein kinase FUS3	5	5485940	4250000	2940000	2380000	1850000	2160000	1110000	785148
P38783	FYV4	Protein FYV4, mitochondrial	7	458366000	233000000	162000000	61700000	39200000	141000000	54000000	35800000
P53913	FYV6	Protein FYV6	5	1537110		262160	77593.2	134076	942129	100624
Q12247	FYV7	rRNA-processing protein FYV7	4	5765050	5100000	2330000	2830000	1630000	3750000	5140000	3670000
P32805	FZF1	Zinc finger protein FZF1	3	4068760	1870000	1280000	665615	832630	1330000	933862	636337
P38297	FZO1	Mitofusin FZO1	8	421423		1290000	1170000	1030000	1410000	1130000	1130000
P28006	GAC1	Serine/threonine-protein phosphatase 1 regulatory subunit GAC1	2			141955	151079	137352	96055.9	95111.8	87799.1
Q04792	GAD1	Glutamate decarboxylase	6	1335270		2190000	1910000	1920000	1290000	1160000	1260000
P04385	GAL1	Galactokinase	13	22520300	17600000	32500000	32300000	31200000	63900000	62500000	33800000
P04397	GAL10	Bifunctional protein GAL10	20	37307200	36900000	35400000	37100000	31700000	60300000	50100000	39000000
P19659	GAL11	Mediator of RNA polymerase II transcription subunit 15	33	56029400	70600000	45100000	40700000	37500000	51300000	42500000	42000000
P13181	GAL2	Galactose transporter	5	17493400	17600000	35100000	38000000	36200000	43800000	46400000	37700000
P04386	GAL4	Regulatory protein GAL4	3			456107	557569	636673	289301	307057	448585
P08431	GAL7	Galactose-1-phosphate uridylyltransferase	10	34522600	47400000	44500000	46200000	47300000	45000000	37700000	47500000
P04387	GAL80	Galactose/lactose metabolism regulatory protein GAL80	4	6496420	9220000	5350000	4670000	5820000	5800000	4060000	4630000
P19145	GAP1	General amino-acid permease GAP1	6	1240750	1210000	1870000	1570000	1930000	3780000	4140000	2190000
P22146	GAS1	1,3-beta-glucanosyltransferase GAS1	5	2543100		4000000	4260000	5380000	3330000	3500000	4300000
Q08193	GAS5	1,3-beta-glucanosyltransferase GAS5	2	189095		266066	452645	171739	408393	293380	204835
P43574	GAT1	Transcriptional regulatory protein GAT1	6	3598180	4560000	3970000	4660000	3430000	3620000	4340000	3420000
P09032	GCD1	Translation initiation factor eIF-2B subunit gamma	7	2813160		4510000	5360000	4620000	6820000	6170000	5480000
P32481	GCD11	Eukaryotic translation initiation factor 2 subunit gamma	11	39587900	32700000	32900000	30900000	30300000	34200000	31100000	35900000
P46959	GCD14	tRNA (adenine(58)-N(1))-methyltransferase catalytic subunit TRM61	3	994021	586154	686531	542768	822809	1410000	902339	934328
P12754	GCD2	Translation initiation factor eIF-2B subunit delta	6	8171320	5640000	3340000	2340000	2150000	3170000	2110000	2360000
P32501	GCD6	Translation initiation factor eIF-2B subunit epsilon	9	6781040	6300000	8550000	8070000	9870000	11500000	12300000	9390000
P32502	GCD7	Translation initiation factor eIF-2B subunit beta	4	2797280	2300000	5240000	6680000	5700000	9600000	9750000	5310000
P33892	GCN1	eIF-2-alpha kinase activator GCN1	45	1944540	2570000	6950000	7530000	9640000	7290000	6410000	9190000
P15442	GCN2	eIF-2-alpha kinase GCN2	5			1320000	1200000	1290000	1020000	945860	1080000
P43535	GCN20	Protein GCN20	17	8139550	3160000	2210000	2270000	1420000	4040000	3690000	1900000
P14741	GCN3	Translation initiation factor eIF-2B subunit alpha	4	2595790	5090000	5870000	6090000	6940000	8620000	7440000	8600000
Q03330	GCN5	Histone acetyltransferase GCN5	2			279632	224176	222137	576490	513066	187008
P07261	GCR1	Glycolytic genes transcriptional activator GCR1	6			3510000	5300000	4570000	3100000	4080000	4460000
Q01722	GCR2	Glycolytic genes transcriptional activator GCR2	3	673225		660373	833623	803519	784203	866281	747306
P48015	GCV1	Aminomethyltransferase, mitochondrial	2	1188110	188090	673265	374437	969149	501132	145217
P14065	GCY1	Glycerol 2-dehydrogenase (NADP(+))	4	2405120	2340000	2260000	1790000	3060000	1220000	913522	1300000
P32621	GDA1	Guanosine-diphosphatase	3	847040	917668	3420000	3820000	2490000	2200000	2590000	2450000
Q06625	GDB1	Glycogen debranching enzyme	5	578054	326301	1040000	1070000	973081	679627	599800	803182
Q02979	GDE1	Glycerophosphocholine phosphodiesterase GDE1	9	1610240	1250000	2320000	2380000	2520000	1810000	1570000	2060000
P07262	GDH1	NADP-specific glutamate dehydrogenase 1	11	10395100	12300000	18700000	13000000	14800000	36200000	16300000	20900000
P33327	GDH2	NAD-specific glutamate dehydrogenase	17	2778710	2850000	4210000	4700000	5360000	4430000	4380000	5670000
P39958	GDI1	Rab GDP-dissociation inhibitor	4	2139270	1970000	1070000	1100000	1560000	1270000		789020
P47102	GEA1	ARF guanine-nucleotide exchange factor 1	6			1330000	1860000	3150000	1060000	1470000	2270000
P39993	GEA2	ARF guanine-nucleotide exchange factor 2	8			2090000	2230000	2850000	2330000	2080000	2990000
P39722	GEM1	Mitochondrial Rho GTPase 1	6	1424770	1820000	2450000	2540000	2280000	3710000	2810000	2000000
Q08622	GEP3	Genetic interactor of prohibitins 3, mitochondrial	6	1937290	1190000	1070000	720537	530775	1440000	750767	692243
Q12393	GEP5	Genetic interactor of prohibitin 5, mitochondrial	5	526388	812331	1200000	1540000	1320000	1590000	1620000	1350000
P53171	GEP7	Genetic interactor of prohibitin 7, mitochondrial	3			6190000	5950000	4010000	3140000	5880000	2370000
P53192	GET1	Golgi to ER traffic protein 1	4			1290000	1600000	1200000	924313	1010000	759570
Q12154	GET3	ATPase GET3	5		619862	2350000	3240000	2340000	2440000	3360000	2730000
Q12125	GET4	Golgi to ER traffic protein 4	3	2204970	2440000	5230000	3670000	4890000	2810000	2220000	4030000
P14742	GFA1	Glutamine--fructose-6-phosphate aminotransferase [isomerizing]	15	11693200	9720000	13100000	10800000	14600000	15900000	17700000	10600000
Q04839	GFD1	mRNA transport factor GFD1	3	1911590	535226	525216	357900	198116	337049	530114	481270
Q06336	GGA1	ADP-ribosylation factor-binding protein GGA1	24	94066300	112000000	56700000	44700000	40400000	77600000	43300000	42300000
P38817	GGA2	ADP-ribosylation factor-binding protein GGA2	13	44702300	63500000	25200000	21100000	11700000	27100000	17000000	15600000
P38988	GGC1	Mitochondrial GTP/GDP carrier protein 1	11	69654600	69700000	87600000	88000000	83700000	79400000	69700000	70300000
Q06648	GIC2	GTPase-interacting component 2	2	795010	672340	713669	699726	485589	558254	437557	579791
P40208	GID8	Glucose-induced degradation protein 8	3	2381990	2400000	3190000	2420000	3200000	1660000	1970000	1950000
Q12263	GIN4	Serine/threonine-protein kinase GIN4	10	519398		390239	463131	415857	519807	354656	446257
P40036	GIP2	GLC7-interacting protein 2	10	10127700	6110000	4970000	3290000	2710000	2820000	1830000	1930000
Q03016	GIP3	GLC7-interacting protein 3	3		214295	206771	181768	179059	160462	120136	225701
P39732	GIP4	GLC7-interacting protein 4	13	18822000	21800000	28500000	37500000	33000000	25600000	23500000	27000000
Q03768	GIR2	Protein GIR2	4	1823880	2710000	4460000	5830000	6540000	5690000	8450000	8100000
Q03833	GIS1	Transcriptional activator/repressor GIS1	9	9054830	2220000	3340000	3470000	2660000	3450000	4210000	2520000
Q04233	GIS4	Protein GIS4	4	726137	624056	406850	348566	330059	392657	377857	368682
P32775	GLC3	1,4-alpha-glucan-branching enzyme	3	305656		180760	206522	230856	123921	83508	92889.1
Q12315	GLE1	mRNA export factor GLE1	4			858842	645980	785724	903327	1290000	690842
P40066	GLE2	mRNA export factor GLE2	9	6956810	3440000	5020000	5420000	3920000	7730000	6630000	3920000
P17709	GLK1	Glucokinase-1	5	3767980	3910000	2410000	2490000	2750000	3520000	2470000	2560000
P32288	GLN1	Glutamine synthetase	6	5173020	7540000	5830000	4750000	4930000	8860000	5370000	7280000
P18494	GLN3	Nitrogen regulatory protein GLN3	5	4683920	5320000	3550000	3200000	3500000	3660000	2920000	3800000
P13188	GLN4	Glutamine--tRNA ligase	15	3129040	1790000	2820000	1470000	1320000	2810000	1030000	1290000
P38682	GLO3	ADP-ribosylation factor GTPase-activating protein GLO3	11	11924100	9680000	15900000	12400000	14600000	11000000	11100000	13900000
Q12320	GLO4	Hydroxyacylglutathione hydrolase, mitochondrial	4	11243800	14300000	5160000	4960000	2410000	4180000	2040000	2740000
P41921	GLR1	Glutathione reductase	2	1477710	2360000	1660000	1420000	1610000	1290000	1140000	1920000
Q12680	GLT1	Glutamate synthase [NADH]	10	866612000	865000000	342000000	203000000	235000000	592000000	294000000	203000000
P37303	GLY1	Low specificity L-threonine aldolase	3	463004	474788	413944	440716	373691	611647	544023	465857
P38720	GND1	6-phosphogluconate dehydrogenase, decarboxylating 1	13	11012500	5610000	6780000	6100000	8250000	8650000	7350000	5860000
P53319	GND2	6-phosphogluconate dehydrogenase, decarboxylating 2	2	572223		369255	295111	375783	442943	336745	353372
P48813	GNP1	High-affinity glutamine permease	15	2301640	3400000	9640000	12400000	10600000	8750000	13700000	11200000
Q12096	GNT1	Glucose N-acetyltransferase 1	8	224757		1410000	1670000	1350000	2600000	2840000	1470000
P53839	GOR1	Glyoxylate reductase 1	3	293175	268265	297980	284997	402687	259451	216402	314297
P38736	GOS1	Golgi SNAP receptor complex member 1	8	1123020	1180000	4670000	4230000	2670000	3530000	4200000	2810000
P08539	GPA1	Guanine nucleotide-binding protein alpha-1 subunit	7	413881		1970000	1640000	3420000	1240000	930606	992998
P10823	GPA2	Guanine nucleotide-binding protein alpha-2 subunit	10	3532110	4270000	6420000	7800000	9890000	4970000	5780000	7080000
Q08886	GPB1	Guanine nucleotide-binding protein subunit beta 1	5	425353		753948	644306	702704	660436	637873	658196
P39717	GPB2	Guanine nucleotide-binding protein subunit beta 2	6	2069410	1850000	2020000	2100000	2140000	1660000	1420000	1500000
Q00055	GPD1	Glycerol-3-phosphate dehydrogenase [NAD(+)] 1	2	1233040	1660000	815381	634764	1060000	1080000	656618	701566
P41911	GPD2	Glycerol-3-phosphate dehydrogenase [NAD(+)] 2, mitochondrial	5	3229900	2370000	3420000	3270000	3200000	1920000	2540000	2260000
P53130	GPG1	Heterotrimeric G protein gamma subunit GPG1	2	792423		1880000	2590000	2190000	2160000	2350000	957297
P06738	GPH1	Glycogen phosphorylase	14	4077380	2870000	3830000	3990000	3470000	4320000	3460000	3120000
P23797	GPI12	N-acetylglucosaminyl-phosphatidylinositol de-N-acetylase	4	20299200	15800000	34300000	31500000	31100000	39800000	45000000	36700000
P53961	GPI15	Phosphatidylinositol N-acetylglucosaminyltransferase subunit GPI15	2			294676	535017	350099		433722
Q04080	GPI17	GPI transamidase component GPI17	2			567463	741363	492073	387901	808986	272856
P00950	GPM1	Phosphoglycerate mutase 1	16	32363700	19500000	18100000	15800000	20400000	17800000	14400000	10900000
Q08726	GPN2	GPN-loop GTPase 2	4	1334650		1200000	736945	659377	1150000	565750
P40106	GPP2	Glycerol-1-phosphate phosphohydrolase 2	3	1887010	2680000	1750000	2230000	1690000	1270000	925723	1290000
Q12361	GPR1	G protein-coupled receptor GPR1	2			61721.8	104709	135036	125319	131794	165970
P36148	GPT2	Glycerol-3-phosphate O-acyltransferase 2	16	5005150	4170000	13900000	11900000	12600000	11300000	11500000	6110000
P38715	GRE3	NADPH-dependent aldose reductase GRE3	2	433426		227791	178371	346958	235605	152580	250036
Q04410	GRH1	GRASP65 homolog protein 1	3	624444		732644	1220000	1060000	1170000	1450000	1840000
P24814	GRR1	SCF E3 ubiquitin ligase complex F-box protein GRR1	7			509119	652321	638356	434841	574585	534203
P38088	GRS1	Glycine--tRNA ligase 1, mitochondrial	17	39016000	21900000	22900000	13900000	15700000	25200000	11400000	13300000
P17695	GRX2	Glutaredoxin-2	5	2895730	2780000	6540000	7480000	6800000	2580000	4820000	3890000
P38068	GRX7	Monothiol glutaredoxin-7	4	7562980	6940000	11600000	10500000	9580000	6610000	8400000	7610000
P40989	GSC2	1,3-beta-glucan synthase component GSC2	5	663935	342165	928872	857803	1010000	937236	923115	964694
Q04697	GSF2	Glucose-signaling factor 2	13	8368980	9000000	37400000	34300000	29400000	31300000	35700000	27300000
P32835;P32836	GSP1;GSP2	GTP-binding nuclear protein GSP1/CNR1	8	306746000	302000000	129000000	125000000	94400000	103000000	62000000	59400000
P23337	GSY1	Glycogen [starch] synthase isoform 1	10	1830760		4930000	5450000	6170000	5150000	5070000	4270000
P53290	GTR2	GTP-binding protein GTR2	2	15602500	19300000	16000000	17600000	15400000	10000000	11100000	13400000
P40956	GTS1	Protein GTS1	8	15666900	6610000	5850000	3630000	3200000	8960000	3730000	3550000
P40582	GTT1	Glutathione S-transferase 1	3	641341	595684	520340	483124	311125	363225	314549	301799
P38625	GUA1	GMP synthase [glutamine-hydrolyzing]	9	3839200	4370000	5480000	4520000	5050000	5640000	4770000	6890000
P53154	GUP1	Membrane-bound O-acyltransferase GUP1	4		1790000	4090000	5150000	4410000	2360000	3020000	2860000
P46655	GUS1	Glutamate--tRNA ligase, cytoplasmic	31	40827700	16900000	21000000	17000000	17300000	27400000	18400000	16500000
P32190	GUT1	Glycerol kinase	14	12191700	11000000	8640000	10300000	8150000	8300000	9530000	6860000
P32191	GUT2	Glycerol-3-phosphate dehydrogenase, mitochondrial	17	6135640	6890000	8690000	9190000	7650000	5800000	4940000	4950000
P40531	GVP36	Protein GVP36	7	2520830	2810000	3090000	3920000	6250000	1990000	3130000	7270000
Q04322	GYL1	Probable GTPase-activating protein GYL1	2			674049	962600	1110000	486166		660485
Q08484	GYP1	GTPase-activating protein GYP1	19	40955700	67000000	27300000	31200000	25500000	26200000	29600000	20400000
Q12344	GYP5	GTPase-activating protein GYP5	6			1630000	2080000	2600000	1660000	1790000	2320000
P32806	GYP6	GTPase-activating protein GYP6	2			848142	1400000	1570000	711226	1030000	2190000
P48365	GYP7	GTPase-activating protein GYP7	4	200468		743611	1540000	2520000	454762	1130000	2410000
Q12753	HAA1	Transcriptional activator HAA1	5	14930400	10200000	3750000	3270000	2630000	4100000	2290000	3090000
P38970	HAL5	Serine/threonine-protein kinase HAL5	7	657899		863302	834677	761420	784422	756335	575194
Q12180	HAL9	Halotolerance protein 9	3	963607		1070000	1440000	1130000	405777	785380	760438
P0CE41	HAP1	Heme-responsive zinc finger transcription factor HAP1	6			690030	764599	324581	474651	424168	327971
P06774	HAP2	Transcriptional activator HAP2	2	12822500	9540000	3960000	3200000	2510000	3690000	2510000	2230000
Q03532	HAS1	ATP-dependent RNA helicase HAS1	12	4306310	1890000	2240000	1930000	1440000	2710000	2450000	1680000
P39984	HAT2	Histone acetyltransferase type B subunit 2	2			404810	308137	455158	383393	194763	548512
P32769	HBS1	Elongation factor 1 alpha-like protein	8	1150060	1110000	1140000	758756	593736	1140000	542353	703010
Q07653	HBT1	Protein HBT1	3	192392	196506	312851	258248	211847			138635
P20448	HCA4	ATP-dependent RNA helicase HCA4	4	626380		428242	412009	490118	512258	735998	450580
P53834	HCH1	Hsp90 co-chaperone HCH1	3	1229280	1350000	1210000	1930000	2330000	893184	1460000	1990000
Q05775	HCR1	Eukaryotic translation initiation factor 3 subunit J	4	3153880	1220000	1500000	792082	586078	1630000	471603	627563
P34243	HCS1	DNA polymerase alpha-associated DNA helicase A	4	5488730		4750000	3410000	2490000	3860000	1650000	2500000
P53978	HEF3	Elongation factor 3B	7	997418	1960000	4450000	4060000	3410000	3630000	2810000	2320000
Q03281	HEH2	Inner nuclear membrane protein HEH2	7	1253890	994200	1080000	1240000	1290000	1190000	1370000	1740000
P38199	HEK2	Heterogeneous nuclear rnp K-like protein 2	4	252668		136025	220150	396619	451207	416682	687101
P36113	HEL1	E3 ubiquitin-protein ligase HEL1	2		288133	678739	935202	766809	393751	508058	795900
Q05580	HEL2	E3 ubiquitin-protein ligase HEL2	3	1201840	740898	677703	623414	556116	666105	887655	479795
P09950	HEM1	5-aminolevulinate synthase, mitochondrial	4	576182	631363	1690000	1510000	1540000	1290000	1040000	1330000
P11353	HEM13	Oxygen-dependent coproporphyrinogen-III oxidase	5	6712640	8470000	8720000	4750000	4560000	7970000	5410000	5130000
P16622	HEM15	Ferrochelatase, mitochondrial	7	9756430	9560000	20300000	19500000	15000000	15600000	22000000	10700000
P05373	HEM2	Delta-aminolevulinic acid dehydratase	3	12122700	12400000	18300000	19400000	11700000	11100000	13200000	16600000
Q12276	HER1	HMG2-induced ER-remodeling protein 1	15	9365820	9460000	11500000	11600000	12500000	8890000	6750000	9930000
Q03557	HER2	Glutamyl-tRNA(Gln) amidotransferase subunit A, mitochondrial	2			1270000	1300000	1140000	1070000	1120000	1110000
P32874	HFA1	Acetyl-CoA carboxylase, mitochondrial	12	1127990	1240000	810752	600235	653223	1080000	730102	804331
Q04458	HFD1	Fatty aldehyde dehydrogenase HFD1	15	10220000	13000000	62900000	57800000	52100000	37500000	42500000	39800000
Q12060	HFI1	Transcriptional coactivator HFI1/ADA1	2	1551490		2070000	1870000	1760000	1520000	2030000	1270000
P48362	HGH1	Protein HGH1	7	1528430	1370000	2270000	3480000	5770000	2830000	4960000	4560000
P02309	HHF1	Histone H4	5	78480300	44400000	33800000	28200000	16800000	45300000	40900000	26900000
P53551	HHO1	Histone H1	9	32648600	17100000	11000000	8200000	5720000	8520000	7050000	7520000
P61830	HHT1	Histone H3	8	143274000	135000000	68900000	48800000	46600000	77500000	50900000	37300000
P06775	HIP1	Histidine permease	7			6650000	6200000	5140000	10400000	10400000	7620000
P32480	HIR2	Protein HIR2	7	441216	398443	307278	386999	367713	554536	563494	328018
P47171	HIR3	Histone transcription regulator 3	10			1160000	1130000	1080000	1140000	1020000	1150000
P00498	HIS1	ATP phosphoribosyltransferase	6	4281320	3440000	3410000	3850000	4330000	4630000	3630000	2740000
P00815	HIS4	Histidine biosynthesis trifunctional protein	12	6964440	7190000	6560000	5950000	5270000	3820000	3690000	3680000
P07172	HIS5	Histidinol-phosphate aminotransferase	3	475679	700300	746998	671491	405341	393329	376411
P33734	HIS7	Imidazole glycerol phosphate synthase hisHF	3			1610000	1680000	1890000	1290000	1850000	1750000
P46973	HIT1	Protein HIT1	3	5839300	4340000	3420000	2220000	1530000	2220000	2200000	1580000
P48353	HLJ1	Protein HLJ1	6	4014930		14000000	11700000	8200000	5940000	10900000	4060000
P12683	HMG1	3-hydroxy-3-methylglutaryl-coenzyme A reductase 1	41	294411000	312000000	195000000	176000000	135000000	270000000	185000000	159000000
P12684	HMG2	3-hydroxy-3-methylglutaryl-coenzyme A reductase 2	13	7412150	6720000	5080000	5510000	4850000	5290000	4930000	5180000
Q03973	HMO1	High mobility group protein 1	3	8562870	2720000	2640000	1660000	1470000	1640000	1730000	1580000
P38074	HMT1	Protein arginine N-methyltransferase 1	2	1767600	3680000	1760000	1790000	1740000		1870000	1340000
P32339	HMX1	Heme-binding protein HMX1	2			403787	480129	512300	512610	477143	519323
P19807	HNM1	Choline transport protein	2	848889		2250000	2770000	2760000	2840000	3880000	4480000
P47124	HOC1	Putative glycosyltransferase HOC1	7	2958790	1700000	7650000	6860000	7050000	4150000	5310000	3630000
Q05080	HOF1	Cytokinesis protein 2	3			2050000	2150000	2040000	1290000	1880000	580992
P32485	HOG1	Mitogen-activated protein kinase HOG1	2	1633110		2270000	2850000	3800000	1950000	2460000	3030000
P53389	HOL1	Protein HOL1	2			913169	1030000	951191	1270000	1300000	1050000
P13663	HOM2	Aspartate-semialdehyde dehydrogenase	6	5273820	3680000	3900000	3680000	4610000	4760000	4600000	4160000
P10869	HOM3	Aspartokinase	6	1878180		3630000	3390000	3500000	2900000	2930000	3500000
P31116	HOM6	Homoserine dehydrogenase	7	3187520	3380000	4810000	3810000	5040000	4660000	4270000	5860000
P53096	HOS2	Probable histone deacetylase HOS2	3		1600000	2560000	2700000	2530000	2210000	2100000	1890000
Q02959	HOS3	Histone deacetylase HOS3	3	2239960	1690000	1970000	1980000	1730000	1290000	1230000	1180000
P17629	HPR1	THO complex subunit HPR1	8			1520000	1810000	1090000	2310000	2380000	1070000
P38922	HRB1	Serine/arginine (SR)-type shuttling mRNA binding protein HRB1	8	11464000	9100000	5510000	5140000	4500000	6040000	3950000	3240000
Q05787	HRD3	ERAD-associated E3 ubiquitin-protein ligase component HRD3	15			2110000	2400000	2790000	1800000	2120000	2730000
Q08732	HRK1	Serine/threonine-protein kinase HRK1	8	6342330	4500000	4730000	4440000	3780000	4150000	3370000	3050000
P29295	HRR25	Casein kinase I homolog HRR25	4	4171080	4420000	2640000	2480000	1970000	2190000	2000000	1790000
P15108	HSC82	ATP-dependent molecular chaperone HSC82	35	34229600	33300000	56400000	58800000	60900000	55500000	56500000	53900000
P10961	HSF1	Heat shock transcription factor	17	13217400	22700000	13600000	11000000	7170000	9070000	8570000	8930000
P49955	HSH155	U2 snRNP component HSH155	3			132359	133468	167474	193697	120574	101502
P38348	HSM3	DNA mismatch repair protein HSM3	4	728176	823488	1070000	979844	1100000	1270000	1240000	1440000
P38910	HSP10	10 kDa heat shock protein, mitochondrial	3			1080000	908868	1050000			242987
P31539	HSP104	Heat shock protein 104	22	22247300	23900000	17900000	15200000	15500000	10400000	6990000	10000000
P22943	HSP12	12 kDa heat shock protein	8	3289640	5100000	21300000	23500000	18600000	551598	4320000	10300000
P15992	HSP26	Heat shock protein 26	11	39301400	45400000	63100000	39200000	48700000	49100000	25000000	24300000
Q04902;Q08914;Q08992	HSP32;HSP33;SNO4	Probable glutathione-independent glyoxalase SNO4	4	4927750	4470000	3910000	3660000	2450000	2720000	1880000	1400000
Q12329	HSP42	Heat shock protein 42	7	8822760	10100000	14100000	20800000	20800000	19100000	21000000	17200000
P19882	HSP60	Heat shock protein 60, mitochondrial	30	42922000	52000000	66500000	57400000	57800000	43300000	34600000	36900000
P33416	HSP78	Heat shock protein 78, mitochondrial	19	30400500	33600000	14100000	12200000	10400000	2760000	2720000	4150000
P02829	HSP82	ATP-dependent molecular chaperone HSP82	3	1964700	2030000	3710000	3170000	3320000	2600000	2240000	2870000
P53685	HST1	NAD-dependent protein deacetylase HST1	2	1983110		2820000	3210000	2610000	2360000	3100000	2300000
P04911	HTA1	Histone H2A.1	3	130661000	88400000	55200000	31500000	37800000	20200000	35600000	20200000
P02294	HTB2	Histone H2B.2	13	243392000	219000000	116000000	91300000	88300000	89400000	71100000	65400000
P38790	HTD2	Hydroxyacyl-thioester dehydratase type 2, mitochondrial	5	4901230	6610000	4040000	3730000	2710000	5600000	4530000	3480000
P07263	HTS1	Histidine--tRNA ligase, mitochondrial	4	3277820		4630000	2260000	2100000	3880000	2280000	2230000
Q12692	HTZ1	Histone H2A.Z	4	53498100	22600000	8390000	5110000	4820000	4920000	5700000	3240000
P53119	HUL5	E3 ubiquitin-protein ligase HUL5	2			639095	489748	394876	432029	171280	427318
P04806	HXK1	Hexokinase-1	4	6694110	4540000	4340000	3860000	4700000	3640000	2530000	2380000
P04807	HXK2	Hexokinase-2	7	15962500	18700000	9380000	8080000	10300000	7900000	5660000	8430000
P23585	HXT2	High-affinity glucose transporter HXT2	3	9968430	8040000	3770000	3350000	2490000	7740000	16500000	4600000
P38695	HXT5	Probable glucose transporter HXT5	4	1172980	840734	2040000	2640000	2050000	2620000	2590000	2450000
P39004	HXT7	High-affinity hexose transporter HXT7	9	7749360	8130000	15700000	17100000	17300000	19600000	16000000	22300000
P32464	HYM1	Protein HYM1	3			681086	924486	744396	828802	935361	1340000
P23301	HYP2	Eukaryotic translation initiation factor 5A-1	4	227840000	185000000	147000000	88900000	94000000	104000000	48800000	75700000
P47158	IBA57	Putative transferase CAF17, mitochondrial	3	612572		509286	497332	297461		405053	263066
P53892	IBD2	Protein IBD2	2			2330000	2800000	2770000	1830000	1960000	1100000
P28240	ICL1	Isocitrate lyase	6	556448	799943	579624	654435	805907	586616	435484	916200
P28834	IDH1	Isocitrate dehydrogenase [NAD] subunit 1, mitochondrial	10	31648100	26800000	44500000	51300000	68400000	66900000	94200000	61700000
P28241	IDH2	Isocitrate dehydrogenase [NAD] subunit 2, mitochondrial	6	12654900	10600000	18900000	26300000	43300000	41800000	60500000	66700000
P15496	IDI1	Isopentenyl-diphosphate delta-isomerase	4	1554180		996755	1210000	1030000	1210000	1300000	1170000
P21954	IDP1	Isocitrate dehydrogenase [NADP], mitochondrial	4	814402		580786	663095	478821	1450000	1050000	618759
P41939	IDP2	Isocitrate dehydrogenase [NADP] cytoplasmic	14	17130200	7430000	8410000	8710000	8060000	16700000	16500000	7390000
P53982	IDP3	Isocitrate dehydrogenase [NADP]	9	17008500	9140000	6910000	5200000	5130000	7500000	4980000	4770000
P46958	IDS2	IME2-dependent-signaling protein	2		1410000	2240000	2810000	2590000	1840000	2060000	2460000
P43579	IES1	Ino eighty subunit 1	4	1706920	1100000	2270000	2600000	2400000	2200000	2530000	3400000
Q08561	IES4	Ino eighty subunit 4	2			395889	463155	291840	320626	962086	708596
P32617	IES6	Chromatin-remodeling complex subunit IES6	5	9896450	9280000	4130000	2260000	2160000	2590000	1090000	1620000
P38286	IFA38	Very-long-chain 3-oxoacyl-CoA reductase	3	2324570		3490000	3200000	3550000	3750000	6180000	3490000
P43598	IGD1	Inhibitor of glycogen debranching 1	2			272648	742551	142331		376083
Q06706	IKI3	Elongator complex protein 1	7	3722270	3460000	4200000	3520000	3120000	4990000	3880000	3710000
P47042	IKS1	Probable serine/threonine-protein kinase IKS1	4			672807	879329	793302	411387	482419	627329
P09436	ILS1	Isoleucine--tRNA ligase, cytoplasmic	12	3497050	2450000	2520000	2360000	2370000	2930000	2380000	1890000
P00927	ILV1	Threonine dehydratase, mitochondrial	8	3519440	3780000	3340000	3230000	2850000	3200000	3110000	2630000
P07342	ILV2	Acetolactate synthase catalytic subunit, mitochondrial	20	56177200	55500000	54900000	45800000	52400000	61700000	57800000	44600000
P39522	ILV3	Dihydroxy-acid dehydratase, mitochondrial	9	19175200	10400000	9700000	6710000	6910000	11700000	5650000	6530000
P06168	ILV5	Ketol-acid reductoisomerase, mitochondrial	11	19372100	15200000	13800000	14000000	11600000	14300000	11200000	7970000
P25605	ILV6	Acetolactate synthase small subunit, mitochondrial	2	47547700	75700000	40600000	25500000	34000000	44000000	28400000	33500000
P38697	IMD2	Inosine-5'-monophosphate dehydrogenase 2	3	5139960		3030000	2770000	2830000	4340000	2960000	3660000
P50095	IMD3	Inosine-5'-monophosphate dehydrogenase 3	6	54884000	56500000	36400000	32500000	24000000	31700000	31800000	17600000
P50094	IMD4	Inosine-5'-monophosphate dehydrogenase 4	11	44188300	65700000	35700000	31000000	25900000	52800000	40100000	39100000
P25626	IMG1	54S ribosomal protein IMG1, mitochondrial	5	18271600	14600000	6200000	3610000	3190000	6870000	5670000	3660000
P25642	IMG2	54S ribosomal protein IMG2, mitochondrial	6	7298370	7010000	3220000	2510000	2690000	3860000	3410000	2460000
P47170	IML1	Vacuolar membrane-associated protein IML1	12	1190250		753852	958164	897954	1190000	1190000	905280
P47031	IML2	Inclusion body clearance protein IML2	21	2963500	2540000	16000000	17500000	21400000	7540000	9610000	11400000
P32351	IMP2'	Sugar utilization regulatory protein IMP2	3	3241250	1770000	2120000	2720000	2540000	1970000	1640000	2570000
P32899	IMP3	U3 small nucleolar ribonucleoprotein protein IMP3	3	842690	384244	328768	186281	175036	330806	320455	136026
P53941	IMP4	U3 small nucleolar ribonucleoprotein protein IMP4	8	5676780	2540000	3310000	3560000	3100000	2700000	2880000	2800000
P01097	INH1	ATPase inhibitor, mitochondrial	2	2234070	2280000	4960000	4290000	3730000		2050000	2000000
Q05533	INM2	Inositol monophosphatase 2	4	2274250	1980000	1140000	1190000	1060000	1400000	934302	776103
P11986	INO1	Inositol-3-phosphate synthase	5	2626850	1930000	2060000	2120000	2730000	4200000	2890000	4010000
P53115	INO80	Chromatin-remodeling ATPase INO80	22	853553	1400000	2240000	2880000	2590000	2310000	2870000	3250000
P40559	INP51	Phosphatidylinositol 4,5-bisphosphate 5-phosphatase INP51	3	278274		180515	167967	107690	166149	127034	119737
P50942	INP52	Polyphosphatidylinositol phosphatase INP52	8	760453	1100000	1060000	1290000	1100000	1960000	1810000	1350000
Q12072	IOC2	ISWI one complex protein 2	4			2090000	2920000	2670000	2880000	3510000	2470000
P43596	IOC3	ISWI one complex protein 3	3			1350000	1510000	1470000	1160000	2240000	1490000
P38803	IPI1	Pre-rRNA-processing protein IPI1	4	9980420	9700000	5990000	3590000	3000000	2400000	3150000	3990000
P53877	IPI3	Pre-rRNA-processing protein IPI3	6	2500850	2010000	1720000	1450000	1530000	1800000	1220000	1240000
P00817	IPP1	Inorganic pyrophosphatase	3	2310740	1420000	1470000	1730000	2070000	1190000	1150000	579946
P38954	IPT1	Inositolphosphotransferase 1	4			1030000	1000000	484016	774999	742709	683513
Q12280	IQG1	Ras GTPase-activating-like protein IQG1	2			127701	187230	249098	134344		248488
P18963	IRA1	Inhibitory regulator protein IRA1	19	427127	615601	3490000	3290000	3330000	2860000	2460000	3410000
P19158	IRA2	Inhibitory regulator protein IRA2	24			3590000	4010000	3810000	3460000	3340000	3230000
P40580	IRC24	Benzil reductase ((S)-benzoin forming) IRC24	2	324803	463163	273686	384897	295456	176184		342366
P32361	IRE1	Serine/threonine-protein kinase/endoribonuclease IRE1	2			204092	224280	111035	162624	149056	82533.6
P40541	IRR1	Cohesin subunit SCC3	9			1380000	2130000	2310000	1600000	1820000	1720000
Q07821	ISA1	Iron-sulfur assembly protein 1	6	12299000	6960000	2700000	2460000	2230000	5480000	4290000	3240000
Q6Q560	ISD11	Protein ISD11	5	3334720	5140000	3560000	2690000	2800000	1240000	2720000	1600000
P32488	ISF1	Increasing suppression factor 1	4	4264260	5170000	1710000	1790000	1830000	1360000	950488	1770000
P48526	ISM1	Isoleucine--tRNA ligase, mitochondrial	3	756813	370440	684927	659112	612355	714515	411228	423434
P38250	IST2	Increased sodium tolerance protein 2	18	3021850	3050000	5700000	6100000	4880000	4850000	5210000	5260000
Q03020	ISU1	Iron sulfur cluster assembly protein 1, mitochondrial	3	3476780	1550000	3280000	3350000	2010000	2090000	4380000	1040000
P38144	ISW1	ISWI chromatin-remodeling complex ATPase ISW1	4			505310	433464	564440	659679	616862	578821
Q08773	ISW2	ISWI chromatin-remodeling complex ATPase ISW2	7	538906		1120000	1490000	1340000	1260000	1730000	1490000
P53125	ITC1	Imitation switch two complex protein 1	10			1560000	2070000	2060000	1530000	2060000	2960000
P30605	ITR1	Myo-inositol transporter 1	7	2660880	2810000	6760000	5930000	4140000	10200000	9210000	6200000
Q04934	IVY1	Protein IVY1	7	1948880	3170000	7460000	9280000	9860000	5090000	5950000	8020000
P40358	JEM1	DnaJ-like chaperone JEM1	2	1582380	1140000	789782	432743	291743	196727	414047	493937
P36035	JEN1	Carboxylic acid transporter protein homolog	5		738299	2410000	2540000	2070000	4050000	4570000	3520000
P53863	JJJ1	J protein JJJ1	2	1627160	440277	480589	541555	101961	322649	429896	171181
P47135	JSN1	Protein JSN1	11			1440000	2260000	3900000	1040000	1900000	2590000
P36132	KAE1	tRNA N6-adenosine threonylcarbamoyltransferase	4	18377500	18100000	10500000	9210000	6010000	11400000	6100000	8830000
P38217	KAP104	Importin subunit beta-2	3	2057450	2240000	4300000	5580000	6400000	3020000	4150000	4390000
P53067	KAP114	Importin subunit beta-5	10	5079950	4260000	2630000	2690000	1820000	4340000	3340000	2500000
Q02932	KAP120	Importin beta-like protein KAP120	5	1752420	1680000	6500000	8730000	11400000	4470000	5830000	10000000
P32767	KAP122	Importin beta-like protein KAP122	4			1490000	1580000	847867	2300000	2690000	1340000
P40069	KAP123	Importin subunit beta-4	19	3913730	3130000	14900000	14800000	19600000	17700000	19400000	20900000
Q06142	KAP95	Importin subunit beta-1	12	9546150	12600000	22200000	29500000	28300000	18000000	24000000	30700000
P16474	KAR2	Endoplasmic reticulum chaperone BiP	35	112431000	66900000	105000000	77200000	66600000	117000000	93600000	69700000
P25389	KCC4	Probable serine/threonine-protein kinase KCC4	7	797593		1230000	1500000	1730000	546387	1070000	1310000
Q12494	KCS1	Inositol hexakisphosphate kinase 1	2	187722		170894	233731	201198	188125	145886	202168
P38853	KEL1	Kelch repeat-containing protein 1	12	2228740	2870000	2940000	2810000	2180000	3150000	2270000	2610000
P35844	KES1	Oxysterol-binding protein homolog 4	3	2461730	2110000	2780000	1420000	2290000	1790000	916224	1370000
P09620	KEX1	Pheromone-processing carboxypeptidase KEX1	3			1420000	1720000	1620000	1500000	1900000
P20967	KGD1	2-oxoglutarate dehydrogenase, mitochondrial	15	12317400	14200000	10900000	8650000	9160000	11700000	8100000	8840000
P19262	KGD2	Dihydrolipoyllysine-residue succinyltransferase component of 2-oxoglutarate dehydrogenase complex, mitochondrial	7	26957300	44600000	22100000	19100000	26600000	28000000	22600000	28100000
P40309	KHA1	K(+)/H(+) antiporter 1	2			294503	370649	371103			141308
P38692	KIC1	Serine/threonine-protein kinase KIC1	5	272725		527107	589128	615506	1140000	703671	896723
P13185	KIN1	Serine/threonine protein kinase KIN1	20	5990610	7180000	4980000	5350000	3240000	6100000	5070000	3360000
P13186	KIN2	Serine/threonine-protein kinase KIN2	36	41538400	44400000	21300000	25200000	19200000	34100000	26500000	23000000
P06242	KIN28	Serine/threonine-protein kinase KIN28	3	1210820	1060000	1990000	2380000	3790000	2500000	1970000	2070000
P22209	KIN3	Serine/threonine-protein kinase KIN3	5	2706550	1690000	1480000	1550000	1250000	1930000	1500000	1030000
Q01919	KIN4	Serine/threonine-protein kinase KIN4	7	913131	560450	809584	850724	762883	483800	668749	429603
P36004	KKQ8	Probable serine/threonine-protein kinase KKQ8	3	283672	515719	306122	380064	390053	268830	241998	378419
P38873	KOG1	Target of rapamycin complex 1 subunit KOG1	18	4445960	5110000	3370000	4170000	3810000	3860000	3540000	3040000
P27809	KRE2	Glycolipid 2-alpha-mannosyltransferase	4	3699530	3750000	12000000	11400000	7800000	7750000	8720000	7330000
P53914	KRE33	RNA cytidine acetyltransferase	8	2997230		1390000	1400000	759183	1650000	1980000	920412
P22023	KRE5	Killer toxin-resistance protein 5	5			158388	99034.6	94692.2	128878	126772	171458
P32486	KRE6	Beta-glucan synthesis-associated protein KRE6	5	706313	1130000	2930000	2640000	2670000	3030000	2830000	4050000
P42846	KRI1	Protein KRI1	5	1163580	542661	472418	399471	212269	566472	653575	424738
P25586	KRR1	KRR1 small subunit processome component	7	6804040	4720000	2550000	1610000	1720000	3550000	2110000	1380000
P15180	KRS1	Lysine--tRNA ligase, cytoplasmic	12	18806200	9270000	10300000	6600000	6090000	16600000	6750000	5720000
P38691	KSP1	Serine/threonine-protein kinase KSP1	7	2530790	1440000	1550000	1380000	812269	2000000	1530000	901048
P14681	KSS1	Mitogen-activated protein kinase KSS1	2	3088550	2230000	2090000	1890000	1660000	2800000	2060000	1570000
P34253	KTI12	Protein KTI12	8	1373140	1160000	1410000	1230000	1280000	1660000	1340000	1080000
P27810	KTR1	Alpha-1,2 mannosyltransferase KTR1	9	2137020	1310000	8140000	7330000	4430000	5890000	7080000	4570000
P38130	KTR3	Probable mannosyltransferase KTR3	8	14331400	11300000	22000000	24100000	18400000	28000000	35000000	19400000
P39526	LAA1	AP-1 accessory protein LAA1	15	363856		2170000	2530000	2620000	2290000	2510000	2660000
P38703	LAG1	Ceramide synthase LAG1	3			1150000	1120000	1090000	700134	860526	1090000
Q92325	LAG2	Cullin-associated NEDD8-dissociated protein 1 homolog	6	977480		2990000	4670000	3530000	4590000	4850000	3180000
P38851	LAM1	Membrane-anchored lipid-binding protein LAM1	5			2700000	2430000	1620000	2770000	3170000	2580000
P38800	LAM4	Membrane-anchored lipid-binding protein LAM4	4			75889.3	90134.4	31669.6	53747.2	70404.4	56695.9
P43560	LAM5	Membrane-anchored lipid-binding protein LAM5	8			65700000	70800000	65900000	51300000	43400000	53100000
Q08001	LAM6	Membrane-anchored lipid-binding protein LAM6	8	888880	705235	2680000	2790000	2190000	2480000	2360000	2480000
Q10740	LAP2	Leucine aminopeptidase 2	2	282003		231886	232696	369381	460383	389171	229171
Q01532	LAP3	Cysteine proteinase 1, mitochondrial	10	5751380	7050000	10700000	8930000	13200000	8710000	5380000	10200000
Q12446	LAS17	Proline-rich protein LAS17	8	1635470	2330000	2260000	1880000	2220000	2320000	2050000	2030000
P40367	LAS21	GPI ethanolamine phosphate transferase 2	3			873868	996502	657985	1280000	1580000	1330000
P12695	LAT1	Dihydrolipoyllysine-residue acetyltransferase component of pyruvate dehydrogenase complex, mitochondrial	18	15016800	15900000	11600000	10800000	12600000	10300000	13700000	13700000
P25045	LCB1	Serine palmitoyltransferase 1	5	3936720	3920000	8880000	10800000	8790000	8580000	10300000	8910000
P40970	LCB2	Serine palmitoyltransferase 2	5	1655450	2030000	2760000	3440000	3440000	4220000	5700000	4120000
P47013	LCB3	Dihydrosphingosine 1-phosphate phosphatase LCB3	2	1376220	1250000	5870000	6440000	5540000	2590000	3260000	3670000
Q12246	LCB4	Sphingoid long chain base kinase 4	3		1230000	1510000	1760000	1590000	1890000	1310000	1370000
Q06147	LCB5	Sphingoid long chain base kinase 5	3	1420130	1180000	665926	578011	520992	583776	334337	472951
P25587	LDB16	Protein LDB16	2	539898		801392	676428	748476	419000	479949	501109
Q12502	LDB19	Protein LDB19	12	2061330	1460000	1350000	2080000	1570000	2070000	2640000	1420000
P38439	LEO1	RNA polymerase-associated protein LEO1	5		871912	777564	792542	719719	884594	667071	815045
P07264	LEU1	3-isopropylmalate dehydratase	17	14913800	19800000	14800000	11200000	12400000	9960000	7840000	6910000
P04173	LEU2	3-isopropylmalate dehydrogenase	17	1695420000	1680000000	1380000000	790000000	1360000000	2070000000	2220000000	1250000000
P08638	LEU3	Regulatory protein LEU3	3	417818		301840	406464	275872	306320	353514	258283
P06208	LEU4	2-isopropylmalate synthase	14	6353910	7710000	5190000	4950000	6140000	6760000	4970000	5460000
P38702	LEU5	Mitochondrial carrier protein LEU5	7			1120000	1390000	956588	1860000	1830000	975589
Q02796	LGE1	Transcriptional regulatory protein LGE1	16	10572300	15700000	9400000	7480000	6700000	5170000	4960000	5510000
P33399	LHP1	La protein homolog	6	7672560	12600000	4750000	3990000	4260000	4890000	3270000	3610000
P47120	LIA1	Deoxyhypusine hydroxylase	7	3787500	5120000	6500000	6240000	8030000	6510000	8670000	6130000
Q06005	LIP2	Octanoyltransferase, mitochondrial	4	2350960		3410000	2700000	2220000	2860000	3080000	1250000
P32875	LIP5	Lipoyl synthase, mitochondrial	4	2269380	1060000	1440000	1250000	1660000	1730000	1350000	1260000
Q07799	LMO1	ELMO family protein LMO1	6	374727		920111	1200000	734177	996352	1000000	952712
Q06508	LOA1	Lysophosphatidic acid:oleoyl-CoA acyltransferase 1	3	9481490	2050000	3700000	3130000	2640000	6650000	3970000	3070000
P43586	LOC1	60S ribosomal subunit assembly/export protein LOC1	6	40377000	19500000	9200000	7140000	3410000	5760000	4830000	3950000
P33418	LOS1	Exportin-T	9	444021		2130000	2610000	1810000	2780000	3440000	2090000
P09624	LPD1	Dihydrolipoyl dehydrogenase, mitochondrial	16	4993700	4850000	4290000	4740000	4270000	5260000	4350000	4120000
P25579	LRE1	Laminarase-resistance protein LRE1	2	614694	650094	386818	548935	373231	460847	622914	338517
P35688	LRG1	Rho-GTPase-activating protein LRG1	7	687792		894971	1300000	1840000	819942	821351	1430000
P40345	LRO1	Phospholipid:diacylglycerol acyltransferase	2	2284810	1790000	1540000	1210000	1220000	943810	931391	1110000
Q04087	LRS4	Monopolin complex subunit LRS4	3			231729	291065	667407	252153	360488	432104
P43603	LSB3	LAS seventeen-binding protein 3	12	60004200	33800000	23300000	20300000	16300000	18600000	12400000	13700000
P53598	LSC1	Succinate--CoA ligase [ADP-forming] subunit alpha, mitochondrial	6	4314670	3850000	4430000	3910000	3560000	3100000	3250000	3470000
P53312	LSC2	Succinate--CoA ligase [ADP-forming] subunit beta, mitochondrial	11	5431030	5460000	6460000	6160000	5910000	5310000	3970000	4990000
P53145	LSG1	Large subunit GTPase 1	24	80186300	33200000	26400000	11000000	7000000	22200000	7150000	7930000
P38828	LSM12	Protein LSM12	4	4432010	3590000	2350000	1770000	1550000	2880000	2980000	3200000
P40070	LSM4	U6 snRNA-associated Sm-like protein LSm4	6	2609490	4550000	2670000	2250000	1820000	972141	2370000	1240000
Q3E772	LSO2	Protein LSO2	8	41337300	18500000	13600000	5710000	3630000	14500000	4520000	4430000
Q12230	LSP1	Sphingolipid long chain base-responsive protein LSP1	15	45855100	26000000	21300000	15400000	16100000	15100000	8550000	10000000
P34239	LST4	Protein LST4	10	6257780	9940000	4520000	5350000	4170000	4150000	4430000	4260000
P53237	LST7	Protein LST7	3	17363800	27400000	9260000	9800000	11400000	20800000	16300000	15900000
P41318	LST8	Target of rapamycin complex subunit LST8	6	6900050	4760000	7550000	7650000	5960000	6500000	6570000	5720000
P07866	LTE1	Guanine nucleotide exchange factor LTE1	2			633390	545242	344057	293864	612099	317873
P34078	LTV1	Protein LTV1	2	97687	52713.4	50161.6	31400	21309.3	22528.1
P32487	LYP1	Lysine-specific permease	3		1990000	4320000	5420000	3730000	4380000	4610000	3820000
P38998	LYS1	Saccharopine dehydrogenase [NAD(+), L-lysine-forming]	5	1653980	1610000	1100000	908736	967381	919215	307957	537561
P40495	LYS12	Homoisocitrate dehydrogenase, mitochondrial	20	19654000	18600000	36900000	37200000	43500000	27900000	36500000	33900000
P07702	LYS2	L-2-aminoadipate reductase	6	342699		366745	379512	334398	380625	314881	291525
P48570	LYS20	Homocitrate synthase, cytosolic isozyme	2	11837700	6460000	7200000	6660000	5850000	4200000	5880000	6010000
Q12122	LYS21	Homocitrate synthase, mitochondrial	12	10097200	6440000	8430000	8040000	8510000	9240000	10900000	7770000
P49367	LYS4	Homoaconitase, mitochondrial	2	1480250		1330000	996030	1050000	1070000	680967	1030000
P35192	MAC1	Metal-binding activator 1	3			157473	295031	295997	514419	609796	665313
P47074	MAD3	Spindle assembly checkpoint component MAD3	2			188491	202268	458088		222039	196202
P36013	MAE1	NAD-dependent malic enzyme, mitochondrial	9	4481050	4790000	3490000	3960000	3930000	4080000	4080000	4240000
P41910	MAF1	Repressor of RNA polymerase III transcription MAF1	6	3027210	2510000	1830000	1830000	1860000	1250000	1100000	1630000
Q02197	MAK10	N-alpha-acetyltransferase 35, NatC auxiliary subunit	2	45237		48107.4	41740.5	10223.9	62676.4	24206.9
P20484	MAK11	Protein MAK11	3	11476100	5100000	4640000	3520000	3190000	4070000	3230000	2870000
P10962	MAK16	Protein MAK16	4	6560420	4120000	2750000	3060000	2430000	4960000	6300000	3450000
P38112	MAK5	ATP-dependent RNA helicase MAK5	4	2162560	1610000	1960000	1150000	986198	1180000	1230000	946771
Q12296	MAM3	Protein MAM3	14	862874	1770000	7100000	6350000	7670000	5780000	6050000	6500000
P40513	MAM33	Mitochondrial acidic protein MAM33	5	17624000	14600000	8670000	7460000	5320000	4000000	4560000	1860000
Q01662	MAP1	Methionine aminopeptidase 1	2	2547760	630039	1100000	681808	676585	2750000	962264	1040000
P38174	MAP2	Methionine aminopeptidase 2	6	4031890	2950000	3160000	3290000	2380000	3840000	3500000	2840000
P10507	MAS1	Mitochondrial-processing peptidase subunit beta	8	1901710	2420000	2270000	2230000	2790000	2520000	2440000	3170000
P11914	MAS2	Mitochondrial-processing peptidase subunit alpha	9	2047120	2110000	3110000	2850000	2780000	2480000	2000000	2160000
P38300	MBA1	Inner membrane mitoribosome receptor MBA1, mitochondrial	4	951091	703907	1620000	1220000	1590000	1550000	1180000	1610000
O14467	MBF1	Multiprotein-bridging factor 1	11	56725400	35700000	20400000	10300000	7680000	13000000	5220000	6460000
P39678	MBP1	Transcription factor MBP1	5	326049	295793	274340	380404	349407	244089	299612	390222
Q12158	MCD1	Sister chromatid cohesion protein 1	8			1410000	1360000	1700000	1490000	1750000	2020000
Q08268	MCH4	Probable transporter MCH4	3		773374	590506	678356	635233	389668	475056	215771
P21965	MCK1	Protein kinase MCK1	9	17800900	23700000	12100000	14000000	11600000	16000000	10700000	12000000
P29469	MCM2	DNA replication licensing factor MCM2	6			812424	824072	1530000	889701	1290000	1300000
P24279	MCM3	DNA replication licensing factor MCM3	13	875096		1350000	1220000	1310000	1870000	1660000	1890000
P30665	MCM4	DNA replication licensing factor MCM4	17	11866800	16300000	18900000	25000000	29200000	16500000	21700000	27700000
P29496	MCM5	Minichromosome maintenance protein 5	13	1126180	1490000	1790000	2530000	3470000	1850000	3120000	4420000
P53091	MCM6	DNA replication licensing factor MCM6	15	1254260	1580000	2570000	3250000	3960000	2450000	3040000	4770000
P38132	MCM7	DNA replication licensing factor MCM7	6	417022		929378	1050000	1660000	474255	931697	1430000
Q06567	MCP2	ABC1 family protein MCP2	4	1808920	2110000	4120000	3870000	3130000	4480000	3690000	4220000
P36060	MCR1	NADH-cytochrome b5 reductase 2	8	3466760	4050000	4070000	4200000	3760000	4240000	3830000	2500000
P38323	MCX1	ATP-dependent clpX-like chaperone, mitochondrial	12	6035470	4090000	6230000	6680000	6940000	7580000	7760000	7750000
P53206	MCY1	Putative mitochondrial cysteine synthase	7	820003	816626	6040000	7410000	5940000	8680000	13000000	8040000
P53885	MDG1	Signal transduction protein MDG1	4	2311510	1290000	1500000	970529	775394	606454	560798	501073
P17505	MDH1	Malate dehydrogenase, mitochondrial	5	2747500	1740000	1430000	1320000	1440000	1730000	1030000	1290000
P22133	MDH2	Malate dehydrogenase, cytoplasmic	3	357749	472648	681902	794333	652329	624381	677527	717328
P32419	MDH3	Malate dehydrogenase, peroxisomal	5	15258600	8110000	7190000	5180000	4810000	7260000	4240000	5190000
P35191	MDJ1	DnaJ homolog 1, mitochondrial	14	4332240	2940000	3920000	4600000	4690000	3850000	4760000	3560000
P33310	MDL1	ATP-dependent permease MDL1, mitochondrial	10	1456860	1160000	4290000	4440000	4300000	4120000	4090000	4810000
P33311	MDL2	ATP-dependent permease MDL2, mitochondrial	9		472074	2640000	2590000	2030000	2470000	1890000	2820000
Q01846	MDM1	Structural protein MDM1	7	1915990	2470000	1020000	1240000	1330000	1220000	1340000	1200000
Q92328	MDM12	Mitochondrial distribution and morphology protein 12	3	201473		993070	1110000	1020000	798313	861818	1030000
Q12387	MDM20	N-terminal acetyltransferase B complex subunit MDM20	10	838260		1740000	1650000	1480000	2040000	2340000	1540000
Q12171	MDM32	Mitochondrial distribution and morphology protein 32	4			337166	429392	254787	783023	711345	867654
P53083	MDM34	Mitochondrial distribution and morphology protein 34	4	998088	2660000	2000000	2600000	2550000	1380000	1490000	1830000
Q08179	MDM38	Mitochondrial distribution and morphology protein 38	7	4902800	2890000	3190000	3150000	3660000	3340000	3010000	3390000
Q12019	MDN1	Midasin	25	3705890	6760000	10000000	9020000	9660000	15700000	8970000	10000000
P53258	MDR1	GTPase-activating protein GYP2	5	1021710	1320000	1130000	1270000	1710000	806559	885653	1340000
P53094	MDS3	Negative regulator of sporulation MDS3	12	678240	1180000	1780000	2330000	2450000	1400000	1650000	2830000
P47025	MDV1	Mitochondrial division protein 1	12	3152270	4760000	6320000	7230000	5520000	9940000	9950000	7240000
P38111	MEC1	Serine/threonine-protein kinase MEC1	6	227865		659831	631414	593716	464514	401636	386248
Q12321	MED1	Mediator of RNA polymerase II transcription subunit 1	8	4600660	7500000	5300000	6020000	6600000	6230000	5430000	6130000
Q99278	MED11	Mediator of RNA polymerase II transcription subunit 11	4	372854	1160000	710359	682990	601337	208968	593126	544939
Q12124	MED2	Mediator of RNA polymerase II transcription subunit 2	2	396205		246230	248152	267143	759908	774668	271113
Q12343	MED4	Mediator of RNA polymerase II transcription subunit 4	7	2533050	2180000	1810000	1760000	2180000	2780000	3390000	2370000
Q08278	MED7	Mediator of RNA polymerase II transcription subunit 7	3			525921	439417	459485	1570000	1310000	391610
P25039	MEF1	Elongation factor G, mitochondrial	8	705376	937672	922269	1220000	803465	540839	584037	650167
P00958	MES1	Methionine--tRNA ligase, cytoplasmic	28	201232000	272000000	118000000	101000000	77500000	155000000	101000000	66500000
P39692	MET10	Sulfite reductase [NADPH] flavoprotein component	8	973172	1100000	2730000	3360000	3600000	3170000	3870000	4070000
P06106	MET17	Homocysteine/cysteine synthase	7	4623620	4350000	4210000	4520000	4930000	2660000	3250000	4410000
P40469	MET18	DNA repair/transcription protein MET18/MMS19	7	2411730	4430000	8170000	10100000	10800000	9000000	9050000	12200000
P08536	MET3	Sulfate adenylyltransferase	3	376731		701190	1420000	2590000	626349	1610000	2930000
P39014	MET30	F-box protein MET30	4			443964	549281	717308	388515	486239	700338
P32389	MET4	Transcriptional activator of sulfur metabolism MET4	4		100571	84903.4	79457.4	77605.4	115188	87784.3	187874
P47169	MET5	Sulfite reductase [NADPH] subunit beta	4	1301120	1370000	1660000	1890000	2330000	1370000	1190000	2100000
P05694	MET6	5-methyltetrahydropteroyltriglutamate--homocysteine methyltransferase	16	6475530	3040000	4510000	4040000	5090000	5900000	5220000	5390000
Q08645	MET7	Folylpolyglutamate synthase	3	315535		542377	703068	962434	472296	717217	800698
Q99257	MEX67	mRNA export factor MEX67	5	3654280	2070000	2500000	2220000	2390000	2580000	1900000	1420000
Q04922	MFB1	Mitochondrial F-box protein MFB1	5	637970		1580000	1550000	2050000	1140000	1290000	2080000
P40578	MGA2	Protein MGA2	5			702102	1080000	1010000	673038	980014	1380000
P38523	MGE1	GrpE protein homolog, mitochondrial	18	3944710	3310000	164000000	204000000	190000000	2000000	3820000	2410000
Q03649	MGL2	Monoacylglycerol lipase	2			133095	162373	121771
P32266	MGM1	Dynamin-like GTPase MGM1, mitochondrial	5	773022		795663	641709	837401	545852	468036	511155
P32787	MGM101	Mitochondrial genome maintenance protein MGM101	8	5820940	9870000	4830000	4820000	5040000	4730000	3740000	4490000
P25573	MGR1	Mitochondrial inner membrane i-AAA protease supercomplex subunit MGR1	10	1612980	2000000	10200000	9590000	7510000	9230000	14000000	10800000
Q04472	MGR3	Mitochondrial inner membrane i-AAA protease supercomplex subunit MGR3	7			2820000	2360000	1130000	3040000	4730000	2470000
P40151	MGS1	DNA-dependent ATPase MGS1	4	492882	728956	535020	614665	898757	576318	536537	938171
P47085	MHO1	MEMO1 family protein MHO1	3	6460100	4750000	4470000	4370000	3770000	4350000	4610000	3100000
P43638	MHP1	MAP-homologous protein 1	4	322959		450270	313215	405645	410722	404251	346779
Q06630	MHR1	Mitochondrial homologous recombination protein 1	8	156604000	159000000	89500000	58200000	41600000	148000000	88300000	63200000
P36046	MIA40	Mitochondrial intermembrane space import and assembly protein 40	7	1873120	2290000	7060000	6020000	4480000	3990000	5460000	4360000
Q96VH5	MIC10	MICOS complex subunit MIC10	6	6902600	7660000	23100000	19300000	18600000	12700000	20900000	15000000
P38341	MIC12	MICOS complex subunit MIC12	5	11603000	14600000	25900000	22200000	15300000	14800000	17100000	13300000
P50087	MIC26	MICOS subunit MIC26	4	1433980	3430000	4720000	3290000	5450000	3940000	4030000	5850000
P36112	MIC60	MICOS complex subunit MIC60	7	2273880		4670000	4640000	5130000	6470000	5370000	5450000
P27705	MIG1	Regulatory protein MIG1	4	2309280	2040000	1070000	1410000	1290000	1210000	1180000	1650000
P43564	MIL1	Probable lipase MIL1	4			1250000	1230000	1140000	1070000	932403	1230000
P38760	MIP6	RNA-binding protein MIP6	10	5705100	4600000	1960000	1700000	2580000	2030000	2390000	1990000
P23641	MIR1	Mitochondrial phosphate carrier protein	7	93563600	102000000	181000000	233000000	222000000	184000000	198000000	172000000
P09440	MIS1	C-1-tetrahydrofolate synthase, mitochondrial	29	40268100	45100000	26800000	22600000	24400000	40000000	31000000	29500000
P32490	MKK1	MAP kinase kinase MKK1/SSP32	4	248980		426344	622508	228815	654838	651837	450360
P32491	MKK2	MAP kinase kinase MKK2/SSP33	8	1508500	1400000	1860000	2530000	2690000	2360000	3170000	3320000
P34072	MKS1	Negative regulator of RAS-cAMP pathway	7	455298	744728	659176	532144	491965	826352	547224	581022
P40850	MKT1	Post-transcriptional regulator MKT1	15	8980800	10400000	9180000	7790000	7670000	9910000	7700000	8210000
P53141	MLC1	Myosin light chain 1	4			334643	422308	537180		1220000	562148
P32047	MLF3	Protein MLF3	8	4202720	2060000	4010000	4340000	2550000	4420000	4040000	2960000
P30952	MLS1	Malate synthase 1	3	265345		347575	486648	728101	206245	202344	515447
Q03829	MME1	Mitochondrial magnesium exporter 1	7	1005130	1380000	4750000	4420000	4080000	5140000	4420000	5470000
P40185	MMF1	Protein MMF1, mitochondrial	3	1199670	1690000	1420000	1060000	1450000	440746	997870	841468
P41800	MMM1	Maintenance of mitochondrial morphology protein 1	5	326055		2110000	2910000	2270000	1370000	1790000	2130000
Q06324	MMR1	Mitochondrial MYO2 receptor-related protein 1	12	9444820	15800000	8360000	8350000	5540000	3540000	3370000	3270000
Q06211	MMS1	E3 ubiquitin-protein ligase linker protein MMS1	5	354500		306497	222197	214664	605387	492372	462444
Q12205	MNL2	Putative endoplasmic reticulum mannosidase MNL2	5	20613400		19200000	14500000	17200000	16500000	21600000	16500000
P39106	MNN1	Alpha-1,3-mannosyltransferase MNN1	12	4124070		19500000	23000000	19000000	13400000	21900000	13200000
P50108	MNN10	Probable alpha-1,6-mannosyltransferase MNN10	6	1606210	2030000	6580000	6790000	5000000	6270000	6800000	6070000
P46985	MNN11	Probable alpha-1,6-mannosyltransferase MNN11	10	3178970	4780000	10400000	12500000	10500000	9090000	13400000	12000000
P38069	MNN2	Alpha-1,2-mannosyltransferase MNN2	8			1630000	1670000	1570000	2050000	2100000	883050
P36044	MNN4	Protein MNN4	2			1140000	953927	978532	414992	631977	513055
P46982	MNN5	Alpha-1,2-mannosyltransferase MNN5	7	3151620	2640000	8490000	9390000	6850000	9100000	12200000	7940000
P39107	MNN9	Mannan polymerase complexes subunit MNN9	11	12946300	8900000	26700000	28900000	18300000	21300000	23300000	13600000
P53163	MNP1	54S ribosomal protein L12, mitochondrial	7	25219800	36400000	20800000	17800000	12800000	21100000	17000000	9450000
P35724	MNR2	Manganese resistance protein MNR2	4			2940000	2560000	2300000	1400000	1300000	1720000
P40549	MNT3	Alpha-1,3-mannosyltransferase MNT3	9	1685320	1420000	11700000	11300000	9570000	8980000	11800000	9360000
P40484	MOB1	DBF2 kinase activator protein MOB1	6	4021070	3360000	3180000	3170000	3200000	3350000	2480000	2520000
P43563	MOB2	CBK1 kinase activator protein MOB2	2	1258740	462110	691954	393939	918785	899054	883401
P38191	MOH1	Protein yippee-like MOH1	4	3666450	2030000	1610000	1310000	996696
P53129	MON1	Vacuolar fusion protein MON1	3			629349	747354	619920	590339	541220	616399
P48563	MON2	Protein MON2	20	2434480	2300000	8730000	10500000	7440000	8890000	8730000	9570000
P32333	MOT1	TATA-binding protein-associated factor MOT1	11			425656	564948	391356	524449	613650	453953
P34909	MOT2	General negative regulator of transcription subunit 4	6	1403230	1110000	1140000	1040000	897220	1660000	952955	1130000
P54785	MOT3	Transcriptional activator/repressor MOT3	6	118380000	111000000	56000000	52700000	53000000	42400000	52200000	34100000
P53311	MPC3	Mitochondrial pyruvate carrier 3	2	340159		626759	835732	538106	461060	381085	324210
Q99316	MPD2	Protein disulfide isomerase MPD2	4			8570000	9140000	10400000	9740000	14100000	12200000
P35728	MPE1	Protein MPE1	9	4174830	5620000	3210000	2880000	2530000	2890000	2600000	2430000
P40364	MPM1	Mitochondrial peculiar membrane protein 1	8	14396300	24900000	37700000	36300000	38600000	30300000	34400000	38300000
P25338	MPO1	2-hydroxy-palmitic acid dioxygenase MPO1	2			2240000	426664	2730000	1140000	387221	541156
P47083	MPP10	U3 small nucleolar RNA-associated protein MPP10	7	4235470	2730000	1650000	1350000	1300000	1740000	1550000	1170000
P53725	MPP6	M-phase phosphoprotein 6 homolog	3	2741440	1460000	798737	520183	370473	1300000	713269	586846
P39016	MPT5	Suppressor protein MPT5	4	574882	1530000	2050000	2150000	2880000	1730000	1700000	2340000
Q06106	MRD1	Multiple RNA-binding domain-containing protein 1	3			506296	360915	199978	425009	355698	351249
Q12117	MRH1	Protein MRH1	5	16547000	6070000	14300000	13500000	9430000	17500000	11300000	10100000
Q06815	MRL1	Mannose 6-phosphate receptor-like protein 1	2	181011		657035	738122	533176	724055	1040000	677730
Q08925	MRN1	RNA-binding protein MRN1	2			312768	436523	449774	362058	257173	609618
P10662	MRP1	37S ribosomal protein MRP1, mitochondrial	5	8322630	8600000	6520000	6380000	7670000	5340000	4670000	5680000
P28778	MRP17	37S ribosomal protein MRP17, mitochondrial	5	42181100	36600000	19500000	11800000	10400000	11400000	9150000	9540000
P10663	MRP2	37S ribosomal protein MRP2, mitochondrial	4	2240550	1710000	1010000	619380	428084	1570000	1150000	367105
P32387	MRP20	54S ribosomal protein L41, mitochondrial	8	8860070	9070000	7230000	6220000	6680000	6400000	5980000	5610000
P38175	MRP21	37S ribosomal protein MRP21, mitochondrial	14	67826100	45900000	35600000	19100000	12700000	25800000	17800000	12800000
P32902	MRP4	37S ribosomal protein MRP4, mitochondrial	9	8639780	10400000	15000000	16300000	17300000	17400000	14300000	12900000
Q02950	MRP51	37S ribosomal protein MRP51, mitochondrial	6	11305100	15500000	9410000	7150000	7150000	7090000	6070000	6580000
P12687	MRP7	54S ribosomal protein L2, mitochondrial	14	27113800	20000000	14200000	11300000	9010000	15600000	10600000	10000000
Q04599	MRPL1	54S ribosomal protein L1, mitochondrial	3	3985700	2770000	1620000	1290000	940779	2060000	1700000	1480000
P36520	MRPL10	54S ribosomal protein L10, mitochondrial	7	1438730	461621	755449	487598	361546	795632	775199	369603
P36521	MRPL11	54S ribosomal protein L11, mitochondrial	5	5795170	3980000	2760000	2210000	2220000	7760000	6190000	2950000
P36523	MRPL15	54S ribosomal protein L15, mitochondrial	6	2979440	2460000	2060000	1520000	1640000	1770000	1490000	1260000
P38064	MRPL16	54S ribosomal protein L16, mitochondrial	8	361122000	260000000	146000000	84500000	81200000	199000000	86100000	95800000
P36528	MRPL17	54S ribosomal protein L17, mitochondrial	9	4071220	2750000	2390000	2330000	1820000	7170000	5920000	3730000
P22354	MRPL20	54S ribosomal protein L20, mitochondrial	9	122177000	150000000	63000000	44500000	42000000	66000000	47900000	52400000
P53881	MRPL22	54S ribosomal protein L22, mitochondrial	9	9696800	7390000	4660000	3830000	4080000	8450000	5330000	4640000
Q12487	MRPL23	54S ribosomal protein L23, mitochondrial	3	2376100	1010000	1680000	498603	405588	3020000	2380000	1100000
P36525	MRPL24	54S ribosomal protein L24, mitochondrial	2	4058050	1920000	1270000	935204	1120000	3750000	2440000	1240000
P23369	MRPL25	54S ribosomal protein L25, mitochondrial	6	208743000	143000000	66800000	35600000	32700000	81100000	46700000	30300000
P36526	MRPL27	54S ribosomal protein L27, mitochondrial	3	7030150	5680000	2970000	2480000	2960000	4210000	2970000	1850000
P36527	MRPL28	54S ribosomal protein L28, mitochondrial	4	6522600	13800000	4270000	3180000	2340000	1010000	2870000	3350000
P36516	MRPL3	54S ribosomal protein L3, mitochondrial	14	64678800	69600000	34700000	28600000	27200000	28200000	23800000	24300000
P14063	MRPL31	54S ribosomal protein L31, mitochondrial	4	35451000	23200000	13800000	10100000	8020000	16400000	12500000	10300000
P25348	MRPL32	54S ribosomal protein L32, mitochondrial	6	226443000	97200000	77000000	40800000	27000000	86200000	37900000	24900000
P20084	MRPL33	54S ribosomal protein L33, mitochondrial	7	4321330	6230000	3710000	2710000	1940000	1440000	1970000	1710000
Q06678	MRPL35	54S ribosomal protein L35, mitochondrial	6	30659500	27100000	20700000	21900000	17400000	26700000	23700000	22600000
P36531	MRPL36	54S ribosomal protein L36, mitochondrial	3	376183		205653	238869	241270	341544	263640	234967
P35996	MRPL38	54S ribosomal protein L38, mitochondrial	5	40062300	29500000	22700000	20100000	17000000	49600000	36100000	22900000
P36533	MRPL39	54S ribosomal protein L39, mitochondrial	5	128551000	106000000	55500000	23100000	16100000	39200000	16100000	15300000
P36517	MRPL4	54S ribosomal protein L4, mitochondrial	5	2102670	1850000	1470000	1430000	1450000	3000000	2320000	1880000
P36534	MRPL40	54S ribosomal protein L40, mitochondrial	11	14954900	7900000	5470000	4790000	3380000	9090000	5650000	5220000
P40858	MRPL49	54S ribosomal protein L49, mitochondrial	2	6703810		3300000	2720000	2710000	2530000	2610000	1520000
Q06090	MRPL51	54S ribosomal protein L51, mitochondrial	6	10222700	9440000	5880000	4650000	3360000	6020000	5330000	3290000
P32904	MRPL6	54S ribosomal protein L6, mitochondrial	9	31079100	11100000	11800000	7740000	7310000	17500000	10100000	7010000
P36519	MRPL7	54S ribosomal protein L7, mitochondrial	4	1988000	1910000	2000000	1720000	1630000	3280000	2610000	2190000
P22353	MRPL8	54S ribosomal protein L8, mitochondrial	4	18896200	11200000	7180000	3520000	3890000	5910000	3710000	2540000
P31334	MRPL9	54S ribosomal protein L9, mitochondrial	11	66054600	44800000	38200000	28100000	26600000	44500000	29600000	24100000
P53732	MRPS12	37S ribosomal protein S12, mitochondrial	2	109205000	99600000	53400000	31100000	23700000	55900000	30400000	25000000
Q02608	MRPS16	37S ribosomal protein S16, mitochondrial	8	180651000	103000000	60900000	30900000	24800000	45200000	20800000	14200000
Q03246	MRPS17	37S ribosomal protein S17, mitochondrial	7	43208900	19200000	12200000	6260000	5210000	21500000	8120000	6690000
P42847	MRPS18	37S ribosomal protein S18, mitochondrial	3	23169600	8890000	7800000	4420000	2910000	11100000	3600000	3350000
P21771	MRPS28	37S ribosomal protein S28, mitochondrial	12	147411000	142000000	52800000	31200000	26700000	53600000	28900000	24100000
P53292	MRPS35	37S ribosomal protein S35, mitochondrial	7	10035600	6160000	4590000	3820000	3560000	6790000	5020000	4280000
P33759	MRPS5	37S ribosomal protein S5, mitochondrial	11	14801100	11200000	8780000	7780000	4850000	9330000	6960000	6820000
Q03799	MRPS8	37S ribosomal protein S8, mitochondrial	4	24000200	21100000	13000000	7100000	5930000	13500000	16500000	7950000
P38120	MRPS9	37S ribosomal protein S9, mitochondrial	8	9445120	10100000	4720000	3700000	3340000	6440000	4550000	4550000
P23500	MRS4	Mitochondrial RNA-splicing protein MRS4	3	1512240	2170000	5130000	4000000	5100000	3810000	3930000	5170000
P32864	MRS6	Rab proteins geranylgeranyltransferase component A	9	1896580	1520000	1930000	2600000	3080000	3340000	3360000	3630000
P33201	MRT4	Ribosome assembly factor MRT4	8	57574500	25700000	16900000	9450000	7310000	21100000	8300000	6580000
P40050	MRX1	MIOREX complex component 1	4	3709040	2900000	1560000	670424	792724	1810000	1250000	1250000
Q05648	MRX10	MIOREX complex component 10	3			865596	743256	760673	918011	861458	885529
P47084	MRX12	MIOREX complex component 12	4			828270	1020000	1090000	1040000	1690000	1100000
P38172	MRX3	MIOREX complex component 3	2	3078340	1340000	2050000	2230000	2630000	1050000	2890000
Q07349	MRX9	MIOREX complex component 9	12	1699760	1490000	8720000	9120000	7390000	16800000	18700000	14100000
P21339	MSB1	Morphogenesis-related protein MSB1	6			293974	366190	210622	271059	469048	191957
P48566	MSB3	GTPase-activating protein GYP3	2			309880	622758	502952		444230	408914
Q03455	MSC2	Probable zinc transporter MSC2	3			1550000	2620000	1720000	2190000	2790000	2330000
Q05812	MSC3	Meiotic sister-chromatid recombination protein 3	15	7049800	7990000	5330000	4740000	4920000	4360000	3350000	4690000
Q08818	MSC6	Meiotic sister-chromatid recombination protein 6, mitochondrial	3	854803	641891	1310000	1210000	1350000	952890	900241	329939
P38694	MSC7	Putative aldehyde dehydrogenase-like protein YHR039C	7		535267	3640000	3090000	2430000	2960000	2520000	1810000
P15179	MSD1	Aspartate--tRNA ligase, mitochondrial	6	1782360	1550000	1200000	1080000	1340000	1540000	964119	932110
P38590	MSG5	Tyrosine-protein phosphatase MSG5	2			106168	304681	408252	216395	353804	451073
P25846	MSH1	DNA mismatch repair protein MSH1, mitochondrial	6			390355	701507	760689	673359	1180000	597450
P25847	MSH2	DNA mismatch repair protein MSH2	10	6662620	4680000	9040000	10200000	8540000	12200000	11500000	9600000
Q03834	MSH6	DNA mismatch repair protein MSH6	11			1450000	1400000	1310000	1300000	1120000	1370000
P32048	MSK1	Lysine--tRNA ligase, mitochondrial	7	4550010	4900000	2300000	2450000	1490000	344208	120078	578844
Q12186	MSL5	Branchpoint-bridging protein	8	5791620	4220000	2610000	3010000	2550000	3120000	2270000	1960000
P22438	MSM1	Methionine--tRNA ligase, mitochondrial	4	1816890	1530000	1180000	880402	782123	932953	873485	991589
P33748	MSN2	Zinc finger protein MSN2	3	8750670	5430000	3170000	2090000	1710000	2550000	1650000	1500000
P33749	MSN4	Zinc finger protein MSN4	2	2573020	1690000	707373	556712	532658	822545	423946	662386
P52918	MSN5	Protein MSN5	9	648120		4180000	5930000	6770000	2630000	3560000	5460000
P28737	MSP1	Outer mitochondrial transmembrane helix translocase	8	1178010		3210000	4160000	3500000	2870000	3670000	3130000
P38714	MSR1	Arginine--tRNA ligase, mitochondrial	5	1337620	1120000	835048	627851	667154	525332	511773	487947
P15424	MSS116	ATP-dependent RNA helicase MSS116, mitochondrial	12	5721100	4310000	2320000	1850000	1720000	5000000	3520000	2740000
P40990	MSS2	Protein MSS2, mitochondrial	7		564268	1480000	1890000	2200000	932321	1360000	1310000
P32335	MSS51	Protein MSS51, mitochondrial	3			629789	365934	484853	572418	639445	494552
P07236	MST1	Threonine--tRNA ligase, mitochondrial	10	13126900	15300000	5320000	5240000	3980000	4190000	3170000	2340000
P04803	MSW1	Tryptophan--tRNA ligase, mitochondrial	5			2410000	2470000	2080000	3350000	2880000	1430000
P48527	MSY1	Tyrosine--tRNA ligase, mitochondrial	6	2538410	2960000	1720000	1530000	1160000	1290000	1030000	1400000
P47018	MTC1	Maintenance of telomere capping protein 1	10	1014360	598588	2400000	2600000	2160000	2000000	2350000	2590000
P34246	MTC2	Maintenance of telomere capping protein 2	2			329076	416016	340540	501013	519099	391436
P53077	MTC3	Maintenance of telomere capping protein 3, mitochondrial	2			11100000	11500000	7290000	4310000	17300000	5940000
P38335	MTC4	Maintenance of telomere capping protein 4	3	778946	503216	907875	898686	745425	504901	713113	867649
Q03897	MTC5	Maintenance of telomere capping protein 5	6	260318	275876	327317	367150	176475	403428	349494	396869
P14908	MTF1	Mitochondrial transcription factor 1	3	5247140	1940000	2660000	1530000	2050000	3340000	1660000	1980000
P10849	MTF2	Mitochondrial transcription factor 2	10			1640000	2250000	2840000	3510000	3430000	3440000
Q03151	MTG1	Mitochondrial GTPase 1	5	1861900		1700000	1490000	1470000	1350000	1550000
P38860	MTG2	GTPase MTG2, mitochondrial	4	1297650	368856	495860	593395	331645	1100000	995879	582604
P53320	MTM1	Mitochondrial carrier protein MTM1	4			915261	955387	730818	1480000	1320000	883956
P53070	MTO1	Mitochondrial translation optimization protein 1	3	1137160	1990000	1360000	1700000	1360000	1060000	1120000	980831
Q99189	MTR10	mRNA transport regulator MTR10	7	303607		1260000	2070000	2600000	1380000	2030000	2980000
P34232	MTR2	mRNA transport regulator MTR2	2	767427		868107	1340000	540102	691967	1060000	921899
P47047	MTR4	ATP-dependent RNA helicase DOB1	14	2119500		5580000	5490000	5100000	7180000	5290000	5290000
P36084	MUD2	Splicing factor MUD2	5	3923000	3820000	2280000	2320000	2770000	3110000	2380000	2030000
Q02866	MUK1	Protein MUK1	12	6366120	9460000	11800000	14400000	13700000	11300000	15800000	13700000
P38236	MUM2	Protein MUM2	5	2403780	3750000	875486	745971	751020	2230000	2780000	1680000
P40959	MVP1	Sorting nexin MVP1	2		561907	544499	557742	633587	536012	685464	638365
P19524	MYO2	Myosin-2	14	475331		902358	949862	947068	1490000	1320000	1170000
P36006	MYO3	Myosin-3	5	1343050	861799	879328	627769	726390	782228	496800	548675
P32492	MYO4	Myosin-4	19	764142		3550000	3530000	3850000	3060000	3260000	4130000
Q04439	MYO5	Myosin-5	14	3290940	2770000	2650000	2640000	3360000	3180000	2320000	2900000
P32505	NAB2	Nuclear polyadenylated RNA-binding protein NAB2	2	1654410	4750000	1600000	1510000	1090000	1470000	1510000	1410000
Q03735	NAB6	RNA-binding protein NAB6	7	2675140	3700000	2360000	2840000	2390000	2810000	2430000	2730000
P11325	NAM2	Leucine--tRNA ligase, mitochondrial	8	944334	1020000	1000000	760522	803183	1620000	1540000	1040000
P30771	NAM7	ATP-dependent helicase NAM7	5	1854360		2120000	2020000	1650000	2270000	1790000	1670000
Q00539	NAM8	Protein NAM8	4	1509630	1390000	1340000	1300000	1020000	1210000	1130000	1080000
P27929	NAM9	37S ribosomal protein NAM9, mitochondrial	8	1904910		1720000	1070000	1500000	2580000	1780000	1270000
Q02931	NAN1	NET1-associated nuclear protein 1	7	2201870	2000000	2220000	1900000	1880000	1940000	1790000	1410000
P25293	NAP1	Nucleosome assembly protein	2	50180000	19200000	32200000	27100000	24500000	25500000	19800000	16400000
P12945	NAT1	N-terminal acetyltransferase A complex subunit NAT1	13	1924390		1420000	1600000	1200000	1730000	2140000	1420000
P37293	NAT2	Putative N-terminal acetyltransferase 2	4	1982670	1700000	1960000	1340000	1350000	1640000	1080000	1170000
Q06504	NAT3	N-terminal acetyltransferase B complex catalytic subunit NAT3	2			433138	569312	240041	1130000	1010000	341360
Q08689	NAT5	N-alpha-acetyltransferase NAT5	3	21750600	7760000	7000000	4970000	4270000	10500000	6740000	4240000
Q08229	NBA1	Protein NBA1	2	1492130	960320	482943	271823	418763	312742	240283	224730
Q12374	NCA2	Nuclear control of ATPase protein 2	13	1502390	2050000	4170000	4650000	6260000	4270000	5310000	5460000
Q12207	NCE102	Non-classical export protein 2	3	3455530		2230000	2850000	560054	1820000	521080	2210000
P16603	NCP1	NADPH--cytochrome P450 reductase	8	3145230	2020000	6900000	7290000	5220000	5950000	5660000	3290000
Q12200	NCR1	NPC intracellular sterol transporter 1-related protein 1	2			537374	775564	764302	361796	339102	239081
P53923	NCS2	Cytoplasmic tRNA 2-thiolation protein 2	10	1949470	2710000	2570000	2200000	2050000	2740000	2260000	2500000
P53088	NCS6	Cytoplasmic tRNA 2-thiolation protein 1	2	492513		912125	791311	448159	682182	856521	431061
P32500	NDC1	Nucleoporin NDC1	9	1176660	1930000	5240000	6380000	5810000	4560000	6040000	6190000
P40460	NDC80	Kinetochore protein NDC80	6	3606040		3120000	4500000	3950000	2590000	3620000	5400000
P40215	NDE1	External NADH-ubiquinone oxidoreductase 1, mitochondrial	31	35949000	40000000	82400000	71500000	73400000	99700000	92600000	72500000
Q07500	NDE2	External NADH-ubiquinone oxidoreductase 2, mitochondrial	5	2640380	3460000	5090000	3600000	3770000	3700000	2260000	2660000
P32340	NDI1	Rotenone-insensitive NADH-ubiquinone oxidoreductase, mitochondrial	11	4876820	6470000	11700000	10300000	9620000	9610000	7320000	9230000
P40527	NEO1	Probable phospholipid-transporting ATPase NEO1	20	2932340	2980000	18700000	20400000	18900000	13500000	16000000	16700000
P47035	NET1	Nucleolar protein NET1	13	769166	723893	710873	645043	606021	852598	583126	708330
Q08972	NEW1	[NU+] prion formation protein 1	22	5215850	4530000	7510000	6300000	5950000	9650000	7330000	6560000
P25374	NFS1	Cysteine desulfurase, mitochondrial	8	4453920	4260000	6080000	6430000	5830000	4620000	4790000	3630000
P32860	NFU1	NifU-like protein, mitochondrial	3	3257280	2030000	1690000	1810000	1410000	1380000	765446	1550000
P32494	NGG1	Chromatin-remodeling complexes subunit NGG1	2	163037		84344.1	185349	82666.4	150241	168368	148078
Q06204	NGK1	N-acetylglucosamine kinase	4			548705	804398	627773	984348	1020000	855517
Q08213	NGL1	RNA exonuclease NGL1	3	504701	1150000	379400	310768	330111	513783	369516	300309
P32831	NGR1	Negative growth regulatory protein NGR1	6	2643500	5110000	2040000	2260000	1810000	2410000	2030000	1820000
Q03435	NHP10	Non-histone protein 10	5	2030220	1880000	2450000	2070000	1640000	1470000	2300000	2740000
P32495	NHP2	H/ACA ribonucleoprotein complex subunit NHP2	5	141827000	137000000	37300000	30300000	27500000	55100000	58900000	42700000
P11632	NHP6A	Non-histone chromosomal protein 6A	5	13507900	14700000	13400000	7190000	4590000		3660000	3970000
P11633	NHP6B	Non-histone chromosomal protein 6B	3	89004600	36000000	32000000	18200000	7010000	2600000	8050000	7520000
P34077	NIC96	Nucleoporin NIC96	18	3130090	2930000	6640000	8510000	9390000	7520000	9090000	9780000
P53081	NIF3	NGG1-interacting factor 3	3		1430000	1450000	1610000	1970000			2200000
P32497	NIP1	Eukaryotic translation initiation factor 3 subunit C	27	15130900	17600000	37400000	34100000	36900000	42900000	32600000	35200000
Q08962	NIP7	60S ribosome subunit biogenesis protein NIP7	3	10052700		5660000	3070000	3690000	4490000	3270000	2140000
Q06178	NMA1	Nicotinamide/nicotinic acid mononucleotide adenylyltransferase 1	5	2363260	1950000	2190000	1570000	1260000	3110000	2160000	2240000
P38798	NMD2	Nonsense-mediated mRNA decay protein 2	11	464317		1320000	1910000	1240000	1570000	2010000	1470000
P46970	NMD5	Nonsense-mediated mRNA decay protein 5	8			3870000	5930000	7510000	4560000	5280000	5730000
P53253	NNF2	Protein NNF2	12			4000000	3910000	3530000	3370000	3700000	2430000
P36059	NNR2	ATP-dependent (S)-NAD(P)H-hydrate dehydratase	2	1438020	669450	1890000	2370000	2010000	2230000	2120000	1060000
Q08444	NOB1	20S-pre-rRNA D-site endonuclease NOB1	7	8926850	2120000	2720000	2250000	1580000	6700000	3460000	2500000
P39744	NOC2	Nucleolar complex protein 2	9	2488780	1830000	2760000	2330000	2120000	2310000	2130000	2110000
Q07896	NOC3	Nucleolar complex-associated protein 3	4	4794120	696664	1110000	1410000	469072	1370000	1600000	1180000
Q02892	NOG1	Nucleolar GTP-binding protein 1	16	11194700	7720000	7010000	8080000	7900000	13000000	13700000	11500000
P53742	NOG2	Nucleolar GTP-binding protein 2	18	34990500	24100000	12300000	11100000	7810000	16300000	11200000	8450000
P15646	NOP1	rRNA 2'-O-methyltransferase fibrillarin	7	109735000	109000000	59800000	40300000	44200000	66600000	37000000	35000000
Q6Q547	NOP10	H/ACA ribonucleoprotein complex subunit NOP10	3	3746420	2410000	5280000	3960000	3040000	1630000	3080000	4590000
Q08208	NOP12	Nucleolar protein 12	8	1593310	1250000	1310000	1310000	1150000	1750000	1440000	786271
P53883	NOP13	Nucleolar protein 13	12	4383800	5710000	3500000	2950000	2950000	4930000	3460000	3290000
Q99207	NOP14	Nucleolar complex protein 14	7	14967300	7210000	5120000	3170000	3490000	6230000	3850000	2820000
P40007	NOP16	Nucleolar protein 16	9	22196200	11000000	6500000	3800000	3290000	8630000	4130000	3590000
P40991	NOP2	25S rRNA (cytosine(2870)-C(5))-methyltransferase	9	9217970	3350000	3070000	2310000	1970000	3280000	2580000	2320000
Q12460	NOP56	Nucleolar protein 56	10	15573900	10400000	8630000	8290000	6510000	8760000	8230000	6100000
Q12499	NOP58	Nucleolar protein 58	9	5259580	4460000	9530000	8340000	7490000	10100000	8710000	8150000
Q07623	NOP6	Nucleolar protein 6	2	6968360	7350000	3390000	2410000	1760000	3200000	2280000	2030000
P53261	NOP7	Pescadillo homolog	5	5603050	3830000	2480000	2530000	1530000	3660000	4230000	2730000
P47077	NOP9	Nucleolar protein 9	6	4560230	1910000	2340000	1690000	1680000	2670000	2410000	2080000
P06102	NOT3	General negative regulator of transcription subunit 3	13	1629850		1820000	1980000	1640000	1990000	2580000	1870000
P47122	NPA3	GPN-loop GTPase 1	10	8072070	9410000	17800000	19100000	19700000	15600000	14900000	16300000
Q01560	NPL3	Serine/arginine (SR)-type shuttling mRNA binding protein NPL3	9	32763700	48300000	24700000	20700000	15600000	20900000	16700000	15900000
P33755	NPL4	Nuclear protein localization protein 4	5			1980000	1490000	1410000	1680000	1280000	1370000
P32832	NPL6	Chromatin structure-remodeling complex subunit RSC7	12	1521720	1580000	2000000	2560000	2680000	2920000	3880000	3320000
P22211	NPR1	Nitrogen permease reactivator protein	9	7192120	11500000	7470000	6530000	5140000	6750000	5530000	5180000
P39923	NPR2	Nitrogen permease regulator 2	7	552798	1600000	2260000	2390000	1880000	2000000	2400000	2390000
P38742	NPR3	Nitrogen permease regulator 3	10	624738	579325	842935	863391	762764	531575	600303	736199
P39683	NPT1	Nicotinate phosphoribosyltransferase	6			202442	337592	255821	114358		179618
P53228	NQM1	Transaldolase NQM1	10	4392680	4950000	13800000	12800000	9690000	7740000	5690000	5840000
P53915	NRK1	Nicotinamide riboside kinase	2			371432	557205	780040	470937	532273
P32770	NRP1	Putative RNA-binding protein involved in heterochromatin assembly	4	585269		315272	399649	476353	473088	509137	462402
P53136	NSA1	Ribosome biogenesis protein NSA1	4	62226300	72000000	56300000	37100000	50200000	49300000	29900000	43500000
P40078	NSA2	Ribosome biogenesis protein NSA2	12	100350000	67900000	30800000	25500000	20300000	30300000	31300000	22800000
Q05541	NSE3	Non-structural maintenance of chromosome element 3	2			429082	476247	480225	548419	704447	719049
Q03718	NSE5	Non-structural maintenance of chromosome element 5	4	177618		1100000	1300000	1060000	1160000	1220000	1340000
P38837	NSG1	Protein NSG1	6	1969360	4120000	3230000	3080000	3870000	1860000	2130000	2830000
P53898	NSG2	Protein NSG2	3	8297090	12000000	17100000	16300000	16300000	8150000	9360000	8980000
Q12143	NSL1	Kinetochore-associated protein NSL1	2	3758000	7800000	3020000	2130000	1030000	762045	1940000	992540
P14907	NSP1	Nucleoporin NSP1	3	1327600		2030000	2210000	2660000	1470000	1910000	2650000
P27476	NSR1	Nuclear localization sequence-binding protein	10	13461200	12700000	13000000	9390000	7330000	18200000	14800000	7430000
Q04958	NTE1	Lysophospholipase NTE1	25	19845600	25800000	14300000	12800000	11100000	14200000	10700000	9880000
P32356	NTH1	Cytosolic neutral trehalase	9	3469450	3090000	2870000	2710000	2010000	1510000	1020000	1450000
P35172	NTH2	Probable trehalase	11	2268130		2560000	2880000	2260000	2870000	3290000	2610000
P08466	NUC1	Mitochondrial nuclease	2	358775		465366	590070	705880	526810	663601	488753
P33895	NUF2	Kinetochore protein NUF2	2			1020000	1120000	1610000	768368	1010000	1470000
P40010	NUG1	Nuclear GTP-binding protein NUG1	15	22990500	15600000	8710000	6970000	5070000	9640000	7750000	7250000
Q00402	NUM1	Nuclear migration protein NUM1	3	572259	535222	585882	538162	672430	600710	419511	586249
P20676	NUP1	Nucleoporin NUP1	14	13946900	14200000	8230000	8220000	6690000	8970000	5460000	6100000
Q02630	NUP116	Nucleoporin NUP116/NSP116	16	2361250	1980000	1820000	1930000	1550000	2690000	2010000	2000000
P35729	NUP120	Nucleoporin NUP120	5	696270		3190000	3510000	4910000	3730000	4160000	4520000
P36161	NUP133	Nucleoporin NUP133	10	289184	358942	1050000	1430000	1820000	1230000	1320000	2100000
P49687	NUP145	Nucleoporin NUP145	13			4140000	3220000	3600000	3690000	3970000	2520000
P40064	NUP157	Nucleoporin NUP157	9	5779890	6900000	7880000	9800000	10500000	7700000	7260000	9120000
P40477	NUP159	Nucleoporin NUP159	12	244692		857649	1020000	1200000	1100000	917731	1530000
P38181	NUP170	Nucleoporin NUP170	14	743302	1440000	1780000	2000000	2540000	1810000	2020000	2710000
P52593	NUP188	Nucleoporin NUP188	17	1237140		1430000	1770000	2200000	3190000	2830000	2000000
P47054	NUP192	Nucleoporin NUP192	20	1492840		5190000	5600000	5120000	5650000	5730000	5560000
P32499	NUP2	Nucleoporin NUP2	7	907443	1230000	849377	933812	1080000	1390000	1410000	1620000
Q03790	NUP53	Nucleoporin NUP53	6	2758750	2270000	2550000	2280000	2340000	1910000	1530000	2750000
P48837	NUP57	Nucleoporin NUP57	9	739747	1290000	1260000	1420000	1650000	967278	1510000	1590000
P39705	NUP60	Nucleoporin NUP60	15	2907320	2780000	2320000	1920000	1760000	2940000	1900000	2080000
P40368	NUP82	Nucleoporin NUP82	8	1549410		2030000	2320000	2910000	1910000	3350000	2710000
P52891	NUP84	Nucleoporin NUP84	5			1750000	2400000	1910000	3020000	2910000	1100000
Q12066	NUR1	Nuclear rim protein 1	4	748436	689154	852437	1030000	857528	870383	1030000	1050000
Q12063	NUS1	Dehydrodolichyl diphosphate synthase complex subunit NUS1	2	426747		1580000	1380000	1300000	1730000	1960000	1900000
P53114	NUT1	Mediator of RNA polymerase II transcription subunit 5	13	7846090	7780000	7850000	9360000	8530000	9820000	9010000	8560000
Q06213	NUT2	Mediator of RNA polymerase II transcription subunit 10	6	1854310	12400000	6080000	5090000	4600000	539469	5470000	5430000
P38881	NVJ1	Nucleus-vacuole junction protein 1	8		2210000	3740000	4490000	4130000	2560000	2750000	3480000
Q06833	NVJ2	Nucleus-vacuole junction protein 2	14			3100000	3130000	2340000	3880000	3240000	2270000
Q12255	NYV1	Vacuolar v-SNARE NYV1	4			1790000	2530000	2600000	1100000	1440000	2230000
P32332	OAC1	Mitochondrial oxaloacetate transport protein	12	27042000	17500000	33800000	29800000	26400000	36000000	27600000	22400000
P39720	OAF1	Oleate-activated transcription factor 1	4		249568	609795	806597	722336	908894	845073	1030000
P31755	OCH1	Initiation-specific alpha-1,6-mannosyltransferase	6			2120000	1960000	1040000	2980000	5470000	1220000
P35999	OCT1	Mitochondrial intermediate peptidase	5	278122		344139	401806	219827	506223	403314	376131
Q03028	ODC1	Mitochondrial 2-oxodicarboxylate carrier 1	10	24879700	24400000	35200000	36100000	30400000	35000000	32800000	36300000
Q99297	ODC2	Mitochondrial 2-oxodicarboxylate carrier 2	5	7752620	6590000	7940000	8330000	7440000	14700000	12200000	10200000
P53298	OKP1	Inner kinetochore subunit OKP1	7	1450800	1310000	1420000	1260000	940963	1360000	1370000	999056
P38219	OLA1	Obg-like ATPase 1	11	7279190	6670000	5310000	8610000	21000000	4650000	8400000	21900000
P21147	OLE1	Acyl-CoA desaturase 1	10	32522400	43100000	115000000	105000000	131000000	20400000	23800000	49300000
P16547	OM45	Mitochondrial outer membrane protein OM45	11	5273410	4320000	6960000	6340000	8140000	3260000	3060000	3880000
P36163	OMA1	Mitochondrial metalloendopeptidase OMA1	4	2745790	3110000	4430000	4320000	3780000	4030000	4470000	4250000
Q06668	OMS1	Methyltransferase OMS1, mitochondrial	19	11793300	6030000	7980000	7880000	6170000	12800000	13500000	9820000
P21957	OPI1	Transcriptional repressor OPI1	6			1980000	2940000	3530000	1760000	2570000	3280000
P32833	ORC2	Origin recognition complex subunit 2	2	614947	542609	504248	774066	491522	392309	507278	544995
P54791	ORC4	Origin recognition complex subunit 4	5			577366	681470	745534	1150000	1160000	641763
P50874	ORC5	Origin recognition complex subunit 5	2			752740	1000000	941748	1120000	966332	819438
P53224	ORM1	Protein ORM1	3			1690000	699531	815376	1290000	700468
Q06144	ORM2	Protein ORM2	2	842968		4400000	3530000	3390000	1030000	2460000
Q12375	ORT1	Mitochondrial ornithine transporter 1	2	1103200		1690000	1450000	1090000	2540000	2430000	1440000
Q12451	OSH2	Oxysterol-binding protein homolog 2	24	1894760	1490000	3840000	3680000	4280000	3390000	3240000	3320000
P38713	OSH3	Oxysterol-binding protein homolog 3	4			394686	453722	546219	324480	421718	445528
Q02201	OSH6	Oxysterol-binding protein homolog 6	3	1148750	942879	1120000	941108	736701	1050000	659355	602608
P21375	OSM1	Fumarate reductase 2	10	2463650	3850000	7450000	7720000	6750000	5520000	6050000	5410000
P41543	OST1	Dolichyl-diphosphooligosaccharide--protein glycosyltransferase subunit 1	2	1859030	1370000	2810000	2290000	2660000	3140000	2290000	2380000
P48439	OST3	Dolichyl-diphosphooligosaccharide--protein glycosyltransferase subunit 3	4			2300000	1600000	1730000	2230000	2960000	2360000
P43558	OTU1	Ubiquitin thioesterase OTU1	3	344400	693941	597201	1150000	2000000	804547	935423	2030000
P39952	OXA1	Mitochondrial inner membrane protein OXA1	8	2528870	2230000	6120000	5730000	5880000	4510000	4570000	4230000
P28273	OXP1	5-oxoprolinase	10	728476	389461	683012	624221	758085	779881	676918	835935
Q03558	OYE2	NADPH dehydrogenase 2	3	384176	393664	314845	262921	403676	144937	153863
Q12447	PAA1	Polyamine N-acetyltransferase 1	6	6824050	5880000	8640000	8580000	11400000	8860000	12300000	11600000
P04147	PAB1	Polyadenylate-binding protein, cytoplasmic and nuclear	24	30180000	36800000	25100000	23600000	20600000	30500000	25700000	17300000
P48363	PAC10	Prefoldin subunit 3	2			77313	67738.4	113641	106422	243115	92439.4
P39937	PAC2	Protein PAC2	2	856924	1880000	850965	1020000	797978	749061	579585	824122
P38351	PAF1	RNA polymerase II-associated protein 1	5	328099		952484	703177	704876	1650000	1850000	878767
Q05518	PAL1	Protein PAL1	11	1815850		533243	442976	260641	654950	459742	320744
P37304	PAM1	Protein PAM1	16	3109650	3140000	3900000	4820000	4290000	3170000	4160000	4030000
P42949	PAM16	Mitochondrial import inner membrane translocase subunit TIM16	3	1628360	2300000	4440000	4010000	5200000	1610000	2980000	3950000
P36147	PAM17	Presequence translocated-associated motor subunit PAM17, mitochondrial	3	1398080	2250000	4390000	4400000	3540000	1480000	2120000	698889
P32521	PAN1	Actin cytoskeleton-regulatory complex protein PAN1	8	116778		261762	222666	212768	270762	156882	245162
P53010	PAN2	PAN2-PAN3 deadenylation complex catalytic subunit PAN2	7	1910950	1660000	1200000	1510000	1810000	1650000	1560000	2390000
P36102	PAN3	PAN2-PAN3 deadenylation complex subunit PAN3	7	1745480	2140000	1540000	1680000	2010000	2260000	2150000	2120000
P38787	PAN5	2-dehydropantoate 2-reductase	3			549821	562852	330722	394200	456889	569884
P29468	PAP1	Poly(A) polymerase	5	2612040	1460000	2210000	2300000	1800000	2850000	2670000	1590000
P53632	PAP2	Poly(A) RNA polymerase protein 2	2	316645		184338	173809	123845	365266	445940	227542
Q12515	PAR32	Protein PAR32	5	22169600	21100000	9020000	6820000	5870000	5250000	4210000	6210000
P25644	PAT1	DNA topoisomerase 2-associated protein PAT1	28	8426530	11900000	10300000	11100000	12700000	9590000	8930000	10000000
Q05778	PBA1	Proteasome chaperone 1	2	1531930	1870000	2570000	3190000	3920000	2720000	3760000	4470000
P0CT04	PBI2	Protease B inhibitor 2	3	1111580	3180000	2160000	1140000	1570000	424401	625457	1290000
P25580	PBN1	Protein PBN1	4	610309	2250000	2840000	3760000	3020000	2270000	3370000	2660000
P53297	PBP1	PAB1-binding protein 1	16	7510320	7540000	5140000	5450000	5220000	7600000	6620000	8470000
Q07362	PBP4	Protein PBP4	9	9809820	11300000	6010000	4820000	3750000	6130000	6240000	6600000
P08018	PBS2	MAP kinase kinase PBS2	11	1312140	1660000	2370000	3400000	4990000	1550000	2610000	4840000
P10963	PCK1	Phosphoenolpyruvate carboxykinase (ATP)	5	743479	836843	619040	962816	866191	894885	806823	1390000
P40038	PCL6	PHO85 cyclin-6	7	2174980		3170000	4220000	4260000	2740000	3190000	4060000
P38137	PCS60	Oxalate--CoA ligase	5	1859290	1080000	1500000	1010000	987578	1680000	845519	738458
P13259	PCT1	Choline-phosphate cytidylyltransferase	4	3620460	1890000	1600000	1450000	1080000	1470000	1120000	1350000
P16387	PDA1	Pyruvate dehydrogenase E1 component subunit alpha, mitochondrial	16	23560900	23300000	29300000	26600000	23800000	24700000	20200000	15900000
P32473	PDB1	Pyruvate dehydrogenase E1 component subunit beta, mitochondrial	6	36709300	30700000	41400000	35100000	25500000	41100000	25600000	28200000
P06169	PDC1	Pyruvate decarboxylase isozyme 1	14	34753400	33700000	25000000	22400000	27800000	27200000	22000000	20200000
P32896	PDC2	Protein PDC2	7	336072	451148	683997	890110	1050000	1010000	1150000	1120000
Q12428	PDH1	Probable 2-methylcitrate dehydratase	7	1024400	1280000	1110000	954684	806988	1290000	1150000	764883
P17967	PDI1	Protein disulfide-isomerase	8	2589790	2630000	2850000	2220000	2740000	2830000	2590000	3270000
P12383	PDR1	Transcription factor PDR1	8	327628		582396	524497	633215	656682	794017	517753
Q02785	PDR12	ATP-dependent permease PDR12	9	334149	475681	1210000	1210000	1650000	775903	885509	1390000
Q04182	PDR15	ATP-dependent permease PDR15	8			3550000	3240000	2480000	1180000	1060000	873947
P33200	PDR3	Transcription factor PDR3	38		2610000	5540000000	4850000000	3100000000	7430000000	12400000000	4510000000
P33302	PDR5	Pleiotropic ABC efflux transporter of multiple drugs	26	2334040	5170000	32500000	33600000	30800000	17000000	18000000	15700000
Q04264	PDS5	Sister chromatid cohesion protein PDS5	7			1960000	2060000	2430000	2480000	2580000	2280000
P16451	PDX1	Pyruvate dehydrogenase complex protein X component, mitochondrial	4	3853810	3930000	4110000	4140000	3460000	2530000	2310000	2430000
P40091	PEA2	Protein PEA2	4			2740000	2640000	2660000	1490000	2220000	1880000
P53238	PEF1	Peflin	3	901800	611556	735612	597912	612157	514012	287894	693709
P32319	PEP1	Vacuolar protein sorting/targeting protein VPS10	5	465986		956820	905548	825357	873062	774642	483339
P27801	PEP3	Vacuolar membrane protein PEP3	6	2234200		2110000	1930000	2150000	2310000	3080000	1700000
P07267	PEP4	Saccharopepsin	5	2896190	1400000	2930000	2560000	2270000	2230000	2060000	1680000
P12868	PEP5	E3 ubiquitin-protein ligase PEP5	8	643825		546173	665020	574969	539287	566066	597125
P40335	PEP8	Carboxypeptidase Y-deficient protein 8	8	1340800	1580000	1420000	1160000	960262	1250000	950016	933115
P36139	PET10	Protein PET10	8	5279940	5810000	11800000	8480000	8980000	7040000	6170000	5330000
Q02771	PET117	Protein PET117, mitochondrial	4			3040000	2510000	2140000	964638	1160000	352946
P17558	PET123	37S ribosomal protein PET123, mitochondrial	2	128957000	103000000	52800000	23500000	25900000	48700000	20400000	26700000
P32606	PET127	Putative mitochondrial translation system component PET127	3	521450		226002	177260	180955	300358	210856	194273
P32522	PET309	Pentatricopeptide repeat-containing protein PET309, mitochondrial	2	450134		375659	700853	657552	1250000	1030000	877232
P10834	PET54	Protein PET54	5	2930020	913464	1420000	692272	417819	948180	578348	680666
P38921	PET8	Putative mitochondrial carrier protein PET8	6	1826740	1380000	2160000	1700000	1970000	2450000	1920000	1290000
P18239	PET9	ADP,ATP carrier protein 2	14	243342000	281000000	406000000	421000000	507000000	405000000	400000000	480000000
P24004	PEX1	Peroxisomal ATPase PEX1	2	830113		524050	734159	502693	369487	358638	583301
Q12462	PEX11	Peroxisomal membrane protein PMP27	2	672080		586900	631879	490780	373886	346042	211107
P80667	PEX13	Peroxisomal membrane protein PEX13	3			1480000	1630000	1390000	1970000	2470000	2090000
P40155	PEX17	Peroxisomal membrane protein PEX17	3			1110000	1270000	946238	517710	963361	822544
Q08580	PEX27	Peroxisomal membrane protein PEX27	3	320572		1950000	1760000	1510000	1200000	1350000	1620000
Q03370	PEX29	Peroxisomal membrane protein PEX29	7			3370000	3350000	3580000	2070000	2110000	3040000
P28795	PEX3	Peroxisomal biogenesis factor 3	2			4510000	4400000	4660000	8380000	8030000	4980000
Q06169	PEX30	Peroxisomal membrane protein PEX30	11	675740		3630000	3840000	2310000	2040000	2260000	2050000
P53203	PEX31	Peroxisomal membrane protein PEX31	5	761596		3290000	3150000	1050000	2590000	1910000	1290000
P33760	PEX6	Peroxisomal ATPase PEX6	4		405969	507170	512738	586573	717138	579015	921040
P53248	PEX8	Peroxisomal biogenesis factor 8	6	659700		2230000	2780000	2020000	2050000	1990000	1480000
Q12006	PFA4	Palmitoyltransferase PFA4	3			865728	1310000	1290000	636876	672854	947727
P16861	PFK1	ATP-dependent 6-phosphofructokinase subunit alpha	26	7330180	8260000	14800000	15100000	17800000	26300000	26300000	20500000
P16862	PFK2	ATP-dependent 6-phosphofructokinase subunit beta	22	9921410	8920000	13500000	12500000	12700000	20200000	13900000	12900000
P40433	PFK26	6-phosphofructo-2-kinase 1	7	596394	653756	1170000	913065	913495	948724	470861	924017
P42841	PFS2	Polyadenylation factor subunit 2	3	753288	322184	367505	476015	376626	413565	338285	445788
Q12746	PGA3	Plasma membrane-associated coenzyme Q6 reductase PGA3	6	2024580		15800000	14200000	14100000	14500000	20800000	10100000
Q08959	PGC1	Phosphatidylglycerol phospholipase C	3	7397390	7710000	20300000	23500000	22600000	13100000	14300000	10800000
P12709	PGI1	Glucose-6-phosphate isomerase	16	7327650	5320000	6620000	6990000	8160000	6330000	5840000	7110000
P00560	PGK1	Phosphoglycerate kinase	23	41038400	17900000	16000000	14300000	18100000	13800000	9550000	13600000
P33401	PGM1	Phosphoglucomutase 1	4	1566980	3130000	2020000	2060000	1850000	1830000	1690000	1800000
P37012	PGM2	Phosphoglucomutase 2	8	4648370	5360000	3920000	4460000	4550000	4070000	3630000	3410000
P40961	PHB1	Prohibitin-1	9	12910300	15900000	19100000	16700000	16800000	18700000	15800000	17100000
P50085	PHB2	Prohibitin-2	13	20419000	25100000	28300000	27900000	27600000	22900000	23800000	16800000
P50947	PHO23	Transcriptional regulatory protein PHO23	3	906934	1010000	969565	930484	1040000	1020000	863704	1180000
P11491	PHO8	Repressible alkaline phosphatase	9	23642600	31900000	39100000	33300000	35200000	41400000	44600000	37300000
P17442	PHO81	Phosphate system positive regulatory protein PHO81	8	1340070		1620000	1700000	2210000	1630000	1960000	2150000
P25297	PHO84	Inorganic phosphate transporter PHO84	7			2360000	2540000	2070000	3850000	3930000	4910000
P17157	PHO85	Cyclin-dependent protein kinase PHO85	5	2375990	3260000	2200000	1790000	1230000	2870000	2040000	1380000
P46956	PHO86	Inorganic phosphate transporter PHO86	6	9321500	4880000	19800000	21000000	16200000	21300000	24200000	17500000
P38264	PHO88	SRP-independent targeting protein 3	10	4931010	7690000	26000000	19100000	15600000	16000000	31500000	11700000
P39535	PHO90	Low-affinity phosphate transporter PHO90	4			151160	251322	98442.6	218432	344559
P27514	PHO91	Low-affinity phosphate transporter PHO91	3	446753		359668	425301	183010	263316	428276	278518
P53191	PIB2	Glutamine sensor PIB2	2			24883.6	24672.4	25512.1	33820.6	16492.2	25731.6
P40035	PIC2	Mitochondrial phosphate carrier protein 2	11	3141660	3010000	5880000	6380000	5180000	6760000	6540000	5010000
P40187	PIG2	GSY2-interacting protein PIG2	8	4176290	2470000	1540000	1060000	969612	1750000	770460	875801
P39104	PIK1	Phosphatidylinositol 4-kinase PIK1	10	1731310	387987	2130000	1690000	2120000	1500000	1160000	1770000
P53252	PIL1	Sphingolipid long chain base-responsive protein PIL1	15	67177200	37600000	44100000	33800000	36600000	39700000	28500000	24600000
P36775	PIM1	Lon protease homolog, mitochondrial	23	3330010	2370000	5580000	5240000	6210000	4430000	3790000	4900000
P34217	PIN4	RNA-binding protein PIN4	2		209397	267194	308587	391889	287021	292121	417157
Q03178	PIR1	Cell wall mannoprotein PIR1	2	7481710	11600000	17300000	15200000	19200000	11600000	11400000	17700000
P06197	PIS1	CDP-diacylglycerol--inositol 3-phosphatidyltransferase	6	20588100	23400000	40700000	37200000	29400000	29700000	27900000	24200000
P24583	PKC1	Protein kinase C-like 1	7	956856	939286	843392	874085	590185	669143	490279	471127
Q03407	PKH1	Serine/threonine-protein kinase PKH1	9	1437840	1310000	1100000	1330000	1090000	998821	954407	1170000
Q12236	PKH2	Serine/threonine-protein kinase PKH2	2	564298		330070	433667	329837		408009	516009
Q03306	PKH3	Serine/threonine-protein kinase PKH3	2			1330000	1210000	1250000	1310000	1180000	1330000
P53170	PKP2	[Pyruvate dehydrogenase (acetyl-transferring)] kinase 2, mitochondrial	3	274313		674951	603678	326601	1280000	857840	371973
Q04004	PLP1	Phosducin-like protein 1	6	1146300	1130000	2200000	3030000	2340000	1600000	2180000	1750000
P05030	PMA1	Plasma membrane ATPase 1	24	23275200	25700000	40100000	41300000	39800000	71500000	59300000	50500000
P38929	PMC1	Calcium-transporting ATPase 2	17	4265510	5400000	11800000	12600000	11900000	7950000	7470000	9100000
P32634	PMD1	Negative regulator of sporulation PMD1	8	767785	1080000	1620000	1360000	1880000	1450000	1300000	1150000
P29952	PMI40	Mannose-6-phosphate isomerase	3	1315370		595292	529707	523564	867633	636501
P13586	PMR1	Calcium-transporting ATPase 1	19	9036340	13400000	28800000	25100000	24500000	26700000	28700000	21900000
P33775	PMT1	Dolichyl-phosphate-mannose--protein mannosyltransferase 1	4	671332	1480000	2350000	1970000	2010000	1510000	1630000	2370000
P31382	PMT2	Dolichyl-phosphate-mannose--protein mannosyltransferase 2	4	1905930	2970000	4040000	4050000	5240000	3160000	3390000	4650000
P46971	PMT4	Dolichyl-phosphate-mannose--protein mannosyltransferase 4	6			921831	1080000	1050000	1500000	1570000	1430000
P53184	PNC1	Nicotinamidase	2	14604800	5050000	6820000	4240000	3340000	7540000	2980000	2270000
Q99216	PNO1	Pre-rRNA-processing protein PNO1	8	8318980	6550000	6890000	6520000	6290000	7690000	5990000	6810000
P38969	PNT1	Pentamidine resistance factor, mitochondrial	14	1339760	2700000	9430000	8940000	8230000	7510000	9000000	7130000
Q04636	POB3	FACT complex subunit POB3	5	3632060	3990000	3880000	3220000	3110000	3280000	2460000	2950000
P40473	POG1	Transcriptional activator POG1	7	3224240	2890000	2120000	2400000	2350000	1930000	3050000	2790000
P13382	POL1	DNA polymerase alpha catalytic subunit A	10	389453		1140000	1050000	1180000	1370000	1180000	883771
P21951	POL2	DNA polymerase epsilon catalytic subunit A	9	922714	738076	1180000	1070000	874871	1110000	929729	884048
P15436	POL3	DNA polymerase delta catalytic subunit	7	2198000	1480000	3910000	3670000	3960000	3900000	3120000	3690000
P46957	POL31	DNA polymerase delta small subunit	2	793843		1590000	1600000	1670000	1660000	1700000	2180000
P47110	POL32	DNA polymerase delta subunit 3	2	393932	898144	681898	613907	573241	777222	495232	533823
P39985	POL5	rDNA transcriptional regulator POL5	7	638837		1320000	1640000	1690000	1380000	1270000	1560000
P39685	POM152	Nucleoporin POM152	8			643354	703648	577525	522850	692855	449176
Q12164	POM33	Pore membrane protein of 33 kDa	9	6068400	9040000	26900000	23600000	19900000	17000000	17400000	13000000
Q12445	POM34	Nucleoporin POM34	8	1663040	1220000	4730000	4000000	4470000	2400000	4650000	2660000
P39008	POP2	Poly(A) ribonuclease POP2	6	1228010		2330000	2440000	1490000	2510000	2180000	1940000
P28005	POP5	Ribonuclease P/MRP protein subunit POP5	2	4217240	3980000	2730000	1970000	1820000	2400000	1640000	2170000
P53218	POP6	Ribonucleases P/MRP protein subunit POP6	3	2306090	1140000	2200000	2550000	2600000	1960000	1840000	1820000
P04840	POR1	Mitochondrial outer membrane protein porin 1	12	162745000	181000000	446000000	381000000	409000000	385000000	380000000	445000000
P40478	POR2	Mitochondrial outer membrane protein porin 2	5	155204		429284	449581	356902	423009	448217	387168
Q06892	POS5	NADH kinase POS5, mitochondrial	2	112057	127038	173984	146300	84049.9	165762	113198	49723.2
P13711	POX1	Acyl-coenzyme A oxidase	22	52674000	49400000	23000000	22300000	17600000	21400000	14200000	12200000
P28239	PPA2	Inorganic pyrophosphatase, mitochondrial	7	9619910	14000000	6750000	5390000	4670000	5680000	4190000	4360000
Q04119	PPN1	Endopolyphosphatase	4	9838970	3730000	3590000	5800000	5050000	2650000	8190000	6140000
P33329	PPZ2	Serine/threonine-protein phosphatase PP-Z2	4	6581990	4810000	2260000	2390000	1610000	3210000	2780000	2000000
P09232	PRB1	Cerevisin	8	17254900	16600000	22700000	16600000	16000000	22000000	11700000	11400000
P00729	PRC1	Carboxypeptidase Y	3	340965	556800	824681	711379	780871	869859	1230000	582230
P22141	PRE1	Proteasome subunit beta type-4	2	4897960	8790000	5060000	6260000	5080000	3990000	3300000	4900000
P21242	PRE10	Probable proteasome subunit alpha type-7	4	2356940	2670000	3470000	3220000	2680000	4910000	5120000	5010000
P30656	PRE2	Proteasome subunit beta type-5	4	2188310	1340000	2760000	2570000	2520000	2320000	2000000	710997
P38624	PRE3	Proteasome subunit beta type-1	7	3981130	4930000	5070000	4570000	5910000	5340000	4540000	5030000
P40302	PRE5	Proteasome subunit alpha type-6	7	3456630	2530000	2640000	2810000	2470000	3510000	3100000	2440000
P40303	PRE6	Proteasome subunit alpha type-4	3	684415		1240000	784488	1510000	815898	480105	1170000
P23724	PRE7	Proteasome subunit beta type-6	3	2439600	2260000	2060000	1830000	1620000	2390000	2030000	1940000
P23639	PRE8	Proteasome subunit alpha type-2	6	3581430	4770000	4720000	4710000	5640000	3840000	3990000	5500000
P23638	PRE9	Proteasome subunit alpha type-3	5	4836360	7120000	5760000	4750000	6210000	3510000	4220000	5160000
P40494	PRK1	Actin-regulating kinase PRK1	16	3309650	3600000	2150000	2240000	2820000	2810000	2080000	2630000
P40476	PRM5	Pheromone-regulated membrane protein 5	3			157581	197664	112510	190019	220536	260305
P32264	PRO1	Glutamate 5-kinase	9	4734760	3990000	3840000	2810000	2930000	4680000	3430000	3160000
P54885	PRO2	Gamma-glutamyl phosphate reductase	4	1224510		620764	558181	484405	1000000	743297	640452
P32263	PRO3	Pyrroline-5-carboxylate reductase	7	10113500	10300000	14400000	16300000	17200000	15600000	21100000	29400000
Q07350	PRP11	Pre-mRNA-splicing factor PRP11	3	1103030		325452	441859	299750	706525	649000	448471
P33411	PRP18	Pre-mRNA-splicing factor 18	2	2535200	1780000	1850000	3030000	2660000	2270000	2250000	2280000
P32523	PRP19	Pre-mRNA-processing factor 19	3	545105	478615	806261	698095	497968	584627	459303	403792
P23394	PRP28	Pre-mRNA-splicing ATP-dependent RNA helicase PRP28	3	395866		204325	163477	255876	265819	133243	159635
P20053	PRP4	U4/U6 small nuclear ribonucleoprotein PRP4	2	2104320		935038	822416	808894	1140000	908581	1080000
P33203	PRP40	Pre-mRNA-processing protein PRP40	3	2738200	1730000	2800000	2270000	2130000	1300000	1140000	897525
Q03776	PRP42	U1 small nuclear ribonucleoprotein component PRP42	4	1780330		2140000	2230000	2040000	1500000		1400000
P53131	PRP43	Pre-mRNA-splicing factor ATP-dependent RNA helicase PRP43	7	2102840	1710000	1740000	1560000	1470000	1700000	1510000	1340000
P33334	PRP8	Pre-mRNA-splicing factor 8	4			1490000	1030000	702179	1440000	863520	605385
P19736	PRP9	Pre-mRNA-splicing factor PRP9	3	599071	623218	333359	308441	264433	308019	295825	294019
P32895	PRS1	Ribose-phosphate pyrophosphokinase 1	2	8336470	8340000	4020000	3540000	2970000	10200000	4690000	3690000
P38620	PRS2	Ribose-phosphate pyrophosphokinase 2	2	4963150	3250000	2380000	1300000	1690000	3380000	1920000	1020000
P38689	PRS3	Ribose-phosphate pyrophosphokinase 3	7	6822290	6570000	3770000	3060000	3930000	5260000	3230000	3680000
P38063	PRS4	Ribose-phosphate pyrophosphokinase 4	3	14278700	15200000	5460000	3940000	3340000	11000000	5270000	5310000
Q12265	PRS5	Ribose-phosphate pyrophosphokinase 5	12	10258000	11600000	8370000	6720000	5860000	11300000	8940000	6410000
P06103	PRT1	Eukaryotic translation initiation factor 3 subunit B	26	14396300	12400000	26000000	28700000	28900000	44100000	32900000	29600000
P34227	PRX1	Peroxiredoxin PRX1, mitochondrial	5	10699800	8850000	5020000	6130000	4340000	5430000	4510000	3880000
P41940	PSA1	Mannose-1-phosphate guanyltransferase	10	52331700	66300000	41000000	29500000	37000000	60700000	48800000	42400000
P39006	PSD1	Phosphatidylserine decarboxylase proenzyme 1, mitochondrial	20	444431000	456000000	806000000	648000000	650000000	15400000	13300000	45200000
P32337	PSE1	Importin subunit beta-3	15	5278090	4620000	21900000	26000000	26600000	17400000	21400000	24100000
P36081	PSG1	PMA1 stabilization in the Golgi protein 1	8	34004600	17400000	16000000	13700000	12800000	14800000	13800000	12700000
P31374	PSK1	Serine/threonine-protein kinase PSK1	5	869502		913161	1110000	1000000	665796	671172	857616
P50896	PSP1	Protein PSP1	8	1980040	1800000	2090000	3170000	3740000	1740000	3310000	3920000
P50109	PSP2	Protein PSP2	7	3029450	3290000	2050000	1680000	1050000	1970000	1190000	1050000
Q07800	PSR1	Phosphatase PSR1	3	520227	607297	1130000	1200000	1030000	1590000	1290000	1560000
P40164	PSY2	Serine/threonine-protein phosphatase 4 regulatory subunit 3	5			828066	1060000	1030000	914285	1300000	1740000
Q01329	PTA1	Pre-tRNA-processing protein PTA1	6	854844	1710000	1390000	1770000	2190000	819082	1050000	1780000
P39966	PTC2	Protein phosphatase 2C homolog 2	2	937536	1460000	1500000	1290000	1180000	1210000	1070000	1220000
P34221	PTC3	Protein phosphatase 2C homolog 3	7	8276300	12800000	14900000	14400000	20500000	11300000	12300000	16900000
P38089	PTC4	Protein phosphatase 2C homolog 4	4	2084150	1620000	1440000	1310000	1000000	1090000	720809	499393
P38797	PTC7	Protein phosphatase 2C homolog 7, mitochondrial	12	9545360	7240000	7740000	7290000	6810000	6040000	5930000	5400000
P34222	PTH2	Peptidyl-tRNA hydrolase 2	4	1588950	1590000	4770000	4930000	4040000	2480000	2440000	2640000
P36002	PTK1	Serine/threonine-protein kinase PTK1/STK1	5	2892800	2480000	1610000	1690000	1620000	3240000	2470000	1860000
P47116	PTK2	Serine/threonine-protein kinase PTK2/STK2	24	101138000	100000000	57700000	52600000	48300000	62100000	43900000	32500000
P32857	PTM1	Membrane protein PTM1	2			788528	460570	724027	549144	1480000
P40048	PTP3	Tyrosine-protein phosphatase 3	3			142628	206559	202384	122288	246388	186964
P32588	PUB1	Nuclear and cytoplasmic polyadenylated RNA-binding protein PUB1	7	1185510		1540000	1840000	2530000	2570000	2390000	3490000
Q12221	PUF2	mRNA-binding protein PUF2	5	1293110	847832	1390000	1890000	1890000	596453	1190000	1360000
Q07807	PUF3	mRNA-binding protein PUF3	20	9458690	9420000	8710000	7850000	9590000	12200000	13200000	7910000
P25339	PUF4	Pumilio homology domain family member 4	8	3165060	3480000	4580000	5820000	7510000	4160000	5090000	6010000
Q04373	PUF6	Pumilio homology domain family member 6	7	5467390	5300000	5240000	4500000	3260000	4610000	3330000	4070000
P25043	PUP1	Proteasome subunit beta type-2	8	1384260	1100000	1250000	1400000	1200000	2650000	2300000	2370000
P32379	PUP2	Proteasome subunit alpha type-5	10	3858440	3710000	5440000	6530000	8770000	6440000	9330000	9860000
Q12211	PUS1	tRNA pseudouridine synthase 1	3	528133		555441	401657	416749	692066	295801	409128
P48567	PUS4	tRNA pseudouridine synthase 4	3	567387		482709	216048	376370	302988		220232
P09368	PUT1	Proline dehydrogenase, mitochondrial	8	3865810	5820000	4830000	4580000	5050000
P07275	PUT2	Delta-1-pyrroline-5-carboxylate dehydrogenase, mitochondrial	11	4417170	6760000	7910000	7230000	6260000	2870000	2550000	2520000
P25502	PUT3	Proline utilization trans-activator	2			544817	626529	814088	467267	1260000	587920
P21304	PWP1	Periodic tryptophan protein 1	11	30543200	12900000	10100000	7840000	5130000	15200000	8460000	5600000
P25635	PWP2	Periodic tryptophan protein 2	6	408851		536822	294374	549888	678692	481703	303652
P41909	PXA1	Peroxisomal long-chain fatty acid import protein 2	4			253471	241733	204210	202551	181490	206701
P34230	PXA2	Peroxisomal long-chain fatty acid import protein 1	4			416643	408935	476553	182277	240695	361551
P39994	PXP1	Putative 2-hydroxyacyl-CoA lyase	5	3918570	3450000	1750000	1300000	2160000	1240000	898117	1760000
P47148	PXP2	Peroxisomal protein 2	3	2482730	1280000	2260000	2040000	1820000	1380000	1360000	893875
P11154	PYC1	Pyruvate carboxylase 1	27	15226100	21000000	15700000	16900000	15400000	21300000	24700000	22300000
P32327	PYC2	Pyruvate carboxylase 2	7	2924240	1920000	1670000	1230000	1050000	1890000	2260000	905202
P52489	PYK2	Pyruvate kinase 2	8	4120460	2430000	3050000	2330000	1960000	2570000	2160000	2060000
P37299	QCR10	Cytochrome b-c1 complex subunit 10, mitochondrial	3			1880000	1570000	1810000	419381	1200000	1200000
P07257	QCR2	Cytochrome b-c1 complex subunit 2, mitochondrial	15	4365540	4010000	4620000	5260000	5740000	5620000	5570000	5470000
P40474	QDR2	Quinidine resistance protein 2	2			869545	757995	570539	1210000	1190000	1070000
P38227	QDR3	Quinidine resistance protein 3	4			703143	725038	681740	548894	578770	690593
P07276	RAD2	DNA repair protein RAD2	2	103112		191506	96581.4	146333		91587.1
P26793	RAD27	Flap endonuclease 1	6	6322280	3550000	2500000	2720000	2290000	4220000	2130000	2580000
P06839	RAD3	General transcription and DNA repair factor IIH helicase subunit XPD	9	2980780	3950000	3080000	2730000	2500000	4110000	4090000	3210000
P32849	RAD5	DNA repair protein RAD5	8	754102		638155	850496	1020000	785138	874378	1270000
P12753	RAD50	DNA repair protein RAD50	3			383010	347219	237319	173719		145547
P06778	RAD52	DNA repair and recombination protein RAD52	12	6865600	9430000	7290000	6420000	5190000	6690000	5480000	5390000
P25301	RAD57	DNA repair protein RAD57	3	4797790	6130000	5810000	5700000	4780000	6530000	6860000	6350000
Q12223	RAD59	DNA repair protein RAD59	3			399198	555804	495573	469718	436566	413595
P53063	RAI1	Decapping nuclease RAI1	6	4461810	5710000	2720000	2470000	2490000	2980000	2110000	2780000
P22007	RAM1	Protein farnesyltransferase subunit beta	4			608327	611375	738936	652719	977743	1030000
P01119	RAS1	Ras-like protein 1	5	210834		478589	429676	397857	682902	440710	576881
P01120	RAS2	Ras-like protein 2	13	3190250	3470000	6250000	5680000	4750000	5050000	4590000	4860000
Q02792	RAT1	5'-3' exoribonuclease 2	20	4829870	5970000	3270000	3130000	3040000	4350000	3510000	2940000
P47104	RAV1	Regulator of V-ATPase in vacuolar membrane protein 1	5	259568	485035	467324	446682	399568	326891	215641	302740
Q03956	RAV2	Regulator of V-ATPase in vacuolar membrane protein 2	3			1110000	981233	1230000	1510000	1180000	1140000
Q08760	RAX1	Bud site selection protein RAX1	2			2270000	2130000	1820000	2130000		1770000
P39729	RBG1	Ribosome-interacting GTPase 1	11	10350300	7070000	4600000	4660000	3690000	7270000	9570000	5900000
P53295	RBG2	Ribosome-interacting GTPase 2	9	4053630	4290000	5810000	6220000	6890000	8070000	6890000	6790000
P25332	RBK1	Ribokinase	2	312224	223641	275390	234689	314493	154361	162037	264773
Q05672	RBS1	RNA-binding suppressor of PAS kinase protein 1	4		2950000	1710000	1820000	1240000	1570000	1240000	1280000
P53721	RCF2	Respiratory supercomplex factor 2, mitochondrial	10	10911700	8370000	31600000	26800000	18500000	34300000	43400000	18100000
P38623	RCK2	Serine/threonine-protein kinase RCK2	2			518701	613266	945306	493336	524572	840284
Q08096	RCL1	RNA 3'-terminal phosphate cyclase-like protein	4	11269200	11600000	7280000	6370000	6310000	7170000	6230000	6690000
Q12044	RCN2	Regulator of calcineurin 2	2	273949	737803	327751	408605	313494	127043	198578	347375
P39531	RCY1	Recyclin-1	4			878114	1330000	1790000	657609	649710	1190000
P38086	RDH54	DNA repair and recombination protein RDH54	5	299973		240379	468902	261262	230139	314682
Q08742	RDL2	Thiosulfate sulfurtransferase RDL2, mitochondrial	2	1251000		1240000	843048	643967
Q08904	RDR1	Protein RDR1	2			1230000	1430000	2070000		1540000
P19541	RDS2	Regulator of drug sensitivity 2	2	397397		754682	939565	1010000	630605	720267	1150000
P21538	REB1	DNA-binding protein REB1	4	5416800	3230000	2310000	1290000	1330000	2190000	1030000	931940
Q00816	REG1	Resistance to glucose repression protein 1	9	2969900	3790000	3230000	2270000	2990000	3280000	2260000	2690000
Q06709	REH1	Cytoplasmic 60S subunit biogenesis factor REH1	7	17747400	7270000	7490000	3980000	3810000	7680000	3880000	3420000
P38344	REI1	Cytoplasmic 60S subunit biogenesis factor REI1	3	5684620	3710000	2350000	1230000	1090000	3560000	1240000	1510000
P03871	REP1	Partitioning protein REP1	8	12841400	7910000	13600000	15700000	12100000	36700000	39400000	27800000
P03872	REP2	Partitioning protein REP2	3	4096710		1160000	1010000	1180000	3960000	4100000	1740000
P22276	RET1	DNA-directed RNA polymerase III subunit RPC2	5	677993	418068	755174	705308	519372	1020000	799144	686154
P43621	RET2	Coatomer subunit delta	13	11926300	13000000	16100000	18500000	18600000	21000000	21600000	20300000
P22336	RFA1	Replication factor A protein 1	13	1756720	981937	1610000	1150000	1380000	1820000	1670000	1340000
P38630	RFC1	Replication factor C subunit 1	7	1107360	682396	1010000	1110000	768035	583985	876788	845556
P40348	RFC2	Replication factor C subunit 2	10	4220560	3660000	3980000	4410000	4820000	4930000	4600000	4180000
P38629	RFC3	Replication factor C subunit 3	11	3318040	4620000	4400000	4840000	5630000	5130000	6570000	4910000
P40339	RFC4	Replication factor C subunit 4	5	1742260	2130000	3100000	2870000	2810000	4060000	3450000	3180000
P38251	RFC5	Replication factor C subunit 5	5	4477870	3790000	5760000	5670000	5700000	6630000	6620000	5600000
P38234	RFS1	Protein RFS1	2	1354480	1440000	1260000	1040000	1440000	1600000	1420000	1720000
P39083	RGA1	Rho-type GTPase-activating protein 1	7	233006	307852	421616	483067	591237	404621	529017	702600
Q06407	RGA2	Rho-type GTPase-activating protein 2	7	207328		189912	211412	196113	168798	166907	285516
Q06108	RGC1	Regulator of the glycerol channel 1	18	2734980	2370000	1330000	2070000	1960000	1300000	2060000	2470000
P38339	RGD1	RHO GTPase-activating protein RGD1	12	9756040		13600000	19600000	25600000	15300000	23200000	27900000
P43556	RGD2	Rho-GTPase-activating protein RGD2	8	935338		1270000	1630000	1860000	1380000	1530000	2280000
P40043	RGI1	Respiratory growth induced protein 1	2	2017230	1020000	1330000	933288	1100000	1860000	704797	632522
P40188	RGI2	Respiratory growth induced protein 2	3	28985900	21300000	8290000	5810000	4940000			1940000
P19263	RGR1	Mediator of RNA polymerase II transcription subunit 14	29	3970080	4200000	4270000	4400000	4450000	9510000	7750000	6340000
P32862	RGT1	Glucose transport transcription regulator RGT1	13			1650000	2360000	2380000	1700000	2430000	2830000
P25378	RHB1	Rheb-like protein RHB1	3	8935150	9520000	11600000	8520000	9050000	12000000	10200000	6300000
P06780	RHO1	GTP-binding protein RHO1	4	279701000	151000000	67100000	40800000	31300000	99800000	29500000	35800000
Q00245	RHO3	GTP-binding protein RHO3	3	9204710	5800000	6480000	5370000	3520000	9620000	6090000	6330000
Q00246	RHO4	GTP-binding protein RHO4	2	3172250	1800000	1970000	1640000	2020000	1800000	1470000	863164
P53879	RHO5	GTP-binding protein RHO5	8	12533000	5350000	6210000	4930000	3290000	3860000	2410000	2530000
P53893	RIA1	Ribosome assembly protein 1	2			99591.2	102319	95918.3	57811.3	154697
P50861	RIB4	6,7-dimethyl-8-ribityllumazine synthase	2	1149470	546342	653051	435210	399715	1160000	638697	372217
P29539	RIF1	Telomere length regulator protein RIF1	8			262975	447236	450215	625946	481971	284798
P32445	RIM1	Single-stranded DNA-binding protein RIM1, mitochondrial	6	7647450	12400000	19300000	15400000	13000000	4730000	10100000	10900000
P43565	RIM15	Serine/threonine-protein kinase RIM15	5			575469	971464	1300000	500966	502546	752794
P38127	RIM2	Mitochondrial carrier protein RIM2	9	6413650	7900000	9630000	9830000	10900000	17800000	15200000	13100000
P38741	RIM4	Meiotic activator RIM4	5	2507610	3630000	1490000	2500000	1300000	1880000	1920000	1950000
P40160	RIO2	Serine/threonine-protein kinase RIO2	14	74049500	38600000	21000000	13900000	6690000	34500000	11700000	7620000
P08067	RIP1	Cytochrome b-c1 complex subunit Rieske, mitochondrial	2	372926		718188	614905	705658	701560		468740
P38883	RIX1	Pre-rRNA-processing protein RIX1	4	1218320		799030	816524	730592	1170000	1350000	572322
Q07844	RIX7	Ribosome biogenesis ATPase RIX7	7			346498	455535	518477	367546	646948	545896
Q12189	RKI1	Ribose-5-phosphate isomerase	2	1482990		1800000	1190000	1180000	1300000	1370000	1190000
Q08961	RKM1	Ribosomal lysine N-methyltransferase 1	5	4830770	3460000	1990000	1510000	1330000	2700000	1330000	2070000
Q12504	RKM4	Ribosomal lysine N-methyltransferase 4	4	4165480	3890000	1990000	2690000	2020000	3030000	2720000	3320000
Q12367	RKM5	Ribosomal lysine N-methyltransferase 5	3	3701110		2320000	1860000	2530000	2250000	1980000	1990000
Q04781	RKR1	E3 ubiquitin-protein ligase listerin	18	735513		2480000	2650000	2700000	3160000	3350000	3290000
Q03195	RLI1	Translation initiation factor RLI1	14	12876200	11000000	10200000	8050000	5460000	11700000	5980000	5170000
Q07915	RLP24	Ribosome biogenesis protein RLP24	3	9956740	11300000	7240000	6870000	5260000	6270000	5460000	6470000
P40693	RLP7	Ribosome biogenesis protein RLP7	6	9624500	6070000	4920000	4130000	4260000	8140000	5170000	3700000
Q03441	RMD1	Sporulation protein RMD1	7	705816	558566	896683	913658	723689	977180	819627	737418
P43620	RMD8	Sporulation protein RMD8	4	1220110		1680000	1090000	717657	1760000	1250000
P53140	RMD9	RNA-binding protein RMD9, mitochondrial	9			798236	997402	1230000	1290000	1430000	1460000
P32338	RME1	Zinc finger protein RME1	2	316886		459632	556413	543451		259660	317226
P32611	RML2	54S ribosomal protein RML2, mitochondrial	7	8432240	8930000	4090000	3520000	4220000	7840000	5720000	6480000
P53060	RMR1	Reduced meiotic recombination protein 1	2			345161	387223	1000000	420647	356112	530021
P11745	RNA1	Ran GTPase-activating protein 1	3	2753050	3130000	4760000	4550000	4950000	9380000	9340000	5490000
P25298	RNA14	mRNA 3'-end-processing protein RNA14	8	1224310	963119	2210000	1890000	2030000	2290000	1790000	1830000
P25299	RNA15	mRNA 3'-end-processing protein RNA15	2			340627	291721	296586	185637	236505	353925
Q04740	RNH1	Ribonuclease H	6	6320830	6800000	2740000	1720000	1950000	2770000	1250000	1270000
P25367	RNQ1	[PIN+] prion protein RNQ1	4	44031100	83000000	50100000	44700000	46300000	36100000	28800000	32600000
P21524	RNR1	Ribonucleoside-diphosphate reductase large chain 1	10	4199270	8390000	5360000	5020000	5130000	8930000	7520000	5380000
P09938	RNR2	Ribonucleoside-diphosphate reductase small chain 1	10	4759160	3000000	6030000	5660000	5940000	7170000	5040000	5640000
P49723	RNR4	Ribonucleoside-diphosphate reductase small chain 2	2	894119		693651	935376	1500000	740036	914724	1320000
Q02555	RNT1	Ribonuclease 3	3	474902	317286	447116	675274	398878	489017	614700	385271
Q02805	ROD1	Protein ROD1	6	2171060	1410000	1840000	2000000	1560000	1390000	1180000	1490000
P45818	ROK1	ATP-dependent RNA helicase ROK1	3	700761	392301	260077	370714	265561	760951	690913	529554
P51862	ROM2	RHO1 GDP-GTP exchange protein 2	6	1139250		1130000	1350000	666221	958674	1120000	1080000
P38138	ROT2	Glucosidase 2 subunit alpha	4		399811	672897	728772	656872	723432	727286	881820
P25046	ROX3	Mediator of RNA polymerase II transcription subunit 19	2	4340580	8040000	5140000	4720000	4240000	2030000	4580000	4320000
P22138	RPA135	DNA-directed RNA polymerase I subunit RPA135	15	6559170	8300000	9360000	8730000	8760000	10700000	9990000	9250000
P10964	RPA190	DNA-directed RNA polymerase I subunit RPA190	20	2758660	2430000	2920000	2890000	2760000	3250000	3450000	2840000
P47006	RPA34	DNA-directed RNA polymerase I subunit RPA34	4	10119000	4620000	4350000	4650000	2440000	5360000	5670000	3440000
P46669	RPA43	DNA-directed RNA polymerase I subunit RPA43	4		658840	733147	706676	1040000	838132	473643	1220000
Q01080	RPA49	DNA-directed RNA polymerase I subunit RPA49	8	5654970	2600000	2360000	2100000	2230000	1470000	1920000	1660000
P38902	RPB11	DNA-directed RNA polymerase II subunit RPB11	5	1311490	2800000	2520000	2010000	1860000	1250000	3440000	2320000
P08518	RPB2	DNA-directed RNA polymerase II subunit RPB2	25	4326790	5880000	10500000	12100000	11200000	10000000	10800000	12000000
P20434	RPB5	DNA-directed RNA polymerases I, II, and III subunit RPABC1	2	3409680	3060000	3580000	3240000	2460000	2430000	2080000	1350000
P28000	RPC19	DNA-directed RNA polymerases I and III subunit RPAC2	3	571978	1410000	2460000	2220000	2160000	1450000	3080000	3850000
P36121	RPC37	DNA-directed RNA polymerase III subunit RPC5	2	631479	1240000	828495	522670	610085	514683	529699	547743
P07703	RPC40	DNA-directed RNA polymerases I and III subunit RPAC1	9	6595170	4820000	7080000	7380000	6300000	8740000	9250000	6830000
P25441	RPC53	DNA-directed RNA polymerase III subunit RPC4	2	524186	580412	168895	294310	163271	337870	197689	487509
P32349	RPC82	DNA-directed RNA polymerase III subunit RPC3	8	1080300		1780000	1770000	1720000	1820000	1630000	1980000
P32561	RPD3	Histone deacetylase RPD3	5	338733		1020000	1040000	853206	1460000	2050000	635404
P38249	RPG1	Eukaryotic translation initiation factor 3 subunit A	55	35683100	32400000	73600000	70400000	78100000	77300000	72900000	68700000
P41805	RPL10	60S ribosomal protein L10	15	2161840000	1490000000	813000000	559000000	496000000	882000000	588000000	401000000
P0C0W9;Q3E757	RPL11A;RPL11B	60S ribosomal protein L11-A	12	2417870000	1480000000	915000000	561000000	467000000	957000000	527000000	322000000
P0CX53;P0CX54	RPL12A;RPL12B	60S ribosomal protein L12-A	7	354277000	517000000	207000000	155000000	121000000	201000000	154000000	136000000
P40212;Q12690	RPL13A;RPL13B	60S ribosomal protein L13-B	14	545266000	609000000	329000000	276000000	285000000	307000000	251000000	235000000
P38754	RPL14B	60S ribosomal protein L14-B	9	359522000	288000000	144000000	122000000	125000000	172000000	162000000	90400000
P05748	RPL15A	60S ribosomal protein L15-A	16	227818000	128000000	147000000	141000000	125000000	173000000	160000000	105000000
P26784	RPL16A	60S ribosomal protein L16-A	11	89889900	106000000	48300000	48500000	43900000	70600000	61300000	52800000
P26785	RPL16B	60S ribosomal protein L16-B	20	344959000	425000000	201000000	162000000	180000000	221000000	193000000	198000000
P05740	RPL17A	60S ribosomal protein L17-A	11	1588220000	1010000000	633000000	386000000	323000000	522000000	284000000	281000000
P0CX49;P0CX50	RPL18A;RPL18B	60S ribosomal protein L18-A	14	492711000	292000000	246000000	226000000	170000000	400000000	272000000	229000000
P0CX82;P0CX83	RPL19A;RPL19B	60S ribosomal protein L19-A	8	503813000	506000000	269000000	217000000	216000000	241000000	207000000	186000000
P0CX43;P0CX44	RPL1A;RPL1B	60S ribosomal protein L1-A	10	306727000	383000000	217000000	206000000	226000000	222000000	227000000	212000000
P0CX23;P0CX24	RPL20A;RPL20B	60S ribosomal protein L20-A	13	731311000	482000000	285000000	210000000	177000000	284000000	188000000	156000000
Q12672	RPL21B	60S ribosomal protein L21-B	16	3827390000	3120000000	1650000000	1060000000	945000000	1460000000	714000000	871000000
P05749	RPL22A	60S ribosomal protein L22-A	5	592458000	123000000	146000000	71000000	69600000	146000000	93400000	8080000
P0CX41;P0CX42	RPL23A;RPL23B	60S ribosomal protein L23-A	10	1280990000	1570000000	1100000000	703000000	879000000	847000000	958000000	505000000
P04449	RPL24A	60S ribosomal protein L24-A	15	2774570000	2940000000	1440000000	953000000	977000000	884000000	516000000	490000000
P24000	RPL24B	60S ribosomal protein L24-B	5	150701000	163000000	79100000	48300000	53800000	65700000	49500000	34800000
P04456	RPL25	60S ribosomal protein L25	12	1318190000	961000000	384000000	299000000	235000000	497000000	238000000	210000000
P05743	RPL26A	60S ribosomal protein L26-A	19	6114150000	1660000000	1440000000	790000000	597000000	2240000000	982000000	477000000
P53221	RPL26B	60S ribosomal protein L26-B	3	617941000	130000000	151000000	77700000	55100000	152000000	73100000	33200000
P0C2H6	RPL27A	60S ribosomal protein L27-A	10	1824610000	630000000	587000000	438000000	248000000	822000000	411000000	173000000
P02406	RPL28	60S ribosomal protein L28	12	1825970000	914000000	778000000	275000000	373000000	676000000	254000000	231000000
P05747	RPL29	60S ribosomal protein L29	6	3944430000	3490000000	2210000000	1440000000	1050000000	1060000000	938000000	507000000
P0CX45;P0CX46	RPL2A;RPL2B	60S ribosomal protein L2-A	15	527987000	412000000	317000000	282000000	297000000	351000000	323000000	181000000
P14126	RPL3	60S ribosomal protein L3	29	351666000	386000000	245000000	231000000	223000000	279000000	231000000	234000000
P14120	RPL30	60S ribosomal protein L30	7	353109000	502000000	240000000	168000000	212000000	155000000	123000000	201000000
P0C2H8	RPL31A	60S ribosomal protein L31-A	10	4556450000	1760000000	1300000000	714000000	473000000	623000000	409000000	307000000
P38061	RPL32	60S ribosomal protein L32	15	1707180000	1470000000	906000000	450000000	541000000	1110000000	481000000	272000000
P05744	RPL33A	60S ribosomal protein L33-A	12	194711000	166000000	104000000	84800000	96500000	117000000	95300000	101000000
P40525;P87262	RPL34A;RPL34B	60S ribosomal protein L34-B	7	910404000	837000000	455000000	291000000	279000000	442000000	279000000	285000000
P0CX84;P0CX85	RPL35A;RPL35B	60S ribosomal protein L35-A	13	4233160000	1820000000	1500000000	596000000	468000000	958000000	411000000	227000000
P05745	RPL36A	60S ribosomal protein L36-A	11	553594000	500000000	217000000	147000000	118000000	205000000	127000000	106000000
O14455	RPL36B	60S ribosomal protein L36-B	2	253893000	284000000	118000000	78400000	65900000	133000000	76000000	72600000
P49166	RPL37A	60S ribosomal protein L37-A	14	1196310000	1080000000	687000000	427000000	411000000	542000000	300000000	286000000
P51402	RPL37B	60S ribosomal protein L37-B	6	1134530000	844000000	556000000	347000000	320000000	577000000	229000000	304000000
P49167	RPL38	60S ribosomal protein L38	7	2603730000	2110000000	1050000000	405000000	549000000	577000000	469000000	246000000
P04650	RPL39	60S ribosomal protein L39	2	174998000	364000000	94800000	38300000	49700000	33800000	21800000	23900000
P0CH08;P0CH09	RPL40A;RPL40B	Ubiquitin-60S ribosomal protein L40	2	30286300	30200000	23200000	7220000	2950000	5620000	4950000
P0CX27;P0CX28	RPL42A;RPL42B	60S ribosomal protein L42-A	10	965138000	1210000000	538000000	330000000	328000000	420000000	214000000	219000000
P0CX25;P0CX26	RPL43A;RPL43B	60S ribosomal protein L43-A	5	726786000	281000000	306000000	153000000	138000000	248000000	116000000	74700000
P10664	RPL4A	60S ribosomal protein L4-A	15	993389000	519000000	374000000	281000000	236000000	477000000	233000000	209000000
P26321	RPL5	60S ribosomal protein L5	12	601928000	318000000	228000000	126000000	108000000	304000000	132000000	114000000
Q02326	RPL6A	60S ribosomal protein L6-A	5	134992000	119000000	62800000	57300000	46100000	90400000	62100000	54000000
P05739	RPL6B	60S ribosomal protein L6-B	13	773295000	676000000	319000000	253000000	192000000	364000000	225000000	234000000
P05737	RPL7A	60S ribosomal protein L7-A	19	2088000000	912000000	711000000	397000000	345000000	956000000	543000000	322000000
Q12213	RPL7B	60S ribosomal protein L7-B	3	176718000	165000000	93100000	52900000	52400000	50800000	41500000	43500000
P17076	RPL8A	60S ribosomal protein L8-A	5	64535700	93800000	51800000	39000000	45700000	55000000	50000000	44300000
P29453	RPL8B	60S ribosomal protein L8-B	19	276813000	449000000	184000000	159000000	155000000	237000000	220000000	163000000
P05738	RPL9A	60S ribosomal protein L9-A	16	25531000000	14100000000	8380000000	3860000000	3560000000	5910000000	2820000000	1680000000
P51401	RPL9B	60S ribosomal protein L9-B	3	183039000	86400000	78200000	32700000	25400000	80300000	24800000	30500000
Q02773	RPM2	Ribonuclease P protein component, mitochondrial	5	1173750	661230	1040000	888663	955588	1660000	1950000	1320000
P38764	RPN1	26S proteasome regulatory subunit RPN1	15	15944800	17500000	19700000	17900000	17700000	31300000	23700000	20200000
P38886	RPN10	26S proteasome regulatory subunit RPN10	5	1739610	1540000	2040000	1920000	1740000	1520000	1410000	1510000
P43588	RPN11	Ubiquitin carboxyl-terminal hydrolase RPN11	8	6197350	9510000	7820000	6130000	7540000	7470000	4720000	5650000
P32496	RPN12	26S proteasome regulatory subunit RPN12	4	4182770	5070000	4460000	2780000	4350000	2210000	2800000	2550000
O13563	RPN13	26S proteasome regulatory subunit RPN13	2	5262020	3820000	5870000	5450000	6270000	4430000	6550000	7060000
P53196	RPN14	26S proteasome regulatory subunit RPN14	4			503422	385324	426040	370208	309326	283384
P32565	RPN2	26S proteasome regulatory subunit RPN2	33	15695600	16100000	18300000	17000000	17700000	24600000	21500000	17800000
P40016	RPN3	26S proteasome regulatory subunit RPN3	13	9766340	11700000	12100000	11500000	11100000	13300000	10700000	12900000
Q12250	RPN5	26S proteasome regulatory subunit RPN5	10	2606190	2740000	3370000	2490000	4020000	2550000	2930000	2290000
Q12377	RPN6	26S proteasome regulatory subunit RPN6	6	9724740	12100000	13900000	11400000	12500000	10900000	10800000	12700000
Q06103	RPN7	26S proteasome regulatory subunit RPN7	12	5044620	7980000	7910000	7670000	9100000	5610000	5990000	7850000
Q08723	RPN8	26S proteasome regulatory subunit RPN8	3	3076800	5040000	3850000	3340000	3690000	5440000	4410000	5930000
Q04062	RPN9	26S proteasome regulatory subunit RPN9	3	7938030	10000000	8760000	8100000	7620000	7480000	5870000	7680000
P04050	RPO21	DNA-directed RNA polymerase II subunit RPB1	23	1568160	3040000	3130000	3390000	3940000	4630000	4340000	5090000
P04051	RPO31	DNA-directed RNA polymerase III subunit RPC1	11	829000	1020000	1030000	880931	989332	1110000	967071	830142
P13433	RPO41	DNA-directed RNA polymerase, mitochondrial	24	5184890	6210000	4390000	3760000	4060000	5910000	4360000	4410000
P05317	RPP0	60S acidic ribosomal protein P0	10	286756000	306000000	214000000	217000000	238000000	358000000	314000000	294000000
P38786	RPP1	Ribonuclease P/MRP protein subunit RPP1	6	4123200	2140000	2940000	2260000	2000000	3030000	2250000	1400000
P46654	RPS0B	40S ribosomal protein S0-B	5	335678000	341000000	274000000	222000000	227000000	193000000	262000000	196000000
Q08745	RPS10A	40S ribosomal protein S10-A	7	70169700	302000000	369000000	254000000	217000000	107000000	378000000	272000000
P46784	RPS10B	40S ribosomal protein S10-B	2		15300000	22100000	9020000	11600000		13700000	10700000
P0CX47;P0CX48	RPS11A;RPS11B	40S ribosomal protein S11-A	15	1206990000	611000000	524000000	359000000	320000000	449000000	345000000	170000000
P48589	RPS12	40S ribosomal protein S12	6	26770200	27200000	27800000	23700000	23200000	19300000	36800000	24300000
P05756	RPS13	40S ribosomal protein S13	6	1151620000	889000000	450000000	259000000	263000000	513000000	211000000	199000000
P39516	RPS14B	40S ribosomal protein S14-B	10	3763430000	1990000000	1660000000	1010000000	860000000	1770000000	870000000	912000000
Q01855	RPS15	40S ribosomal protein S15	7	6658810000	3670000000	2370000000	1330000000	1070000000	2420000000	1470000000	707000000
P0CX51;P0CX52	RPS16A;RPS16B	40S ribosomal protein S16-A	14	6184280000	3380000000	2060000000	1150000000	939000000	2140000000	1270000000	733000000
P02407;P14127	RPS17A;RPS17B	40S ribosomal protein S17-A	15	3684950000	722000000	967000000	503000000	283000000	754000000	494000000	166000000
P0CX55;P0CX56	RPS18A;RPS18B	40S ribosomal protein S18-A	16	3832040000	1920000000	1780000000	1380000000	1000000000	3430000000	2620000000	738000000
P07280;P07281	RPS19A;RPS19B	40S ribosomal protein S19-A	13	2200930000	1740000000	875000000	466000000	303000000	315000000	345000000	307000000
P33442	RPS1A	40S ribosomal protein S1-A	7	1379860000	700000000	423000000	283000000	238000000	446000000	220000000	144000000
P23248	RPS1B	40S ribosomal protein S1-B	21	4633240000	2200000000	1610000000	1030000000	850000000	1270000000	833000000	514000000
P25443	RPS2	40S ribosomal protein S2	13	1224730000	1090000000	821000000	787000000	663000000	827000000	679000000	490000000
P38701	RPS20	40S ribosomal protein S20	14	555244000	395000000	352000000	298000000	178000000	248000000	325000000	163000000
P0C0V8;Q3E754	RPS21A;RPS21B	40S ribosomal protein S21-A	5	68019100	50000000	104000000	73900000	50400000	68700000	67100000	80400000
P0C0W1	RPS22A	40S ribosomal protein S22-A	6	761296000	303000000	248000000	119000000	94800000	675000000	198000000	74000000
P0CX29;P0CX30	RPS23A;RPS23B	40S ribosomal protein S23-A	11	2479610000	2060000000	1150000000	804000000	736000000	918000000	453000000	485000000
P0CX31;P0CX32	RPS24A;RPS24B	40S ribosomal protein S24-A	9	1146240000	375000000	330000000	180000000	183000000	365000000	222000000	101000000
Q3E792	RPS25A	40S ribosomal protein S25-A	12	5983870000	1570000000	1830000000	1080000000	801000000	1300000000	1190000000	386000000
P39938	RPS26A	40S ribosomal protein S26-A	7	4468910000	3780000000	2250000000	1070000000	776000000	1680000000	723000000	813000000
P39939	RPS26B	40S ribosomal protein S26-B	3	66553500	49600000	35100000	14900000	10800000	28100000	10200000	15500000
P35997;P38711	RPS27A;RPS27B	40S ribosomal protein S27-A	6	313773000	422000000	279000000	273000000	243000000	301000000	385000000	219000000
P0C0X0;Q3E7X9	RPS28A;RPS28B	40S ribosomal protein S28-B	3	9934150	8490000	13900000	14000000	10100000	13500000	31100000	14700000
P41057	RPS29A	40S ribosomal protein S29-A	7	4437020000	1310000000	1970000000	1280000000	770000000	534000000	459000000	325000000
P41058	RPS29B	40S ribosomal protein S29-B	7	2873250000	1540000000	1600000000	870000000	448000000	403000000	562000000	246000000
P05750	RPS3	40S ribosomal protein S3	17	1267200000	840000000	884000000	556000000	450000000	1130000000	475000000	520000000
P0CX33;P0CX34	RPS30A;RPS30B	40S ribosomal protein S30-A	8	1736690000	1390000000	804000000	392000000	360000000	126000000	200000000	291000000
P05759	RPS31	Ubiquitin-40S ribosomal protein S31	10	1017700000	614000000	1050000000	678000000	721000000	1700000000	590000000	644000000
P0CX35;P0CX36	RPS4A;RPS4B	40S ribosomal protein S4-A	21	663401000	316000000	272000000	200000000	179000000	247000000	201000000	123000000
P26783	RPS5	40S ribosomal protein S5	12	514300000	394000000	380000000	282000000	236000000	416000000	323000000	190000000
P0CX37;P0CX38	RPS6A;RPS6B	40S ribosomal protein S6-A	20	508142000	210000000	165000000	110000000	112000000	169000000	107000000	78200000
P26786	RPS7A	40S ribosomal protein S7-A	4	475970000	375000000	159000000	73500000	118000000	169000000	138000000	97200000
P48164	RPS7B	40S ribosomal protein S7-B	17	581438000	383000000	218000000	120000000	133000000	287000000	198000000	82900000
P0CX39;P0CX40	RPS8A;RPS8B	40S ribosomal protein S8-A	9	1114410000	477000000	424000000	205000000	145000000	441000000	120000000	121000000
O13516	RPS9A	40S ribosomal protein S9-A	15	220272000	207000000	136000000	94300000	110000000	177000000	140000000	105000000
P33299	RPT1	26S proteasome regulatory subunit 7 homolog	15	14415500	16300000	21000000	18500000	16900000	17700000	16000000	15800000
P40327	RPT2	26S proteasome regulatory subunit 4 homolog	12	10135200	12100000	10700000	9670000	11500000	12900000	10100000	10700000
P33298	RPT3	26S proteasome regulatory subunit 6B homolog	10	18695500	17900000	21600000	17900000	18700000	23900000	18900000	16500000
P53549	RPT4	26S proteasome subunit RPT4	15	15162300	13400000	23400000	23000000	21400000	25500000	23100000	18800000
P33297	RPT5	26S proteasome regulatory subunit 6A	9	10286600	14100000	14900000	14100000	14200000	10900000	10400000	14700000
Q01939	RPT6	26S proteasome regulatory subunit 8 homolog	15	15707100	21700000	24800000	21200000	24000000	23400000	19700000	22000000
Q05468	RQC1	Ribosome quality control complex subunit 1	3			350891	425541	428981	391327	529121	482810
Q12532	RQC2	Ribosome quality control complex subunit 2	8	4871660	2300000	1710000	1110000	1030000	2610000	1140000	1280000
Q04225	RRB1	Ribosome assembly protein RRB1	5	5415290		2330000	1470000	482255	1190000	1630000	564737
P38771	RRF1	Ribosome-recycling factor, mitochondrial	4	4365620	3710000	1310000	813004	599251	1650000	1040000	914123
Q12468	RRI1	COP9 signalosome complex subunit 5	2			382915	287492	310825	333419	210865	373701
P35178	RRP1	Ribosomal RNA-processing protein 1	4	614204		308426	269118	321235	674103	684484	287473
Q12754	RRP12	Ribosomal RNA-processing protein 12	9	1271740		1710000	1610000	1330000	1950000	1880000	1650000
P36080	RRP14	Ribosomal RNA-processing protein 14	5	9014830	8330000	4370000	3300000	2410000	3940000	3110000	2520000
Q04031	RRP17	Ribosomal RNA-processing protein 17	6	39558300	19900000	12000000	9250000	6380000	9760000	7440000	4610000
P38712	RRP3	ATP-dependent rRNA helicase RRP3	6	1358670		1460000	1500000	1120000	1370000	1860000	1200000
Q12481	RRP36	rRNA biogenesis protein RRP36	4	6692590	3410000	1580000	2450000	1020000	2570000	3010000	1110000
P38792	RRP4	Exosome complex component RRP4	5	1547160	1930000	2540000	2300000	3890000	2530000	2770000	3490000
Q12277	RRP42	Exosome complex component RRP42	3	1722080	2790000	3580000	2760000	3130000	3460000	2580000	3390000
P25359	RRP43	Exosome complex component RRP43	6	716574	799640	1150000	1280000	1640000	1050000	1160000	1420000
Q05636	RRP45	Exosome complex component RRP45	2			2150000	2360000	1930000	2730000	2500000	1890000
P53256	RRP46	Exosome complex component RRP46	3		577685	654792	702913	915006	633710	495037	461265
Q05022	RRP5	rRNA biogenesis protein RRP5	33	2219330	2000000	3090000	3120000	2470000	3790000	3390000	2510000
Q12149	RRP6	Exosome complex exonuclease RRP6	5	917474	786966	1020000	812788	698873	669623	631336	765232
P25368	RRP7	Ribosomal RNA-processing protein 7	3	5055640	2790000	2310000	1240000	1170000	2740000	1450000	1370000
Q06506	RRP9	Ribosomal RNA-processing protein 9	4	1684080		2130000	1880000	1560000	1450000	1530000	1190000
Q08219	RRT8	Outer spore wall protein RRT8	5	1653690	1890000	8930000	10000000	7960000	5580000	6390000	5240000
Q08932	RSA1	Ribosome assembly 1 protein	3	4379650	5680000	1710000	2230000	1460000	2000000	3320000	1590000
Q05942	RSA3	Ribosome assembly protein 3	3	500157	401169	1020000	925465	1100000	948279	926692	710676
P25382	RSA4	Ribosome assembly protein 4	4	664447	849421	950322	641591	563435	872186	646521	723374
Q08417	RSB1	Sphingoid long-chain base transporter RSB1	2			1710000	1420000	1570000	658920	464632
P53236	RSC1	Chromatin structure-remodeling complex subunit RSC1	7	10125000		4410000	4310000	3990000	3630000	4750000	5860000
Q06488	RSC2	Chromatin structure-remodeling complex subunit RSC2	13	3488560	4390000	3950000	3670000	3360000	3050000	3640000	3860000
Q06639	RSC3	Chromatin structure-remodeling complex protein RSC3	14	1690620		2540000	3080000	2690000	3550000	3990000	4020000
P38781	RSC30	Chromatin structure-remodeling complex protein RSC30	9	1697880	1560000	3660000	3510000	3610000	2950000	3340000	3950000
Q02206	RSC4	Chromatin structure-remodeling complex subunit RSC4	8	1245640		1200000	1800000	1410000	1650000	2200000	1850000
Q07979	RSC58	Chromatin structure-remodeling complex protein RSC58	7	3820930	2900000	3710000	4760000	4390000	4390000	5130000	5480000
P25632	RSC6	Chromatin structure-remodeling complex protein RSC6	8	1074960	742521	1780000	1930000	1200000	1390000	1730000	1900000
P43609	RSC8	Chromatin structure-remodeling complex protein RSC8	12	2277040	1820000	3070000	4480000	4570000	5340000	6970000	7130000
Q03124	RSC9	Chromatin structure-remodeling complex subunit RSC9	7	916358	1570000	2970000	3870000	4160000	1660000	2640000	4110000
Q04693	RSE1	Pre-mRNA-splicing factor RSE1	5	552781	312552	357099	401596	351912	327030	411954	436619
Q03201	RSM10	37S ribosomal protein S10, mitochondrial	4	3344380	4440000	3240000	2870000	2620000	4070000	3920000	2560000
P40033	RSM18	37S ribosomal protein RSM18, mitochondrial	7	27919800	27100000	13700000	7760000	6220000	11100000	6070000	6500000
P53733	RSM19	37S ribosomal protein S19, mitochondrial	2	3332800	21400000	20400000	9210000	7290000	1540000	6590000	7530000
P36056	RSM22	Probable S-adenosyl-L-methionine-dependent RNA methyltransferase RSM22, mitochondrial	7	1530010	593299	530086	417297	257562	680504	344741	354774
Q01163	RSM23	37S ribosomal protein S23, mitochondrial	21	22668400	11000000	9340000	8210000	7790000	11000000	8790000	7550000
Q03976	RSM24	37S ribosomal protein S24, mitochondrial	5	7209460	2600000	3320000	2160000	2150000	2620000	2500000	1210000
P40496	RSM25	37S ribosomal protein S25, mitochondrial	6	13110700	11600000	8690000	5980000	6040000	13500000	10100000	7510000
Q03430	RSM28	37S ribosomal protein RSM28, mitochondrial	11	10687200	8540000	4910000	3750000	3830000	7210000	4380000	4270000
P47150	RSM7	37S ribosomal protein S7, mitochondrial	11	5713490	6450000	4750000	4370000	4580000	4380000	7020000	4720000
Q03516	RSN1	Uncharacterized protein RSN1	8	675198		1510000	1620000	1520000	1250000	1420000	1560000
P39940	RSP5	E3 ubiquitin-protein ligase RSP5	22	14993000	8510000	9530000	8130000	7190000	10600000	8010000	5990000
P13856	RSR1	Ras-related protein RSR1	12	15123700	10800000	9750000	6500000	6360000	9300000	5960000	6730000
P53850	RTC4	Restriction of telomere capping protein 4	6			405105	467846	729241		342419	402610
P53064	RTF1	RNA polymerase-associated protein RTF1	15	4318890	4410000	4550000	4260000	4040000	4590000	3500000	4210000
P32608	RTG2	Retrograde regulation protein 2	8	9687140	11900000	11300000	6070000	9790000	25600000	10400000	14700000
P38165	RTG3	Retrograde regulation protein 3	3	4985700	3490000	3800000	2040000	2750000	3380000	1310000	1750000
Q12100	RTK1	Probable serine/threonine-protein kinase RTK1	10	196360		283272	252614	114796	279607	188028	250221
Q04947	RTN1	Reticulon-like protein 1	25	8672240	13800000	44400000	38100000	39800000	19400000	23600000	26300000
Q12443	RTN2	Reticulon-like protein 2	5	7223850	6750000	156000000	152000000	77000000	51500000	61100000	39000000
Q12751	RTP1	RNA polymerase II assembly factor RTP1	16			1320000	1810000	2600000	953936	1650000	1980000
P38903	RTS1	Serine/threonine-protein phosphatase 2A 56 kDa regulatory subunit delta isoform	8	1067140	1070000	1490000	1580000	2570000	1370000	950457	2120000
P40962	RTS2	Zinc finger protein RTS2	6	4634240	1380000	1280000	1190000	837615	1250000	711872	705293
Q08924	RTT10	Regulator of Ty1 transposition protein 10	7	4008180	2550000	2200000	1870000	1460000	4140000	2450000	2150000
P47050	RTT101	Cullin-8	5	417013	1020000	1340000	1410000	1400000	1030000	1020000	1530000
P53330	RTT102	Regulator of Ty1 transposition protein 102	4		995864	2090000	1920000	2040000	969943	2530000	2550000
Q03940	RVB1	RuvB-like protein 1	13	13631400	17400000	17700000	20500000	17200000	20600000	19400000	20100000
Q12464	RVB2	RuvB-like protein 2	22	16302200	19400000	20000000	19900000	20900000	20800000	23500000	24500000
P25343	RVS161	Reduced viability upon starvation protein 161	11	2344630	3290000	5330000	5960000	9090000	3900000	5800000	6740000
P39743	RVS167	Reduced viability upon starvation protein 167	10	4198740	4440000	10900000	14900000	11300000	9230000	14000000	11700000
P38255	RXT2	Transcriptional regulatory protein RXT2	4	1176130	917153	1670000	1800000	1920000	1330000	1500000	1390000
P32368	SAC1	Phosphatidylinositol-3-phosphatase SAC1	9	1780110	2600000	4090000	2900000	3120000	4510000	3580000	3160000
P32599	SAC6	Fimbrin	6	867241		972929	1330000	1240000	845124	1110000	1640000
P17121	SAC7	GTPase-activating protein SAC7	3	293018		403216	495765	335071	238752	298707	207297
P39954	SAH1	Adenosylhomocysteinase	14	24516600	24200000	23000000	25700000	26900000	37500000	29800000	35400000
D6W196	SAL1	Truncated non-functional calcium-binding mitochondrial carrier SAL1-1	3			1170000	1300000	1520000	2440000	1740000	1700000
P10659	SAM1	S-adenosylmethionine synthase 1	16	39069500	26100000	30800000	28900000	30000000	72900000	60600000	42700000
P19358	SAM2	S-adenosylmethionine synthase 2	5	30844700	27900000	22300000	20400000	24900000	21600000	20700000	25800000
Q08986	SAM3	S-adenosylmethionine permease SAM3	5	1825210	2670000	4460000	4330000	5310000	8920000	10500000	9920000
P14693	SAM35	Sorting assembly machinery 35 kDa subunit	6		1690000	6380000	3890000	5330000	6040000	5440000	5830000
P50110	SAM37	Sorting assembly machinery 37 kDa subunit	5	1169340	1110000	4300000	5130000	4660000	3490000	5270000	4720000
P53969	SAM50	Sorting assembly machinery 50 kDa subunit	6	1120720	1180000	9170000	10500000	8400000	11500000	16000000	10900000
P22470	SAN1	Protein SAN1	8	587915	848304	2350000	2870000	2530000	1760000	3010000	3150000
P39955	SAP1	Protein SAP1	26	36791900	50000000	24200000	30000000	21300000	23200000	33700000	20700000
P43612	SAP155	SIT4-associating protein SAP155	3	250451		487151	478653	788721	336975	472014	562217
P40856	SAP185	SIT4-associating protein SAP185	6			2140000	2850000	3030000	1930000	1970000	2450000
P36123	SAP190	SIT4-associating protein SAP190	4			727224	808610	1100000	751561	645945	565958
P38429	SAP30	Transcriptional regulatory protein SAP30	3	4452530	2800000	1630000	1330000	1080000	1830000	1270000	1470000
P20606	SAR1	Small COPII coat GTPase SAR1	2	9385790	2070000	6610000	6900000	3620000	7460000	4860000	2680000
Q12136	SAS10	Something about silencing protein 10	7	8015830	3030000	2600000	1570000	1690000	4110000	1730000	875110
P39735	SAW1	Single-strand annealing weakened protein 1	2		1420000	846055	516407	764897	477315		515863
P38814	SBE22	Protein SBE22	5			440976	571256	581369	442274	601661	740800
P52870	SBH1	Protein transport protein SBH1	2		792410	915352	789948	673320		633485	530745
P10080	SBP1	Single-stranded nucleic acid-binding protein	4	42175100	50200000	30900000	31900000	26100000	21200000	22700000	18100000
Q04002	SCC2	Sister chromatid cohesion protein 2	8			265178	282112	208630	402201	517096	309139
P40090	SCC4	MAU2 chromatid cohesion factor homolog	6			1310000	2150000	1560000	1170000	1560000	1280000
P45978	SCD6	Protein SCD6	2	1072440	666088	885603	703985	1090000	746667	392874	495307
P11792	SCH9	Serine/threonine-protein kinase SCH9	5	1713950	1640000	1880000	2200000	1690000	2200000	1670000	1990000
P25303	SCJ1	DnaJ-related protein SCJ1	5	1749470		863491	814192	335938	943365	1150000	674171
P21243	SCL1	Proteasome subunit alpha type-1	7	1311610	1950000	1270000	1310000	1310000	1600000	1340000	1710000
Q12334	SCM3	Protein SCM3	2	920829	447589	245203	225221	200772	271376	263284	206309
P32564	SCM4	Protein SCM4	4	2965680	4810000	5430000	4870000	4000000	4020000	3390000	2940000
P23833	SCO1	Protein SCO1, mitochondrial	6	3278430	5120000	6470000	5490000	4350000	3450000	2570000	2190000
P38072	SCO2	Protein SCO2, mitochondrial	4	1476010		3560000	3020000	2470000	1880000	2320000	1600000
P06105	SCP160	Protein SCP160	27	3399520	2980000	4630000	3050000	3510000	6130000	2870000	3060000
P40075	SCS2	Vesicle-associated membrane protein-associated protein SCS2	7	4243020	4660000	11800000	11500000	9710000	8350000	8780000	8980000
Q03529	SCS7	Ceramide very long chain fatty acid hydroxylase SCS7	4		643632	5610000	3800000	8120000	2830000	2560000	1930000
P32784	SCT1	Glycerol-3-phosphate O-acyltransferase 1	15	1459410	2780000	9550000	9660000	10900000	5910000	5280000	5920000
Q04951	SCW10	Probable family 17 glucosidase SCW10	2	590934	871655	2100000	1770000	3170000	1440000	3400000	3890000
P53009	SCY1	Protein kinase-like protein SCY1	6	307376	418502	555234	658621	799840	354521	350854	742112
P53313	SDA1	Protein SDA1	5	1502650		989307	540685	645345	1030000	812851	586363
Q00711	SDH1	Succinate dehydrogenase [ubiquinone] flavoprotein subunit, mitochondrial	22	129380000	127000000	69300000	52800000	69700000	101000000	62200000	84100000
P21801	SDH2	Succinate dehydrogenase [ubiquinone] iron-sulfur subunit, mitochondrial	5	26378800	22900000	18900000	17300000	15200000	22800000	20000000	12700000
P33421	SDH3	Succinate dehydrogenase [ubiquinone] cytochrome b subunit, mitochondrial	5	4996390	5010000	8070000	9440000	8640000	10300000	9700000	8900000
P37298	SDH4	Succinate dehydrogenase [ubiquinone] cytochrome b small subunit, mitochondrial	3		807542	938956	917847	724365	936743	1510000	1600000
Q07953	SDO1	Ribosome maturation protein SDO1	2	2508460	2080000	1300000	457764	426146	1370000	272380	552531
P36047	SDS22	Protein phosphatase 1 regulatory subunit SDS22	6	2483040	3580000	4330000	3780000	4240000	5500000	4790000	3660000
P53172	SDS23	Protein SDS23	5	3046100	4270000	3830000	5060000	5330000	4210000	5730000	8530000
P38314	SDS24	Protein SDS24	7	1749710	2160000	4100000	6360000	9640000	3830000	5180000	10600000
P40505	SDS3	Transcriptional regulatory protein SDS3	3	1253140	667434	530340	501620	471320	845999	539183	553877
P38164	SEA4	SEH-associated protein 4	14	9120380	6980000	11200000	11300000	10400000	10800000	11500000	8820000
P30619	SEC1	Protein transport protein SEC1	6			444597	462346	590614	532805	642086	437804
Q06245	SEC10	Exocyst complex component SEC10	9			3150000	3680000	3200000	3320000	3320000	2070000
P15367	SEC11	Signal peptidase complex catalytic subunit SEC11	4	366183		870583	966744	794510	719866	583077
P11655	SEC12	Guanine nucleotide-exchange factor SEC12	4	887880	1400000	2190000	1900000	1890000	3050000	2390000	2490000
Q04491	SEC13	Protein transport protein SEC13	6	1300060		1940000	1870000	1470000	2180000	2150000	1460000
P24280	SEC14	SEC14 cytosolic factor	2	2285420	2200000	1940000	1990000	2090000	1820000	1660000	1370000
P22224	SEC15	Exocyst complex component SEC15	14			3990000	4670000	3950000	4310000	5390000	3730000
P48415	SEC16	COPII coat assembly protein SEC16	15	3874760	6050000	6770000	7310000	10000000	5490000	5590000	9060000
P18759	SEC18	Vesicular-fusion protein SEC18	17	4959760	5080000	5550000	6110000	9430000	5370000	5590000	9010000
P17065	SEC2	Rab guanine nucleotide exchange factor SEC2	4	197777		677508	731883	480557	559207	590661	495534
P32074	SEC21	Coatomer subunit gamma	14	2222070	2250000	3280000	4740000	5930000	3710000	5250000	5300000
P15303	SEC23	Protein transport protein SEC23	10	8054380	11900000	9910000	9460000	9370000	8810000	9430000	11500000
P40482	SEC24	Protein transport protein SEC24	13	6317220	7380000	9040000	8260000	9280000	8580000	7710000	10400000
P41810	SEC26	Coatomer subunit beta	18	4627650	4780000	7110000	7510000	8560000	9640000	10100000	9710000
P41811	SEC27	Coatomer subunit beta'	16	15113000	16200000	16500000	18700000	19300000	25500000	22200000	20400000
P33332	SEC3	Exocyst complex component SEC3	13	845997		1130000	1390000	1550000	1140000	1280000	1270000
P38968	SEC31	Protein transport protein SEC31	10	2630920	4260000	6090000	5470000	6820000	3980000	4280000	6980000
Q12745	SEC39	Protein transport protein SEC39	5			2200000	2650000	3460000	1500000	2540000	3530000
P07560	SEC4	Ras-related protein SEC4	6	11103800	13200000	10900000	10600000	10100000	19100000	11400000	14800000
P89102	SEC5	Exocyst complex component SEC5	15	4388370	6500000	13100000	15000000	13800000	11500000	12400000	11100000
P07283	SEC53	Phosphomannomutase	9	17840300	10500000	7720000	7050000	5220000	8080000	4730000	4120000
P32844	SEC6	Exocyst complex component SEC6	12	667067		2500000	2890000	2850000	2650000	2880000	3010000
P32915	SEC61	Protein transport protein SEC61	10	8845180	14200000	33500000	32500000	32000000	51200000	48300000	34900000
P21825	SEC62	Translocation protein SEC62	7	9615390	11400000	9090000	8680000	7620000	7590000	5190000	7930000
P14906	SEC63	Protein translocation protein SEC63	9	3123370	2620000	2660000	2710000	2760000	2960000	2980000	2160000
P29478	SEC65	Signal recognition particle subunit SEC65	8	19051600	9640000	5380000	3570000	2750000	7700000	4010000	3580000
P33754	SEC66	Translocation protein SEC66	3	1456340	1610000	2880000	3300000	3030000	3550000	4490000	3280000
P11075	SEC7	Protein transport protein SEC7	26	4209720	5810000	11800000	12300000	15200000	14300000	13600000	17200000
P39742	SEC72	Translocation protein SEC72	5	3781120	7500000	5120000	4930000	4440000	3840000	3500000	4600000
P32855	SEC8	Exocyst complex component SEC8	13	3394600		9600000	9510000	10600000	8780000	10000000	10000000
P40357	SEC9	Protein transport protein SEC9	3	440997		450873	194224	198494	325047	214079	229650
P25365	SED4	Putative guanine nucleotide-exchange factor SED4	7	832446	907244	2900000	2840000	2600000	3480000	2810000	2460000
P34228	SEF1	Putative transcription factor SEF1	7	554954		1050000	900607	661354	1060000	618149	806545
Q04279	SEG1	Eisosome protein SEG1	23	3296320	3080000	2030000	1800000	1620000	1670000	1250000	1250000
P34250	SEG2	Eisosome protein SEG2	3	333900	540587	273060	159251	210722	380012	160519	222621
P53011	SEH1	Nucleoporin SEH1	7	3992110	3020000	5490000	5770000	7170000	5540000	5760000	6730000
Q06058	SEI1	Seipin	4	428276		474854	619856	406400	399845	715008	146026
P39707	SEN34	tRNA-splicing endonuclease subunit SEN34	2	1313760		1370000	1150000	1360000	1490000	1320000	1060000
P40054	SER3	D-3-phosphoglycerate dehydrogenase 1	7	7804140	8190000	3590000	2660000	3210000	4830000	3340000	4360000
P40510	SER33	D-3-phosphoglycerate dehydrogenase 2	2	1031920	1350000	834614	778598	640367	798797	527017	669365
P07284	SES1	Serine--tRNA ligase, cytoplasmic	4	2895950	1570000	1300000	785842	867618	4240000	3050000	1430000
Q99287	SEY1	Protein SEY1	4			1040000	784778	874468	976015	802297	775981
P53953	SFB2	SED5-binding protein 2	6	677901		1030000	861261	955401	1120000	824138	1020000
P38810	SFB3	SED5-binding protein 3	6			796515	809641	576816	1490000	1020000	576015
P33303	SFC1	Succinate/fumarate mitochondrial transporter	8	50807900	36000000	72700000	70400000	50900000	85100000	78900000	49300000
Q12507	SFG1	Superficial pseudohyphal growth protein 1	4	282844	424030	179447	154260	152704	221654	254239
P20134	SFL1	Flocculation suppression protein	3			117837	205124	309899	108071	194733	280243
P38166	SFT2	Protein transport protein SFT2	3			407104	251542	232897	123439	210154
P40561	SGN1	RNA-binding protein SGN1	7	7182520	7560000	3920000	2620000	2560000	4270000	3170000	1760000
Q08446	SGT1	Protein SGT1	3			489797	367656	369187	431372		358596
P23293	SGV1	Serine/threonine-protein kinase BUR1	21	4266620	4700000	3740000	3340000	2840000	4220000	3100000	3200000
P38200	SHE1	Mitotic spindle-associated protein SHE1	6	2243360	2330000	1290000	1250000	1250000	1110000	671627	1090000
P53075	SHE10	Outer spore wall assembly protein SHE10	8	1006920	737804	834820	755814	1030000	779095	772314	779951
P51534	SHE4	SWI5-dependent HO expression protein 4	2			1500000	1620000	1900000	1750000	1470000	2440000
Q04172	SHE9	Sensitive to high expression protein 9, mitochondrial	6			1010000	1150000	1030000	683407	717244	978934
P37292	SHM1	Serine hydroxymethyltransferase, mitochondrial	19	30717100	38100000	18600000	15100000	19100000	22100000	18700000	22400000
[truncated: 638 more rows]

## Sheet: SAINTq (Pdr3 coIP-1)
Results of SAINTq analysis to compare sample 1 (stress, untagged Pdr3) set as control with sample 2 (stress, V5-Pdr3)
#Pep	Number of peptides
#Frag	Number of MS2 fragments in each peptide
AvgP	Average probability of a protein-protein interaction being a true interaction
BFDR	Bayesian False Discovery Rate
Protein	#Pep	#Frag	AvgP	BFDR
PDR3 (Bait)	38	12|44|24|12|12|12|10|12|12|12|24|11|48|48|11|24|24|12|12|24|8|23|30|24|23|24|24|12|24|12|12|12|12|12|12|12|24|24	1	0
RTN2	25	24|12|12|12|12|11|12|12|12|12|12|11|24|24|12|12|24|12|24|12|22|12|17|12|24	1	0
TCB1	20	24|12|12|12|12|12|11|9|12|12|9|24|12|12|12|12|11|12|12|12	1	0
GRPE	18	11|12|12|12|12|12|9|12|12|12|12|12|20|12|12|9|24|12	1	0
GPT1	15	12|12|12|12|12|12|12|12|10|12|12|10|12|12|12	1	0
HFD1	15	12|12|12|12|24|12|12|24|12|12|22|12|12|12|24	1	0
GSF2	13	12|24|12|12|12|12|24|12|24|12|12|24|11	1	0
YNL5	12	12|24|12|24|12|48|12|12|24|12|12|12	1	0
ACO1	10	10|12|24|24|12|12|12|12|12|24	1	0
PUP1	10	10|12|12|12|12|12|12|24|10|12	1	0
RTN1	10	12|12|12|12|12|24|22|24|10|12	1	0
YM59	10	12|12|18|12|24|22|12|12|19|12	1	0
NDC1	9	12|10|12|12|12|12|12|12|12	1	0
YGO0	9	12|12|12|12|12|24|12|8|12	1	0
MPM1	8	12|11|24|12|12|12|12|10	1	0
UBX3	8	10|12|8|12|12|12|11|12	1	0
IVY1	7	12|12|24|12|12|12|24	1	0
YET1	7	12|12|12|12|12|12|24	1	0
PHO86	6	12|12|24|12|12|9	1	0
YEL1	5	12|10|12|24|12	1	0
YOP1	2	12|10	1	0
ZRT3	2	12|10	1	0
VDAC1	12	12|12|12|12|12|12|24|12|12|12|12|24	0.9999	0
MDL1	10	12|10|12|12|12|12|12|12|11|10	0.9999	0
PHO88	10	12|12|11|24|8|20|12|8|12|24	0.9999	0
PLSC	10	12|12|11|18|24|12|12|24|48|12	0.9999	0
POM33	9	10|10|12|12|12|12|12|11|11	0.9999	0
EMP47	8	24|12|24|12|11|24|12|24	0.9999	0
PDR15	8	12|12|12|12|12|12|12|12	0.9999	0
SAM50	6	12|12|12|12|12|12	0.9999	0
IBD2	2	12|12	0.9999	0
PDR5	26	12|36|24|12|12|12|12|12|24|10|12|12|12|24|12|12|12|12|12|12|12|12|23|10|12|10	0.9998	0
ARP2	12	12|12|12|12|12|12|12|12|12|12|24|12	0.9998	0
DNM1	12	12|11|12|12|12|12|12|12|10|12|12|12	0.9998	0
PBS2	11	12|12|12|12|24|12|12|12|12|12|12	0.9998	0
RV161	11	12|12|12|11|11|12|8|12|12|12|12	0.9998	0
ATM1	9	12|12|10|24|12|12|12|12|12	0.9998	0
DFM1	9	12|12|12|24|24|12|24|12|12	0.9998	0
VATD	9	10|9|12|24|12|24|23|36|12	0.9998	0
MET18	7	12|12|12|11|12|12|12	0.9998	0
PCL6	7	8|12|12|12|12|12|12	0.9998	0
GEA1	6	12|12|12|12|12|10	0.9998	0
CTR1	2	12|12	0.9998	0
EIF3A	55	12|12|12|24|12|12|19|12|12|12|12|12|12|12|24|12|11|24|12|12|12|12|12|8|24|12|24|24|12|12|11|12|24|11|12|7|24|11|12|12|24|12|12|12|24|24|12|12|12|12|8|12|12|24|6	0.9997	0.0001
HSP77	37	12|12|12|12|24|12|24|12|24|24|12|12|12|11|12|12|12|12|7|12|12|12|12|12|24|10|12|11|24|12|48|12|24|12|12|24|12	0.9997	0.0001
PSD1	20	12|12|29|24|12|12|12|24|11|12|12|12|12|36|24|12|12|10|12|12	0.9997	0.0001
IMB1	12	24|12|12|12|22|12|12|12|12|24|9|12	0.9997	0.0001
LCF4	10	12|24|24|9|11|12|12|12|12|11	0.9997	0.0001
RV167	10	10|12|24|12|10|12|11|12|24|12	0.9997	0.0001
MIC60	7	12|12|12|24|12|12|12	0.9997	0.0001
SKG6	6	10|12|12|11|12|12	0.9997	0.0001
ERV46	5	12|12|24|12|11	0.9997	0.0001
TCPG	13	12|12|12|12|12|12|12|12|16|12|12|12|12	0.9996	0.0001
CSE1	10	12|24|12|7|12|22|24|12|12|12	0.9996	0.0001
EF1G2	9	12|12|24|12|12|12|24|12|18	0.9996	0.0001
ERP1	7	12|12|12|12|12|12|21	0.9996	0.0001
ARP3	6	12|12|10|12|12|12	0.9996	0.0001
SUR2	6	12|24|12|12|12|12	0.9996	0.0001
TOM22	2	22|12	0.9996	0.0001
YHM2	13	12|9|24|12|7|12|24|24|12|24|24|18|12	0.9995	0.0001
OXA1	8	12|12|12|12|12|12|12|12	0.9995	0.0001
DHH1	7	12|12|12|12|12|8|12	0.9995	0.0001
SRC1	6	12|12|12|12|12|12	0.9995	0.0001
PMT2	4	12|12|12|12	0.9995	0.0001
YM24	2	12|12	0.9995	0.0001
PFKA1	26	12|12|12|12|11|11|12|24|12|12|11|12|12|12|24|12|22|24|12|11|12|12|24|24|24|12	0.9994	0.0002
PHB2	13	8|12|12|10|12|22|12|12|24|11|12|12|12	0.9994	0.0002
IDH1	10	12|24|12|8|10|12|9|12|24|12	0.9994	0.0002
KTR1	9	12|12|12|12|12|23|12|12|12	0.9994	0.0002
RS10A	7	23|24|36|11|12|12|12	0.9994	0.0002
RIM1	6	12|12|12|24|12|12	0.9994	0.0002
EIF3C	27	12|12|23|24|12|12|12|12|12|20|12|11|12|8|11|11|12|24|12|12|12|11|12|12|11|11|48	0.9993	0.0002
ADT2	14	12|12|12|12|12|48|60|12|11|12|24|12|12|12	0.9993	0.0002
FMP27	13	12|12|12|11|12|12|11|12|12|12|9|12|10	0.9993	0.0002
MNN9	11	12|12|12|12|12|12|12|12|10|12|12	0.9993	0.0002
BGL2	5	12|12|12|24|16	0.9993	0.0002
EF3A	26	36|24|9|12|12|12|12|8|47|12|12|12|12|12|12|12|12|10|12|12|23|46|24|12|12|12	0.9992	0.0002
AHA1	14	12|24|23|24|24|11|12|24|12|24|12|12|12|12	0.9992	0.0002
MIC10	6	12|12|24|12|12|12	0.9992	0.0002
TVP38	6	12|12|12|12|9|12	0.9992	0.0002
TBA3	5	12|12|11|12|10	0.9992	0.0002
SEC7	26	24|12|12|12|12|12|12|12|12|12|12|12|12|12|12|12|12|12|12|12|12|12|12|12|12|8	0.9991	0.0003
SFC1	8	12|12|12|12|10|24|12|12	0.9991	0.0003
EMC4	4	12|12|12|12	0.9991	0.0003
TCPQ	20	12|12|12|12|24|12|12|12|12|12|12|24|12|11|12|21|11|12|24|12	0.999	0.0003
MNN11	10	24|12|12|24|12|12|12|10|12|24	0.999	0.0003
EF1G1	9	12|12|12|12|12|12|12|12|12	0.999	0.0003
PMA1	24	8|24|12|12|12|8|12|24|24|12|12|24|24|24|12|12|12|24|12|12|12|12|12|12	0.9989	0.0003
TOM40	6	12|12|12|24|12|12	0.9989	0.0003
GPG1	2	12|12	0.9989	0.0003
HSP60	30	12|20|12|12|8|24|24|12|9|9|12|24|22|10|12|12|24|23|12|12|12|12|24|12|24|12|12|24|12|12	0.9988	0.0003
MAM3	14	12|10|12|12|12|12|12|12|12|12|12|12|12|8	0.9988	0.0003
ODPB	6	12|12|12|24|12|12	0.9988	0.0003
GPT2	16	12|12|24|12|12|12|11|12|8|12|12|12|12|12|24|12	0.9987	0.0003
DOHH	7	12|12|8|12|12|12|12	0.9987	0.0003
PAA1	6	12|12|12|12|24|12	0.9987	0.0003
CCC1	9	12|12|24|24|12|12|12|24|12	0.9986	0.0004
ATN1	8	12|24|12|12|12|12|12|12	0.9986	0.0004
PUF4	8	12|12|12|12|12|12|12|12	0.9986	0.0004
IDH2	6	12|12|9|12|8|24	0.9986	0.0004
SPT8	4	12|12|12|12	0.9986	0.0004
CSM1	2	12|12	0.9986	0.0004
NDH1	31	24|12|10|12|24|12|12|12|24|12|12|11|28|12|10|12|12|12|8|36|12|12|7|12|12|24|10|24|12|12|10	0.9985	0.0004
PHB1	9	12|10|12|24|10|12|24|10|12	0.9985	0.0004
YIA6	6	12|12|12|12|12|12	0.9985	0.0004
ATPA	28	24|12|12|24|12|12|12|8|24|17|12|12|12|24|10|12|12|12|12|24|24|11|12|12|12|12|12|12	0.9984	0.0005
VPS1	22	12|10|12|10|12|12|11|12|9|12|36|12|20|12|24|12|9|24|12|8|12|12	0.9984	0.0005
VATB	22	23|24|12|12|12|24|12|12|24|11|24|23|24|12|12|12|12|24|24|12|12|36	0.9983	0.0005
TCB3	19	12|12|12|24|12|12|12|12|12|11|12|12|12|12|24|12|10|12|24	0.9982	0.0005
CLPX	12	12|12|12|12|12|24|12|8|12|12|12|12	0.9982	0.0005
PP2B2	7	12|12|12|12|12|12|12	0.9982	0.0005
MNT3	9	12|24|10|24|12|12|23|12|8	0.9981	0.0005
CDC48	25	11|12|12|11|24|24|12|12|12|11|8|12|12|12|12|12|12|24|48|12|48|10|12|12|24	0.998	0.0005
ODC1	10	12|24|12|12|12|12|12|12|24|21	0.998	0.0005
TBB	8	24|24|12|12|36|12|12|24	0.998	0.0005
PIS	6	12|24|24|12|10|12	0.998	0.0005
PRS8	15	12|9|10|12|12|11|12|12|24|12|48|12|12|6|11	0.9979	0.0006
STP22	2	24|12	0.9979	0.0006
ANP1	6	12|12|12|12|12|12	0.9978	0.0006
PRS7	15	12|12|17|12|12|9|12|12|24|12|12|10|12|12|12	0.9977	0.0006
PSA5	10	12|12|12|12|11|12|12|12|12|12	0.9977	0.0006
TCPB	9	12|24|24|12|12|12|12|12|12	0.9977	0.0006
CHIT	2	12|9	0.9977	0.0006
OSTB	5	12|12|8|11|12	0.9976	0.0007
MED1	8	12|24|12|12|12|12|12|12	0.9975	0.0007
RPN6	6	12|12|12|10|12|12	0.9974	0.0007
CRC1	10	23|12|12|12|7|8|24|12|12|12	0.9973	0.0007
ACS1	27	8|24|12|22|12|24|12|12|9|12|12|8|24|22|12|12|24|12|24|48|12|12|24|24|12|12|24	0.997	0.0007
DHOM	7	12|12|12|12|8|12|11	0.9969	0.0007
HEMH	7	11|12|12|12|12|24|24	0.9969	0.0007
PRS4	12	12|12|12|12|11|12|24|24|12|12|10|7	0.9968	0.0008
RS12	6	12|12|12|12|12|12	0.9968	0.0008
ATPB	19	12|9|12|24|12|12|12|12|12|12|7|12|12|12|24|12|12|12|12	0.9967	0.0008
OM45	11	12|24|10|12|12|12|24|12|11|12|24	0.9967	0.0008
VATC	10	11|12|11|12|12|11|12|12|12|11	0.9965	0.0008
CBP4	8	24|12|12|12|10|12|24|12	0.9965	0.0008
TOM20	4	12|11|12|12	0.9964	0.0009
COPB2	16	12|12|12|24|11|12|12|12|11|12|24|10|12|12|12|12	0.9963	0.0009
CISY1	10	12|12|12|12|12|12|12|12|7|24	0.9963	0.0009
MTR10	7	12|12|8|9|12|12|10	0.9962	0.0009
ECM29	28	12|8|12|12|11|24|24|8|6|12|12|12|12|12|12|12|12|12|12|24|9|12|12|48|12|12|24|12	0.9961	0.0009
PRS10	15	12|10|12|24|12|16|12|12|24|24|12|12|12|12|6	0.9959	0.0009
TBP	10	24|19|12|24|11|12|12|12|12|11	0.9959	0.0009
RUVB1	13	12|12|12|12|12|12|12|12|12|12|24|12|12	0.9958	0.001
OAC1	12	12|11|12|12|12|12|12|36|12|24|12|24	0.9957	0.001
P5CR	7	12|12|12|12|22|24|10	0.9957	0.001
WAR1	5	12|12|12|12|12	0.9956	0.0011
PRS6A	9	12|12|12|12|9|24|9|48|12	0.9954	0.0011
DIG1	14	12|12|24|24|12|24|12|12|12|12|22|12|11|12	0.9952	0.0011
HSP74	14	24|9|12|12|12|24|24|19|23|24|12|24|24|12	0.9952	0.0011
WTM1	6	12|12|12|12|12|12	0.9952	0.0011
RPB2	25	24|12|11|12|12|24|12|8|9|12|12|12|12|24|12|24|12|24|7|12|36|12|9|12|12	0.9951	0.0012
ODPA	16	12|12|12|22|11|12|12|11|12|12|12|24|24|24|24|24	0.9948	0.0012
RT04	9	12|12|9|12|22|12|12|12|12	0.9948	0.0012
EDC3	10	11|24|24|12|12|12|12|12|12|24	0.9946	0.0013
ELO3	2	12|23	0.9946	0.0013
SSO2	3	12|12|12	0.9944	0.0013
TAF14	4	12|12|9|12	0.9943	0.0014
WHI2	8	12|12|12|12|24|12|12|12	0.9942	0.0014
PEX30	11	12|12|12|12|12|12|12|12|10|12|12	0.9941	0.0014
ARE2	11	12|24|12|12|12|12|12|12|12|8|12	0.9939	0.0014
IML2	21	8|12|12|12|12|12|12|48|12|24|36|12|12|12|12|12|24|21|22|12|24	0.9937	0.0015
RSC8	12	12|12|12|11|12|12|12|12|12|24|12|24	0.9937	0.0015
RIM2	9	24|12|12|12|12|22|12|12|12	0.9937	0.0015
MCM4	17	12|12|12|12|12|9|12|12|22|12|12|24|12|24|12|12|12	0.9936	0.0015
RPN13	2	12|12	0.9934	0.0016
MUK1	12	12|12|12|12|12|12|12|12|12|12|12|11	0.9932	0.0016
CHO2	27	12|12|24|10|12|12|12|12|19|12|12|12|12|9|12|12|12|12|19|12|20|12|36|24|24|12|24	0.9931	0.0016
EF2	25	12|12|12|10|24|12|24|24|12|24|36|23|12|12|12|11|11|21|24|24|12|48|24|8|26	0.9929	0.0017
ILVB	20	24|12|11|12|12|24|6|24|36|10|12|12|34|12|12|12|12|12|11|12	0.9929	0.0017
TOM70	15	10|24|12|12|22|11|12|12|12|12|12|12|12|12|11	0.9929	0.0017
RFC2	10	12|12|12|12|12|11|12|12|24|12	0.9929	0.0017
COX15	8	12|12|24|24|12|24|12|12	0.9926	0.0018
GYS1	10	8|12|12|11|10|24|23|12|12|12	0.9925	0.0018
LST8	6	12|12|12|24|8|24	0.9925	0.0018
HIS2	12	12|12|12|8|12|24|12|12|12|12|12|12	0.9924	0.0019
PRTB	8	12|12|24|8|12|24|24|10	0.9924	0.0019
ENO1	18	24|12|12|12|12|12|12|9|12|24|12|12|12|12|7|12|12|12	0.9923	0.0019
URA7	10	12|12|12|24|12|24|12|8|12|11	0.9923	0.0019
PRS6B	10	12|12|12|12|24|12|12|16|12|6	0.9922	0.002
HOC1	7	12|12|12|11|12|10|12	0.9922	0.002
YME2	20	12|12|12|12|12|12|12|12|12|12|24|12|12|9|20|12|24|12|11|9	0.992	0.0021
SUCB	11	9|9|12|24|11|24|12|12|12|24|8	0.992	0.0021
ACON	23	12|21|12|12|12|12|12|12|10|12|12|24|12|11|12|21|12|24|12|12|12|7|12	0.9919	0.0021
YOR1	14	12|12|12|12|12|12|12|12|11|12|12|12|12|12	0.9919	0.0021
EIF3I	13	48|12|12|24|12|12|12|12|9|12|12|12|12	0.9917	0.0022
GTR2	2	9|24	0.9917	0.0022
TIM21	4	9|12|12|12	0.9915	0.0022
RS21A;RS21B	5	12|12|12|8|24	0.9908	0.0023
ATO3	2	24|12	0.9906	0.0023
ATC3	11	12|12|12|12|12|12|12|12|12|12|11	0.9905	0.0024
ALDH4	20	12|12|11|24|12|12|24|12|24|12|12|12|24|12|20|12|11|12|22|12	0.9904	0.0024
SEC23	10	12|12|12|12|12|24|24|12|9|12	0.99	0.0024
PSA3	5	12|12|24|12|12	0.99	0.0024
ALDH5	11	12|12|12|12|12|12|12|12|12|12|12	0.9899	0.0025
OSM1	10	12|12|24|10|12|12|11|12|12|12	0.9899	0.0025
TXTP	10	12|12|20|12|24|8|12|12|24|12	0.9898	0.0026
ALDH6	13	12|12|12|24|12|12|12|12|12|12|24|12|11	0.9896	0.0026
RPN11	8	12|12|12|11|12|12|12|8	0.9896	0.0026
SSB1	28	22|12|12|12|12|12|48|24|24|12|22|24|24|12|22|12|20|12|12|12|24|12|24|12|12|12|12|12	0.9893	0.0027
PAM1	16	12|12|12|12|12|12|12|12|11|12|12|11|24|12|12|12	0.9893	0.0027
NFS1	8	12|12|12|11|12|12|10|21	0.989	0.0027
EIF3B	26	12|11|12|24|12|12|10|24|12|12|12|11|12|12|12|24|24|12|12|12|12|10|12|12|12|12	0.9888	0.0028
CASP	18	12|24|12|12|12|11|10|12|12|12|12|12|12|12|12|12|12|12	0.9888	0.0028
OSH2	24	12|12|12|12|12|12|12|12|12|12|12|12|12|12|12|12|12|11|12|12|12|24|12|12	0.9886	0.0028
SDS24	7	10|12|12|24|24|11|7	0.9883	0.0029
TAL2	10	12|12|12|12|11|24|12|12|24|12	0.9882	0.0029
YMC1	9	12|21|9|12|11|12|12|12|48	0.9882	0.0029
YHI0	14	24|11|11|11|12|12|12|12|10|12|12|12|12|12	0.988	0.003
PFKA2	22	12|12|24|12|12|7|8|11|12|12|12|12|12|12|12|24|12|12|12|11|12|12	0.9878	0.003
EIF3G	10	12|12|24|12|12|12|12|12|12|24	0.9877	0.0031
RM07	4	12|10|11|12	0.9877	0.0031
PUR2	14	12|12|12|12|24|12|12|7|11|12|12|12|12|12	0.9876	0.0031
AIM24	15	8|12|12|24|9|12|12|12|9|12|12|24|12|12|12	0.9874	0.0032
ERV29	2	12|12	0.9874	0.0032
MDV1	12	12|12|12|11|12|24|12|12|12|24|24|10	0.987	0.0033
TAF12	16	12|12|12|12|12|12|24|12|12|9|12|12|23|8|12|12	0.9869	0.0033
MIA40	7	10|24|12|12|12|12|12	0.9867	0.0034
RPN1	15	11|12|24|12|12|36|12|12|12|24|8|12|24|11|12	0.9866	0.0034
RUVB2	22	8|12|24|20|24|24|12|12|12|24|19|12|36|12|12|12|24|12|12|12|12|24	0.9863	0.0034
PYR1	69	11|12|12|24|12|12|12|24|22|22|12|12|24|24|12|24|12|12|12|12|12|12|12|12|24|12|12|24|12|12|9|12|24|12|12|24|12|12|12|12|12|12|22|12|11|20|12|12|12|11|12|20|12|9|11|12|24|12|23|12|12|24|12|24|12|12|17|24|12	0.9861	0.0035
LYS12	20	20|8|24|10|24|12|8|12|12|36|12|9|12|12|12|12|12|12|12|12	0.9861	0.0035
G6PI	16	12|12|11|9|24|12|11|11|12|12|24|12|12|12|12|12	0.986	0.0036
COG3	14	12|12|12|12|12|12|12|12|12|12|24|12|8|24	0.986	0.0036
SAN1	8	12|12|12|12|12|12|12|12	0.986	0.0036
SYDC	15	12|12|24|12|12|12|12|12|12|12|12|12|12|11|12	0.9858	0.0037
RRP42	3	12|12|8	0.9858	0.0037
APN1	2	12|12	0.9858	0.0037
ACAC	62	24|12|12|12|12|12|11|8|12|12|12|24|12|12|12|12|24|24|12|12|12|12|12|12|12|12|21|17|12|24|10|12|12|12|24|11|24|12|12|12|12|12|12|12|24|24|24|12|12|12|12|11|12|11|12|12|12|12|10|10|10|12	0.9857	0.0038
MCY1	7	12|7|24|12|11|12|12	0.9856	0.0038
MET10	8	12|12|12|12|10|12|12|12	0.9854	0.0039
ARLY	5	12|12|12|12|12	0.9854	0.0039
G3P3	13	12|12|12|12|12|12|24|10|12|12|24|12|12	0.9853	0.0039
NOP10	3	8|12|12	0.985	0.004
ATPF	10	12|12|12|9|12|11|12|12|12|12	0.9849	0.004
SSZ1	19	12|12|12|12|10|12|12|21|12|12|18|24|12|9|12|12|12|10|12	0.9848	0.0041
MSP1	8	12|12|9|12|12|12|24|24	0.9848	0.0041
GGC1	11	12|24|9|11|11|12|8|12|12|24|12	0.9846	0.0041
SPF1	25	12|12|11|12|23|12|12|12|12|12|12|12|12|10|12|12|12|12|11|11|12|12|12|9|23	0.9844	0.0042
HFI1	2	12|12	0.9841	0.0042
GNP1	15	12|24|12|24|9|22|24|12|12|12|12|24|21|12|12	0.984	0.0043
ALG2	8	12|12|12|12|10|12|12|24	0.984	0.0043
CLH	28	12|12|12|12|12|12|12|12|12|12|8|12|24|12|24|12|12|12|10|12|12|12|12|12|12|12|12|19	0.9839	0.0043
KICH	10	11|12|12|12|12|24|12|12|12|12	0.9839	0.0043
EPS1	20	12|11|12|12|12|12|8|12|24|12|12|8|12|12|12|24|7|12|12|12	0.9838	0.0044
VPP1	7	12|10|12|12|12|10|12	0.9838	0.0044
PSA2	6	12|24|12|12|12|12	0.9836	0.0045
HSP12	8	24|10|12|12|12|12|12|24	0.9832	0.0046
PIK1	10	12|12|12|12|12|10|12|11|12|12	0.9831	0.0046
MET5	4	10|12|12|12	0.9831	0.0046
PUT2	11	12|12|12|12|11|12|11|12|12|12|12	0.9828	0.0047
SNF6	2	12|12	0.9824	0.0047
PAM17	3	12|12|12	0.9823	0.0048
TCPD	11	12|12|10|12|12|12|12|12|12|12|12	0.9822	0.0048
GAL1	13	24|72|12|12|12|24|12|12|11|12|12|24|12	0.9819	0.0049
SEC4	6	12|24|12|9|12|12	0.9818	0.0049
LAG2	6	11|11|12|12|11|12	0.9815	0.0049
RRT8	5	12|12|12|12|8	0.9815	0.0049
PDC1	14	12|12|24|12|12|12|12|24|24|10|12|12|12|12	0.9814	0.005
YIA1	5	24|12|12|12|12	0.9814	0.005
SEC6	12	12|11|12|9|10|10|10|12|12|12|12|12	0.9812	0.0051
PIL1	15	24|12|12|22|12|24|10|12|12|12|12|24|24|48|12	0.9811	0.0052
SLN1	6	12|12|12|12|12|12	0.9811	0.0052
ERG9	5	12|12|12|12|9	0.9811	0.0052
BUD8	4	12|12|12|12	0.9811	0.0052
YB91	3	8|24|12	0.9809	0.0053
TCB2	16	12|12|12|12|12|11|12|12|12|11|12|8|12|12|11|12	0.9808	0.0054
HLJ1	6	12|24|12|11|12|24	0.9808	0.0054
HSP72	5	12|24|24|22|12	0.9808	0.0054
GPA2	10	12|11|11|36|12|24|12|12|12|12	0.9807	0.0055
ATC7	20	12|12|12|12|12|12|12|12|12|10|12|11|12|10|12|12|9|12|12|12	0.9806	0.0056
COA1	5	12|12|12|12|12	0.9805	0.0056
RLA0	10	12|24|16|19|24|12|11|24|8|12	0.9803	0.0057
CSC1	6	12|12|9|10|10|12	0.9802	0.0057
SYFA	10	9|12|12|12|8|12|24|12|12|10	0.9801	0.0057
YOL19	5	12|12|12|12|12	0.98	0.0058
IF2G	11	12|12|19|12|10|12|12|8|12|12|12	0.9799	0.0058
PGA3	6	12|12|24|12|12|12	0.9797	0.0059
MCP2	4	12|9|12|12	0.9797	0.0059
COG6	12	12|12|12|12|12|12|12|11|12|12|12|12	0.9796	0.006
UGPA1	12	11|12|12|12|24|12|12|12|12|11|12|12	0.9795	0.006
GFA1	15	12|11|12|12|12|12|12|11|12|12|7|12|12|8|12	0.9794	0.0061
ERG1	5	12|12|12|12|12	0.9794	0.0061
METK1	16	19|24|35|11|12|12|12|12|12|12|36|36|12|12|24|12	0.9793	0.0061
HSP71	19	12|12|12|12|22|12|24|48|36|36|22|12|12|24|22|24|12|12|23	0.9792	0.0062
ARB1	14	12|12|12|10|24|24|12|12|12|12|12|24|12|24	0.9791	0.0062
PET10	8	12|12|24|12|12|24|24|12	0.9789	0.0063
RSC30	9	24|12|12|11|12|12|12|12|24	0.9783	0.0063
TYR1	5	12|12|12|12|12	0.9783	0.0063
SAM35	6	12|11|12|12|8|12	0.9781	0.0064
SLM1	11	12|12|12|12|12|12|12|12|10|24|12	0.9777	0.0065
MSN5	9	12|12|12|12|12|12|24|12|9	0.9777	0.0065
SCS7	4	9|10|11|12	0.9776	0.0066
TCPZ	12	12|12|12|12|12|12|24|11|12|12|24|12	0.9774	0.0066
PPB	9	12|24|12|24|12|11|12|12|12	0.9773	0.0067
ADR1	20	12|11|8|12|12|12|12|24|12|20|12|12|22|12|11|12|10|12|12|12	0.9772	0.0067
ATC5	17	12|12|12|12|12|12|12|12|10|12|12|12|12|12|12|8|12	0.9771	0.0068
ATPK	4	24|12|12|12	0.9767	0.0068
YEF3	9	12|12|12|11|24|12|12|12|12	0.9766	0.0069
SLA2	16	12|10|12|11|11|12|24|12|12|12|12|12|24|10|12|12	0.9764	0.0069
RCF2	10	12|24|12|24|24|24|12|24|12|24	0.9764	0.0069
AP18B	6	12|12|12|12|10|12	0.9761	0.007
SGPL	7	12|24|12|12|12|24|12	0.976	0.0071
MRX9	12	12|12|12|10|11|12|12|12|12|12|12|10	0.9756	0.0071
DIC1	9	12|12|48|11|24|24|12|12|12	0.9755	0.0072
PUT1	8	9|12|12|12|12|12|12|12	0.9754	0.0072
TUP1	11	12|12|12|12|12|10|12|24|12|12|12	0.9753	0.0073
KC13	7	12|12|12|12|12|12|12	0.9753	0.0073
LCF1	18	12|12|12|11|12|24|12|7|24|24|12|24|10|9|12|12|12|12	0.9752	0.0074
CYP8	5	12|8|12|12|12	0.9752	0.0074
ERG28	3	24|12|36	0.975	0.0075
RPA1	20	12|12|12|12|12|12|12|12|12|12|12|12|24|12|12|12|10|11|12|10	0.9749	0.0075
GLRX7	4	11|12|12|12	0.9747	0.0076
GPN1	10	7|12|12|36|20|12|24|12|12|24	0.9746	0.0076
ASG1	18	12|12|12|11|12|12|10|12|10|12|12|24|12|24|12|11|12|12	0.9743	0.0077
EFR3	11	24|12|24|6|12|24|12|12|12|8|11	0.9743	0.0077
CDC25	7	12|12|12|12|12|12|12	0.9738	0.0078
BIP	35	24|36|12|12|19|24|12|12|12|12|12|12|24|9|12|12|24|24|12|8|12|12|12|12|12|24|12|12|12|22|12|12|12|12|12	0.9737	0.0078
BEM1	12	12|12|12|11|12|12|12|12|12|24|12|12	0.9737	0.0078
MED10	6	8|12|24|12|12|12	0.9736	0.0079
ERF1	14	12|12|12|12|12|12|12|12|12|19|20|24|12|12	0.9734	0.008
KPYK1	22	12|12|12|9|24|12|12|11|21|12|12|24|12|12|24|6|12|12|12|24|12|24	0.9732	0.008
TRS31	9	12|12|12|12|12|12|12|12|11	0.9732	0.008
3HAO	2	12|12	0.9725	0.0081
RT01	5	48|24|12|12|12	0.9723	0.0082
ERG20	6	12|12|24|12|12|12	0.9719	0.0082
SYP1	21	12|12|12|24|12|12|12|12|12|12|9|12|12|12|24|12|11|10|12|12|12	0.9717	0.0083
TCPE	13	12|12|12|12|12|12|12|22|24|36|12|10|12	0.9717	0.0083
RUXG	6	12|12|24|12|19|12	0.9716	0.0084
CDC24	11	12|9|12|12|12|12|12|12|12|24|12	0.9712	0.0084
YPK1	13	12|12|12|12|24|24|11|12|11|11|24|12|12	0.9711	0.0085
YET3	7	12|24|12|12|12|24|12	0.971	0.0086
VPS54	8	12|12|12|12|12|12|10|9	0.9709	0.0086
TECR	8	12|22|24|12|12|24|12|10	0.9708	0.0087
TIM17	2	24|9	0.9707	0.0087
SNF5	8	12|12|12|12|12|12|24|12	0.9706	0.0088
YN8O	7	10|12|24|12|12|12|12	0.9706	0.0088
SNQ2	17	12|12|12|11|12|12|12|12|11|24|12|12|12|12|12|10|12	0.9703	0.0089
HOSM	12	10|11|12|24|12|12|12|10|10|12|12|11	0.9701	0.0089
VAN1	4	12|12|12|12	0.9701	0.0089
NU159	12	12|12|9|12|10|12|12|12|12|12|12|12	0.9697	0.009
KTR3	8	23|12|12|12|12|24|24|9	0.9697	0.009
RL15A	16	12|12|24|8|12|9|12|11|12|11|12|11|12|12|9|12	0.9695	0.0091
LAM5	8	24|24|12|12|12|12|11|12	0.9695	0.0091
POM34	8	12|12|12|12|10|12|12|24	0.9694	0.0093
VHS2	6	12|12|12|12|12|12	0.9692	0.0093
YGL7	4	12|24|9|12	0.9688	0.0094
RAS2	13	12|24|12|12|12|12|12|12|12|12|12|12|12	0.9685	0.0094
YP011	5	12|7|12|12|10	0.9678	0.0095
RGD2	8	12|12|12|12|12|12|12|12	0.9676	0.0095
AVT1	4	12|12|12|12	0.9676	0.0095
RRP43	6	12|12|12|12|10|12	0.9675	0.0097
TCPH	8	9|12|12|12|12|8|12|12	0.9674	0.0097
DHE2	17	11|11|12|12|12|11|10|24|12|12|12|12|12|12|12|11|10	0.9673	0.0098
RPA2	15	12|10|7|12|12|12|12|12|12|12|12|24|12|12|7	0.9672	0.0098
NAB6	7	12|12|12|12|24|12|12	0.9671	0.0099
QCR2	15	12|12|12|24|12|12|12|24|12|12|11|12|12|11|12	0.967	0.0099
VPS33	8	12|12|12|12|24|12|12|12	0.967	0.0099
ATPG	10	12|12|12|24|11|12|12|12|12|12	0.9669	0.0101
CDC53	9	12|12|12|24|12|12|11|10|12	0.9669	0.0101
SAHH	14	36|12|24|12|12|12|12|22|12|24|12|12|11|6	0.9666	0.0102
SHY1	11	12|24|24|20|12|11|12|12|12|24|12	0.9666	0.0102
ERG3	9	24|12|12|12|12|12|12|24|12	0.9666	0.0102
PLP1	6	11|24|12|12|11|12	0.9665	0.0103
GOSR1	8	12|12|12|12|12|11|10|11	0.9664	0.0104
CEX1	16	12|24|12|12|12|24|12|12|12|12|12|12|9|12|12|9	0.9662	0.0105
RIR2	10	12|12|11|12|12|12|12|12|10|10	0.966	0.0105
AP1G1	6	12|12|11|12|12|12	0.9659	0.0106
LEU3	17	24|9|12|12|12|12|12|24|12|12|12|12|18|12|17|12|12	0.9657	0.0107
DCS2	6	8|12|12|12|12|12	0.9652	0.0107
SEC3	13	12|12|12|10|11|12|12|12|12|12|12|12|12	0.9648	0.0108
RXT2	4	12|12|12|12	0.9646	0.0109
GUAA	9	9|10|12|12|12|12|24|12|12	0.9645	0.0109
HXT5	4	12|12|12|12	0.9642	0.011
MCM6	15	12|11|12|24|12|12|12|9|12|12|8|24|12|12|12	0.9633	0.011
SIN3	8	12|12|11|12|12|12|12|12	0.9633	0.011
SEC18	17	12|10|11|12|12|12|12|12|12|12|12|12|12|12|12|8|12	0.9632	0.0112
HSC82	35	12|12|24|12|24|36|72|12|24|12|12|12|9|9|12|12|12|12|12|24|12|12|12|12|12|12|12|19|12|7|11|12|24|12|12	0.9629	0.0112
NU145	13	11|24|24|12|12|12|11|12|12|10|12|12|12	0.9628	0.0113
GYP5	6	12|12|12|12|12|12	0.9628	0.0113
MMM1	5	12|12|12|10|12	0.9628	0.0113
FAS1	52	20|12|12|12|12|12|12|11|12|11|12|24|12|12|12|12|12|12|12|11|12|12|12|11|11|24|12|12|12|12|12|22|12|12|24|12|12|12|11|12|9|12|48|12|12|11|24|12|11|9|24|12	0.9626	0.0115
BRO1	21	12|12|12|12|12|9|9|12|11|9|12|10|10|12|24|12|12|12|12|11|12	0.9625	0.0115
MIC12	5	9|12|12|12|12	0.9625	0.0115
COQ9	5	12|12|12|12|12	0.9622	0.0116
YKT6	4	12|12|12|12	0.9622	0.0116
TR120	14	12|12|12|12|12|12|12|12|11|12|12|12|12|12	0.9621	0.0118
ZUO1	18	24|12|24|12|12|9|12|12|12|12|12|24|12|12|12|12|12|12	0.962	0.0118
SEC5	15	12|12|12|12|12|12|12|9|12|12|12|12|12|12|24	0.9619	0.0119
PAT1	28	12|12|12|10|12|12|12|24|12|12|12|24|12|24|12|24|11|11|12|12|12|12|12|12|12|12|12|24	0.9616	0.0119
SA185	6	12|10|24|12|12|12	0.9616	0.0119
SMI1	3	12|12|12	0.9614	0.0121
FOX2	16	12|24|12|9|11|12|12|12|12|10|12|12|12|23|12|12	0.9613	0.0122
GEP5	5	12|12|12|12|12	0.9613	0.0122
SHE9	6	12|12|12|12|12|12	0.9611	0.0123
SYTC	26	10|12|48|12|12|36|21|12|12|12|11|12|24|12|12|36|12|12|20|12|12|12|24|24|12|24	0.961	0.0124
FSF1	6	8|12|12|12|12|24	0.961	0.0124
GPDM	17	24|24|11|12|24|12|12|12|12|12|12|12|12|12|12|12|12	0.9609	0.0125
VPS17	11	12|12|12|12|12|12|12|24|12|12|12	0.9606	0.0125
YM54	4	12|12|12|24	0.9605	0.0127
FKS1	21	11|12|12|19|12|24|7|12|12|12|24|24|12|12|12|12|12|10|12|12|12	0.9603	0.0128
RS5	12	12|12|12|24|12|12|36|12|24|24|12|12	0.9601	0.0128
RPAC1	9	12|12|12|12|24|11|12|11|12	0.9601	0.0128
NOP58	9	12|12|12|12|12|11|12|12|11	0.96	0.013
REP1	8	12|12|12|12|24|24|6|12	0.96	0.013
CDC1	6	12|11|12|10|12|11	0.9599	0.0131
METE	16	9|12|12|12|24|12|12|12|24|12|12|11|36|12|12|12	0.9598	0.0131
RL33A	12	12|12|12|12|11|24|12|24|12|12|12|12	0.9595	0.0132
SDS23	5	10|24|12|12|7	0.9592	0.0133
IMA1	9	12|12|9|12|12|12|12|12|12	0.9587	0.0134
LAS17	8	12|12|12|9|12|12|12|12	0.9587	0.0134
MNN10	6	11|12|12|24|23|10	0.9587	0.0134
G3P1	20	22|24|12|12|19|24|23|12|12|11|12|11|11|19|24|12|12|24|22|11	0.9586	0.0136
NU170	14	12|11|12|12|12|12|12|9|12|12|12|11|12|12	0.9586	0.0136
RPN5	10	12|12|12|10|12|12|12|8|11|10	0.9582	0.0137
RTF1	6	12|12|11|12|12|12	0.9582	0.0137
MPPB	8	12|12|12|36|12|12|12|12	0.958	0.0138
ERG5	10	9|10|12|12|12|12|12|11|11|22	0.9579	0.0139
OPI1	6	12|12|12|12|12|12	0.9579	0.0139
COPG	14	12|12|12|10|12|24|12|24|12|10|12|11|12|12	0.9578	0.014
BEM2	18	9|12|12|12|12|12|10|12|12|12|12|12|11|24|24|12|10|12	0.9576	0.014
HSP7F	25	12|12|12|12|12|9|12|24|11|11|12|12|12|12|12|36|60|12|24|12|20|12|17|12|12	0.9575	0.0141
NDI1	11	24|11|12|12|12|12|12|12|12|12|12	0.9575	0.0141
EF3B	7	12|12|12|12|12|12|12	0.9575	0.0141
GLO3	11	12|12|12|12|12|11|12|12|11|12|12	0.9574	0.0143
GYP2	5	12|12|12|12|12	0.9574	0.0143
RSSA2	5	24|12|20|12|12	0.9574	0.0143
MNN5	7	12|12|12|12|8|12|12	0.9573	0.0145
DMA2	4	12|12|12|24	0.957	0.0145
BIM1	7	12|12|12|12|24|12|12	0.9569	0.0146
MPCP	7	12|12|12|8|12|11|24	0.9569	0.0146
SCO1	6	12|9|12|12|8|24	0.9568	0.0147
GCN1	45	12|36|12|24|12|12|8|12|12|12|9|12|12|24|11|12|12|12|12|12|12|12|12|12|12|12|12|11|12|12|12|12|12|12|12|12|12|12|12|8|12|12|12|12|12	0.9566	0.0148
UBP15	11	12|12|12|9|12|7|12|12|12|12|12	0.9564	0.0148
COPD	13	12|12|10|12|12|12|24|10|12|24|10|8|12	0.9563	0.0149
GAL2	5	24|12|12|12|9	0.9562	0.0149
PNT1	14	36|12|12|11|12|12|12|24|12|24|12|12|12|12	0.9561	0.015
PP2C7	12	12|24|10|12|11|12|12|12|12|9|12|7	0.956	0.0151
OLA1	11	12|11|24|12|7|12|12|12|12|7|24	0.9559	0.0151
ARO8	5	12|12|12|12|24	0.9559	0.0151
YL149	2	12|12	0.9559	0.0151
ATG11	8	12|12|12|12|11|12|11|12	0.9558	0.0153
TRX1	4	24|8|12|12	0.9557	0.0153
RFC4	5	12|12|12|12|24	0.9552	0.0154
LCF2	9	12|12|24|12|12|12|12|12|24	0.955	0.0155
IMB4	19	12|12|12|12|11|24|24|12|36|24|11|24|12|11|8|12|9|12|12	0.9549	0.0155
YLH47	7	10|12|12|12|12|12|24	0.9549	0.0155
PEX29	7	12|36|24|12|12|12|12	0.9547	0.0156
MGR1	10	12|12|12|12|11|24|12|12|12|24	0.9546	0.0157
GAL10	20	24|12|12|12|12|10|12|21|12|12|12|12|12|12|30|24|12|12|12|12	0.9545	0.0158
PEX31	5	12|24|12|11|12	0.9545	0.0158
VID27	16	12|12|10|12|12|12|12|24|12|12|12|10|12|12|12|12	0.9535	0.0159
ERV2	7	12|12|24|12|23|12|12	0.9535	0.0159
MOT3	6	24|12|24|24|12|24	0.9535	0.0159
ZRG17	5	12|11|8|24|8	0.9534	0.0161
EFTU	11	10|12|24|12|12|9|12|24|12|12|12	0.9532	0.0161
ILV5	11	12|12|11|12|12|12|12|12|12|11|8	0.9529	0.0162
TAO3	22	23|12|12|10|6|12|10|11|10|24|12|24|12|12|12|12|12|12|12|11|12|24	0.9528	0.0162
RMD1	7	12|12|12|12|12|12|12	0.9527	0.0163
BBC1	26	12|12|23|12|12|12|12|12|12|11|12|12|12|12|12|12|12|12|24|12|12|11|12|12|12|12	0.9521	0.0164
FAR8	10	24|12|12|12|12|12|12|12|12|12	0.9517	0.0164
RFS1	2	12|12	0.9514	0.0165
RBG2	9	23|12|12|12|12|12|12|12|12	0.9512	0.0166
HXT7	9	12|12|12|12|12|24|8|19|24	0.9509	0.0166
FMP10	20	24|12|12|12|24|12|24|11|48|12|12|10|8|12|12|24|12|9|12|10	0.9502	0.0167
SEC72	5	12|24|12|10|12	0.9498	0.0167
RS27A;RS27B	6	12|12|12|12|18|9	0.9497	0.0168
RAEP	9	12|12|12|12|12|12|12|12|12	0.9494	0.0169
TCPA	13	12|12|12|12|12|12|12|9|11|12|12|12|12	0.9493	0.0169
ADH1	16	12|36|12|12|11|12|12|24|22|24|12|8|12|12|12|12	0.9487	0.017
FAR10	8	8|12|12|12|12|12|12|12	0.9486	0.0171
MED15	33	12|12|23|36|12|12|12|9|12|24|12|24|12|23|24|24|22|12|12|12|23|12|12|12|12|24|12|24|12|12|24|12|12	0.9482	0.0171
MDS3	12	12|12|12|12|12|12|12|12|12|12|12|12	0.9482	0.0171
RPC2	5	12|11|12|12|12	0.9481	0.0173
NAT2	4	12|12|24|24	0.9481	0.0173
HSP73	32	12|24|12|24|8|12|12|12|12|12|20|12|12|24|12|12|12|10|24|24|12|16|12|12|12|12|12|12|22|12|12|12	0.948	0.0174
MSC7	7	12|12|10|10|10|12|12	0.9474	0.0175
PAN2	7	12|12|12|12|12|12|12	0.9473	0.0175
DLDH	16	24|11|24|11|12|12|12|12|12|12|12|12|12|24|12|12	0.9468	0.0176
KPYK2	8	12|12|9|12|12|12|12|12	0.9468	0.0176
CSK2C	5	12|24|12|12|12	0.9465	0.0178
XPO1	18	12|12|12|12|12|12|12|12|11|12|12|12|10|12|19|24|12|12	0.9462	0.0179
SNF2	24	12|12|12|12|12|11|12|12|12|24|11|12|12|12|12|12|12|12|12|12|12|12|12|12	0.9453	0.0179
SYC	12	12|12|12|24|12|8|12|12|12|24|12|12	0.9446	0.018
VTC2	11	12|12|12|12|12|12|12|12|7|10|12	0.9445	0.0181
SCC1	8	24|12|12|12|7|12|12|12	0.9444	0.0181
TMEDA	6	12|8|11|12|12|24	0.9443	0.0183
YJB6	4	12|12|11|12	0.9442	0.0184
HSP7Q	2	12|12	0.9442	0.0184
ASI2	2	12|24	0.9441	0.0186
CHS2	18	12|12|12|24|12|12|12|12|10|12|12|24|12|12|12|12|12|12	0.944	0.0188
NUP53	6	12|12|12|12|12|12	0.944	0.0188
NUP82	8	24|7|12|11|11|12|10|12	0.9439	0.019
SEC10	9	12|12|12|24|24|12|12|9|12	0.9438	0.019
YP109	5	24|12|10|12|12	0.9437	0.0191
ROD1	6	12|12|12|12|12|12	0.9436	0.0192
HSP42	7	12|9|9|10|12|12|12	0.9435	0.0192
YGL4	6	12|12|12|12|12|12	0.9433	0.0193
DPO5	7	12|9|12|12|12|10|12	0.9431	0.0194
VATA	35	24|12|24|12|12|12|12|12|24|12|24|11|10|12|12|12|24|12|24|24|12|24|9|22|12|24|12|11|12|12|19|12|11|9|19	0.943	0.0194
COPB	18	12|12|24|12|48|12|11|12|10|12|12|12|7|12|12|12|12|12	0.943	0.0194
LEO1	5	12|12|12|12|12	0.9429	0.0196
IF5	15	12|12|12|12|12|12|10|20|12|12|12|11|23|12|24	0.9428	0.0196
NCA2	13	12|12|11|24|12|12|12|12|12|12|12|12|12	0.9427	0.0197
CAP	6	12|12|22|12|12|12	0.9427	0.0197
IMDH3	6	12|24|19|24|19|24	0.9426	0.0198
GPI15	2	12|8	0.9426	0.0198
ACE2	10	12|24|12|12|12|12|12|12|12|12	0.9425	0.02
F26	7	12|12|12|12|12|12|12	0.9425	0.02
UGO1	7	11|12|24|22|9|36|12	0.9425	0.02
CLA4	16	12|12|12|12|12|24|12|24|12|12|10|12|24|24|12|12	0.9424	0.0202
ERV41	6	12|12|11|9|12|12	0.9424	0.0202
SKG1	7	12|12|12|12|12|12|7	0.9422	0.0203
RPN7	12	12|12|24|24|10|12|24|12|12|24|12|12	0.9419	0.0204
TAP42	6	11|12|12|12|24|12	0.9418	0.0205
DHE4	11	12|12|12|12|10|12|12|12|12|11|12	0.9414	0.0206
COX2	2	12|12	0.9411	0.0206
EAP1	11	12|12|12|12|24|10|12|12|24|12|12	0.9409	0.0207
SEC31	10	12|12|12|12|12|12|12|12|12|12	0.9405	0.0208
UFD4	17	12|12|24|10|24|12|12|12|12|12|24|24|12|10|12|12|12	0.9404	0.0208
CDK1	12	12|7|24|24|12|24|11|12|12|12|12|12	0.9397	0.0209
FAS2	63	12|12|12|24|24|24|12|24|24|12|12|12|24|12|12|24|12|12|12|9|12|12|12|24|12|12|12|12|22|24|12|21|24|24|24|12|24|12|12|12|12|12|24|24|11|24|12|12|11|24|11|24|24|7|24|12|7|12|7|24|12|12|12	0.9392	0.021
PNO1	8	12|12|12|12|12|12|24|12	0.9392	0.021
RFC5	5	12|12|12|12|9	0.9391	0.0211
CAB3	5	12|12|12|12|12	0.9389	0.0212
CBPS	8	10|12|12|24|12|12|11|11	0.9384	0.0213
RL13A;RL13B	14	12|24|12|12|12|22|10|24|12|12|12|12|12|12	0.9383	0.0214
COG4	10	12|12|12|12|12|12|24|12|24|12	0.9382	0.0215
QCR1	15	12|12|24|12|12|12|12|12|12|12|24|12|10|12|12	0.9381	0.0215
UFD1	8	12|12|11|12|12|12|10|12	0.9381	0.0215
GLPK	14	12|12|12|24|12|12|24|12|24|12|12|10|11|10	0.938	0.0217
SEC16	15	11|12|12|12|12|12|12|12|12|12|12|12|12|12|12	0.9377	0.0217
SAM37	5	24|12|11|12|12	0.9377	0.0217
SNX41	9	12|10|12|8|12|12|24|12|12	0.9376	0.0219
TMA7	4	29|12|12|12	0.9376	0.0219
EF1A	22	24|20|12|12|19|24|24|12|12|12|10|12|48|22|24|24|12|12|12|19|20|24	0.9374	0.022
IDS2	2	9|24	0.9374	0.022
CSR1	8	12|24|12|12|12|12|11|12	0.9372	0.0221
SPT5	22	12|12|12|12|12|11|12|11|12|12|24|24|12|12|12|12|12|12|12|12|12|12	0.937	0.0222
GPA1	7	12|12|8|12|12|9|9	0.9369	0.0223
NIC96	18	12|24|12|24|12|9|12|12|24|12|12|12|12|10|12|24|10|12	0.9364	0.0223
PGM2	8	12|12|12|11|12|12|12|12	0.9363	0.0224
CBP3	21	12|12|12|9|11|12|12|11|12|24|12|24|10|12|24|11|12|12|10|12|24	0.9359	0.0225
SEC8	13	12|24|12|12|12|12|12|12|12|12|11|12|11	0.9359	0.0225
MRS4	3	24|11|12	0.9357	0.0226
BLH1	10	12|36|8|12|12|12|12|11|12|12	0.9356	0.0227
MSC3	15	11|12|12|12|36|36|12|12|12|12|12|12|12|12|10	0.9355	0.0228
MPG1	10	24|12|12|8|24|12|20|12|11|12	0.9354	0.0229
SRX1	2	12|12	0.9349	0.023
SDS22	6	12|9|12|12|12|12	0.9347	0.023
AP3B	12	12|7|12|12|24|12|12|12|12|12|12|12	0.9341	0.0231
SS120	4	12|12|12|7	0.9337	0.0232
PSB1	7	12|12|12|12|12|11|12	0.9331	0.0232
VPP2	7	12|12|12|12|12|12|10	0.9329	0.0233
NU157	9	12|12|12|12|12|12|12|12|12	0.9327	0.0234
NPR1	9	24|12|12|24|12|24|12|12|10	0.9326	0.0235
RM41	8	12|12|12|12|12|12|12|10	0.9326	0.0235
SEC15	14	12|12|12|12|12|24|12|12|12|24|12|12|24|12	0.9323	0.0236
ADH3	11	12|12|24|12|12|12|12|11|24|22|19	0.9323	0.0236
BZZ1	9	12|12|12|12|11|11|12|12|12	0.9322	0.0237
LTN1	18	12|12|12|12|12|11|12|12|12|12|11|12|6|12|10|10|11|12	0.9318	0.0238
SYWC	8	12|12|12|12|24|12|12|12	0.9317	0.0239
YMC2	10	10|12|11|12|12|12|12|12|12|12	0.9316	0.024
IF2P	17	12|9|12|11|12|12|12|12|12|12|11|12|12|12|12|12|12	0.931	0.024
SYEC	31	12|12|24|12|22|12|21|12|24|12|24|12|12|12|12|12|12|24|12|9|12|12|12|12|12|12|7|12|12|12|11	0.9308	0.0241
SYV	24	12|12|12|12|12|24|12|12|12|12|12|12|12|10|12|12|11|12|12|12|12|12|12|12	0.9305	0.0242
TAF6	7	12|12|12|12|11|24|11	0.93	0.0243
PYC1	27	12|12|12|12|12|12|12|12|12|12|12|12|7|12|12|9|12|24|10|12|9|12|12|22|24|12|11	0.9298	0.0244
ERG4	5	12|11|12|12|24	0.9298	0.0244
TPO3	5	12|10|12|24|24	0.9298	0.0244
UTP21	7	12|12|7|10|20|11|12	0.9293	0.0246
TGL1	5	12|10|12|10|12	0.9292	0.0247
BCS1	4	12|12|24|12	0.9291	0.0248
GNT1	8	12|24|12|12|12|12|12|12	0.9289	0.0248
ARP4	8	12|12|12|12|12|12|24|12	0.9287	0.0249
EIF2A	10	12|12|12|11|12|24|12|12|12|11	0.9286	0.025
YME1	9	9|12|12|12|24|12|24|12|12	0.9285	0.025
INO80	22	12|12|24|24|12|10|12|12|12|12|12|12|24|12|12|12|12|12|11|12|12|12	0.9281	0.0251
RPN2	33	10|12|18|12|9|11|12|12|12|12|24|12|12|12|7|12|12|12|12|8|12|12|48|12|12|12|12|24|12|12|12|24|12	0.9277	0.0252
ECM30	8	12|12|24|12|12|11|12|12	0.9274	0.0253
SCY1	6	12|12|12|12|12|12	0.927	0.0253
NSR1	10	12|12|12|24|12|12|12|12|23|12	0.9266	0.0254
RENT1	5	12|12|8|12|12	0.9266	0.0254
YBT1	20	12|8|12|11|12|12|12|12|12|12|12|12|12|12|12|12|12|8|12|12	0.9263	0.0256
SEC24	13	12|12|10|24|11|12|9|12|24|12|12|12|12	0.9259	0.0256
YHH7	6	12|11|12|12|12|12	0.9259	0.0256
RPAC2	3	12|12|11	0.9258	0.0258
PRPD	7	12|12|12|12|12|12|12	0.9254	0.0259
MGA2	5	10|12|12|12|12	0.9254	0.0259
ADH2	7	12|12|12|12|12|12|12	0.9251	0.026
HOS3	3	12|12|11	0.9251	0.026
NOT1	39	12|12|24|12|12|12|12|24|24|7|12|12|8|12|12|12|12|24|8|24|12|12|12|12|10|12|12|12|12|24|12|12|12|24|24|12|19|11|12	0.925	0.0262
TIM50	6	12|12|12|12|12|12	0.9244	0.0262
EIS1	24	24|12|12|12|12|12|11|12|12|12|12|12|24|12|12|10|12|12|12|12|10|12|12|12	0.9243	0.0263
NNF2	12	12|24|12|12|11|12|12|12|12|12|12|12	0.9243	0.0263
CDT1	5	12|12|8|12|12	0.9243	0.0263
SRP54	9	12|12|24|46|24|12|24|12|36	0.9239	0.0265
BRX1	4	12|12|8|12	0.9236	0.0266
DLD1	5	12|12|11|12|12	0.9233	0.0267
RPB1	23	12|12|12|12|12|11|12|12|12|12|12|24|11|12|12|12|12|12|12|12|12|12|9	0.9226	0.0268
GIP4	13	12|11|12|12|8|10|12|12|12|12|12|12|12	0.9226	0.0268
NYV1	4	12|12|12|12	0.9225	0.0269
DHAS	6	12|12|12|12|24|12	0.9222	0.027
RS3	17	24|23|12|24|24|36|24|10|8|12|12|12|24|12|24|34|12	0.9216	0.0271
ATC8	16	12|12|12|12|12|10|12|12|24|12|12|11|12|12|12|12	0.9214	0.0272
LAM6	8	12|12|12|12|12|12|12|12	0.9213	0.0272
FPK1	6	12|12|12|12|12|12	0.9212	0.0273
COPA	25	12|12|24|12|12|12|12|8|12|12|12|12|24|7|12|12|12|12|12|12|12|12|11|11|12	0.9204	0.0274
NU192	20	12|12|12|12|12|12|12|12|12|12|12|12|23|12|12|12|12|12|10|12	0.9204	0.0274
FKS2	5	9|12|12|8|12	0.9199	0.0275
MTR4	14	12|12|12|11|12|12|10|12|12|24|24|10|12|10	0.9196	0.0276
STE24	11	12|24|12|12|12|12|11|12|24|12|12	0.9195	0.0277
RNA14	8	12|9|11|24|12|12|11|12	0.9193	0.0278
PMG1	16	12|12|24|12|12|24|12|24|24|12|24|7|10|23|48|12	0.9192	0.0279
SCH9	5	12|12|12|12|12	0.9192	0.0279
YNT4	2	24|12	0.919	0.028
HOS2	3	12|12|12	0.9189	0.0281
YK018	4	12|12|12|12	0.9187	0.0282
NVJ2	14	12|11|12|12|12|12|12|12|12|12|12|12|24|12	0.9183	0.0282
UTP5	4	8|12|12|11	0.9183	0.0282
COX6	4	9|24|12|12	0.9181	0.0284
CARB	20	12|12|12|24|12|12|12|12|12|12|12|9|24|12|12|12|8|12|12|12	0.918	0.0285
ODP2	18	12|12|12|24|24|12|12|12|12|12|12|12|12|12|12|12|24|12	0.9177	0.0286
PIC2	11	12|24|12|12|11|36|12|12|12|12|36	0.9176	0.0286
SCO2	4	24|12|12|7	0.9173	0.0287
STT3	6	12|12|8|11|12|12	0.9172	0.0288
RCC1	4	9|12|12|24	0.9171	0.0289
SPT16	17	12|12|12|12|11|24|24|10|12|12|12|9|12|12|12|24|12	0.917	0.029
NOG1	16	12|12|12|12|12|12|12|12|12|24|12|12|12|12|12|12	0.917	0.029
IRA1	19	8|12|12|12|12|12|12|11|12|12|12|11|11|12|12|12|12|12|12	0.9165	0.0291
NSA1	4	12|12|12|12	0.9165	0.0291
MON2	20	12|12|12|12|12|12|9|12|12|12|12|12|12|12|12|12|12|12|24|12	0.9164	0.0293
IKS1	4	12|12|12|8	0.9163	0.0293
CBK1	12	12|24|12|12|12|12|12|12|12|12|12|12	0.9161	0.0294
PPID	9	12|12|12|12|12|9|12|19|24	0.916	0.0295
ELO2	2	36|12	0.9157	0.0296
DPM1	6	12|22|12|12|12|12	0.9156	0.0297
PTK2	24	12|12|24|12|12|24|12|12|24|21|24|12|12|24|12|8|12|12|12|12|12|12|36|12	0.9154	0.0297
ENO2	5	12|12|12|12|16	0.9154	0.0297
RNA1	3	12|11|12	0.915	0.0299
PSA7	4	12|12|12|12	0.9142	0.03
ERF3	35	16|19|12|24|12|24|24|21|12|24|24|11|12|12|24|48|12|20|24|24|24|48|42|12|12|12|12|24|11|12|12|24|12|12|12	0.9141	0.0301
DOA10	9	12|12|11|12|12|18|12|12|12	0.914	0.0301
PSA6	7	12|12|24|12|12|10|7	0.914	0.0301
MYO4	19	12|12|12|12|12|12|24|10|24|10|8|12|12|12|12|24|24|12|10	0.9139	0.0303
METK2	5	12|12|24|12|12	0.9139	0.0303
SP105	6	12|12|12|12|12|12	0.9138	0.0305
UTH1	2	11|12	0.9138	0.0305
HSP26	11	24|12|12|7|12|12|24|12|12|11|8	0.9133	0.0306
YKR18	9	8|12|12|9|12|12|24|24|24	0.9133	0.0306
NPR2	7	12|12|12|12|12|12|12	0.9133	0.0306
MYO2	14	12|12|24|12|12|12|12|12|12|12|12|12|12|12	0.9132	0.0308
DPOD3	2	12|10	0.9128	0.0309
ACS2	13	12|10|12|12|12|12|10|24|24|12|12|12|7	0.9127	0.031
GET3	5	11|12|12|11|12	0.9125	0.0311
RL3	29	11|12|24|12|23|12|20|7|12|12|12|24|24|12|12|12|9|24|11|12|11|24|12|12|20|24|12|12|12	0.9123	0.0312
RRP4	5	12|12|12|11|24	0.912	0.0312
IMB3	15	24|10|12|12|12|12|12|12|9|12|12|11|12|12|12	0.9119	0.0313
FTH1	8	12|12|12|12|12|24|12|12	0.9116	0.0314
BAP2	5	12|8|12|12|11	0.9108	0.0315
POB3	5	12|12|12|12|12	0.9106	0.0316
MED14	29	12|11|24|12|12|12|12|10|12|12|12|12|12|12|12|12|12|12|24|12|12|24|24|12|12|24|12|12|12	0.9097	0.0316
MED16	10	12|12|12|12|12|12|12|12|12|11	0.9094	0.0317
ARF1	6	24|24|11|24|12|12	0.909	0.0318
PNC1	2	12|12	0.9089	0.0319
ATC2	17	12|12|12|12|11|24|9|12|12|12|12|12|24|12|12|12|24	0.9086	0.032
PSA1	7	8|12|12|10|12|12|12	0.9085	0.032
CDC14	5	12|12|12|12|12	0.9085	0.032
RGD1	12	24|12|8|12|12|12|12|12|12|12|12|12	0.9081	0.0322
SED4	7	11|8|11|12|12|12|12	0.9074	0.0324
MOB1	6	12|12|12|12|8|12	0.9074	0.0324
NPL4	5	12|12|12|12|12	0.9072	0.0325
MYO5	14	6|24|12|12|12|12|12|12|12|12|12|12|12|12	0.907	0.0327
SC61A	10	12|12|8|24|24|12|12|24|12|12	0.907	0.0327
VPS5	6	11|7|12|12|24|12	0.9066	0.0329
GIR2	4	10|12|11|12	0.9065	0.0329
NU120	5	12|12|12|24|12	0.9064	0.033
YTA12	26	12|12|12|12|12|12|12|12|12|9|12|11|12|21|12|12|10|12|12|12|24|12|12|12|11|12	0.9062	0.0331
ODO1	15	12|12|12|12|24|10|12|12|12|12|12|12|12|7|12	0.9062	0.0331
YNT3	5	12|12|12|9|12	0.9061	0.0333
KC11	6	12|12|12|12|12|12	0.9058	0.0334
CTR9	19	12|12|12|11|12|12|12|36|24|12|10|12|10|12|12|12|12|11|12	0.9054	0.0334
NDH2	5	12|11|11|11|11	0.9053	0.0335
NEW1	22	11|11|12|12|24|10|12|12|12|10|12|12|24|12|12|12|12|12|12|12|12|9	0.9052	0.0336
BPT1	9	12|12|12|12|12|12|12|12|12	0.9052	0.0336
MTC1	10	12|12|12|12|12|12|12|12|12|12	0.9051	0.0338
SUCA	6	11|24|36|12|12|12	0.9049	0.0339
SWI6	4	8|12|12|12	0.9046	0.0339
SYWM	5	12|12|11|12|12	0.9044	0.034
MIL1	4	12|12|12|12	0.9043	0.0341
NVJ1	8	11|12|11|12|11|12|12|9	0.9041	0.0342
ALAT	4	12|12|12|12	0.9038	0.0343
ERP4	5	12|12|12|24|12	0.903	0.0343
SVL3	9	11|12|12|12|24|12|24|12|12	0.9029	0.0344
RAD5	8	12|12|12|12|12|12|12|12	0.9029	0.0344
CF130	8	12|12|11|12|12|12|12|11	0.902	0.0346
MED20	5	12|12|12|10|12	0.9019	0.0347
SMC1	7	12|12|12|11|12|12|12	0.9017	0.0348
IST2	18	24|12|24|12|12|12|12|12|12|12|12|12|11|22|12|12|24|12	0.9015	0.0348
CDC15	9	12|12|12|12|12|12|12|12|12	0.9015	0.0348
HXKG	5	12|12|10|12|12	0.9015	0.0348
RS2	13	12|12|12|19|10|12|24|12|24|12|17|12|24	0.9012	0.0351
MDN1	25	12|8|12|12|12|8|12|12|12|12|10|12|12|12|12|11|12|9|12|12|12|12|12|12|12	0.9005	0.0352
YC21B;YD22B;YF21B;YG21B;YG22B;YL21B;YO21B;YO22B	7	12|12|24|12|11|12|12	0.9001	0.0353
ARO1	24	12|12|12|8|12|10|9|12|12|12|24|11|12|24|12|12|12|12|12|12|12|12|11|12	0.9	0.0353
ACT	17	12|12|24|24|12|24|24|12|12|72|8|12|24|12|12|12|12	0.8998	0.0354
SEA4	14	12|12|12|12|10|12|12|12|10|11|24|12|12|12	0.8997	0.0355
ATG1	13	11|12|12|11|12|12|12|12|12|10|12|12|8	0.8995	0.0356
MSH6	11	12|11|24|12|12|12|12|12|12|12|8	0.8995	0.0356
WHI3	5	12|12|12|24|12	0.8994	0.0358
YIR7;YJW5;YRF11;YRF12;YRF13;YRF15;YRF16;YRF17;YRF18	10	12|12|12|12|12|12|11|12|12|12	0.8993	0.0358
COG5	7	12|12|24|12|12|12|12	0.8992	0.0359
COQ4	6	12|11|12|10|12|24	0.8991	0.036
TIP20	9	12|12|12|12|12|12|12|12|12	0.8986	0.0361
CTR86	7	12|12|12|12|12|12|10	0.8984	0.0362
RSP5	22	12|12|12|12|12|12|11|12|12|12|24|12|24|12|9|12|12|12|24|12|24|12	0.8982	0.0363
YPT31	4	11|24|12|12	0.8981	0.0364
SN114	8	10|12|24|8|11|12|12|12	0.8979	0.0364
DCE	6	24|12|12|24|12|12	0.8973	0.0365
YPP1	14	24|12|12|12|12|12|12|12|12|24|12|12|12|12	0.897	0.0366
RM35	6	12|12|12|12|12|12	0.8963	0.0367
RMD9	9	12|12|12|12|12|11|12|12|12	0.8962	0.0368
RL2A;RL2B	15	12|12|12|12|24|11|12|9|12|24|12|7|12|12|12	0.896	0.0369
CDC12	9	12|12|12|12|12|11|24|10|11	0.8955	0.0369
AIM9	9	12|12|12|12|11|12|12|12|12	0.8954	0.037
ALY2	8	12|11|12|12|10|12|12|12	0.8954	0.037
SXM1	8	9|12|24|10|12|24|12|12	0.8954	0.037
BLM10	6	11|12|12|12|12|10	0.8954	0.037
GAS1	5	11|11|24|12|8	0.8952	0.0374
YP089	6	10|12|12|12|11|24	0.895	0.0375
SYG	17	10|12|12|12|12|12|12|24|12|12|12|12|12|12|12|12|12	0.8945	0.0375
YAT2	12	12|12|12|9|24|11|12|12|12|12|12|12	0.8945	0.0375
ACPM	7	24|12|12|24|12|12|8	0.8944	0.0378
RL18A;RL18B	14	12|24|12|24|24|12|8|8|12|11|24|20|24|12	0.8942	0.0379
DTD	2	9|12	0.8938	0.038
AP2M	8	12|12|12|12|7|12|12|10	0.8937	0.0381
ARP7	6	24|12|12|9|12|24	0.8935	0.0381
NGR1	6	12|12|9|9|10|24	0.8931	0.0382
ALG5	7	12|12|11|12|12|12|11	0.8929	0.0383
PHSG	14	12|9|12|11|12|12|12|12|12|12|12|12|12|12	0.892	0.0384
EFGM	8	12|10|12|8|12|12|10|12	0.8919	0.0385
ERG26	7	24|12|11|12|7|7|12	0.8918	0.0386
VATH	6	12|12|12|12|12|10	0.8914	0.0387
SWI3	15	12|12|12|12|11|12|12|12|12|12|12|11|24|12|24	0.8904	0.0387
CLU	29	12|12|12|12|12|12|12|12|8|11|12|12|12|12|12|12|12|24|48|24|12|12|24|11|9|12|12|12|12	0.8901	0.0388
SCS2	7	12|12|12|24|12|12|24	0.8889	0.0389
YBF9	3	12|12|12	0.8889	0.0389
LCB1	5	12|12|24|35|12	0.8888	0.0391
CDS1	4	12|12|12|12	0.8886	0.0393
YP225	4	10|12|12|12	0.8886	0.0393
NCB1	2	12|12	0.8885	0.0398
FLC2	6	12|12|12|12|23|11	0.8884	0.04
GLRX2	5	8|12|12|48|12	0.8882	0.0401
CHS6	5	11|12|12|12|8	0.8881	0.0402
RT07	11	8|12|24|12|12|12|12|12|12|12|12	0.888	0.0403
SPT20	7	12|12|12|11|12|12|12	0.8879	0.0404
ASSY	9	12|12|9|12|12|24|12|12|12	0.8877	0.0405
VPS16	4	12|12|10|11	0.8876	0.0406
YUR1	4	11|12|12|12	0.8873	0.0408
TRX3	2	12|12	0.8871	0.0409
YM94	3	12|12|7	0.8867	0.0411
MDL2	9	12|10|12|12|9|12|12|12|12	0.8866	0.0412
AGP1	6	24|12|12|24|11|8	0.8866	0.0412
SVP26	3	12|24|12	0.8864	0.0414
IF4A	11	24|12|12|12|12|11|24|12|12|10|11	0.8851	0.0415
HEM1	4	12|12|12|9	0.8849	0.0416
SEC1	6	12|7|12|11|12|12	0.8847	0.0417
VNX1	8	12|12|12|12|12|12|24|12	0.8845	0.0418
NSG2	3	12|18|24	0.8845	0.0418
ITC1	10	12|9|11|12|11|12|12|9|24|12	0.8843	0.042
RSN1	8	12|10|24|24|12|12|12|10	0.8843	0.042
RS18A;RS18B	16	12|12|12|12|24|24|12|12|12|12|12|12|24|12|11|12	0.8842	0.0422
YIK8	10	12|12|12|24|10|12|12|12|12|12	0.8841	0.0422
SWI1	14	12|12|12|8|12|9|12|12|12|12|12|12|12|12	0.8838	0.0423
YN8B	8	20|24|16|12|24|12|24|12	0.8837	0.0424
UBX5	4	12|12|12|12	0.8837	0.0424
MRH1	5	12|12|12|12|24	0.8831	0.0428
CDC73	4	10|12|12|12	0.883	0.0429
ATG9	13	12|12|12|12|12|12|10|12|12|12|12|12|12	0.8827	0.0429
HAL5	7	12|11|12|12|12|12|12	0.8825	0.043
ORC5	2	11|12	0.8822	0.0432
HMDH1	41	8|11|12|12|24|24|12|12|12|10|24|12|8|12|24|19|22|24|10|12|12|12|9|12|9|24|12|12|12|12|12|8|36|24|22|12|24|36|8|12|12	0.8821	0.0433
UBR1	7	12|12|12|12|12|12|12	0.8821	0.0433
KEL1	12	9|12|12|12|24|12|12|12|12|12|24|12	0.8816	0.0436
RSC2	13	12|24|12|12|11|12|12|8|10|12|7|12|12	0.8814	0.0438
STU2	8	12|12|12|24|12|12|12|12	0.8813	0.0439
PSP1	8	12|24|12|12|10|7|12|12	0.8809	0.044
YG12B	32	12|24|12|24|24|8|8|9|24|24|24|12|48|12|24|11|12|12|12|12|10|12|12|12|12|12|24|12|12|11|12|12	0.8803	0.0442
IF4F1	29	12|12|12|24|9|12|12|12|12|24|12|11|12|12|12|12|12|12|11|12|12|12|24|12|24|24|24|12|8	0.8801	0.0442
RT05	11	10|12|12|12|10|12|12|12|12|12|10	0.8801	0.0442
RPC3	8	9|24|12|24|12|12|12|12	0.8799	0.0444
PDS5	7	12|12|12|24|12|12|12	0.8794	0.0446
TYW1	15	11|12|12|12|12|12|11|12|12|12|12|12|12|12|12	0.8784	0.0447
YMZ2	14	12|12|12|12|12|11|12|12|12|9|12|11|12|12	0.8782	0.0448
TM115	3	8|12|11	0.8778	0.0448
HIR3	10	12|12|12|12|12|12|12|12|24|12	0.8773	0.0449
STH1	15	9|12|12|8|12|12|12|12|12|12|12|12|12|24|9	0.8768	0.045
PDI	8	12|12|12|24|12|12|24|12	0.8768	0.045
YPK9	7	24|11|12|12|11|12|12	0.8766	0.0452
VPS34	7	12|12|12|12|11|12|12	0.8762	0.0453
SPT6	17	12|12|7|12|12|12|11|12|24|12|12|24|11|12|24|11|12	0.8749	0.0454
SMF1	4	12|12|9|12	0.8735	0.0455
MPPA	9	12|12|12|24|12|12|12|12|12	0.8734	0.0456
CDC10	6	12|12|24|24|12|24	0.8732	0.0457
NOT4	6	12|12|8|12|24|12	0.8732	0.0457
ATC4	10	12|12|12|12|12|12|12|12|12|12	0.8731	0.0458
ADK	5	24|10|24|12|12	0.8731	0.0458
DGAT2	6	12|12|12|12|12|12	0.8727	0.046
UTP10	18	12|12|24|6|12|11|12|12|12|12|12|10|12|12|12|12|24|12	0.8723	0.0461
HRD3	15	12|12|11|12|12|12|12|12|12|12|12|12|12|12|12	0.8721	0.0462
DPOD2	2	12|12	0.8719	0.0463
EI2BG	7	12|12|10|12|24|12|12	0.8718	0.0464
TRS23	5	12|12|12|12|12	0.8714	0.0465
SCC3	9	24|12|9|12|12|12|12|12|12	0.8706	0.0466
AKL1	16	24|12|12|12|24|11|12|12|12|36|12|12|12|12|12|12	0.8705	0.0467
PABP	24	12|12|12|12|12|12|24|24|12|12|22|12|12|12|12|12|21|12|12|24|24|12|12|12	0.8703	0.0468
HMDH2	13	12|24|12|12|12|12|12|12|12|12|12|12|12	0.8701	0.0468
LONM	23	12|12|12|12|24|9|24|12|12|12|12|12|12|12|12|10|12|12|12|24|12|12|11	0.87	0.0469
UBP3	23	12|12|12|12|12|12|12|7|11|12|24|24|12|12|12|12|12|10|12|12|23|12|8	0.87	0.0469
SHE10	8	12|12|12|12|11|12|12|12	0.87	0.0469
VPS52	6	12|12|12|12|12|10	0.8699	0.0472
KRE6	5	12|12|10|12|12	0.8699	0.0472
IML1	12	12|12|12|12|12|12|12|12|11|12|7|12	0.8698	0.0474
6P21	7	12|12|9|11|12|10|12	0.8698	0.0474
YGI2	11	24|12|12|12|12|12|24|9|12|10|24	0.8697	0.0476
CHS1	5	24|12|12|12|12	0.8696	0.0477
KMO	5	12|12|24|8|12	0.8691	0.0478
YO296	4	12|12|12|12	0.869	0.0479
ARPC2	4	12|12|12|12	0.8689	0.0479
DSN1	14	12|12|12|10|12|24|12|12|11|12|12|12|12|12	0.8687	0.048
GVP36	7	12|12|12|12|11|12|12	0.8684	0.0481
MAM33	5	12|24|12|12|12	0.8682	0.0482
PUR4	7	12|12|12|12|12|11|12	0.8679	0.0483
GDS1	7	12|12|12|12|12|12|10	0.8677	0.0484
LEU5	7	10|11|12|12|12|12|12	0.8677	0.0484
TOM71	11	12|12|11|12|12|9|11|12|12|11|24	0.8676	0.0486
HS104	22	12|12|12|12|12|12|9|12|12|12|12|12|22|10|24|12|12|24|12|12|12|12	0.8674	0.0487
KCC4	7	12|11|12|12|12|10|24	0.8668	0.0488
ERG13	6	10|24|12|9|12|12	0.8665	0.0489
RM38	5	23|7|12|12|24	0.8665	0.0489
RS10B	2	12|12	0.866	0.049
YN8S	4	12|12|10|12	0.8659	0.0491
DPB3	4	12|12|12|10	0.8656	0.0492
MTM1	4	11|8|12|12	0.8653	0.0493
GAL80	4	10|10|12|12	0.8632	0.0494
YPT32	11	11|12|11|12|12|12|12|12|12|12|12	0.863	0.0495
KPR5	12	12|12|12|12|12|12|12|8|12|11|12|12	0.8628	0.0496
SIA1	3	12|12|9	0.8627	0.0497
MNN1	12	12|12|10|12|12|22|10|12|12|8|12|12	0.8621	0.0498
RFC3	11	12|12|12|12|12|11|12|11|24|12|12	0.8619	0.0499
IMPX	3	11|12|12	0.8618	0.05
RL19A;RL19B	8	12|24|12|22|24|24|12|12	0.8616	0.0501
LAA1	15	12|12|12|12|7|12|12|9|24|12|12|12|12|12|12	0.8612	0.0502
STT4	20	9|24|12|12|12|12|12|12|10|12|12|11|9|8|12|12|12|12|12|12	0.8611	0.0503
SMC2	19	12|12|12|12|12|12|12|12|12|12|12|12|12|24|12|12|12|12|12	0.861	0.0504
TR130	12	12|12|12|11|12|12|12|7|12|12|12|12	0.861	0.0504
NOP12	8	12|12|12|12|11|24|12|12	0.8608	0.0505
MDJ1	14	12|8|12|12|24|12|12|12|12|12|12|12|24|12	0.8607	0.0506
ESBP6	3	12|24|12	0.8607	0.0506
GBG	2	11|12	0.8606	0.0508
SYRC	13	12|36|12|12|12|12|12|12|12|12|12|12|7	0.8605	0.0509
NSE5	4	12|9|12|12	0.8603	0.051
TM108	10	12|12|12|9|12|12|9|12|24|12	0.8602	0.0512
MME1	7	12|24|9|12|12|12|12	0.8596	0.0513
SPT7	10	11|12|12|9|12|12|12|12|12|12	0.8595	0.0514
NUP57	9	12|12|12|12|12|12|12|12|12	0.8585	0.0515
OMS1	19	12|8|10|12|12|12|12|12|12|12|11|12|24|12|12|10|12|8|12	0.8581	0.0516
PBP1	16	10|12|12|24|12|24|24|12|12|12|12|12|12|12|12|8	0.8579	0.0517
ATPJ	4	12|12|11|10	0.8578	0.0518
TCD2	6	12|24|12|12|12|24	0.8577	0.0519
PP2C3	7	11|12|12|12|12|12|12	0.8575	0.052
SYKC	12	12|12|12|12|12|12|12|12|12|12|12|12	0.8569	0.0522
MAS5	11	24|8|12|12|12|12|36|12|12|12|36	0.8566	0.0522
XRN1	28	10|12|12|9|7|12|12|24|12|24|12|12|12|9|12|12|12|12|12|11|12|12|24|12|24|12|12|12	0.8564	0.0523
PSG1	8	12|12|12|12|12|11|12|12	0.8563	0.0524
NU188	17	11|12|12|12|12|12|12|11|12|12|12|12|12|12|12|8|12	0.856	0.0525
SMY1	10	11|12|24|12|11|12|12|12|12|12	0.8559	0.0526
ILV3	9	12|12|12|24|24|8|12|12|12	0.8556	0.0527
TPS3	13	12|12|10|12|10|12|12|12|24|12|12|12|11	0.8555	0.0528
RAD52	12	12|12|36|12|8|10|12|12|12|12|12|12	0.855	0.0529
KRE2	4	24|12|12|12	0.855	0.0529
RM51	6	8|24|12|12|11|24	0.8545	0.0531
COQ1	9	12|12|12|12|12|8|24|24|12	0.8544	0.0532
MED19	2	9|12	0.8544	0.0532
APC1	12	12|12|12|12|12|12|12|12|12|12|12|12	0.8541	0.0534
YOR31	6	11|9|12|12|12|12	0.8539	0.0535
CSR2	8	12|12|12|12|12|12|12|12	0.8538	0.0536
RS17A;RS17B	15	24|12|12|12|36|24|10|12|24|12|12|12|24|24|24	0.8534	0.0537
GDE	5	12|12|10|12|12	0.8533	0.0538
ATC1	19	12|12|12|9|12|12|12|12|24|12|12|21|12|12|24|24|12|12|24	0.8532	0.0539
AP3M	7	12|11|8|12|12|12|10	0.8532	0.0539
SCD6	2	12|12	0.8517	0.0542
LCB2	5	24|12|12|12|12	0.8515	0.0543
EMW1	17	12|11|24|11|12|12|12|12|12|12|12|12|12|18|12|12|12	0.8513	0.0543
BCA1	9	12|11|12|12|12|11|12|12|12	0.8512	0.0544
NAA25	10	24|12|12|12|11|12|11|12|12|12	0.8511	0.0545
AK	6	12|12|12|12|24|9	0.851	0.0546
CYPC	6	24|12|12|12|9|12	0.851	0.0546
RS20	14	22|12|9|12|12|12|24|12|12|24|12|24|11|12	0.8508	0.0548
LEU1	14	12|12|10|12|12|12|12|10|12|11|12|12|11|11	0.8498	0.055
FZO1	8	12|12|12|12|12|12|12|12	0.8498	0.055
POP2	6	12|12|12|11|12|12	0.8498	0.055
ORT1	2	12|12	0.8498	0.055
MCK1	9	12|12|12|12|12|12|12|12|12	0.8497	0.0554
SLT2	2	12|11	0.8497	0.0554
DED1	26	12|12|12|12|36|24|12|12|12|12|12|12|12|9|24|24|12|22|12|24|12|12|12|24|12|12	0.8494	0.0556
CCM1	15	12|12|17|12|12|10|12|12|12|12|24|11|12|12|11	0.8494	0.0556
RS11A;RS11B	15	12|12|24|24|12|12|8|12|24|12|12|12|24|12|12	0.8492	0.0558
ECM5	4	12|12|12|11	0.849	0.0559
PHO85	5	24|12|12|12|12	0.8489	0.056
TIM12	2	12|12	0.8489	0.056
MCR1	8	12|12|12|12|12|12|12|8	0.8481	0.0563
GCR1	6	12|12|12|12|12|12	0.8478	0.0564
RHO5	8	12|12|12|12|12|12|24|12	0.8477	0.0565
SLY1	4	11|12|12|12	0.8476	0.0566
YG1I	5	12|48|12|12|12	0.8462	0.0566
GEA2	8	12|12|12|10|12|12|12|12	0.8455	0.0567
STE20	10	12|12|12|12|12|12|12|12|9|12	0.8454	0.0568
AP18A	8	12|12|12|11|12|12|12|24	0.8453	0.0569
RSC7	12	12|12|12|9|12|12|12|24|11|10|12|12	0.8451	0.057
ESL2	9	24|12|9|12|12|12|12|12|12	0.8444	0.0571
FUN30	9	12|12|12|24|12|12|12|12|12	0.844	0.0572
SIP5	7	12|24|12|24|12|12|12	0.8433	0.0573
RTP1	5	12|12|9|12|11	0.843	0.0574
RLI1	14	12|12|12|12|12|12|12|24|12|9|9|8|12|10	0.8425	0.0575
SMC3	19	12|12|12|12|12|12|12|12|12|12|12|12|12|12|9|12|12|12|11	0.8421	0.0576
YPT6	8	24|12|12|12|24|11|24|12	0.8421	0.0576
BNI1	21	12|12|12|12|12|12|12|12|10|11|12|24|12|12|12|12|12|12|12|12|12	0.8419	0.0578
HER1	15	12|24|12|12|12|12|12|12|12|12|12|11|12|12|12	0.8419	0.0578
CYC2	8	12|10|12|12|12|10|12|11	0.8419	0.0578
RMAR	7	12|24|12|12|12|12|12	0.8418	0.0581
TAF4	10	12|12|12|12|12|12|11|12|12|11	0.8411	0.0582
DS1P1	2	12|12	0.8404	0.0584
HRR25	4	48|12|12|12	0.8403	0.0585
DBP5	12	12|12|12|12|12|24|12|24|12|22|12|12	0.8402	0.0586
TFB2	11	12|12|12|12|12|12|12|12|12|12|12	0.8402	0.0586
CND1	8	12|12|11|12|7|9|12|12	0.84	0.0588
CSK22	7	12|11|12|12|12|12|12	0.84	0.0588
RS25A	12	12|24|12|24|36|12|12|12|12|12|12|12	0.8398	0.059
TREB	11	12|12|12|12|12|12|12|12|12|12|12	0.8397	0.0591
TAL1	16	12|12|12|12|12|12|24|11|12|12|12|12|12|12|12|12	0.8394	0.0592
VID22	4	24|12|12|12	0.8393	0.0593
MRX3	2	12|12	0.8389	0.0594
OMA1	4	12|12|12|12	0.8385	0.0595
SUB2	6	12|9|12|12|12|12	0.8379	0.0596
YPK2	9	12|12|12|12|12|12|12|12|12	0.8375	0.0597
PMM	9	10|12|12|12|12|12|24|12|12	0.8356	0.0598
VPS15	14	11|12|12|12|12|12|11|12|10|12|12|12|12|12	0.8355	0.0599
TAF5	17	12|12|12|24|12|12|12|12|11|12|24|12|11|11|12|12|12	0.835	0.06
RFA1	13	12|9|12|12|12|12|12|24|12|12|12|12|12	0.8342	0.0601
NCB5R	12	48|12|12|12|12|24|12|12|12|12|48|12	0.8342	0.0601
MKK2	8	12|12|11|12|10|12|12|12	0.8342	0.0601
PTA1	6	12|12|7|11|12|12	0.8341	0.0605
NUP1	14	12|12|12|12|12|12|8|12|12|12|12|12|12|12	0.8336	0.0606
GDE1	9	12|12|12|8|12|12|24|12|12	0.8334	0.0607
NUF2	2	12|12	0.8333	0.0608
RL23A;RL23B	10	12|24|12|24|24|24|12|24|19|12	0.8332	0.0609
OCH1	6	12|12|10|12|11|12	0.8332	0.0609
TMN1	2	12|12	0.8332	0.0609
MCM3	13	12|12|12|12|12|12|12|12|12|7|12|12|12	0.833	0.0612
YEH1	3	8|12|12	0.833	0.0612
AIM11	2	8|12	0.833	0.0612
AIM25	6	24|12|12|6|12|24	0.8329	0.0615
HOL1	2	12|11	0.8326	0.0617
YCP4	5	12|24|12|10|12	0.8325	0.0618
YKK0	5	12|24|11|12|12	0.8324	0.062
EPT1	2	12|12	0.8324	0.062
GMT1	2	11|12	0.8316	0.0623
VID28	8	12|10|12|12|12|12|12|12	0.8313	0.0625
IMB2	3	24|12|12	0.8313	0.0625
BOI2	6	12|12|12|12|12|8	0.8311	0.0627
PREP	10	12|12|12|24|12|24|12|12|12|12	0.8309	0.0628
SEH1	7	12|12|12|24|12|12|12	0.8308	0.0629
SYNC	9	12|12|12|12|19|10|24|12|12	0.8307	0.063
VAC7	5	12|12|12|12|12	0.8307	0.063
ERP6	3	12|12|12	0.8307	0.063
SYC1	2	12|12	0.8303	0.0633
DPOLA	10	12|12|12|12|12|12|12|12|12|12	0.8301	0.0634
COQ8	8	12|12|12|12|24|12|10|12	0.8301	0.0634
HPH1	6	12|12|12|12|10|12	0.829	0.0636
RME1	2	12|12	0.8286	0.0637
GRR1	7	12|12|9|12|12|12|12	0.8284	0.0638
KIN2	36	12|12|12|12|12|12|24|10|24|12|12|12|24|12|12|10|12|24|24|12|12|24|12|12|12|12|12|24|19|12|12|12|12|11|24|12	0.8277	0.064
ACH1	7	12|12|12|12|24|10|11	0.8276	0.0641
RPN3	13	12|10|24|9|12|12|12|12|12|12|12|12|19	0.8268	0.0642
PUF3	20	12|12|12|12|12|12|11|12|12|12|12|24|12|12|12|12|10|12|12|12	0.8267	0.0643
KOG1	18	12|12|12|12|12|12|12|12|12|8|12|12|12|8|12|12|12|24	0.8265	0.0644
VTC4	12	12|24|12|12|12|12|12|12|12|12|7|12	0.8263	0.0645
C1TC	10	12|12|12|12|12|24|12|12|24|12	0.8261	0.0646
TIM9	3	12|24|11	0.8259	0.0647
ATIF	2	12|24	0.8259	0.0647
IRA2	24	12|12|12|9|12|9|12|10|12|12|12|12|12|12|7|12|12|11|8|12|12|24|12|11	0.8258	0.0649
SSBP1	4	24|12|24|11	0.8251	0.065
YK58	6	12|12|12|11|12|9	0.825	0.0651
LSP1	15	24|36|24|11|12|12|12|12|12|12|12|12|12|10|12	0.8246	0.0652
IF4F2	9	12|12|24|9|10|12|12|24|12	0.8246	0.0652
SYH	4	12|12|12|12	0.8246	0.0652
RRP5	33	12|12|24|12|12|12|24|12|12|8|12|12|11|12|12|11|12|10|11|12|12|12|12|11|12|12|12|7|11|11|12|7|12	0.8242	0.0655
RGT1	13	12|12|12|12|10|12|12|12|10|24|12|12|12	0.824	0.0656
MLF3	8	12|12|12|12|12|11|23|11	0.8239	0.0657
LDB19	12	12|24|12|24|12|12|12|12|12|24|12|12	0.8238	0.0658
SCM4	4	12|11|24|12	0.8236	0.0659
ATP7	5	12|12|12|12|12	0.8235	0.066
2A5D	8	11|12|12|24|12|11|12|12	0.8234	0.0661
RIR1	10	12|12|12|12|12|12|11|12|12|8	0.8233	0.0662
MED5	13	12|12|12|12|24|12|12|24|11|10|12|12|12	0.823	0.0663
CDC45	3	12|12|12	0.823	0.0663
CAT8	17	12|12|12|12|12|10|12|12|12|12|12|12|11|12|12|12|24	0.8229	0.0665
ZNG1	3	12|12|24	0.8229	0.0665
STE12	6	12|24|11|11|12|8	0.8226	0.0667
UTP15	5	12|12|12|12|8	0.8225	0.0668
HSF	17	12|12|12|12|12|12|12|12|12|12|24|10|12|12|12|12|12	0.8223	0.0669
RL1A;RL1B	10	24|12|24|24|8|12|12|22|12|12	0.8219	0.067
RT19	2	11|12	0.8212	0.0671
AP1B1	13	12|12|12|12|12|12|12|12|12|24|24|12|11	0.8206	0.0672
YPT1	10	12|24|12|12|12|12|12|9|11|12	0.8206	0.0672
HEL1	2	11|12	0.8206	0.0672
SNF1	9	24|12|12|24|12|12|12|12|10	0.8205	0.0675
ATR	6	9|12|10|12|12|12	0.8202	0.0677
ELO1	2	12|12	0.8201	0.0678
WHI4	5	12|11|8|12|12	0.8199	0.0679
RTG2	15	11|12|12|12|12|12|9|11|11|12|12|12|12|9|12	0.8198	0.068
CUL8	5	12|12|12|12|24	0.8194	0.0681
KIN1	20	12|24|12|24|12|12|12|12|24|12|12|11|12|12|12|12|12|24|24|24	0.8193	0.0682
MMR1	12	12|12|12|12|12|12|12|12|12|24|12|12	0.8192	0.0683
RKM5	3	12|12|12	0.8183	0.0686
ERG6	5	12|22|12|12|24	0.8176	0.0687
YCFI	11	12|12|10|12|24|12|10|12|12|12|12	0.8175	0.0688
TRPG	5	12|12|12|12|10	0.8175	0.0688
MG101	8	12|11|12|11|12|12|12|12	0.8173	0.069
SWM1	4	24|10|12|12	0.8173	0.069
OSH1	17	12|12|12|12|12|12|24|10|12|11|12|24|12|12|12|12|12	0.8167	0.0693
NCPR	8	12|10|12|12|12|12|12|12	0.8167	0.0693
RT24	5	12|12|12|12|12	0.8154	0.0696
JSN1	11	12|24|10|10|12|11|24|12|12|12|12	0.8143	0.0697
ATPO	7	10|12|12|12|12|12|7	0.8143	0.0697
YCR3	5	12|12|12|9|12	0.8142	0.0699
AFG2	5	12|12|8|12|12	0.814	0.07
TSL1	12	12|10|10|12|10|12|12|12|12|9|12|24	0.8138	0.0701
URB2	8	12|12|12|12|12|12|12|16	0.8138	0.0701
SPT23	5	12|12|12|12|7	0.8133	0.0703
RT25	6	12|12|10|12|24|12	0.8132	0.0704
SODM	4	11|12|12|12	0.813	0.0705
TAT1	6	9|24|12|24|12|12	0.8128	0.0706
PRK1	16	10|12|11|24|11|12|12|12|12|12|12|12|12|12|24|12	0.8124	0.0707
CDC16	14	12|9|7|12|12|12|11|11|12|12|12|24|12|12	0.8124	0.0707
ODO2	7	12|18|11|12|24|12|12	0.8122	0.0709
ECM33	3	12|9|12	0.8119	0.071
BIOB	9	12|24|24|32|12|12|12|24|12	0.8115	0.0711
CYB2	7	12|10|12|12|12|12|12	0.8115	0.0711
VID30	6	12|12|12|12|12|12	0.8114	0.0713
QDR2	2	10|12	0.8109	0.0714
HGH1	7	12|12|12|24|24|12|7	0.8107	0.0715
UTP20	13	12|12|12|12|12|11|12|12|12|12|12|12|12	0.8103	0.0717
RPN10	5	12|12|24|11|11	0.8101	0.0718
AB140	2	12|12	0.8092	0.0719
GAL7	10	12|12|12|11|11|12|12|12|11|12	0.8085	0.072
YAK1	11	24|9|12|24|10|12|24|12|12|12|12	0.8077	0.0721
RSC3	14	12|12|10|12|12|12|12|12|12|10|11|12|12|12	0.8068	0.0722
HRK1	8	12|12|21|12|12|12|12|12	0.8058	0.0724
I23O	2	12|12	0.8055	0.0725
SSN8	2	12|7	0.8055	0.0725
FTR1	2	24|12	0.8054	0.0727
STE13	6	12|12|10|12|12|12	0.8053	0.0728
UTP8	5	8|12|12|12|12	0.805	0.0729
YPD1	2	12|12	0.8049	0.0731
RS3A1	7	24|12|12|8|12|24|22	0.8046	0.0732
YP084	2	24|12	0.8046	0.0732
TRP	10	12|10|12|12|11|12|12|12|12|12	0.8042	0.0734
GET4	3	12|24|12	0.8042	0.0734
RS29B	7	22|24|24|12|12|12|12	0.804	0.0736
SYSM	7	24|12|12|12|12|12|12	0.8039	0.0737
ORM2	2	12|12	0.8039	0.0737
AGC1	9	12|11|10|24|12|12|8|12|12	0.8031	0.0739
POG1	7	12|12|12|24|24|12|12	0.8031	0.0739
IF2A	5	9|11|12|36|24	0.803	0.0741
MCM5	13	12|12|12|12|9|7|12|12|12|12|9|12|12	0.8027	0.0742
RL4P	14	12|12|24|12|12|11|12|9|12|12|12|12|12|10	0.8023	0.0743
UTP22	13	12|12|12|10|12|12|12|11|12|12|12|12|10	0.8023	0.0743
ITR1	7	12|12|12|12|24|12|9	0.8021	0.0745
UBX4	16	12|24|12|11|12|12|12|12|24|24|12|24|12|12|12|12	0.8016	0.0746
PSB2	8	12|12|12|24|12|24|12|12	0.8013	0.0747
PO152	8	12|12|12|8|12|12|12|12	0.8011	0.0748
EI2BA	4	12|10|12|12	0.801	0.0749
SAR1	2	12|12	0.8007	0.075
MAOM	9	24|12|12|12|24|12|12|12|12	0.8002	0.0751
SEC62	7	12|24|12|12|12|12|12	0.7996	0.0753
RPP1	6	12|12|11|8|12|24	0.7996	0.0753
VPS74	7	24|12|12|12|9|12|12	0.7994	0.0755
MTF2	10	12|12|12|12|12|12|11|12|12|7	0.7993	0.0756
DAP2	6	12|12|12|12|12|10	0.7988	0.0757
GAP1	6	12|11|11|9|24|12	0.7987	0.0758
SMC4	8	12|12|12|12|12|12|12|12	0.7986	0.0759
LTHAD	6	11|24|10|12|12|12	0.7986	0.0759
HAS1	12	12|12|12|12|7|12|12|24|12|10|12|12	0.7985	0.0761
EI2BE	9	12|12|24|24|11|12|24|12|12	0.7982	0.0762
NOP13	12	12|12|24|12|7|12|12|12|12|12|12|12	0.7975	0.0763
RL29	6	24|24|12|24|12|12	0.7975	0.0763
MNN2	8	12|12|24|12|24|12|12|12	0.7974	0.0765
SYLM	8	12|12|12|24|12|12|12|12	0.7973	0.0766
RT102	4	24|12|12|12	0.7961	0.0769
YTM1	9	9|12|12|12|12|9|12|12|12	0.7959	0.077
YM11	17	12|12|10|12|11|12|10|12|20|24|12|12|12|12|12|12|12	0.7955	0.0771
EMP46	5	7|12|12|12|12	0.7954	0.0773
SDHA	22	12|24|19|12|12|24|20|24|24|12|12|36|18|24|12|12|24|12|12|12|12|12	0.7952	0.0774
OAF1	4	12|12|12|12	0.7952	0.0774
SNF12	10	12|12|12|10|12|12|12|9|24|12	0.7947	0.0777
YL032	9	8|12|12|12|12|12|12|12|12	0.7947	0.0777
RBS1	4	12|12|12|12	0.7942	0.078
MED4	7	24|24|8|9|12|12|10	0.794	0.0781
UBR2	6	12|12|11|11|12|12	0.794	0.0781
ODC2	5	22|12|24|12|12	0.794	0.0781
GYP1	19	12|24|12|12|12|12|19|12|11|12|12|36|24|11|12|12|24|12|12	0.7938	0.0784
CDC23	10	12|24|12|12|12|12|11|12|12|12	0.7934	0.0785
COX20	5	12|12|12|12|8	0.7929	0.0786
MKT1	15	12|12|12|12|12|12|12|12|24|21|12|12|12|24|12	0.7926	0.0787
USE1	4	12|11|11|11	0.7914	0.0788
TPA1	7	12|12|12|12|24|12|9	0.7911	0.0789
KPR3	7	12|12|24|12|12|12|12	0.7904	0.079
SIS1	11	12|12|10|12|12|12|9|12|12|12|24	0.79	0.0792
NACA	5	12|12|7|12|11	0.7897	0.0793
LSB3	12	12|12|12|11|12|12|12|12|12|12|12|12	0.7896	0.0794
RL8A	5	24|12|24|12|24	0.7893	0.0795
HIP1	7	12|12|24|12|8|12|12	0.789	0.0796
BUD7	5	12|24|10|12|12	0.789	0.0796
BRE5	20	12|12|12|11|12|24|12|24|9|12|12|23|24|12|12|12|12|12|24|12	0.7889	0.0798
SKI3	14	12|12|12|12|12|10|12|12|12|9|11|12|9|12	0.7889	0.0798
SBE22	5	12|12|12|12|12	0.7888	0.08
VPS4	8	12|12|10|12|12|12|12|9	0.7879	0.0801
SEC13	6	12|24|12|12|10|12	0.7877	0.0802
DUF1	7	12|12|12|12|19|12|12	0.7874	0.0803
PGM1	4	12|12|12|12	0.7871	0.0804
PMD1	8	12|12|12|12|12|12|12|12	0.7869	0.0805
SSK1	5	12|12|12|12|12	0.7863	0.0806
BUR1	21	12|12|12|12|12|12|12|12|12|9|12|24|12|12|12|12|12|12|12|12|12	0.7862	0.0808
TGL5	8	12|12|12|12|24|12|12|12	0.7859	0.0809
VAC8	5	12|12|11|24|24	0.7855	0.081
CYPH	3	24|12|12	0.7855	0.081
TOR2	15	12|9|12|12|12|12|12|12|12|12|12|12|8|12|12	0.7847	0.0812
6PGD1	13	12|12|12|12|12|12|12|12|12|12|24|12|24	0.7842	0.0813
RL4A	15	24|12|12|8|24|24|10|23|12|24|12|12|12|12|12	0.7841	0.0814
NOT3	13	12|12|12|12|12|12|12|12|12|23|24|12|8	0.7835	0.0815
AROC	3	12|12|12	0.7834	0.0816
ARO9	17	12|12|24|12|24|7|12|12|12|10|11|12|12|12|24|11|12	0.7832	0.0817
VPS13	24	12|11|10|12|12|11|12|12|12|12|12|12|12|12|12|9|12|12|24|12|12|9|12|12	0.782	0.0819
DBF20	4	12|11|12|24	0.7815	0.0821
CHD1	8	12|12|10|12|12|12|12|11	0.7805	0.0822
GYP7	4	12|12|12|12	0.7804	0.0823
RPC1	11	12|12|12|12|12|12|12|12|12|10|12	0.7802	0.0824
MAF1	6	12|11|12|12|12|12	0.7802	0.0824
ALF	9	12|12|12|12|19|12|12|12|12	0.7798	0.0826
LEUC	17	12|12|10|12|12|12|12|12|9|12|9|12|12|10|10|12|12	0.7797	0.0827
SSD1	5	12|12|12|12|12	0.7797	0.0827
ARP5	5	12|12|12|12|12	0.7792	0.083
PAF1	5	24|11|12|12|10	0.7791	0.0831
PLR1	6	12|12|12|24|12|12	0.7786	0.0833
CPT1	3	24|11|12	0.7784	0.0835
NNRD	2	24|24	0.7784	0.0835
C1TM	29	12|12|24|12|14|12|12|12|11|24|10|12|12|12|12|12|24|12|12|12|12|12|12|12|24|12|24|8|12	0.7781	0.0837
LIPB	4	24|12|12|10	0.778	0.0838
BCH1	6	12|12|12|12|12|12	0.7778	0.0839
ELP1	7	12|12|12|10|12|12|12	0.7777	0.0841
INO1	5	12|12|12|12|12	0.7777	0.0841
GBLP	9	12|24|36|12|24|12|48|12|22	0.7773	0.0843
CHS3	9	12|12|12|11|12|11|12|12|12	0.7771	0.0845
EI2BB	4	12|11|12|12	0.7771	0.0845
YBI1	4	12|12|12|12	0.7769	0.0848
RPOM	24	12|10|12|12|12|12|24|12|12|12|12|12|10|8|12|12|9|36|12|12|24|11|12|12	0.7767	0.0849
MET3	3	7|12|8	0.7766	0.085
RNA15	2	12|12	0.7765	0.0851
SDHB	5	12|24|12|10|12	0.7761	0.0852
AIM39	2	12|12	0.7761	0.0852
RPAB1	2	12|12	0.7757	0.0854
NOP2	9	12|9|12|24|12|12|12|12|6	0.7753	0.0856
TPIS	6	12|12|12|12|12|8	0.7753	0.0856
GCR2	3	12|12|12	0.7746	0.086
NUP60	15	12|12|12|12|12|12|11|12|12|12|24|12|24|12|12	0.7741	0.0861
NOC2	9	12|12|11|12|12|12|12|12|12	0.7737	0.0862
NHP6A	5	10|24|12|24|12	0.7736	0.0863
PEX8	6	12|7|12|12|11|12	0.7735	0.0864
SYA	16	12|12|10|12|12|12|12|12|12|12|12|12|12|8|12|12	0.7731	0.0865
NTE1	25	24|12|9|12|12|12|11|10|24|24|12|11|9|12|12|12|12|24|12|24|12|11|12|12|12	0.7729	0.0866
SIP3	11	12|12|12|12|7|12|12|12|11|12|24	0.7728	0.0867
THDH	8	12|12|12|10|12|11|12|12	0.7728	0.0867
OPLA	10	12|9|12|10|12|12|12|12|12|11	0.7726	0.0869
CRP1	5	12|12|12|12|12	0.7726	0.0869
HXKB	7	12|12|12|24|12|8|12	0.7725	0.0872
RS31	10	12|11|12|24|12|22|11|12|24|11	0.7719	0.0873
PHO81	8	12|12|12|12|12|9|12|24	0.7713	0.0874
RL6A	5	12|12|12|24|24	0.7707	0.0875
IMDH4	11	12|11|24|12|12|11|12|36|9|8|12	0.7705	0.0876
PURA	2	8|12	0.7704	0.0877
YB255	5	24|9|12|24|21	0.7702	0.0878
RSA3	3	10|12|12	0.7699	0.0879
PET8	6	12|12|24|12|12|12	0.7698	0.088
UBC1	6	12|12|11|12|12|10	0.7698	0.088
SIR3	6	12|12|11|12|11|12	0.7695	0.0883
RS29A	7	22|24|12|12|12|12|11	0.7694	0.0884
ILV6	2	24|12	0.769	0.0886
EMI2	7	10|12|12|12|12|12|12	0.7689	0.0887
RM06	9	24|6|12|12|24|12|12|8|12	0.7683	0.0888
APA1	7	9|12|8|12|12|12|12	0.7681	0.0889
APC11	2	24|12	0.7678	0.089
BMH2	17	12|12|22|24|12|19|11|24|12|12|23|12|12|12|36|12|24	0.7675	0.0891
CENPQ	7	12|12|12|12|12|9|12	0.7674	0.0892
YNS1	3	12|12|10	0.7673	0.0893
SAM3	5	12|12|12|12|12	0.7671	0.0894
HOG1	2	12|23	0.7669	0.0896
LYS2	6	11|12|12|12|12|12	0.7668	0.0897
RS9A	15	12|12|20|12|22|12|12|19|12|12|24|10|12|12|12	0.7666	0.0898
NMD2	11	12|12|12|12|12|21|12|12|12|10|12	0.7663	0.0899
XPOT	9	12|12|12|12|24|12|12|12|20	0.7661	0.09
CSN5	2	9|12	0.7661	0.09
IPT1	4	24|12|12|12	0.766	0.0902
YL177	4	12|12|11|12	0.766	0.0902
EF1B	5	12|8|12|12|11	0.7657	0.0904
SUB1	6	24|12|12|12|12|12	0.7656	0.0905
GAT1	6	7|12|12|12|12|12	0.7655	0.0906
MDM34	4	12|12|12|12	0.7654	0.0908
VPS70	2	9|12	0.7646	0.091
INP52	8	12|12|12|12|12|12|12|12	0.7643	0.0911
TAF8	4	11|24|12|12	0.7643	0.0911
KES1	3	12|12|12	0.764	0.0913
TRA1	19	12|12|24|12|11|12|12|12|12|6|12|24|12|12|12|24|12|12|12	0.7637	0.0914
KTI12	8	24|12|12|12|12|12|12|11	0.7626	0.0915
RTC1	6	12|12|12|12|12|12	0.7622	0.0916
COX11	5	24|12|12|12|12	0.7622	0.0916
MCM7	6	12|12|12|12|24|12	0.7619	0.0918
RL8B	19	24|24|12|24|12|12|12|22|24|12|12|12|24|12|23|24|12|12|12	0.7617	0.0919
FCY2	3	12|24|12	0.7615	0.0921
HSP79	16	12|11|12|23|12|12|9|12|12|12|12|12|12|12|10|12	0.7611	0.0922
SKG3	7	12|12|12|12|12|12|11	0.7606	0.0923
RL28	12	24|12|12|12|24|24|12|24|24|12|12|12	0.7595	0.0924
LSM12	4	12|12|12|12	0.7595	0.0924
ODPX	4	24|12|11|12	0.7594	0.0926
RT10	4	12|24|10|12	0.7592	0.0927
CTU2	10	12|24|12|12|12|12|12|12|12|12	0.759	0.0928
SEC63	9	12|24|12|12|12|12|12|12|12	0.759	0.0928
YJ31	2	9|12	0.7588	0.093
ENP1	10	12|12|12|11|10|12|12|12|12|24	0.7587	0.0932
YFL5	3	12|12|12	0.7587	0.0932
YG3A	7	12|12|11|12|12|12|12	0.7585	0.0934
NOP56	10	24|12|24|12|12|12|12|12|10|24	0.7583	0.0935
CWH41	6	12|12|12|12|12|12	0.7583	0.0935
TCTP	4	12|12|12|12	0.7581	0.0937
MAN1	15	23|12|11|12|12|12|24|12|12|10|12|12|12|12|12	0.7577	0.0938
RS30A;RS30B	8	12|12|24|22|24|24|12|10	0.7575	0.0939
DBP2	20	9|24|24|24|12|12|12|12|12|24|12|12|24|24|12|12|12|24|12|12	0.7574	0.094
AAP1	11	11|12|12|12|12|12|12|12|10|12|10	0.7565	0.0941
MDHM	5	12|12|12|12|12	0.7564	0.0942
SFB3	6	12|12|12|12|12|12	0.7561	0.0944
CARA	3	12|11|12	0.7557	0.0945
ATG19	2	12|12	0.7555	0.0946
VTC5	6	12|12|12|12|12|11	0.7554	0.0947
DOP1	17	12|12|8|12|12|11|12|12|12|12|12|12|12|12|24|12|12	0.7547	0.0948
SYFB	3	12|12|12	0.7543	0.0949
CACM	5	12|8|12|12|12	0.7542	0.095
GGA2	13	22|23|12|10|12|24|12|12|19|12|12|12|12	0.7538	0.0951
NPR3	10	12|12|12|12|12|12|12|12|12|12	0.7538	0.0951
ETFD	7	12|12|12|12|12|12|12	0.7538	0.0951
FLX1	5	11|12|12|24|11	0.7537	0.0955
LDB16	2	12|12	0.7536	0.0956
SYMC	28	11|12|12|12|12|24|24|24|24|24|11|12|12|12|11|12|12|12|12|36|24|23|12|12|24|12|12|21	0.7531	0.0957
PGK	23	12|12|12|12|12|11|12|12|12|12|10|12|12|24|23|24|12|12|12|12|12|12|12	0.7528	0.0958
JEN1	5	12|24|12|12|12	0.7528	0.0958
UTP25	8	12|12|11|9|12|12|12|12	0.7521	0.096
VIP1	22	12|12|12|36|12|10|12|12|12|12|12|12|12|11|12|12|12|12|12|12|12|12	0.7511	0.0961
RIR4	2	12|12	0.7511	0.0961
RFC1	7	12|11|12|12|12|12|12	0.751	0.0963
CND2	8	12|12|12|10|12|12|12|12	0.7508	0.0964
ATP12	6	9|12|12|12|12|12	0.7508	0.0964
GPI12	4	12|12|12|12	0.7502	0.0967
COA3	2	8|24	0.7498	0.0968
SC160	27	12|12|12|12|12|12|9|12|12|12|12|9|12|12|12|12|24|12|12|24|12|12|12|12|12|12|11	0.7496	0.0969
RHO3	3	12|12|12	0.7492	0.0971
YPK3	2	12|12	0.7492	0.0971
KAR	2	12|24	0.7487	0.0974
RS6A;RS6B	20	11|12|24|12|24|11|48|11|12|12|12|24|12|12|12|12|24|24|11|12	0.7485	0.0975
H4	5	24|24|12|12|10	0.7483	0.0977
PCKA	5	24|12|12|12|24	0.7483	0.0977
USA1	2	12|12	0.7474	0.0979
ERG29	9	12|12|12|12|12|12|12|12|10	0.7473	0.098
PAR32	5	12|12|12|12|12	0.7473	0.098
TOR1	25	12|12|12|8|24|12|12|12|12|12|12|12|10|12|11|12|12|12|12|12|12|12|12|12|12	0.7471	0.0982
UTP17	7	12|12|12|12|24|12|7	0.7471	0.0982
SYIC	12	12|12|12|12|12|12|12|12|12|12|12|8	0.747	0.0984
SUM1	6	12|12|12|12|12|11	0.7467	0.0985
GCY1	4	12|12|12|12	0.7467	0.0985
CCR4	7	24|12|11|12|8|12|12	0.7464	0.0988
PSR1	3	12|12|12	0.7459	0.0989
MRN1	2	12|12	0.7458	0.099
GLYM	19	12|11|24|12|12|24|24|24|12|12|12|11|12|24|12|12|17|12|12	0.7455	0.0991
CSK21	7	24|10|12|12|12|11|12	0.7455	0.0991
COQ2	8	12|12|12|12|12|12|12|12	0.7454	0.0993
ASH1	2	12|12	0.7452	0.0994
KCC2	4	12|12|12|10	0.745	0.0995
AFG3	10	9|24|24|12|9|12|12|12|9|12	0.7445	0.0996
DHR1	3	12|12|6	0.7441	0.0998
MAP2	6	12|12|12|12|12|12	0.7439	0.0999
PUF6	7	12|12|12|12|12|12|12	0.7437	0.1
RL24A	15	12|12|12|12|22|12|12|12|12|12|48|12|12|11|12	0.7435	0.1001
PDC2	7	12|12|12|12|12|12|12	0.7429	0.1002
WDR6	7	11|9|8|10|12|12|12	0.7424	0.1003
RL12A;RL12B	7	12|12|12|12|12|8|9	0.7423	0.1004
PRP18	2	12|12	0.7422	0.1005
RL14B	9	12|12|12|12|12|8|24|12|22	0.742	0.1008
PBN1	4	24|12|12|12	0.742	0.1008
RAD3	9	12|12|12|12|9|10|8|10|12	0.7419	0.101
SEN34	2	12|12	0.7414	0.1011
NAM8	4	36|12|12|12	0.7412	0.1012
RM33	7	12|12|12|12|24|12|12	0.741	0.1013
NCE2	3	12|12|12	0.741	0.1013
DCP2	10	12|12|12|12|12|12|12|12|12|12	0.7408	0.1015
ARP9	7	12|9|12|12|12|12|12	0.7404	0.1016
GCH1	5	12|11|12|24|12	0.74	0.1017
RS15	7	72|12|24|24|30|12|12	0.7399	0.1019
NOP9	6	12|12|12|12|12|12	0.7399	0.1019
KHSE	6	12|12|12|12|10|12	0.7398	0.1022
TGL3	3	12|12|12	0.7395	0.1023
ATG33	3	12|12|12	0.7394	0.1024
ERG27	3	12|12|12	0.7394	0.1024
ISD11	5	12|12|12|12|12	0.7393	0.1026
GLT1	10	12|9|12|12|10|12|24|12|24|12	0.739	0.1027
CYSD	7	12|12|12|12|12|12|12	0.7385	0.103
SYYC	16	12|12|12|12|12|12|12|12|12|12|24|12|12|12|12|11	0.7381	0.1031
RM09	11	24|12|10|12|12|12|24|24|12|12|11	0.7378	0.1032
NSG1	6	12|12|12|24|10|12	0.7376	0.1033
GEP7	3	10|12|12	0.7371	0.1034
IDHC	14	12|11|8|9|24|24|12|12|12|12|12|12|24|24	0.737	0.1035
MPD2	4	12|12|12|8	0.7367	0.1036
SFL1	3	12|12|12	0.7367	0.1036
RPB11	5	12|12|12|12|11	0.7366	0.1038
ISW2	7	11|12|8|12|10|12|12	0.7353	0.1041
CYB5	2	24|12	0.7351	0.1042
RL16A	11	24|24|8|8|20|12|24|12|12|12|24	0.735	0.1043
UPP	5	24|12|9|12|12	0.735	0.1043
CARP	5	12|12|12|24|10	0.7346	0.1045
TIM16	3	9|12|12	0.7343	0.1046
SNZ1	5	12|12|12|12|24	0.7335	0.1047
FIMB	6	12|12|12|12|12|12	0.7331	0.1048
MHR1	8	19|12|12|24|12|12|11|12	0.7327	0.1051
DAL81	5	12|12|12|12|12	0.7327	0.1051
YO098	7	12|12|12|12|12|12|9	0.7322	0.1053
RGC1	18	12|12|12|12|12|12|12|12|24|12|12|24|12|12|12|12|12|12	0.7313	0.1054
CFT1	12	11|12|11|12|24|12|12|12|24|12|12|12	0.7309	0.1055
ARGD	2	8|12	0.7307	0.1056
TMN3	6	12|12|12|24|12|12	0.7304	0.1057
PSB6	3	12|12|12	0.7303	0.1058
TREA	9	12|12|12|12|12|12|12|24|12	0.7299	0.1061
PROB	9	12|16|12|12|12|12|12|12|10	0.7297	0.1062
SSN2	7	12|10|12|12|12|12|10	0.7293	0.1063
SKN7	4	12|9|12|12	0.7291	0.1064
CDC42	3	12|24|12	0.7289	0.1065
TMA10	2	12|12	0.7284	0.1066
SRP68	12	12|12|12|12|12|12|12|12|12|12|12|12	0.7283	0.1067
LAM1	5	12|12|12|12|9	0.7282	0.1068
LST4	10	12|12|9|11|24|10|12|8|8|12	0.7268	0.1071
MGM1	5	12|12|12|12|10	0.7264	0.1072
SKP1	4	12|12|12|8	0.7262	0.1073
HXKA	4	24|24|8|9	0.7261	0.1074
SPC98	3	12|12|12	0.7261	0.1074
LRG1	7	12|10|12|10|8|12|12	0.7252	0.1076
KPC1	7	9|12|12|12|12|12|12	0.7251	0.1077
AHP1	3	10|24|12	0.7247	0.1079
MED18	4	9|24|12|24	0.7246	0.108
AATM	6	10|12|12|12|12|12	0.7236	0.1081
DCK1	11	12|12|12|9|10|12|10|12|12|7|12	0.7229	0.1082
HSM3	4	12|12|11|11	0.7225	0.1083
PEP5	8	12|12|12|12|12|11|10|12	0.7224	0.1084
NU116	16	12|12|11|12|12|12|24|24|12|12|12|12|12|12|12|12	0.7223	0.1085
SYQ	15	12|24|12|12|12|12|12|12|12|9|12|12|9|11|9	0.7222	0.1086
CYC8	4	12|11|12|12	0.7222	0.1086
TGL4	7	12|12|12|12|12|12|12	0.7221	0.109
ATP18	3	12|11|12	0.722	0.1091
MAP1	2	10|12	0.722	0.1091
MOH1	4	12|12|12|12	0.7218	0.1093
EAF3	6	24|12|12|12|24|12	0.7217	0.1095
BRE1	20	12|12|12|12|12|12|12|10|24|12|12|12|12|12|12|12|12|12|12|10	0.7215	0.1097
ORC4	5	12|12|12|12|12	0.7214	0.1098
FUS3	5	24|11|12|12|12	0.7213	0.1099
GEM1	6	12|12|12|12|12|12	0.7212	0.11
YRB30	3	12|12|12	0.7212	0.11
PUT3	2	12|12	0.7212	0.11
SYLC	13	12|12|12|9|12|12|12|12|12|12|24|6|9	0.7211	0.1104
ENV11	5	12|12|9|12|12	0.7211	0.1104
APC5	3	12|11|12	0.7211	0.1104
XRN2	20	12|12|12|12|12|12|9|12|12|8|12|12|24|12|12|12|12|12|12|12	0.721	0.1108
SKO1	3	12|12|12	0.721	0.1108
ATU2	5	12|12|12|12|12	0.7208	0.111
GLYC	10	10|12|12|24|12|12|12|12|10|12	0.7199	0.1112
PAN3	7	12|12|11|12|11|12|24	0.7193	0.1113
RSC9	7	12|12|12|7|12|10|9	0.7188	0.1114
CST26	4	12|12|24|10	0.7182	0.1117
RPN9	3	12|12|12	0.7177	0.1118
DPB4	4	12|12|12|8	0.7173	0.1119
RKM4	4	12|11|11|12	0.7172	0.112
PAP	5	12|11|9|12|12	0.7168	0.1121
UBC3	5	12|12|12|12|10	0.7167	0.1122
WRIP1	4	12|12|12|12	0.7161	0.1123
CWH43	4	12|12|12|12	0.716	0.1125
CSK2B	4	12|12|12|12	0.7157	0.1127
SYRM	5	12|11|12|12|12	0.7154	0.1128
SC6B1	2	12|12	0.715	0.1129
PHO84	7	24|12|12|12|11|12|12	0.7149	0.113
TRPD	4	12|12|10|10	0.7144	0.1131
YHJ3	11	11|12|12|12|12|12|12|12|12|12|24	0.7143	0.1132
RRP3	6	12|12|12|12|24|12	0.7143	0.1132
SRPR	7	12|12|12|12|12|12|12	0.7135	0.1135
REH1	7	12|24|12|12|12|12|12	0.7133	0.1136
RT51	7	12|24|10|12|24|12|12	0.7128	0.1137
PEA2	4	11|12|24|8	0.7128	0.1137
ARC1	11	12|12|12|12|12|12|12|12|9|12|11	0.7124	0.1139
IES1	4	12|8|24|11	0.7122	0.114
ATG21	3	11|12|12	0.7122	0.114
TRPE	12	12|12|12|12|12|24|12|12|12|12|12|12	0.712	0.1143
ECM3	2	12|12	0.7115	0.1144
SYKM	7	12|12|12|12|12|12|7	0.7108	0.1145
UBX1	3	12|12|12	0.7099	0.1146
CBS	11	10|12|12|24|12|12|12|24|12|12|12	0.7097	0.1147
NMA1	5	12|12|12|12|12	0.7097	0.1147
AROF	4	12|12|12|12	0.7096	0.115
FDH1	4	12|12|12|10	0.7095	0.1152
TF2B	5	12|12|12|12|12	0.7091	0.1153
LGE1	16	12|12|12|24|12|12|12|12|24|9|12|24|12|24|11|8	0.7083	0.1154
COX9	4	10|12|12|12	0.708	0.1155
RS23A;RS23B	11	12|12|12|8|24|12|12|12|12|20|12	0.7077	0.1157
YMN1	2	24|12	0.7072	0.1158
IMP4	8	12|12|12|9|7|24|12|12	0.7071	0.116
RM31	4	24|24|12|11	0.7069	0.1161
CY1	3	12|12|24	0.7066	0.1162
RRP6	5	12|12|12|12|12	0.7063	0.1163
GID8	3	24|12|12	0.7062	0.1164
ADH4	5	11|12|12|12|12	0.7061	0.1165
DRS1	8	12|12|8|12|10|12|12|12	0.7059	0.1166
ULP1	7	12|12|12|12|24|12|12	0.7056	0.1168
FUN26	2	24|12	0.705	0.1169
SLA1	11	8|12|12|10|12|12|10|12|12|12|12	0.7049	0.117
SAC1	9	12|12|12|12|12|12|12|12|12	0.7047	0.1171
MDM38	7	12|12|12|11|12|12|7	0.7044	0.1172
RT23	21	12|12|12|24|12|9|11|12|12|12|12|12|12|12|12|24|12|12|9|8|12	0.7037	0.1173
ETT1	5	11|12|12|12|12	0.7035	0.1174
FYV4	7	12|12|12|12|12|7|12	0.7032	0.1175
NET1	13	12|12|12|12|11|12|12|12|12|12|12|12|12	0.7028	0.1177
RM03	14	24|12|11|12|12|12|12|12|24|12|12|12|12|12	0.7027	0.1178
DPOE	9	12|12|12|12|12|12|11|12|12	0.7025	0.1179
MFB1	5	12|12|12|12|12	0.7022	0.1181
MBA1	4	11|12|8|9	0.7022	0.1181
RL11A;RL11B	12	12|24|12|11|12|24|24|24|10|24|12|22	0.7015	0.1183
URK1	2	12|12	0.7012	0.1185
SMF3	4	12|10|10|12	0.701	0.1186
CDC7	6	12|12|12|12|12|12	0.7007	0.1187
SEF1	7	12|12|12|11|12|10|12	0.7006	0.1188
RPN14	4	12|11|12|12	0.7003	0.1189
AGE1	2	12|12	0.7003	0.1189
DBP1	10	9|12|7|12|12|12|12|12|12|12	0.7	0.1191
RM04	5	11|12|12|12|11	0.6994	0.1193
RPA43	4	12|12|12|12	0.6989	0.1194
HSP32;HSP33;SNO4	4	24|10|10|12	0.6988	0.1195
CYC1	5	12|12|10|24|12	0.6981	0.1198
SPC25	4	12|12|12|12	0.6975	0.1199
MGR3	7	24|12|11|12|24|12|12	0.6974	0.1201
RS4A;RS4B	21	12|12|24|12|8|12|12|12|24|24|10|12|11|12|12|10|24|24|12|11|12	0.6969	0.1202
OTU1	3	12|12|12	0.6968	0.1203
UBA1	11	12|7|12|12|12|12|12|11|12|12|8	0.6966	0.1204
BDH1	4	10|24|12|12	0.6966	0.1204
CET1	4	12|12|11|10	0.6966	0.1204
RRP44	5	11|12|12|12|12	0.6965	0.1207
FIS1	6	11|12|12|12|24|12	0.696	0.1209
GGA1	24	12|22|12|12|12|12|12|12|12|10|12|12|36|12|12|12|12|12|12|12|12|12|12|12	0.6958	0.121
KAD2	6	12|12|12|24|12|12	0.6957	0.1211
RL31A	10	12|12|24|12|12|12|12|19|12|24	0.6948	0.1212
SWC4	7	12|12|12|10|12|12|11	0.6948	0.1212
BDH2	4	12|10|12|24	0.694	0.1214
FMP42	2	11|12	0.694	0.1214
EDE1	5	12|12|12|12|12	0.6935	0.1217
MTC3	2	12|12	0.6934	0.1218
ATP22	2	12|12	0.6933	0.1219
AYR1	4	12|48|24|12	0.6929	0.122
KIN4	7	12|12|12|12|7|11|12	0.6926	0.1221
TRE1	3	12|12|10	0.6925	0.1222
MPE1	9	12|12|12|12|12|12|12|12|12	0.6923	0.1224
NHP10	5	10|12|12|12|12	0.6922	0.1225
NOG2	18	12|24|12|12|12|24|12|10|24|12|11|12|12|10|24|12|12|12	0.6918	0.1226
PWP2	6	9|10|12|8|12|12	0.6918	0.1226
BECN1	7	12|12|12|12|12|12|12	0.6913	0.1228
POC1	2	12|12	0.6912	0.1229
RGA1	7	12|12|12|12|12|12|12	0.6909	0.123
SSK2	11	12|10|12|12|12|12|12|12|12|12|12	0.6908	0.1232
CBP6	12	24|11|12|22|12|11|12|12|12|12|12|24	0.6898	0.1233
KEX1	3	24|12|12	0.6898	0.1233
2ABA	6	12|24|12|12|24|10	0.6897	0.1235
RS19A;RS19B	13	12|24|12|24|12|11|24|12|12|12|12|12|20	0.6886	0.1236
NAM9	8	12|12|12|12|12|12|12|12	0.6876	0.1237
PTH2	4	24|12|12|12	0.6868	0.1238
RAX1	2	12|12	0.6864	0.124
TF3B	3	12|11|12	0.6863	0.1241
ABF2	17	12|12|12|10|24|12|12|12|19|12|23|24|12|12|12|12|11	0.6862	0.1242
TAF2	11	12|12|12|12|8|12|12|12|24|12|12	0.6859	0.1243
RM40	11	12|10|12|12|24|12|12|12|20|12|24	0.6849	0.1244
AKR1	4	12|12|12|12	0.6847	0.1245
COQ6	5	12|10|7|12|12	0.6845	0.1247
SWP82	11	12|12|12|12|9|11|12|12|12|12|12	0.684	0.1248
RM16	8	24|22|19|11|12|12|24|12	0.6839	0.1249
RPN8	3	12|12|12	0.6838	0.125
SOK1	9	12|12|12|12|12|11|11|24|12	0.6833	0.1251
RL20A;RL20B	13	23|9|12|12|12|9|24|24|24|36|12|12|24	0.6831	0.1252
YP247	4	12|12|12|12	0.6831	0.1252
REG1	9	11|12|12|12|12|12|12|12|12	0.6828	0.1255
ASNS1	10	12|12|12|12|12|12|12|12|9|12	0.6826	0.1256
GPB2	6	12|12|12|12|12|12	0.6819	0.1257
BET3	2	12|12	0.6816	0.1258
PYRF	5	12|12|12|11|12	0.6811	0.1259
STE6	4	11|12|12|12	0.6806	0.1261
RL21B	16	24|12|24|12|11|48|24|12|24|12|12|24|12|24|12|22	0.6797	0.1262
HPR1	8	12|12|12|12|12|12|12|12	0.6797	0.1262
DDI1	3	12|12|12	0.6794	0.1264
PUR1	7	9|12|11|9|24|12|12	0.679	0.1265
SAP1	26	12|12|12|24|12|12|12|12|12|8|12|12|12|12|10|12|12|11|12|12|10|24|12|12|12|9	0.6787	0.1267
HEH2	7	12|12|10|12|12|12|12	0.6773	0.127
RSC6	8	12|12|12|12|7|12|12|12	0.6769	0.1271
RSR1	12	12|12|7|12|12|12|24|12|11|12|24|12	0.6763	0.1274
BCH2	3	12|9|12	0.6762	0.1275
ARD1	4	12|12|24|10	0.675	0.1276
MTO1	3	11|12|12	0.6742	0.1277
RL7A	19	24|24|24|11|8|12|11|24|12|24|23|24|10|12|24|24|11|12|12	0.6741	0.1278
RLP24	3	10|12|12	0.6735	0.128
HEM6	5	12|9|11|24|12	0.6732	0.1281
MSH2	10	12|12|12|12|12|12|12|12|9|12	0.6729	0.1282
EI2BD	6	36|12|9|12|12|12	0.6726	0.1283
RM01	3	12|12|12	0.6724	0.1284
RM22	9	12|12|12|10|12|12|12|10|24	0.6715	0.1286
KAPR	5	12|12|11|12|8	0.671	0.1287
RL26B	3	12|24|24	0.6708	0.1288
ECM21	5	12|12|12|12|12	0.6706	0.1289
SFB2	6	24|10|12|12|12|12	0.6702	0.129
MRT4	8	9|12|12|12|12|12|12|12	0.6693	0.1293
TCO89	10	12|12|12|12|12|12|12|24|12|12	0.6691	0.1294
RSC4	8	12|12|24|12|12|12|12|12	0.669	0.1295
GLE2	9	12|12|24|12|12|12|9|11|12	0.6683	0.1296
PUR8	5	12|12|12|12|12	0.6683	0.1296
MNL2	5	12|11|12|12|9	0.6677	0.1299
SER33	2	12|12	0.6677	0.1299
NUC1	2	12|12	0.6673	0.1301
COQ10	2	24|12	0.6671	0.1302
TRM44	6	10|12|12|12|12|12	0.6668	0.1304
CCHL	3	12|12|8	0.6667	0.1305
QCR10	3	12|10|11	0.6667	0.1305
PEX13	3	12|11|12	0.6666	0.1313
YP114	3	24|12|12	0.6666	0.1313
IPYR2	7	12|12|12|12|12|12|12	0.6665	0.1318
LCB4	3	12|12|10	0.6665	0.1318
PIR1	2	12|12	0.6665	0.1318
LAG1	3	12|12|12	0.6664	0.1323
SDH3	5	12|12|12|11|12	0.6663	0.1324
BMH1	3	12|24|24	0.6661	0.1325
STB5	3	12|12|12	0.6661	0.1325
COT1	3	9|12|12	0.6654	0.1332
OST3	4	12|12|12|12	0.6653	0.1333
YD476	3	24|12|10	0.6653	0.1333
YP098	3	12|12|12	0.665	0.1337
GET1	4	12|12|12|24	0.6643	0.1339
YG34	6	10|12|12|12|12|12	0.6637	0.134
SRO7	4	12|12|11|10	0.6627	0.1342
UBX2	4	24|12|12|12	0.6625	0.1343
FHP	5	12|12|12|11|12	0.6621	0.1345
NU133	10	12|12|12|12|12|12|12|11|11|7	0.6619	0.1346
YM44	2	12|12	0.6619	0.1346
KIN28	3	12|12|12	0.6617	0.1349
RHEB	3	11|24|12	0.6616	0.1352
GSP1;GSP2	8	12|12|12|12|24|12|12|9	0.6615	0.1353
OSH6	3	12|12|12	0.6615	0.1353
CTU1	2	11|12	0.6614	0.1356
TDA7	2	12|12	0.6609	0.1357
NSL1	2	12|12	0.6607	0.1359
SEC12	4	12|12|12|12	0.6605	0.1361
YGP1	2	12|12	0.6604	0.1362
IF5A1	4	35|12|12|20	0.66	0.1363
SKP2	4	12|12|12|10	0.6592	0.1364
ROM2	6	12|11|12|11|9|12	0.6589	0.1365
LEUR	3	12|12|12	0.6586	0.1366
ATP23	3	12|11|12	0.6576	0.1368
FOLE	3	12|12|12	0.6575	0.1369
SPC97	7	11|11|12|24|12|12|12	0.6573	0.137
FRA1	6	10|11|11|12|12|11	0.6573	0.137
YG5L	5	12|24|12|12|12	0.6573	0.137
VPS35	4	11|12|12|12	0.6573	0.137
RS3A2	21	12|24|8|18|24|24|12|12|22|12|8|12|12|12|24|12|12|20|10|8|12	0.6566	0.1376
MIC26	4	12|12|9|12	0.6565	0.1377
TEA1	2	12|12	0.6561	0.1378
RCL1	4	12|24|12|12	0.6558	0.1379
RS8A;RS8B	9	12|20|24|11|24|24|12|12|24	0.6555	0.1381
AIM36	5	12|12|12|12|11	0.6551	0.1382
NOP3	9	12|12|9|12|12|12|10|12|12	0.6547	0.1383
YRA1	15	11|12|12|12|12|12|24|12|12|12|12|12|12|12|12	0.654	0.1384
SEC14	2	12|12	0.6538	0.1385
UTP11	12	12|24|24|12|12|12|12|12|12|12|24|10	0.6537	0.1387
FSH1	2	24|12	0.6526	0.139
KIC1	5	12|12|12|12|12	0.6517	0.1391
YL419	6	12|12|12|12|11|12	0.6515	0.1392
YL050	3	24|12|12	0.6506	0.1395
KA120	5	12|12|12|12|12	0.6505	0.1396
HSP82	3	12|12|12	0.6504	0.1397
SMY2	8	12|12|11|10|12|12|12|12	0.6502	0.1398
IPI3	6	12|12|12|9|12|12	0.6494	0.14
ERP2	2	24|10	0.6493	0.1401
SEG1	23	24|8|12|12|12|24|12|12|12|12|12|12|12|12|12|12|12|12|12|12|11|12|12	0.6491	0.1402
PUR91	6	12|12|12|24|12|12	0.6489	0.1403
NUP84	5	12|12|12|12|12	0.6481	0.1404
GLU2A	4	8|12|12|12	0.648	0.1406
ALE1	7	12|12|24|12|12|12|12	0.6479	0.1407
ADT1	3	12|10|12	0.6479	0.1407
SNO1	3	12|12|12	0.6479	0.1407
RIM15	5	12|12|9|12|12	0.6477	0.141
YKG3	3	12|11|12	0.6474	0.1413
MBI4	3	12|12|12	0.6472	0.1414
ISW1	4	12|12|12|12	0.647	0.1415
KSS1	2	12|12	0.647	0.1415
HTD2	5	11|12|12|12|24	0.6466	0.1417
SC61G	2	12|12	0.6466	0.1417
YD073	2	12|12	0.6462	0.142
RM02	14	24|12|24|11|6|12|11|10|12|12|12|12|12|12	0.6458	0.1421
SRP72	8	24|12|24|12|12|12|12|12	0.6456	0.1422
GLNA	6	12|12|24|12|10|12	0.6453	0.1423
HCH1	3	12|11|12	0.6451	0.1426
RT35	11	12|12|12|24|24|24|20|12|12|12|24	0.6444	0.1427
ZRT1	3	12|12|12	0.6444	0.1427
PUB1	7	12|12|12|12|12|12|12	0.6441	0.1429
CAF4	5	12|12|24|12|24	0.6441	0.1429
RBG1	11	20|12|19|11|12|24|12|12|12|9|12	0.644	0.1432
PMT1	4	12|12|12|11	0.644	0.1432
FNTB	4	12|11|12|12	0.6438	0.1434
IOC2	4	24|12|12|12	0.6438	0.1434
RS24A;RS24B	9	12|12|9|11|12|12|12|12|12	0.6431	0.1437
VPS21	7	12|12|12|12|12|12|12	0.643	0.1438
YG35	5	12|24|12|12|12	0.6429	0.1439
CYAA	10	12|12|12|12|12|12|12|12|12|11	0.642	0.1441
COX13	3	24|23|24	0.642	0.1441
PBP4	9	12|24|12|12|12|12|12|12|12	0.6409	0.1444
PANK	5	24|12|12|12|12	0.6406	0.1445
SEI1	4	12|12|12|24	0.6406	0.1445
MSB1	6	12|24|12|12|12|12	0.6403	0.1447
RL26A	19	24|12|24|12|24|12|12|20|12|24|12|24|10|12|24|12|12|24|24	0.6399	0.1448
NDC80	6	12|12|12|12|8|12	0.6399	0.1448
THO2	14	12|12|12|12|11|12|11|12|12|10|12|12|12|12	0.6396	0.1451
MIG1	4	12|12|12|12	0.6396	0.1451
FBRL	7	12|17|12|12|24|48|12	0.6395	0.1453
XDJ1	2	12|12	0.6394	0.1454
YD180	2	10|12	0.6388	0.1456
GYP3	2	10|12	0.6387	0.1457
LYP1	3	12|8|7	0.6386	0.1458
SSN3	8	12|12|12|12|12|12|9|12	0.6385	0.1459
BUD27	2	11|12	0.6385	0.1459
CIC1	8	11|12|12|24|12|12|24|12	0.6384	0.1462
ADPP	3	24|10|12	0.6384	0.1462
TRS65	4	10|12|24|12	0.6383	0.1464
JEM1	2	12|9	0.6381	0.1465
RHO4	2	12|9	0.6381	0.1465
APE2	11	12|12|12|12|12|12|12|12|12|12|12	0.638	0.1467
MDHP	5	12|9|24|12|12	0.6377	0.1469
UIP3	2	12|12	0.6376	0.147
IF4E	7	12|12|12|23|12|12|12	0.637	0.1471
RIA1	2	6|12	0.6352	0.1472
CDC3	3	12|7|12	0.635	0.1473
RN49	2	11|12	0.6345	0.1475
NOB1	7	10|12|24|12|12|24|12	0.6344	0.1476
AEP2	5	12|12|12|12|11	0.6343	0.1477
H2B2	13	12|8|12|12|12|12|12|12|12|24|12|36|9	0.6341	0.1478
INM2	4	12|12|12|24	0.634	0.1479
YP097	7	12|12|12|12|12|12|12	0.6336	0.1481
PEP3	6	12|24|12|12|24|12	0.6336	0.1481
YML9	5	12|24|10|12|12	0.6332	0.1483
RTG3	8	12|12|12|12|10|12|12|24	0.6331	0.1484
VDAC2	5	8|12|12|12|12	0.6324	0.1485
TCM62	7	12|12|11|12|12|10|12	0.6323	0.1486
BTAF1	11	12|12|12|12|12|12|12|12|10|12|12	0.6317	0.1488
PKH1	9	12|12|12|12|12|12|12|12|12	0.6307	0.1489
BZRD	2	12|12	0.6302	0.149
MSS2	7	12|11|12|9|12|36|12	0.6298	0.1491
YAR1	2	12|9	0.6295	0.1492
PMT4	6	12|12|24|12|12|12	0.6293	0.1494
COX5A	4	12|12|12|11	0.6292	0.1495
ECM25	2	12|8	0.6284	0.1496
GRH1	3	12|12|12	0.6283	0.1497
PANB	3	12|12|12	0.6282	0.1498
HAP1	6	12|11|12|12|12|12	0.6275	0.15
FAR11	2	12|12	0.6274	0.1501
RAD57	3	10|11|11	0.6273	0.1502
FPS1	5	12|12|12|12|12	0.627	0.1503
PEX6	4	12|12|6|7	0.6269	0.1505
ARL1	3	12|12|12	0.6267	0.1507
DOT5	8	12|12|12|12|12|12|12|11	0.6257	0.1508
TRM3	8	12|12|12|12|12|12|12|12	0.6248	0.1511
DYHC	7	12|11|12|10|12|12|12	0.6245	0.1512
RNQ1	4	12|24|12|12	0.6244	0.1513
DIP5	4	12|12|10|12	0.6236	0.1514
RL37A	14	24|24|9|11|12|12|12|11|20|10|18|12|12|12	0.6232	0.1515
YSH1	8	12|12|12|11|12|12|12|24	0.623	0.1517
UPPS	2	12|12	0.623	0.1517
LMO1	6	12|11|12|12|12|12	0.6228	0.1519
RL24B	5	12|12|48|12|12	0.6224	0.152
YK023	2	10|11	0.6224	0.152
RL44A;RL44B	10	12|12|22|12|12|12|12|22|9|12	0.6222	0.1523
QOR	7	12|24|12|12|12|12|12	0.6215	0.1525
HIS8	3	12|12|12	0.6207	0.1526
NAT3	2	9|12	0.6205	0.1527
TRM1	8	12|12|12|12|22|10|12|12	0.6199	0.1529
TKT2	3	12|12|12	0.6192	0.153
RM32	6	12|10|20|24|12|12	0.6187	0.1531
MCH4	3	12|12|12	0.6186	0.1532
ELP4	9	12|9|12|12|12|12|11|12|12	0.6185	0.1534
RL6B	13	8|12|12|12|24|12|12|12|12|12|12|12|24	0.6182	0.1535
POS5	2	12|12	0.6182	0.1535
COG7	3	12|12|12	0.6179	0.1538
RL5	12	12|12|10|24|22|12|12|24|24|22|12|12	0.6166	0.1541
TMA20	2	12|12	0.6161	0.1542
RIM4	5	12|12|12|24|12	0.6152	0.1543
PEX17	3	12|12|8	0.615	0.1544
URB1	17	12|11|12|10|12|12|12|12|12|12|11|24|12|12|10|10|9	0.6136	0.1546
KAPB	3	12|12|12	0.613	0.1547
LHP1	6	11|12|12|10|12|12	0.6127	0.1548
PP2C4	4	12|12|12|12	0.6124	0.1549
THRC	5	12|12|12|12|24	0.6115	0.1551
TAF10	3	10|12|12	0.6111	0.1552
SDA1	5	8|12|12|12|12	0.6108	0.1558
PEX3	2	12|12	0.6108	0.1558
SEY1	4	12|12|12|12	0.6106	0.1562
H3	8	10|24|12|11|11|12|12|9	0.6105	0.1563
SUR7	3	12|12|24	0.6105	0.1563
TED1	3	12|12|12	0.6105	0.1563
PTM1	2	12|12	0.6105	0.1563
MHP1	4	12|12|12|12	0.6104	0.1568
YBS1	2	12|12	0.6102	0.1569
SDHX	2	12|12	0.6101	0.157
FET5	2	12|12	0.61	0.1573
NSE3	2	12|12	0.6096	0.1575
RT08	4	12|10|12|12	0.6091	0.1578
VPS10	5	12|12|12|12|8	0.6088	0.1579
MHO1	3	9|12|12	0.6086	0.158
RLP7	6	12|12|12|12|12|12	0.6083	0.1581
YM91	2	11|12	0.6077	0.1583
SGN1	7	12|12|12|12|12|24|8	0.607	0.1585
MSH1	6	11|12|12|12|12|12	0.6068	0.1586
YG036	8	12|12|12|12|12|12|10|12	0.6061	0.1589
BDF1	4	12|12|12|12	0.6061	0.1589
RS28A;RS28B	3	10|9|12	0.6057	0.1592
RSB1	2	12|10	0.6055	0.1594
ASK10	9	12|12|12|12|12|12|12|12|12	0.6053	0.1595
UBX6	8	12|12|12|12|24|12|11|12	0.6049	0.1596
VMS1	2	12|12	0.6049	0.1596
FAB1	13	12|12|12|11|12|12|8|12|12|12|12|12|12	0.6046	0.1598
AIM19	2	8|12	0.6032	0.1602
CATT	3	12|12|12	0.603	0.1603
MLS1	3	12|12|12	0.603	0.1603
BUD2	6	11|11|12|12|12|12	0.6028	0.1606
ELP2	3	12|12|12	0.6021	0.1607
SKI2	6	10|12|12|11|10|12	0.6019	0.1608
RL36A	11	24|12|24|24|24|24|12|12|24|12|24	0.6015	0.1609
STM1	18	12|12|12|12|11|24|12|24|24|23|12|21|12|12|24|24|9|24	0.6009	0.1612
FKH2	5	12|12|11|12|12	0.6001	0.1613
FMP52	10	12|12|12|24|12|10|20|9|24|12	0.5994	0.1616
XYL2	2	9|12	0.5985	0.1619
MSG5	2	12|12	0.5984	0.162
LSM4	6	24|12|24|12|24|12	0.5976	0.1622
PSP2	7	12|12|24|12|12|12|12	0.5972	0.1623
PWP1	11	12|12|24|12|24|12|12|12|24|10|12	0.5962	0.1624
SPS19	4	12|8|12|24	0.5962	0.1624
MAK16	4	12|12|24|24	0.5956	0.1627
RS7B	17	12|12|20|12|11|12|9|12|12|24|12|22|12|11|12|8|12	0.595	0.1628
DPB2	4	12|12|12|8	0.5942	0.1629
RL38	7	12|12|24|12|11|12|12	0.5934	0.163
RL25	12	21|12|12|12|12|12|24|12|36|36|24|12	0.5929	0.1632
SYF1	7	12|11|12|12|9|11|11	0.5925	0.1633
GDA1	3	12|12|12	0.5925	0.1633
RS14B	10	12|12|12|24|24|36|12|24|12|24	0.592	0.1635
ERJ5	7	10|24|24|12|24|12|12	0.592	0.1635
VA0D	2	12|12	0.5917	0.1638
PET54	5	12|8|12|12|12	0.5914	0.164
SUR1	4	12|12|12|12	0.591	0.1642
PTE1	9	17|9|24|12|24|36|12|10|12	0.5908	0.1643
UME1	3	12|12|11	0.5905	0.1644
DPH2	5	10|12|12|12|12	0.59	0.1645
RM08	4	12|12|11|12	0.5898	0.1647
IF4B	8	12|24|12|12|12|12|24|12	0.5894	0.1648
SCC4	6	12|12|12|12|12|12	0.5894	0.1648
GBB	3	8|12|12	0.5894	0.1648
CND3	6	9|12|12|12|12|12	0.5889	0.1652
DAK1	11	12|12|12|12|12|9|12|22|12|12|12	0.5869	0.1653
RCY1	4	12|12|12|12	0.5865	0.1654
LST7	3	12|9|12	0.5865	0.1654
RL27A	10	24|12|12|24|12|12|24|24|12|12	0.5862	0.1657
EMC5	3	12|12|12	0.5861	0.1658
NMD5	8	12|12|12|9|36|12|12|9	0.5857	0.1659
LRE1	2	12|12	0.5856	0.166
LOC1	6	12|12|24|12|12|24	0.5855	0.1662
MED17	4	12|9|12|12	0.5853	0.1663
HIR2	7	12|12|12|12|12|12|11	0.5844	0.1664
LIPA	4	12|12|12|12	0.5844	0.1664
AP1M1	4	12|12|12|12	0.5843	0.1667
RPN12	4	11|12|12|12	0.584	0.1668
FMP30	2	12|12	0.5835	0.167
AP1S1	3	12|12|9	0.5834	0.1672
NAT10	8	12|12|12|12|12|12|12|12	0.5826	0.1673
G6PD	8	12|12|12|12|12|12|12|12	0.5825	0.1674
DUN1	2	12|12	0.5823	0.1675
IPB2	3	12|12|12	0.5821	0.1677
PIN4	2	12|12	0.5821	0.1677
MYO3	5	12|12|11|12|10	0.5819	0.1679
RL32	15	12|8|48|12|12|12|8|12|12|12|23|12|24|12|11	0.5817	0.168
AP1	3	12|12|8	0.5813	0.1682
NSA2	12	12|8|12|12|12|24|12|12|12|12|12|12	0.5809	0.1683
RRP12	9	12|12|12|12|12|12|36|12|11	0.5802	0.1687
TRM61	3	11|12|11	0.5802	0.1687
OST1	2	12|12	0.5802	0.1687
FMP25	5	10|12|12|12|12	0.5788	0.1692
DENR	6	12|12|12|12|10|12	0.5787	0.1693
TAM41	4	12|12|12|12	0.5784	0.1696
VTH1;VTH2	7	8|9|12|10|12|12|12	0.5778	0.1697
LTE1	2	12|12	0.5767	0.1698
GUP1	4	12|12|10|12	0.5765	0.1699
CYS3	5	12|11|12|12|24	0.5761	0.1701
ALR1	4	12|12|12|12	0.5758	0.1703
GIP2	10	24|12|24|24|12|12|24|12|12|12	0.5755	0.1704
CRG1	3	12|12|8	0.5755	0.1704
UTP7	7	24|12|24|12|12|12|10	0.5749	0.1707
DID2	5	12|11|12|12|11	0.5745	0.1708
AIM14	3	12|12|12	0.574	0.1709
DCR2	3	11|12|12	0.5738	0.1711
DRI1	4	12|9|12|11	0.5729	0.1712
PESC	5	12|12|12|11|24	0.5728	0.1713
MRL1	2	12|12	0.5728	0.1713
SAW1	2	12|9	0.5727	0.1716
TPS1	3	11|11|12	0.5725	0.1717
NIF3	3	12|12|12	0.572	0.1718
RDS2	2	12|12	0.5719	0.172
RL16B	20	12|12|12|12|11|24|11|8|12|10|12|12|20|12|12|12|9|20|12|12	0.5713	0.1721
RPA49	8	9|12|12|12|12|12|12|12	0.5712	0.1722
STR3	5	12|12|12|12|11	0.5712	0.1722
HSP78	19	11|9|11|12|12|12|12|12|11|24|12|12|12|9|12|10|24|12|12	0.571	0.1725
ARX1	15	12|12|24|9|12|12|24|12|10|9|24|12|12|12|9	0.5706	0.1726
CYK2	3	11|11|12	0.5704	0.1727
UBP1	2	12|12	0.5692	0.1728
DEF1	3	24|12|12	0.5689	0.173
YPT10	4	12|12|24|12	0.5686	0.1731
HBS1	8	12|11|12|12|24|12|12|12	0.5681	0.1732
YHP7	8	12|24|12|12|11|11|12|7	0.5681	0.1732
PEP8	8	12|12|9|12|11|11|12|12	0.5679	0.1736
TAF1	6	12|12|12|12|12|12	0.5679	0.1736
GPD2	5	12|12|12|24|12	0.5672	0.174
SHE1	6	12|11|12|24|12|12	0.5669	0.1741
NAT1	13	12|12|11|24|12|12|12|12|12|12|11|10|12	0.5668	0.1742
RPM2	5	12|12|12|12|7	0.5654	0.1745
LYS1	5	12|11|12|11|12	0.5644	0.1746
CLP1	4	11|24|9|12	0.5644	0.1746
RL17A	11	24|12|12|17|24|12|24|11|12|12|24	0.5641	0.1749
CG12	3	8|11|12	0.564	0.1751
SODC	6	12|12|12|11|12|12	0.5637	0.1753
HCS1	4	12|12|12|12	0.5634	0.1754
EOS1	2	12|11	0.5625	0.1755
MRX12	4	10|12|12|12	0.5624	0.1756
ATG13	3	12|24|12	0.5623	0.1758
PDR12	9	12|9|12|12|12|12|12|12|10	0.5606	0.1759
YGT5	3	12|12|12	0.5604	0.176
YD381	2	24|12	0.5604	0.176
NOL10	2	12|12	0.5603	0.1763
RGI1	2	12|12	0.5598	0.1764
ISU1	3	12|12|12	0.559	0.1765
RL22A	5	12|24|12|12|12	0.5589	0.1767
GST1	3	12|12|12	0.5587	0.1768
DAM1	2	12|12	0.5584	0.1769
NOC3	4	12|12|7|12	0.5582	0.177
YG5B	4	8|12|23|10	0.5579	0.1772
IMB5	10	8|8|12|12|12|12|12|12|8|12	0.5566	0.1774
SEC11	4	12|12|10|12	0.556	0.1776
RPC5	2	12|12	0.556	0.1776
SYDM	6	7|12|12|12|12|12	0.5558	0.1778
TSC10	4	24|12|12|12	0.5556	0.1779
PRP40	3	11|12|12	0.5553	0.1785
PSB5	4	12|12|12|12	0.5552	0.1786
YCV1	2	11|12	0.5552	0.1786
MRX10	3	12|12|8	0.5551	0.1788
NSP1	3	12|12|12	0.5548	0.1791
GIC2	2	12|12	0.5545	0.1794
VATE	4	12|12|12|12	0.5541	0.1796
SMT3	2	8|12	0.5541	0.1796
RL10	15	11|8|24|12|12|24|12|12|12|12|21|12|24|12|27	0.5539	0.1799
TSA1	3	12|7|12	0.5536	0.18
SYYM	6	12|11|11|12|12|12	0.5534	0.1801
EIF3J	4	24|12|12|12	0.5534	0.1801
UBA4	3	11|12|12	0.5528	0.1804
GCN5	2	12|12	0.5528	0.1804
DPH5	2	12|12	0.5527	0.1806
T2FA	5	12|12|12|12|12	0.5522	0.1808
KA122	4	12|11|12|12	0.5522	0.1808
PSA4	3	11|12|12	0.552	0.181
FAT2	5	12|12|12|12|12	0.5515	0.1811
FKBP	3	7|12|12	0.5511	0.1814
RRP17	6	24|12|9|12|24|11	0.551	0.1815
RS22A	6	11|42|12|12|24|12	0.551	0.1815
PHO23	3	12|12|11	0.5508	0.1818
MDHC	3	12|11|12	0.5507	0.1819
EXO70	3	12|12|12	0.5505	0.182
EXO84	5	12|12|10|12|12	0.5501	0.1822
CUE1	2	9|11	0.5499	0.1823
FUMH	7	22|12|11|12|11|12|12	0.5498	0.1824
CAJ1	2	24|12	0.5498	0.1824
ACA2	3	12|12|12	0.5486	0.1828
POP5	2	12|12	0.5485	0.1829
CFT2	10	12|12|12|12|12|12|12|12|12|12	0.548	0.1831
CMC1	3	12|12|12	0.548	0.1831
SEC2	4	12|7|12|12	0.5479	0.1833
SKS1	4	9|8|12|12	0.5478	0.1834
RSM18	7	20|11|12|24|12|22|6	0.5476	0.1836
FKH1	3	12|12|12	0.5471	0.1837
RM20	9	24|9|12|12|12|24|12|12|12	0.5468	0.1838
PFA4	3	12|8|12	0.5463	0.1839
ACL4	6	12|8|12|12|12|12	0.5461	0.1842
RNT1	3	12|12|12	0.5454	0.1844
SPG5	2	12|12	0.5454	0.1844
VPS8	6	12|11|12|9|12|12	0.545	0.1847
TRX2	2	8|12	0.545	0.1847
HBT1	3	12|24|12	0.5449	0.185
MAD3	2	12|12	0.5446	0.1851
RL43A;RL43B	5	12|12|11|23|12	0.5432	0.1853
HIS1	6	12|24|11|12|12|12	0.543	0.1855
MTG1	5	12|12|12|12|12	0.5429	0.1856
IF2B	9	12|24|12|24|12|12|12|24|12	0.5419	0.1857
YM8V	3	12|24|12	0.5418	0.1858
NCBP1	6	11|12|12|12|12|12	0.5411	0.186
DSF2	8	12|12|24|12|12|12|12|12	0.541	0.1861
RM15	6	11|12|12|10|12|12	0.5406	0.1862
PDR1	8	12|12|24|12|12|12|12|12	0.5404	0.1864
CGR1	6	24|12|11|12|12|24	0.5403	0.1865
ACOX	22	12|12|24|12|12|12|8|9|20|12|12|12|48|12|12|12|12|12|12|24|12|12	0.5402	0.1866
MNP1	7	24|9|12|12|11|12|23	0.5398	0.1867
PXA2	4	9|12|12|12	0.5392	0.1869
EUG1	2	12|12	0.5384	0.187
CYC7	2	12|24	0.5381	0.1873
RS7A	4	12|20|12|24	0.5376	0.1874
ALDH2	3	12|12|12	0.5373	0.1875
MTHR2	6	12|12|12|11|12|12	0.5369	0.1878
BPL1	5	12|11|12|12|12	0.536	0.1879
QDR3	4	12|12|12|12	0.5358	0.188
SIP2	3	10|12|8	0.5356	0.1882
SFT2	3	12|12|12	0.5351	0.1883
CBF5	3	12|12|12	0.535	0.1884
ECI1	7	12|24|11|12|12|12|9	0.5348	0.1885
LSG1	24	12|12|20|12|12|12|12|12|12|12|12|12|12|12|11|10|12|36|12|12|12|8|12|24	0.5343	0.1887
RL9A	16	12|24|8|12|23|12|12|12|12|10|20|12|24|12|20|12	0.5339	0.1888
FAR1	3	12|12|12	0.5334	0.1889
TKT1	10	10|12|11|12|12|12|12|12|12|12	0.533	0.1891
RPA34	4	12|12|12|12	0.5329	0.1892
UTP6	6	12|12|12|12|11|12	0.5314	0.1893
IF1A	5	12|12|24|24|11	0.5309	0.1894
ASPG1	3	12|12|12	0.53	0.1896
MCM2	6	12|12|10|12|12|12	0.5296	0.1897
GIN4	10	12|12|12|12|12|12|12|12|12|12	0.5295	0.1898
TEC1	2	12|11	0.529	0.19
BMS1	7	12|12|12|12|12|12|24	0.5283	0.1901
RSM28	11	12|12|12|12|12|12|12|12|7|12|12	0.5279	0.1902
YB11B;YM13B	2	12|12	0.5274	0.1903
AGE2	2	12|12	0.5273	0.1905
PROA	4	12|12|12|12	0.5271	0.1906
RM27	3	12|12|12	0.527	0.1907
TSR3	3	12|12|12	0.527	0.1907
RL35A;RL35B	13	12|24|12|12|12|24|12|24|12|12|11|12|10	0.5269	0.191
CACP	6	12|12|12|12|12|12	0.5269	0.191
PIB2	2	12|12	0.5268	0.1913
GYL1	2	12|12	0.5267	0.1914
CDC27	5	12|10|12|12|12	0.5266	0.1915
CAC2	2	12|12	0.5264	0.1916
RSC58	7	12|12|12|12|12|12|11	0.5262	0.1918
GATA	2	12|11	0.5257	0.1919
COX10	2	12|8	0.5253	0.192
PXP2	3	12|12|12	0.5251	0.1922
SMC6	4	12|12|12|12	0.5246	0.1923
NAB2	2	12|12	0.5246	0.1923
GIS1	9	24|12|12|12|12|12|12|12|24	0.5244	0.1926
CWC22	2	11|12	0.5243	0.1927
TSR1	21	24|12|12|24|24|11|12|12|24|12|12|12|12|12|12|12|24|12|12|17|24	0.5238	0.1928
PEX11	2	12|12	0.5238	0.1928
CISY3	2	12|12	0.5234	0.1931
GSHR	2	11|12	0.5234	0.1931
DUG2	7	12|12|12|9|24|12|12	0.5233	0.1933
AATC	4	12|12|12|12	0.5223	0.1935
RM25	6	12|12|22|22|12|24	0.5215	0.1936
YL054	4	9|12|10|12	0.5215	0.1936
TFS2	11	12|12|12|12|12|12|12|12|12|12|12	0.521	0.1938
YCQ6	2	12|12	0.5198	0.194
RIX7	7	12|12|8|12|8|12|12	0.5194	0.1941
BAP3	5	12|12|9|12|12	0.5194	0.1941
UBP13	3	12|12|12	0.519	0.1944
IDI1	4	12|12|12|11	0.5183	0.1945
PSK1	5	12|11|12|12|12	0.5179	0.1946
ALG11	2	12|12	0.5177	0.1948
[truncated: 872 more rows]

## Sheet: T-test (Pdr3 coIP-1)
T-test (unpair, Holm-Sidak p value correction)
	Log2 of MaxLGQ
Protein	Mean in Stress	Mean in No stress	Difference	SE of difference	t ratio	P value	Adjusted P Value
MGE1	27.46	21.33	6.132	0.2925	20.96	3.1e-05	0.005919
PDR5	24.94	24.01	0.9359	0.06788	13.79	0.00016	0.030489
YOR1	22.69	21.48	1.217	0.1018	11.96	0.00028	0.052358
SCT1	23.26	22.44	0.8148	0.08189	9.95	0.000573	0.103694
OXA1	22.49	22.08	0.414	0.04416	9.375	0.000721	0.128112
PSD1	29.38	24.32	5.054	0.5661	8.928	0.00087	0.151713
PDR15	21.54	19.97	1.569	0.2004	7.827	0.001439	0.237159
OM45	22.76	21.69	1.071	0.1468	7.298	0.001874	0.295895
HIS4	22.49	21.83	0.6625	0.093	7.124	0.002053	0.317642
SSO2	23.15	22.07	1.072	0.1727	6.208	0.003425	0.469926
RTN1	25.28	24.45	0.8277	0.1443	5.737	0.004573	0.569703
HSP60	25.85	25.18	0.6656	0.1185	5.618	0.004935	0.595613
HFD1	25.78	25.25	0.5261	0.09432	5.578	0.005064	0.603092
OLE1	26.8	24.78	2.015	0.4033	4.997	0.007507	0.744338
TIF34	24.15	24.36	-0.2093	0.04238	4.938	0.007827	0.756927
ATP1	26.16	25.82	0.3403	0.06945	4.9	0.008043	0.764384
MCX1	22.66	22.88	-0.2195	0.04689	4.681	0.009442	0.815221
CBP4	23.07	21.79	1.283	0.2755	4.658	0.009601	0.818694
ALD4	27.16	26.27	0.884	0.1964	4.502	0.010806	0.852234
IML2	24.11	23.16	0.9529	0.2129	4.476	0.011025	0.855017
ACO1	23.96	23.25	0.7112	0.1587	4.482	0.010974	0.855017
URA7	22.73	23.19	-0.4563	0.1033	4.417	0.01154	0.865749
HOC1	22.78	22.04	0.7365	0.1675	4.397	0.011719	0.868353
TCB1	24.02	23.58	0.4384	0.1008	4.348	0.012174	0.876874
RIM2	23.27	23.86	-0.5934	0.1392	4.264	0.013008	0.892024
PFK1	23.92	24.53	-0.6112	0.1465	4.172	0.014013	0.907914
YNL115C	24.03	23.42	0.6101	0.1466	4.161	0.014132	0.908469
PMA1	25.27	25.83	-0.5666	0.1459	3.884	0.017778	0.949996
GTR2	23.96	23.44	0.5146	0.1362	3.779	0.019456	0.961672
SSC1	28.2	27.26	0.9396	0.2555	3.677	0.021256	0.971133
ELO3	23.67	23.15	0.5254	0.1467	3.581	0.023145	0.978514
SPT8	20.79	21.12	-0.3265	0.093	3.51	0.024662	0.982928
ATM1	22.01	22.19	-0.1818	0.05255	3.46	0.025812	0.985542
RTN2	26.86	25.57	1.298	0.3832	3.388	0.027569	0.988902
ARP2	24.38	24.81	-0.4314	0.1297	3.325	0.029229	0.991317
TIM21	23.49	23.07	0.4216	0.1291	3.264	0.030954	0.993258
EMP47	24	23.15	0.8537	0.2677	3.189	0.033262	0.995227
YHM2	26.63	26.47	0.155	0.04871	3.182	0.033473	0.995227
CIT1	22.53	23	-0.4701	0.1477	3.183	0.033436	0.995227
POM33	24.47	23.9	0.572	0.1845	3.1	0.036238	0.996724
CHO2	24.87	25.4	-0.5329	0.1734	3.073	0.037197	0.997084
RSC8	21.92	22.62	-0.6927	0.2298	3.015	0.039371	0.997857
LSC2	22.56	22.17	0.3869	0.1328	2.912	0.043571	0.998854
ENO1	25.55	24.98	0.5748	0.2001	2.872	0.045387	0.999101
ARE2	22.95	22.11	0.835	0.2941	2.839	0.046917	0.999259
WTM1	21.28	20.97	0.3086	0.1091	2.828	0.047458	0.999286
EFT1	24.93	25.31	-0.3874	0.1408	2.752	0.051249	0.999585
YMR147W	21.98	21.36	0.6135	0.2241	2.738	0.052004	0.99961
TOM70	22.55	22.01	0.5411	0.1981	2.732	0.052328	0.99961
SEC27	24.11	24.43	-0.3185	0.1165	2.734	0.05223	0.99961
SUR2	23.02	22.29	0.7206	0.2685	2.684	0.055025	0.999711
IBD2	21.32	20.59	0.7318	0.2765	2.647	0.057188	0.99978
ACS1	25.45	25.03	0.4235	0.1618	2.618	0.058919	0.99982
PHB2	24.74	24.32	0.417	0.1594	2.616	0.059034	0.99982
MIC60	22.2	22.45	-0.2561	0.09816	2.61	0.05945	0.99982
PEX30	21.6	21.01	0.5895	0.237	2.487	0.067684	0.999941
IDH2	24.73	25.72	-0.9901	0.4037	2.452	0.070261	0.999957
YME2	22.72	22.34	0.3834	0.1604	2.39	0.075154	0.999978
YIL077C	23.92	24.48	-0.5516	0.2349	2.348	0.07868	0.999986
PIS1	25.08	24.7	0.3835	0.165	2.325	0.080725	0.999988
ERP1	24.37	23.84	0.5312	0.2294	2.315	0.081542	0.999989
RIM1	23.9	22.94	0.9638	0.4184	2.303	0.082621	0.99999
TUB3	24.5	25.06	-0.5512	0.2395	2.302	0.082797	0.99999
DRS2	21.04	20.78	0.2643	0.1177	2.245	0.088113	0.999994
DIG1	24.29	24.03	0.2534	0.1132	2.239	0.088736	0.999994
DHH1	24.39	24.74	-0.3569	0.1594	2.24	0.088631	0.999994
SAM50	23.15	23.59	-0.4367	0.1968	2.219	0.090747	0.999995
EMC4	21.28	20.22	1.062	0.4859	2.186	0.094122	0.999996
IVY1	23.07	22.57	0.4969	0.2279	2.18	0.094752	0.999996
MAM3	22.74	22.54	0.2018	0.09319	2.165	0.096318	0.999997
SLC1	24.5	24.93	-0.4299	0.2022	2.127	0.100593	0.999998
CAM1	23.86	22.91	0.9503	0.4876	1.949	0.123122	>0.999999
TOM22	25.02	24.38	0.6397	0.3328	1.922	0.12696	>0.999999
VMA5	23.39	22.88	0.5124	0.6911	0.7414	0.499614	>0.999999
GPT2	23.61	23.14	0.4641	0.3071	1.511	0.205213	>0.999999
YOP1	22.54	22.1	0.4423	0.3254	1.359	0.245731	>0.999999
PDA1	24.66	24.25	0.4085	0.2031	2.011	0.114641	>0.999999
AHA1	25.79	25.39	0.4035	0.2411	1.674	0.169489	>0.999999
PRE9	22.4	22.02	0.3842	0.1976	1.945	0.123714	>0.999999
GEA1	20.92	20.54	0.3798	0.482	0.7881	0.47474	>0.999999
CTR1	21.74	21.36	0.3794	0.2955	1.284	0.268543	>0.999999
GPG1	21.07	20.69	0.378	0.4341	0.8706	0.433092	>0.999999
MNN9	24.53	24.17	0.355	0.3148	1.128	0.322508	>0.999999
MIC10	24.27	23.92	0.3528	0.2323	1.519	0.203339	>0.999999
PRB1	24.12	23.77	0.3463	0.349	0.9923	0.377216	>0.999999
PBS2	21.71	21.36	0.346	0.5671	0.6102	0.574696	>0.999999
ERV46	22.5	22.15	0.3443	0.2556	1.347	0.249292	>0.999999
YEL1	19.8	19.46	0.3433	0.2152	1.595	0.185936	>0.999999
SRC1	19.88	19.55	0.3334	0.2508	1.329	0.254448	>0.999999
ZRT3	21.84	21.52	0.3233	0.247	1.309	0.26072	>0.999999
RVS161	22.66	22.35	0.3071	0.3323	0.9243	0.407647	>0.999999
COX15	23.57	23.27	0.2987	0.1973	1.514	0.204601	>0.999999
TOM40	23.16	22.87	0.2956	0.4798	0.6161	0.571166	>0.999999
RPS10A	28.02	27.73	0.2955	0.5907	0.5003	0.643156	>0.999999
FAA4	24.27	23.98	0.2838	0.2307	1.23	0.286095	>0.999999
RPT5	23.78	23.5	0.2801	0.1583	1.769	0.151657	>0.999999
PMT2	22.07	21.81	0.2611	0.2118	1.233	0.28516	>0.999999
HEM15	24.11	23.88	0.2311	0.33	0.7002	0.522372	>0.999999
PCL6	21.88	21.65	0.2278	0.2165	1.052	0.352008	>0.999999
YIA6	19.94	19.72	0.2241	0.308	0.7278	0.507028	>0.999999
PUF4	22.48	22.26	0.2179	0.2569	0.8481	0.444137	>0.999999
WBP1	21.75	21.53	0.2137	0.1883	1.135	0.319754	>0.999999
YGL140C	22.63	22.42	0.2134	0.1356	1.574	0.190679	>0.999999
DFM1	24.37	24.16	0.2111	0.1297	1.627	0.178987	>0.999999
YET1	23.99	23.79	0.2046	0.273	0.7496	0.495171	>0.999999
GSY1	22.39	22.2	0.1908	0.1275	1.496	0.208981	>0.999999
RPT1	24.16	23.97	0.1844	0.1046	1.762	0.152803	>0.999999
STP22	23.15	22.97	0.1841	0.2282	0.807	0.464925	>0.999999
ARP3	22.7	22.52	0.1766	0.1566	1.128	0.322502	>0.999999
TAF14	23.55	23.38	0.1733	0.08532	2.032	0.112001	>0.999999
VMA8	25.11	24.94	0.172	0.2464	0.6983	0.523453	>0.999999
LST8	22.74	22.58	0.165	0.1335	1.236	0.284087	>0.999999
KAP95	24.66	24.5	0.1609	0.2567	0.6269	0.564715	>0.999999
MCM4	24.52	24.36	0.1587	0.2834	0.5601	0.605276	>0.999999
KTR1	22.61	22.46	0.1573	0.327	0.4811	0.655567	>0.999999
SSA4	25.69	25.54	0.1473	0.4207	0.35	0.74397	>0.999999
ECM29	22.73	22.59	0.1421	0.2616	0.5434	0.615723	>0.999999
TOM20	20.99	20.85	0.14	0.3842	0.3643	0.734095	>0.999999
RPN6	23.58	23.45	0.1353	0.1122	1.206	0.294186	>0.999999
MPM1	25.16	25.03	0.1347	0.101	1.333	0.253403	>0.999999
MRP4	23.95	23.81	0.1327	0.14	0.9481	0.396778	>0.999999
PHO88	24.24	24.11	0.1312	0.473	0.2774	0.795185	>0.999999
YMR209C	26.69	26.56	0.1267	0.1651	0.7674	0.485659	>0.999999
CDC48	23.9	23.78	0.1243	0.1612	0.7711	0.483689	>0.999999
MNT3	23.37	23.25	0.1171	0.1518	0.7716	0.483413	>0.999999
BGL2	23.49	23.37	0.1168	0.1209	0.9659	0.38878	>0.999999
PDB1	24.99	24.88	0.1069	0.2924	0.3655	0.733273	>0.999999
RPT6	24.47	24.37	0.1051	0.1001	1.049	0.353174	>0.999999
GSF2	25	24.9	0.102	0.151	0.6757	0.536258	>0.999999
EDC3	22.38	22.28	0.1019	0.1186	0.8594	0.438566	>0.999999
ATO3	22.59	22.49	0.09982	0.3293	0.3032	0.776888	>0.999999
RVS167	23.55	23.45	0.09321	0.2249	0.4144	0.699838	>0.999999
OAC1	24.83	24.75	0.08557	0.2232	0.3834	0.720957	>0.999999
SPT15	22.91	22.84	0.07365	0.1241	0.5937	0.584664	>0.999999
VMA2	25.86	25.78	0.07092	0.1687	0.4204	0.695826	>0.999999
SKG6	20.78	20.72	0.06515	0.08411	0.7746	0.481832	>0.999999
NDC1	22.47	22.4	0.06271	0.1635	0.3836	0.72081	>0.999999
FMP27	22.55	22.5	0.05316	0.1108	0.4797	0.656509	>0.999999
PET9	28.72	28.67	0.05211	0.1306	0.399	0.710273	>0.999999
RPB2	23.42	23.38	0.04494	0.09649	0.4658	0.665601	>0.999999
ATP2	25.72	25.68	0.03499	0.1721	0.2034	0.848776	>0.999999
POR1	28.62	28.58	0.03143	0.09822	0.32	0.764979	>0.999999
PHB1	24.06	24.03	0.02831	0.09447	0.2997	0.779351	>0.999999
RPG1	26.14	26.12	0.0213	0.06553	0.325	0.761483	>0.999999
RPS21A;RPS21B	26.12	26.1	0.02123	0.3128	0.06788	0.949139	>0.999999
RPT4	24.43	24.41	0.01888	0.1354	0.1394	0.895856	>0.999999
MED1	22.5	22.5	0.00738	0.1111	0.06645	0.950206	>0.999999
MDL1	22.05	22.05	0.005033	0.07794	0.06458	0.951609	>0.999999
CMP2	22.96	22.97	-0.00568	0.2936	0.01935	0.985492	>0.999999
RPN13	22.48	22.49	-0.01013	0.2165	0.04681	0.964907	>0.999999
RPT3	24.2	24.22	-0.01461	0.1763	0.08287	0.937939	>0.999999
UBX3	20.34	20.36	-0.01823	0.03777	0.4826	0.654595	>0.999999
CCC1	22.86	22.88	-0.01889	0.2174	0.08688	0.934942	>0.999999
NIP1	25.11	25.13	-0.02166	0.1251	0.1732	0.870929	>0.999999
MUK1	23.66	23.68	-0.0238	0.1646	0.1446	0.892021	>0.999999
LIA1	22.71	22.74	-0.02907	0.1911	0.1521	0.886475	>0.999999
MNN11	23.4	23.44	-0.03291	0.1876	0.1754	0.869253	>0.999999
ODC1	25.01	25.05	-0.03646	0.08834	0.4127	0.700994	>0.999999
SEC23	23.19	23.23	-0.0404	0.118	0.3424	0.749305	>0.999999
CCT2	22.32	22.36	-0.04237	0.2982	0.1421	0.893865	>0.999999
ANP1	22.92	22.97	-0.04532	0.3011	0.1505	0.887629	>0.999999
MET18	23.2	23.25	-0.05236	0.1891	0.2769	0.795547	>0.999999
RFC2	22.07	22.12	-0.05471	0.1055	0.5185	0.631475	>0.999999
RPS12	24.56	24.62	-0.05839	0.2846	0.2052	0.84746	>0.999999
TCB3	23.22	23.28	-0.0592	0.08935	0.6626	0.543826	>0.999999
WHI2	21.85	21.92	-0.06377	0.1155	0.552	0.610353	>0.999999
RPT2	23.34	23.41	-0.07617	0.1289	0.591	0.5863	>0.999999
TVP38	22.59	22.67	-0.08073	0.2908	0.2777	0.795035	>0.999999
ENA1	21.44	21.52	-0.08113	0.1855	0.4374	0.684409	>0.999999
ILV2	25.6	25.69	-0.09056	0.1631	0.5554	0.608238	>0.999999
MTR10	20.85	20.95	-0.09997	0.4449	0.2247	0.833246	>0.999999
CSM1	20.89	20.99	-0.1001	0.5403	0.1852	0.862076	>0.999999
HOM6	22.11	22.22	-0.1121	0.1847	0.6067	0.576816	>0.999999
SFC1	25.93	26.04	-0.1152	0.2961	0.389	0.717064	>0.999999
RVB1	24.13	24.26	-0.1214	0.08236	1.474	0.214567	>0.999999
CRC1	23.52	23.65	-0.1283	0.1516	0.8462	0.445071	>0.999999
DNM1	22.67	22.8	-0.1284	0.4223	0.3041	0.776226	>0.999999
PHO86	24.17	24.31	-0.1404	0.177	0.7933	0.472022	>0.999999
TEF4	26.85	27.01	-0.1579	0.1374	1.149	0.314538	>0.999999
PAA1	23.17	23.37	-0.1937	0.1987	0.9748	0.384848	>0.999999
SEC7	23.63	23.83	-0.2002	0.153	1.308	0.260851	>0.999999
NDE1	26.17	26.38	-0.2101	0.1525	1.378	0.240306	>0.999999
WAR1	20.59	20.8	-0.2131	0.2929	0.7277	0.50711	>0.999999
VPS1	24.6	24.83	-0.2286	0.3672	0.6226	0.567283	>0.999999
CCT3	23.51	23.75	-0.2442	0.1693	1.442	0.222759	>0.999999
CSE1	22.47	22.74	-0.2662	0.1885	1.412	0.230781	>0.999999
TUB2	23.08	23.37	-0.292	0.2462	1.186	0.301339	>0.999999
PUP2	22.69	23	-0.3091	0.2784	1.11	0.329154	>0.999999
YEF3	26.47	26.85	-0.3715	0.2392	1.553	0.195347	>0.999999
CCT8	25.23	25.63	-0.4012	0.2461	1.631	0.178308	>0.999999
PRO3	23.92	24.35	-0.4204	0.2747	1.53	0.200675	>0.999999
IDH1	25.68	26.12	-0.4387	0.2613	1.679	0.168436	>0.999999
CTS1	21.12	21.65	-0.5308	0.4307	1.232	0.285345	>0.999999
PDR3	32.02	32.8	-0.7729	0.4916	1.572	0.19098	>0.999999

## Sheet: WCL (1) - Raw Values
Whole cell lysate (WCL) raw values			PG.MaxLGQ
Uniprot	Genes	Pep#	Sample 236 (Stress, noTag #1)	Sample 237 (noStress, Tag #1)	Sample 238 (Stress, Tag #1)	Sample 240 (Stress, noTag #2)	Sample 241 (noStress, Tag #2)	Sample 243 (Stress, Tag #2)	Sample 245 (Stress, noTag #3)	Sample 246 (noStress, Tag #3)	Sample 247 (Stress, Tag #3)
A5Z2X5	YPR010C-A	1	12105700	14275000	18462600	13188000	24051000	19655200	17009200	20637400	10942500
D6VTK4	STE2	3	7803560	9432320	7430190	8362990	10395400	7376690	8182970	7861740	9152500
D6W196	SAL1	5	2156470	1965750	1922230	2616330	2878340	2337750	3471100	2961060	2292140
O13297	CET1	20	40275900	40330100	37530600	39455900	39331600	38727700	42840400	39829900	40676900
O13329	FOB1	2	1055090	556427	868672	771494	1126280	954121	788471	1265060	688771
O13516	RPS9A	2	1808310000	2385140000	1855680000	2246990000	2965370000	2183680000	2484130000	2888560000	2369790000
O13525	COQ4	7	7912300	10257900	9161970	7985370	10673400	9390630	8013160	9499390	9454520
O13539	THP2	4	16155600	21066300	20725600	19645500	19798200	18844700	22235800	19409300	16801300
O13547	CCW14	1	50130	62241.8	37449.8	38816.7	28095.4		29642.7	62652.6	37499.6
O13563	RPN13	5	78079900	69285000	67410200	67507100	59461800	68821500	63021600	60811300	60077400
O13577	DIF1	1	1469290	855215	818359	825121		727180	1916380	2025500	1607810
O13585	YPR089W	7	5856790	5129610	5195580	6302350	7563080	6961740	6474260	6682930	6416080
O14455	RPL36B	2	1522220000	1888620000	1605400000	1687030000	2123140000	1961340000	1864750000	1956180000	1811350000
O14467	MBF1	13	883325000	714388000	856285000	910490000	754417000	907340000	997227000	728957000	929987000
O14468	YOR304C-A	1		2684840	2255550	2188340	4644450	3231520	3607910	3448230	3834730
O43137	YBR085C-A	4	51815600	45150200	71906500	64840200	65485600	77943900	79458200	73678500	78961600
O60200	MDM35	2				3754220	3634660	4410680	3648650	3231400	3523890
O74700	TIM9	3	93489400	138083000	122452000	134636000	170816000	153778000	142573000	180068000	143122000
O75012	MRP10	1	1193400	1454980	1536990	999541	1968120	1850820	1614300	1701430	1736600
P00044	CYC1	7	1234550000	1832860000	941900000	935252000	2249860000	1361390000	1434370000	2304060000	1514660000
P00045	CYC7	3	37382400	23230400	33540500	30394300	35146500	39901200	38596100	28217600	38389700
P00127	QCR6	2	88003800	84638100	87759700	72515300	104294000	67301700	75976200	77056700	54381100
P00128	QCR7	6	192580000	373704000	289027000	203135000	445850000	215573000	260102000	382307000	236660000
P00175	CYB2	22	383189000	286782000	321321000	350392000	292458000	342050000	391422000	321532000	345319000
P00330	ADH1	12	8051630000	6758090000	8381740000	9831840000	7326220000	8641820000	11303100000	8799480000	11151300000
P00331	ADH2	12	3122040000	1723090000	1993560000	2710940000	2199090000	3120370000	3906780000	2826740000	3708950000
P00358	TDH2	3	1730610000	1647620000	1656940000	1621080000	1199860000	1426860000	1631010000	1453740000	1691060000
P00359	TDH3	4	14069000000	11791000000	13068900000	12860900000	10071800000	13364300000	13778800000	12595700000	13917600000
P00360	TDH1	15	21619000000	20440100000	23092600000	21701800000	18199000000	18295700000	25240200000	20698100000	25332000000
P00410	COX2	3	64537900	99899400	104582000	118770000	150393000	118339000	128988000	147509000	120684000
P00424	COX5A	5	155834000	280912000	225675000	159296000	298178000	184868000	214503000	290502000	197528000
P00425	COX5B	2	5276380	6173290	6135440	5088580	6668400	5951780	6399930	5916370	5479150
P00427	COX6	9	240164000	363815000	262802000	237239000	453889000	318736000	368109000	498687000	397087000
P00431	CCP1	16	146108000	161034000	126283000	123998000	154222000	128689000	132267000	155930000	134844000
P00445	SOD1	13	243017000	268894000	251599000	142531000	207487000	189594000	241545000	260620000	227757000
P00447	SOD2	3	264930000	288378000	234233000	230795000	219549000	220962000	203156000	214095000	224315000
P00498	HIS1	13	115008000	126380000	125172000	127646000	122728000	133676000	139710000	132536000	147107000
P00546	CDC28	16	84626400	84211700	88063200	86187400	76893100	84725100	78849600	67189600	77196400
P00549	CDC19	30	4736830000	4918350000	4996510000	5098060000	4749420000	4916410000	5942560000	6078400000	6748850000
P00560	PGK1	32	5810770000	4323780000	5630440000	6205120000	3898010000	5541870000	6103450000	4390750000	5805420000
P00572	CDC8	4	4844980	7967630	6070500	5699670	6683390	5464870	6496740	6007460	6024790
P00724	SUC2	10	205533000	134705000	174489000	204959000	98602600	144509000	176465000	98489300	142681000
P00729	PRC1	2	272633000	207647000	237473000	233101000	180678000	221098000	233226000	146344000	192360000
P00812	CAR1	10	137171000	153035000	136967000	121874000	135978000	126998000	128116000	137042000	136852000
P00815	HIS4	31	123493000	105660000	136340000	127076000	93785700	135488000	134261000	101355000	162731000
P00817	IPP1	15	870715000	1060550000	967686000	967468000	1109770000	878962000	1146780000	1151080000	1106670000
P00830	ATP2	21	1382170000	1919400000	1574390000	1566800000	2100680000	1580540000	1757980000	2393410000	1828900000
P00890	CIT1	20	871888000	1413200000	886623000	924255000	1452810000	952559000	1011920000	1601630000	1091690000
P00899	TRP2	26	154390000	155039000	135700000	138912000	142472000	140258000	141309000	147622000	137133000
P00924	ENO1	14	9185730000	10983500000	14860900000	15522100000	11975800000	12639600000	17646200000	13642400000	15961300000
P00925	ENO2	12	3386600000	4138410000	4316580000	6947750000	6547880000	4115130000	9691650000	9650810000	9533850000
P00927	ILV1	24	98143700	141824000	106528000	111304000	126474000	112768000	114649000	128526000	113297000
P00931	TRP5	27	242690000	261999000	257611000	241504000	261695000	252114000	289278000	284414000	299476000
P00937	TRP3	18	109006000	111898000	109103000	98428700	97310500	95302000	98292700	99053100	99731200
P00942	TPI1	15	2640560000	3333400000	2484280000	2501370000	3116020000	3099440000	4151730000	4632560000	4238960000
P00950	GPM1	15	3447020000	3213820000	4561870000	5092480000	3237240000	4157920000	5749950000	4381650000	5656670000
P00958	MES1	33	101482000	111912000	89101600	105104000	142339000	106373000	106829000	140435000	106018000
P01094	PAI3	5	32286500	27171200	38479500	47872100	51008400	67671400	55669600	39936000	48928700
P01097	INH1	9	185173000	282053000	265003000	169954000	340324000	236599000	241415000	285702000	228180000
P01098	STF1	3	59699600	66658600	63377900	49295600	67349100	63792300	64256100	69561900	66279100
P01119	RAS1	15	26113600	31697500	24794800	25212200	25523600	24059300	23918700	25539400	25018000
P01120	RAS2	13	179606000	138495000	153177000	140339000	147446000	166067000	146908000	149727000	156531000
P01123	YPT1	14	308904000	289733000	307364000	305294000	281685000	321982000	308007000	290119000	310825000
P02294	HTB2	7	1155410000	1413200000	1198290000	1286100000	1401890000	1371730000	1467500000	1433190000	1430170000
P02309	HHF1	11	821886000	967623000	1081270000	1099790000	1123040000	1136710000	1181590000	1156070000	1130570000
P02381	VAR1	14	413916000	610411000	466009000	439676000	732444000	456704000	488424000	629853000	438825000
P02400	RPP2B	4	1665450000	2425430000	2167370000	2179090000	2757510000	2463410000	2136450000	2420790000	1962330000
P02406	RPL28	12	1279150000	1669730000	1321120000	1325110000	1824030000	1452460000	1675170000	1861060000	1408940000
P02407;P14127	RPS17A;RPS17B	9	1239340000	1824640000	1795530000	1610750000	2346880000	2047900000	2138270000	2455710000	2056300000
P02557	TUB2	11	173856000	158994000	165300000	167450000	147835000	151852000	188913000	172741000	184645000
P02829	HSP82	6	973168000	502235000	849735000	888294000	530805000	814724000	872294000	516520000	797975000
P02992	TUF1	22	496414000	609680000	533437000	565906000	676182000	558091000	579876000	618458000	575521000
P02994	TEF1	29	8383080000	10291900000	7908140000	9107350000	12511200000	8901540000	9235450000	11845100000	10482800000
P03871	REP1	9	28941000	44128100	23626700	29110900	56164000	27664400	27339900	45358400	25335200
P03872	REP2	5	29457900	56076800	26345900	29387700	63626900	26911400	29299900	56885900	26921700
P03874	CBP2	6	8397910	11252900	9330700	10403200	11045400	8199650	9062920	9626090	8730800
P03876	AI2	1	1357790	1445660		1222510	1343660	1364140	941831	1807730	1269650
P03962	URA3	13	193060000	288159000	194263000	190270000	252336000	164069000	193797000	230946000	181638000
P03965	CPA2	39	312189000	297461000	371563000	349431000	427838000	409278000	379247000	437634000	374301000
P04037	COX4	8	394659000	601169000	461446000	471171000	804105000	488011000	589061000	773707000	522120000
P04039	COX8	1	191233000	264517000	190243000	225219000	331583000	215631000	237718000	300709000	214110000
P04046	ADE4	20	60680500	59554800	69481000	61843200	60899200	68667400	63652000	56319800	69988900
P04050	RPO21	55	92870600	102360000	89583100	85876700	102626000	87633100	96074000	102140000	91732800
P04051	RPO31	30	29023100	32647700	27665200	29508700	34749800	29726900	30245600	32530300	28512100
P04076	ARG4	23	538489000	660849000	601330000	563653000	582613000	594411000	647201000	621839000	667420000
P04147	PAB1	32	385201000	473141000	406238000	437144000	543737000	435155000	494070000	544703000	474829000
P04161	ADE8	9	46244500	54893000	54029000	50506800	45536500	49621700	48023700	48960200	60239500
P04173	LEU2	25	5655460000	5819170000	5044190000	6905270000	7821250000	5605930000	7982390000	8916760000	7629870000
P04385	GAL1	26	2580130000	3126180000	3124590000	3092160000	3351190000	3169050000	3535950000	3660130000	3704210000
P04386	GAL4	1	60779.5	86225.9	71921.4	71153.9	60018.1	43948.2	90469.8	101914	79794.6
P04387	GAL80	10	35857800	46828400	42104300	39543100	41882600	40243600	44382800	50462300	50042400
P04397	GAL10	26	2160290000	2498750000	2262420000	2289500000	2463840000	2303550000	2609260000	2888910000	3034920000
P04449	RPL24A	3	1191130000	1414790000	1150640000	1348610000	1735480000	1332520000	1534090000	1691390000	1404410000
P04456	RPL25	9	2579580000	2984400000	2523250000	2550130000	1150360000	2008600000	2135160000	1198710000	1485400000
P04650	RPL39	3	396448000	531606000	339682000	344385000	625817000	421432000	618919000	675222000	480050000
P04710	AAC1	8	40395700	31418400	38547700	37793400	29303500	40595100	40296600	27794400	34473200
P04786	TOP1	8	2818070	2149170	2068320	2252850	3473390	2249940	2033050	2959280	2163460
P04801	THS1	35	169134000	176202000	131748000	140025000	244561000	178628000	168743000	242681000	183177000
P04802	DPS1	33	134197000	105610000	118797000	117755000	308544000	161622000	132802000	251946000	133509000
P04803	MSW1	4	9922350	17999400	11788100	10907900	21855200	12484000	9361760	15182200	10553500
P04806	HXK1	19	3387850000	2260040000	3072610000	3330940000	1869030000	2849810000	3372270000	2093290000	3044720000
P04807	HXK2	17	1063120000	1706190000	1211710000	1261070000	1498140000	1134440000	1314590000	1534020000	1356100000
P04819	CDC9	14	10826200	11001100	10927000	10776200	9805550	10965600	8918420	10002500	10008900
P04821	CDC25	15	6682330	6695470	6811690	6826840	7701350	7164990	6598560	6657400	6772780
P04840	POR1	16	2030380000	2744320000	2480120000	2398110000	3435810000	2875890000	3140590000	3500890000	2849870000
P04911;P04912	HTA1;HTA2	2	954409000	1085080000	849241000	700628000	947882000	828341000	583854000	819430000	674483000
P05030	PMA1	12	903231000	915685000	964959000	1040240000	1405510000	1085430000	1240590000	1333810000	1053900000
P05066	PHR1	5	3768910	3199640	3643480	3373370	3000320	3752020	4009750	2895840	3837380
P05085	ARG81	1	620013	891677	861732	1033130	591401	603122	477081	521242	560847
P05150	ARG3	5	180055000	199460000	166340000	142918000	195951000	152012000	178360000	180966000	171848000
P05317	RPP0	10	2395120000	2580600000	2506960000	3003610000	3296740000	2702360000	2980090000	3211390000	2819930000
P05318	RPP1A	1	1882740000	2395710000	2273190000	2320860000	3066520000	2314940000	2467440000	2559820000	2211960000
P05319	RPP2A	3	1679250000	1889260000	2032610000	2295980000	2481900000	1997380000	2036070000	2068360000	1824330000
P05373	HEM2	11	110465000	134766000	103535000	90470600	135202000	107020000	124211000	139122000	115673000
P05374	CHO2	27	431480000	609893000	391074000	450089000	673127000	449838000	510620000	637289000	446324000
P05375	OPI3	2	10381000	10991400	11290700	11674100	13439900	9759240	10570800	10908800	9988990
P05453	SUP35	27	128575000	146538000	114290000	125090000	163183000	131198000	129692000	156653000	139592000
P05626	ATP4	14	303032000	488336000	368626000	348381000	542533000	312620000	344068000	474582000	341359000
P05694	MET6	44	1236830000	1622880000	1226400000	1141900000	1588360000	1234400000	1324310000	1681640000	1379860000
P05737	RPL7A	1	2188200000	3042700000	2687030000	3210050000	3994140000	3008060000	3428780000	3533370000	2958360000
P05738	RPL9A	3	1793860000	2634200000	2200870000	2554420000	3718370000	2930740000	2871360000	3410000000	2718530000
P05739	RPL6B	7	2082990000	2475600000	2728900000	3037690000	3497980000	2763270000	3292410000	3377550000	3093400000
P05740	RPL17A	1	1530120000	2219770000	1991970000	2105370000	2521230000	2067890000	2294170000	2497150000	2246170000
P05743	RPL26A	2	391672000	378668000	300606000	324414000	508870000	350158000	412214000	455414000	370198000
P05744	RPL33A	2	965688000	1495550000	1235660000	1395720000	1964860000	1336720000	1696180000	1947760000	1432840000
P05745	RPL36A	2	320811000	354144000	343109000	361446000	413002000	383428000	363019000	352923000	303186000
P05747	RPL29	1	213360000	220875000	219398000	219055000	270585000	210120000	215081000	221121000	177459000
P05748	RPL15A	2	2334890000	2421870000	2488780000	3163450000	3803170000	2488620000	3721670000	4048230000	3336490000
P05749	RPL22A	1	1389610000	1125050000	986572000	1073710000	1272770000	1087950000	1283050000	1267110000	914457000
P05750	RPS3	20	1886780000	2167930000	1988160000	2127120000	2524100000	2211590000	2082830000	2319920000	1997040000
P05755	RPS9B	2	1153950000	1508130000	1429960000	1398690000	1623480000	1305390000	1209440000	1460500000	1259770000
P05756	RPS13	8	654343000	1161780000	866595000	939556000	1192490000	1044690000	789909000	1270020000	1017840000
P05759	RPS31	4	1721520000	2061190000	1936070000	2278010000	2732570000	2088740000	3190600000	3516270000	3026530000
P05986	TPK3	4	9354050	11028000	10361000	10257300	10573000	10068500	11100400	10329600	10020100
P06100	CDC36	3	23947100	19640800	19035600	20145300	20420800	21266200	19854200	17244700	18051500
P06101	CDC37	21	193187000	176865000	189429000	206832000	182163000	194835000	228093000	232875000	245873000
P06102	NOT3	12	11199100	12241800	11655400	11679300	13108200	12107800	12054800	10964000	10666100
P06103	PRT1	28	149648000	198986000	125591000	141704000	232968000	170616000	160309000	210741000	174499000
P06105	SCP160	78	196116000	238494000	193068000	190835000	265848000	202130000	212026000	250600000	213254000
P06106	MET17	14	568374000	416485000	622704000	504558000	418372000	598149000	626132000	546528000	725503000
P06115	CTT1	17	206516000	155928000	202624000	213476000	205766000	268039000	228270000	170752000	201290000
P06168	ILV5	19	2200460000	3043420000	3497070000	3431040000	2955410000	3206170000	3575310000	3564870000	3410020000
P06169	PDC1	17	5752860000	4623020000	5261740000	5114100000	4136430000	4745320000	5423690000	4547200000	5243460000
P06174	HEM4	8	20826300	21438800	20968800	20222500	21037400	21535900	19808800	20194200	21041300
P06182	CYC3	8	90304600	97721700	96156800	98272100	101304000	97306300	103721000	91931400	94484600
P06197	PIS1	3	74483000	77528600	67546400	66092200	60506500	56481100	65518800	78537900	85224300
P06208	LEU4	18	769193000	668167000	698512000	668142000	565703000	661901000	726661000	636674000	698204000
P06242	KIN28	5	11146300	10579400	10425200	9040500	10114000	9441160	8899670	9047660	9456750
P06243	CDC7	2	2152840	2592470	1893910	2168470	2840020	2328730	1809450	2153830	2260030
P06244	TPK1	5	45057900	33358200	40180400	35455600	26671200	37720600	32359900	27277600	36623200
P06245	TPK2	7	88679600	84514300	91009800	75571600	62998900	85741700	80769200	71331600	86785800
P06633	HIS3	1	5116010	3392800	5119260	3415320	5154500	2463860	4503970	2150000	4126790
P06634	DED1	21	371897000	434471000	349894000	390932000	460922000	347246000	376796000	381061000	332310000
P06700	SIR2	4	6764430	6583910	5816090	6478190	6120790	6081090	5939450	5825030	6297940
P06701	SIR3	6	6170880	5463770	5148230	6409360	9085800	7078880	5382590	6779540	7594920
P06704	CDC31	3	30429300	25194100	25503200	24863400	24523400	22927500	23705800	23127500	21800900
P06738	GPH1	36	164091000	114482000	150367000	162197000	123200000	162970000	188481000	127492000	164874000
P06773	DCD1	7	7743790	8048210	7624490	8278270	7936080	6600060	7926620	8594260	9311290
P06774	HAP2	5	3852460	4495330	3936190	4163390	4605460	5024820	4161920	4927420	4737930
P06775	HIP1	5	2700970	3461130	3256420	3526050	4578310	3193800	3454630	3908670	2854840
P06776	PDE2	6	12653500	14495600	11765800	9642330	14739500	11227400	12299700	12125700	12150200
P06777	RAD1	8	5665970	4912060	4306350	5963910	5290610	5273020	5555770	4922660	5514170
P06778	RAD52	11	7880420	7401860	7641280	8118600	7720150	7619780	8304930	7670220	7735570
P06779	RAD7	6	8508560	9752480	9841250	9649190	10229900	9546780	10118400	12603700	11550200
P06780	RHO1	7	374082000	295029000	340232000	291858000	294703000	282329000	320060000	233464000	292538000
P06781	RHO2	4	6957370	7883230	6896310	7945880	7863420	7712690	7886050	8212970	9117810
P06782	SNF1	14	79643600	68525300	80487000	71206000	69885100	72841700	77680400	67793200	74061800
P06784	STE7	1	2013010			1899800	2334540	1822040	1802010	1744420	1730790
P06785	CDC21	9	42029700	36977900	34002000	28038900	27201100	30043100	27494500	29322000	26089600
P06786	TOP2	8	1287660	837590	866104	1128940	2136960	1056850	1523490	2031880	1146580
P06787	CMD1	5	630315000	606104000	597966000	515730000	567535000	577564000	583605000	641529000	752113000
P06838	RAD10	2	2900670	2379780	2428580	2029210	1750490	2688750	2312610	1863650	2190320
P06839	RAD3	8	6611670	6130680	5989470	7114190	5862490	6340750	6751080	5437840	5823520
P06843	SPT2	3				1168910	1387610		1423310	1134310	1306680
P06844	SPT3	2	8526610	6738960	6427470	6411270	8902390	7993160	6419240	7612440	6903310
P07143	CYT1	7	614161000	762184000	576695000	573550000	904702000	569695000	641533000	864502000	535455000
P07149	FAS1	75	939301000	1089140000	925533000	888763000	1123610000	924438000	1067640000	1226320000	1072330000
P07170	ADK1	16	652094000	948811000	818196000	296455000	623474000	421557000	414738000	693132000	533609000
P07172	HIS5	9	156501000	129889000	169550000	132020000	118393000	158359000	152491000	120310000	155999000
P07213	TOM70	36	211583000	216753000	209313000	227589000	220643000	210748000	234666000	220147000	223555000
P07236	MST1	10	16838000	15475100	15918000	17626800	21319100	16419000	17528100	18655700	16303400
P07244	ADE57	24	114641000	108171000	122700000	118152000	107075000	118204000	120029000	117113000	125220000
P07245	ADE3	35	137512000	147709000	163322000	158546000	146951000	149383000	167553000	165529000	171907000
P07246	ADH3	12	312789000	352307000	268345000	247140000	329566000	305152000	301367000	370732000	356341000
P07248	ADR1	21	12520400	17014800	12565200	13047200	19738000	13572800	13985300	17407500	13968900
P07250	ARG82	3	7846050	8429610	7165420	7574280	7266580	6907630	7267740	6305370	7183140
P07251	ATP1	32	1210010000	1462220000	1306030000	1328320000	1916790000	1291010000	1536700000	1873770000	1437950000
P07253	CBP6	14	41019400	31085200	38169500	29860100	45970000	31016500	36890000	36787000	37153100
P07255	COX9	6	94187400	126814000	93246300	114443000	233156000	122185000	140905000	188429000	132114000
P07256	COR1	19	488542000	662799000	511540000	513306000	785155000	576846000	658690000	793766000	609271000
P07257	QCR2	26	363825000	592738000	453940000	483757000	741557000	502335000	564108000	749446000	523562000
P07258	CPA1	15	50918200	113864000	115207000	72647400	199720000	118527000	72139300	163359000	90612600
P07259	URA2	91	629897000	1198430000	707084000	661381000	1058880000	673841000	669632000	1042440000	768429000
P07260	CDC33	12	325302000	345325000	291976000	318803000	436554000	316511000	348639000	395832000	331501000
P07261	GCR1	7	31966200	38067500	43861100	44098200	45790900	40815300	41689400	37650100	44239800
P07262	GDH1	19	902951000	1377970000	845541000	814559000	1241930000	789321000	939032000	1251030000	955237000
P07263	HTS1	23	230995000	281404000	226164000	210626000	271533000	227791000	230345000	281488000	234453000
P07264	LEU1	40	895446000	816291000	900700000	951339000	721406000	935289000	923888000	746654000	960427000
P07266	MRS1	3	1806430	1427900	1752000	1727800	2599300	1580840	1695930	1949860	1854260
P07267	PEP4	13	340322000	339521000	371229000	327481000	293188000	380074000	396025000	323453000	402005000
P07269	PHO2	8	42870900	36560100	39202900	40588100	36431800	39701500	37032600	34731000	35670900
P07270	PHO4	5	4603060	4629850	4937340	4883980	5332100	5441700	5241850	5140310	5622090
P07271	PIF1	2	119231	128968	111154	99968.6	204656	110549	148197	129415	101161
P07273	DST1	15	22667600	28122000	21432700	22216300	36413300	25996600	23179600	33032400	25113700
P07274	PFY1	3	14036200	10002900	12262800	10413800	8539260	5518100	11202400	8352790	9393540
P07275	PUT2	22	151465000	129560000	124164000	133393000	128176000	127800000	141409000	129835000	136123000
P07276	RAD2	6	1193000	1116800	1245330	1217540	1321230	1441480	1391740	1234520	1220920
P07277	ERG12	6	70573600	73843900	77501300	70600600	64960000	63334500	69153500	64247500	72864500
P07278	BCY1	23	240203000	206135000	240319000	225091000	209841000	249213000	261082000	242389000	293191000
P07280;P07281	RPS19A;RPS19B	12	1541270000	1810870000	1882150000	1872930000	2676830000	2124300000	2198540000	2384530000	1976560000
P07283	SEC53	18	860664000	1088880000	960089000	951023000	1145600000	964154000	962842000	1184140000	1075810000
P07284	SES1	23	348691000	409892000	330535000	314929000	397265000	334734000	359102000	403686000	339330000
P07285	TRP4	8	63953500	68083800	63519600	64914100	65093700	66750500	66186100	60450100	64516900
P07286	ALG7	3	3424700	4867950	4180930	4034400	3839470	3570770	4339360	4169700	4040420
P07342	ILV2	28	320326000	387462000	348164000	353576000	368835000	363963000	372509000	366716000	377199000
P07347	ARD1	7	19453800	20665000	16581500	18099200	22653400	19699200	21697200	20033500	19007300
P07390	PET494	2	429769	521921	479926	508829	631395	498993	497489	557101	435304
P07560	SEC4	9	278935000	266504000	288335000	305799000	287039000	261365000	307700000	320570000	360228000
P07702	LYS2	42	219853000	206805000	216849000	226030000	200479000	207615000	236029000	217250000	225017000
P07703	RPC40	11	131518000	144234000	126863000	120237000	145650000	131869000	125100000	140558000	133084000
P07806	VAS1	42	122611000	105865000	94245800	97070400	227915000	134579000	115609000	200597000	109701000
P07807	DFR1	3	10964500	9287460	9126590	9052150	7925920	8483190	9809130	8764460	7516640
P07834	CDC4	7	8661490	10357100	8953910	9910600	11492300	8909340	8916960	10584700	7867810
P07866	LTE1	11	6274400	6442970	5280800	5616780	6098250	5725060	5580190	5047740	5782450
P07884	MOD5	7	6700100	6168450	5089510	5518780	6280490	5674440	5176980	5688950	5738600
P07991	CAR2	15	163032000	119397000	146895000	168400000	127040000	152969000	174562000	142285000	190784000
P08004	CHS1	10	9361650	10271200	12028500	9609320	11007900	11206800	11035800	11426500	9923840
P08018	PBS2	15	24296700	24511000	23367500	22907400	24701600	23326200	24089200	23203400	22888000
P08067	RIP1	5	114135000	123385000	107682000	83781100	143217000	95076400	124300000	164496000	102524000
P08153	SWI5	2	127406	118865	105341	123336	118296	132305	105892	135441	157853
P08417	FUM1	16	632905000	824713000	661756000	630666000	775536000	679913000	697827000	806807000	679563000
P08425	MSF1	15	168065000	158711000	149171000	156257000	158513000	147458000	168069000	156256000	147268000
P08431	GAL7	15	777046000	1028470000	1098280000	898518000	845345000	877875000	881892000	829570000	1017540000
P08432	SPE1	4	11185100	25328100	13727200	11075000	22282900	12583800	9494720	15042900	10699300
P08456	CHO1	3	94007200	137219000	101382000	126478000	165908000	96267900	139820000	142848000	111638000
P08465	MET2	5	2584710	1936340	3095720	2643430	1996970	3093340	3093630	2699340	3829900
P08466	NUC1	5	17427100	24510000	18575900	19226700	26221200	15793800	18756000	22905500	15790500
P08518	RPB2	40	69291400	79780700	69486800	64728000	75127000	70336000	74493500	78356500	76222200
P08524	ERG20	14	564865000	784808000	713166000	693049000	663490000	693815000	693901000	726365000	740907000
P08525	QCR8	3	23192800	107873000	94403200	102799000	134255000	98763300	106186000	130408000	98266700
P08536	MET3	9	11048500	9061660	11232400	11139400	9567200	13307800	14817900	16455300	17327500
P08539	GPA1	12	23767800	20908400	34408200	26741900	17579500	33656100	25324300	17777800	31676600
P08566	ARO1	58	154218000	206051000	162757000	157754000	208275000	169021000	184591000	207701000	185658000
P08593	MSS18	2	3136940	1893260	1926330	1651300	1629750	2015890	1848000	2167810	2035330
P08638	LEU3	1	140931				149428
P08678	CYR1	16	3884680	2847710	3571900	3846650	4352960	3750640	3777330	3214000	3328230
P08679	CIT2	11	64347800	93454900	55044800	61934600	91799100	62541300	68968400	115181000	67662900
P08964	MYO1	25	8499610	10040500	9224540	8707230	8441430	8135940	9004320	8650440	8485660
P09032	GCD1	10	54087400	51942200	44724800	48242300	59790100	54515700	47454900	55540800	44068900
P09064	SUI3	13	43723700	45341700	40417000	42739500	67009200	48744800	46041000	49242100	40446500
P09201	FBP1	10	55865200	38767300	32196500	43957200	33665600	43310400	55816100	44769800	39949200
P09232	PRB1	15	303243000	249488000	296290000	275676000	213171000	259347000	300700000	210945000	281216000
P09368	PUT1	13	54337700	11380500	33282800	54584600	8630820	30090700	47301500	9508860	30775300
P09435	SSA3	17	9442610000	9947640000	10513300000	11288200000	6604540000	7957230000	8734790000	4325620000	6777630000
P09436	ILS1	46	188362000	218776000	175364000	175837000	197197000	173242000	182382000	198368000	183480000
P09440	MIS1	31	159087000	215455000	166020000	182463000	222553000	164045000	186580000	215636000	169733000
P09457	ATP5	12	264197000	453964000	370256000	304714000	496254000	321220000	384790000	470820000	359918000
P09547	SWI1	14	12670400	11858200	12086800	12507300	13569500	13265800	13083900	12423200	13024600
P09620	KEX1	10	26390200	23844000	24253700	27845900	27950800	26650000	29502800	28323000	25784500
P09624	LPD1	30	205697000	563310000	476257000	341487000	613717000	485987000	465368000	713314000	612701000
P09733	TUB1	6	75116700	151233000	148800000	155869000	133947000	170340000	159764000	151309000	149353000
P09734	TUB3	6	171045000	159965000	159539000	175831000	149968000	152292000	173333000	153606000	154246000
P09798	CDC16	10	9279090	9258430	7867100	8804150	9022300	8701590	9150710	8542190	8657670
P09880	TRL1	17	28504500	25156800	22248300	26258900	29248600	23809800	28934400	29879700	24353800
P09938	RNR2	15	431078000	453340000	415034000	367441000	426065000	402591000	407350000	442639000	473781000
P09950	HEM1	10	118417000	161720000	114703000	102484000	150409000	115395000	106103000	152787000	126740000
P09959	SWI6	19	24313700	23261500	21934600	25357500	24280500	23405100	23786300	23236900	23818500
P0C074	YSF3	1	6832970	7752350	7873460	7505690	6967440	8955270	7351940	7473310	6743680
P0C0T4;Q3E792	RPS25A;RPS25B	7	1882120000	2917350000	2114280000	2330180000	2869830000	2421970000	2326430000	3035970000	2312970000
P0C0V8;Q3E754	RPS21A;RPS21B	7	2232460000	2771760000	2741900000	2393710000	3577310000	2791890000	2948850000	3559990000	3189220000
P0C0W1	RPS22A	1	1343110000	1549560000	1452960000	1812110000	2182620000	2141870000	2228390000	2230060000	2038930000
P0C0W9;Q3E757	RPL11A;RPL11B	10	2673970000	3114950000	3020310000	3252970000	3661700000	2824910000	3334150000	3369030000	3005560000
P0C0X0;Q3E7X9	RPS28A;RPS28B	4	2762480000	3050700000	2526430000	2469790000	3891540000	3016290000	2308830000	3130590000	2255470000
P0C2H6	RPL27A	1	1909310000	2389930000	1742410000	2079110000	2948200000	2253800000	2838950000	3361240000	2463810000
P0C2H8	RPL31A	1	1322270000	1614300000	1500320000	1472910000	2229530000	1599960000	1861350000	2057460000	1707510000
P0C2H9	RPL31B	1	183772000	201653000	188695000	171256000	234903000	208191000	194413000	207570000	199202000
P0C2I4;P0CX59;P0CX60;P0CX65;P0CX66;P0CX67;P0CX68;P0CX69;Q04706;Q12217;Q12470	TY1A-BR;TY1A-DR5;TY1A-ER2;TY1A-GR3;TY1A-H;TY1A-LR1;TY1A-ML1;TY1A-MR2;TY1A-NL2;TY1A-OR;TY1A-PR2	1	62148100	114913000	116248000	149974000	127176000	134482000	157604000	114943000	110484000
P0C2I5	TY1B-LR2	1	1134360000	898286000	857242000	1144260000	1087460000	918020000	1336010000	1074160000	942116000
P0C5N3	YGL041W-A	2	9194780	9202330	11528500	9215730	10393300	11179600	11057700	8779180	11531400
P0C5R7;P0C5R9	YPR169W-A;YPR170W-B	1				337712	317941	277930	335076	305334	335881
P0CE41	HAP1	10	3582120	3310700	2905070	3587680	3505300	3593140	3516850	3840870	3621460
P0CH08;P0CH09	RPL40A;RPL40B	1	65219700	55190500	80023400	105136000	69976600	63572300	75999600	46138800	55579300
P0CS90	SSC1	35	1833580000	1915840000	1940620000	1783650000	1805960000	1867940000	1913590000	1805100000	1930650000
P0CT04	PBI2	8	784158000	750622000	840854000	877847000	806817000	1004290000	894056000	836541000	877093000
P0CT86	YJR107C-A	1	612694	693582	738511	592673	586955	456730	559573	467061	601180
P0CW40;P0CW41	IMA3;IMA4	1	761381	1489710	2210580		947943	1467760	814247	958208	1935420
P0CX08;P0CX09	DSF1;MAN2	1	427644	353659	170511	385775	160461	264800	576027		277819
P0CX12;P0CX13;P43542;P53344;P53822;P40587	COS1;COS2;COS3;COS4;COS6;YIR043C	1	2011270	1977660	1990470	2895650	1930250	2031520	2375510	1814070	1534560
P0CX14;P0CX15;P53819	YRF1-3;YRF1-6;YRF1-7	1	2437010	2227230	1915020	2353120	2294730	1730000	2014790	1883120	1488930
P0CX18;P0CX19	YAR066W;YHR214W	3	13983300	6395080	5390890	9600360	11274600	7800400	9099690	10078100	6852460
P0CX23;P0CX24	RPL20A;RPL20B	11	1962280000	2270050000	1941950000	2236900000	2693480000	2069460000	2240260000	2263410000	2151200000
P0CX25;P0CX26	RPL43A;RPL43B	7	415675000	650478000	602164000	611160000	772928000	688621000	817287000	1046010000	960639000
P0CX27;P0CX28	RPL42A;RPL42B	7	787521000	904330000	808689000	894823000	1077800000	943690000	969444000	1024760000	860222000
P0CX29;P0CX30	RPS23A;RPS23B	6	1345620000	1479420000	1289300000	1295260000	1705720000	1331550000	1420800000	1521980000	1350020000
P0CX31;P0CX32	RPS24A;RPS24B	13	1422530000	1620410000	1425050000	1572070000	1860570000	1580570000	1870960000	1939770000	1698450000
P0CX33;P0CX34	RPS30A;RPS30B	5	145657000	155821000	128346000	124414000	341921000	179976000	171440000	301252000	184474000
P0CX35;P0CX36	RPS4A;RPS4B	19	2203740000	2751820000	2219170000	2707230000	3323680000	2709170000	2822540000	3083830000	2574420000
P0CX37;P0CX38	RPS6A;RPS6B	16	2490700000	2669900000	2679070000	2696680000	3363670000	2732300000	2923900000	3026930000	2613800000
P0CX39;P0CX40	RPS8A;RPS8B	9	2327760000	2533580000	2379650000	2510850000	3169810000	2508150000	2678660000	2992500000	2634300000
P0CX41;P0CX42	RPL23A;RPL23B	6	863226000	1378250000	961854000	732059000	1881030000	1270100000	1014220000	2023980000	1239510000
P0CX43;P0CX44	RPL1A;RPL1B	11	2078270000	2157630000	2216850000	2288440000	2716830000	2158580000	2310050000	2141090000	2229180000
P0CX45;P0CX46	RPL2A;RPL2B	13	2283240000	2945990000	2497420000	2732330000	3813850000	2863190000	3056930000	3568530000	2708120000
P0CX47;P0CX48	RPS11A;RPS11B	13	2464640000	3055630000	2976660000	2907700000	3850510000	2899840000	3091430000	3670150000	2691670000
P0CX49;P0CX50	RPL18A;RPL18B	11	2005750000	2647900000	2169240000	2096900000	2723620000	2194090000	2376540000	2494220000	2080940000
P0CX51;P0CX52	RPS16A;RPS16B	10	1847680000	2258980000	2151910000	2152750000	2995130000	2241660000	2706720000	2892000000	2589830000
P0CX53;P0CX54	RPL12A;RPL12B	7	1657470000	2302750000	2330220000	1930920000	2518680000	1983470000	1920900000	2414640000	2314510000
P0CX55;P0CX56	RPS18A;RPS18B	14	2223330000	2699440000	2600880000	2762690000	3416770000	2670870000	2939250000	3364710000	2767720000
P0CX82;P0CX83	RPL19A;RPL19B	13	1728920000	2439560000	2120580000	2100000000	2740370000	2394480000	2758920000	2930600000	2258610000
P0CX84;P0CX85	RPL35A;RPL35B	10	1035200000	1144390000	1091140000	1087670000	1495470000	1149850000	1184510000	1437070000	1158220000
P0CY08;P0CY09;P0CY13	HMLALPHA2;HMRA2;MATALPHA2	1	2126170	2769080			2358390			2474070
P10080	SBP1	10	510435000	412456000	493529000	502562000	417916000	481542000	489532000	433457000	454402000
P10081	TIF1	16	1319030000	1498300000	1290250000	1536700000	2038000000	1452770000	2114760000	2461290000	2119020000
P10127	ADH4	12	512857000	585824000	569821000	533536000	491645000	474913000	585647000	584865000	485579000
P10174	COX7	2	3243720	6982330	5195430	5611340	9381010	6496320	6693110	8634660	6644090
P10356	YER152C	3	5142260	3191160	3413230	4858640	4314550	3112380	6278340	5974460	5428320
P10363	PRI1	8	10559700	11189000	10996500	12999600	12334400	12708900	14429600	11721800	11172700
P10507	MAS1	9	163916000	192313000	167473000	165638000	192363000	155999000	150119000	165285000	153237000
P10566	MRS3	2	3292110	5393660	3715800	4660960	5562550	4158550	4589020	4168390	3836350
P10591	SSA1	11	6530630000	3819070000	5664080000	7432520000	3916200000	6207420000	7287240000	4346950000	6101040000
P10592	SSA2	9	1828660000	1423240000	1410910000	1587600000	1399480000	1570140000	1471700000	1249260000	1311000000
P10614	ERG11	10	110646000	110027000	84930500	100371000	104491000	85513900	99047100	91643900	91687100
P10622	RPP1B	1		127104000	263519000	437111000	386203000	278827000	512506000	585403000	487977000
P10659	SAM1	7	246029000	298196000	251661000	282186000	330938000	264656000	285169000	350039000	299482000
P10662	MRP1	13	81987400	86245200	81295800	70681800	91586600	79813400	92047400	111485000	103509000
P10663	MRP2	7	25695700	53542100	37777800	31719100	54126000	33911400	33311100	48650900	30749200
P10664	RPL4A	3	1566420000	1998190000	2051480000	2103690000	2550570000	2124440000	2225830000	2534360000	2011910000
P10823	GPA2	11	31282000	25740400	30269800	33987800	24027000	29917000	34648000	25800100	30335700
P10834	PET54	5	1825940	1464810	1976080	2084230	2115460	1779030	1727870	1910460	1889840
P10849	MTF2	15	8161270	9495090	8100750	7791390	10461900	7918620	6986000	9722230	7635710
P10862	RAD18	5	4309930	4310730	3822670	4339350	4542070	4516780	4301080	4105680	4400210
P10869	HOM3	20	219312000	205619000	205207000	205013000	201001000	205059000	234466000	208958000	191217000
P10961	HSF1	18	25754700	27898300	28314300	26305700	26110200	26167800	27585600	25636000	26657400
P10962	MAK16	4	8670470	10032800	9000670	9660380	15196800	10170500	10118000	9672570	7848050
P10963	PCK1	18	124650000	90275200	64549900	107484000	91957800	115567000	124910000	101018000	94901900
P10964	RPA190	48	72518100	86975400	75677400	75467700	87147500	75696900	75799700	81781300	74062300
P11075	SEC7	44	40424000	44128700	42152600	43552600	44032100	43718500	39341400	42918300	40398000
P11076	ARF1	2	1007880000	1178110000	1214420000	1366210000	1176410000	1345080000	1307310000	1290050000	1388280000
P11154	PYC1	14	181191000	174783000	209478000	215033000	285964000	255508000	236690000	318062000	218574000
P11325	NAM2	12	11476700	17664700	13451300	11803300	22492600	15404800	13211200	17078200	11752200
P11353	HEM13	11	45364100	58255100	43888300	30436700	49357300	40566100	43178600	49253900	45372500
P11412	ZWF1	27	387848000	338566000	403571000	361326000	344061000	380050000	378871000	361100000	423679000
P11433	CDC24	9	9520340	11122100	8864390	10056000	12755700	10113600	8883850	9760330	8633930
P11484	SSB1	2	2509880000	3461170000	2686290000	2778020000	3702420000	2776980000	2833170000	3459900000	2932340000
P11491	PHO8	12	33734900	25316700	29060300	36873500	26052300	31144200	39811100	29359700	30073100
P11632	NHP6A	6	200032000	192927000	204262000	193035000	191207000	199593000	200963000	202330000	219508000
P11633	NHP6B	5	46908000	43165300	51913500	47412700	53253000	64453700	49605300	55293800	56164800
P11655	SEC12	7	16633900	13271500	12549300	16203800	15229600	14269700	20175700	17816900	14565900
P11709	BIK1	10	14727400	16813900	13760700	14721700	15163700	14467500	14060700	14350900	15359200
P11745	RNA1	11	154470000	176024000	159401000	184686000	199231000	173632000	204828000	205421000	189322000
P11746	MCM1	3	25514600	31396500	26938300	32401100	32423400	28195100	29538800	28236900	28074100
P11747	TAF13	2	1971960	2090500	1684310	1896730	1953070	2069170	2057180	1919090	1691500
P11792	SCH9	11	33245900	32765400	30503700	34484700	33118700	34043500	32326500	32701100	31789100
P11914	MAS2	17	56567900	68996300	57731700	54173100	69345500	53524200	57730200	64531900	56691000
P11938	RAP1	20	75043300	79486700	71765600	72088500	78930300	77315000	70679600	78739800	75945200
P11978	SIR4	10	7183930	7029010	7132510	6657880	7322930	7686750	6546980	6767790	7139720
P11986	INO1	20	267572000	626601000	235503000	200488000	567473000	241480000	249539000	531546000	267580000
P12383	PDR1	8	4425270	3337270	3519580	4252500	5161780	4191710	4128450	4025300	3322870
P12385	SUP45	15	165229000	176275000	164533000	165275000	182581000	167955000	164362000	159896000	152751000
P12611	WHI2	10	57642000	56302000	50576300	50796600	64810200	56476300	58044400	60821100	58330600
P12612	TCP1	22	177731000	180787000	172042000	180274000	186412000	177485000	183626000	174002000	176816000
P12630	BAR1	2	669070	791441	691521	903546	737689	533625	556235	593034	627269
P12683	HMG1	17	61670700	63263700	62755200	72722200	70174400	64529800	80085800	66388700	62753900
P12684	HMG2	15	21396800	18431700	20716200	23865600	22083900	23927900	25683400	20567200	21088600
P12686	MRP13	10	39943700	54086000	49537000	51355300	62022200	55792300	48317300	59807000	60101700
P12687	MRP7	22	137885000	161091000	155446000	150721000	178951000	145939000	145309000	169836000	144022000
P12688	YPK1	12	66536000	62796200	59913100	60071000	71025500	63395300	56663800	58492400	62030500
P12695	LAT1	21	274236000	304047000	275303000	266464000	311433000	280257000	313556000	344655000	307962000
P12709	PGI1	18	1397550000	1391950000	1387460000	1210360000	1136120000	1301860000	1336600000	1273470000	1451830000
P12753	RAD50	16	15203000	15382600	15099200	16890700	13853800	13820100	15081600	12882200	15505400
P12754	GCD2	8	55717400	44166800	49996200	51480300	68336800	52886900	47574800	56321200	41524300
P12866	STE6	3	2939050	2113190	2137970	2171100	2473490	2155290	2596040	2713980	2812810
P12868	PEP5	5	5978770	5778950	6120460	6074400	5755890	7143330	5929260	5491880	5123020
P12887	UNG1	4	4861840	5561790	3920110	5164720	4808250	4411320	4887220	4821980	4526910
P12904	SNF4	12	60630100	57278000	51369400	53342800	60383200	57926600	60289900	55567000	54404500
P12945	NAT1	12	8117630	6825650	8206530	8099340	11786600	8217090	7857620	8496620	6339880
P12962	CAF20	3	171053000	217726000	213189000	185764000	234937000	186396000	162245000	199068000	167768000
P13045	GAL3	11	240611000	317404000	277321000	223770000	233856000	247178000	190148000	235770000	243308000
P13099	TOP3	2	2079650	2399620	1712930	2021360	2522780	2001000	1901710	1883020	1792600
P13134	KEX2	2	1203310	1583230		1851520	1357760	1355560	1516050	1455920	1253550
P13181	GAL2	11	460309000	335922000	476210000	544078000	439359000	461990000	589511000	406013000	474488000
P13185	KIN1	26	45541600	43941700	47387500	47190100	43768600	49280700	45439000	42532600	46666600
P13186	KIN2	22	7765030	8193870	7024400	7398940	9436220	7626380	7688330	7240690	7340960
P13188	GLN4	45	127875000	137114000	102806000	117170000	151540000	129018000	131963000	149295000	130461000
P13259	PCT1	10	7238370	7738200	6788780	6911240	11444200	8660840	7243020	9622470	6789840
P13298	URA5	11	234917000	243996000	205929000	197956000	267409000	214793000	253072000	270625000	250439000
P13382	POL1	23	15908600	17008900	13799600	15774100	18020200	15859900	14989200	15793100	14913600
P13393	SPT15	6	39990200	52840600	37400400	36875200	45586000	34226800	35659200	43427400	33913800
P13433	RPO41	29	11462300	16005600	12497900	14031800	15396900	12493200	12086400	13790800	11392100
P13483	DAT1	3	6600030	8559720	10728700	8127730	16148100	9083850	10619600	10483800	9032730
P13517	CAP2	12	71296500	67211900	73648200	69261100	70043300	73410000	83065000	72899600	85723300
P13574	STE12	9	5166210	7215160	4430430	4346210	5567580	5833750	4315940	5098390	5293150
P13586	PMR1	17	38237300	42607400	43332600	46042500	46375900	47780900	45231800	47371200	42126400
P13587	ENA1	1	6153360	7282520	5758540	7253020	10831200	6100770	8874490	10506100	5998510
P13663	HOM2	18	667655000	665979000	715260000	598833000	622671000	646183000	639559000	606227000	691763000
P13711	POX1	30	119050000	71213200	96951000	125585000	74770900	107215000	126674000	63043300	95177200
P13712	MSI1	3	4123220	4827960	4220080	4439250	3129280	3600800	5182730	4266560	4180990
P13856	RSR1	8	22394700	24670400	22271800	21803500	24219700	23204500	22577900	26160600	24579000
P13902	INO4	2	1148470	1395000	969489	1227100	1737650	1303380	1079120	1326330	1122520
P14020	DPM1	13	313953000	343885000	355712000	411188000	356585000	350736000	465335000	436652000	439383000
P14063	MRPL31	5	24033600	37758500	27532300	30845100	62371400	30250600	37604300	57539600	40755400
P14064	HAP4	2	46826.8	108577	52563.3	52668.4	137068	33076.1	58462.8	120326	47128.6
P14065	GCY1	16	598175000	546941000	668429000	561107000	452241000	678445000	548468000	496066000	631354000
P14066	CBS1	2	313545	422128	501428	377760	648758	549571	560237	467056	487636
P14120	RPL30	8	1041030000	1446840000	1096110000	1172200000	1504470000	1260890000	1577800000	2070200000	1833870000
P14126	RPL3	30	2145710000	2709190000	2443010000	2589360000	3213710000	2583970000	2899680000	3009160000	2573890000
P14164	ABF1	25	39880200	46246300	41727700	43004400	43925900	41976900	44341600	43734700	41947900
P14180	CHS2	11	4355300	5003930	4219370	4890710	5419030	4051040	4597280	3973070	3340780
P14306	TFS1	3	123374000	83931000	123822000	106223000	64175000	119355000	108076000	72795500	106800000
P14359	SNA3	2	8973190	7774170	6266980	10257600	8616740	10069200	10142200	8423030	9576320
P14540	FBA1	15	7956320000	7032460000	8107970000	7803100000	7068860000	7409300000	8341560000	6960890000	8342470000
P14680	YAK1	11	38120100	29763000	34304600	35484700	27892300	34334300	40056300	28190300	34831000
P14681	KSS1	2	6505350	6410680	4104220	6603760	9070600	6720290	7837740	8316920	6556930
P14682	CDC34	10	16325400	20963000	18337500	17933200	20320100	18874100	20685400	20715400	18663100
P14693	SAM35	5	25050800	27452000	23242300	23947900	30174900	23276600	22206800	27202900	23917800
P14737	RAD9	3	6558800	6721050	7002450	6795560	6773170	7143310	6622850	5212850	6805310
P14741	GCN3	9	32119500	34557100	27701100	30866500	34807300	31160400	30277100	33442900	26145100
P14742	GFA1	24	126210000	126862000	131918000	125644000	124306000	131658000	120538000	127166000	123893000
P14743	NMT1	12	52606000	51055300	47029900	47158900	49422200	49089300	47606100	51045600	46134300
P14747	CMP2	16	37785500	41419700	44310500	39507900	41431300	43349500	40299300	38633300	44604100
P14772	BPT1	19	12194400	9835740	11719300	14797500	11087800	12618300	14129300	11012500	12369700
P14832	CPR1	10	2492720000	2214680000	2406610000	1943690000	2027820000	2233690000	2900620000	2550510000	2996460000
P14843	ARO3	13	471332000	434625000	462556000	448599000	387229000	430465000	426880000	381057000	437225000
P14904	APE1	16	93375300	66407500	81475500	71662900	57253300	70242300	81020900	64403900	69940600
P14906	SEC63	12	64510600	70246200	73238700	72704700	87284500	70003300	75633100	73115100	65470300
P14907	NSP1	21	200122000	237059000	210466000	203236000	240369000	222232000	234056000	238559000	246469000
P14908	MTF1	3	5227090	5116000	4340640	5330330	6657660	5015330	4416090	6113350	4963780
P14922	CYC8	23	71601400	72722700	70524800	66576300	68621500	67705600	65338200	66548800	68489300
P15019	TAL1	26	1281540000	1255850000	1296490000	1180730000	1231930000	1217030000	1274330000	1311210000	1283340000
P15108	HSC82	8	5250120000	4329010000	5231040000	5365170000	4234980000	5264630000	5295540000	4392940000	5203490000
P15179	MSD1	10	19863100	24451900	19398000	20434700	26452700	17870800	18861300	23552200	17644200
P15180	KRS1	25	119380000	132987000	97516300	115678000	215611000	143807000	126905000	200041000	137072000
P15202	CTA1	19	395637000	243718000	276785000	319378000	237811000	317933000	403932000	249344000	312206000
P15274	AMD1	26	31744600	32653900	29493600	30815800	29333200	31594500	30470200	32446000	32671200
P15303	SEC23	20	214800000	217503000	201441000	211042000	203948000	200811000	207131000	195781000	195253000
P15367	SEC11	4	8639710	11077800	11534000	10732300	10314100	11750300	12264100	14055800	14522700
P15380	PUT4	4	21594100	14278000	16705300	22690900	18521200	19147600	20718600	15996200	15316400
P15424	MSS116	25	73083100	86023000	78387100	90233300	112207000	80017000	88333800	93788600	67359000
P15436	POL3	13	6692100	7981960	6260530	6751920	7884460	6982410	6960290	7508440	6658270
P15454	GUK1	11	228549000	414362000	369915000	304609000	330690000	328253000	309259000	345123000	327466000
P15496	IDI1	10	304169000	277986000	275714000	275858000	274605000	277521000	265563000	249703000	307013000
P15565	TRM1	15	39151300	41120700	36330400	38295500	46777800	38953100	42236400	48307100	42314100
P15624	FRS1	26	219076000	253699000	207886000	206144000	234225000	210550000	203755000	223491000	207723000
P15625	FRS2	18	721112000	889228000	725067000	717497000	850307000	726142000	774512000	821166000	738536000
P15646	NOP1	12	126865000	129291000	134459000	156795000	194884000	132717000	174577000	172402000	149958000
P15700	URA6	9	103050000	107216000	102807000	100786000	115012000	88328100	105903000	114600000	104211000
P15703	BGL2	9	193866000	190716000	222290000	187707000	136146000	169733000	173888000	174261000	203793000
P15705	STI1	49	903126000	672418000	864619000	961060000	683650000	895733000	922944000	672261000	855882000
P15732	UBC5	1	103337000	78796900	65205000	73156200	89121700	89121900	122525000	107057000	106019000
P15790	CKA1	14	30768700	30297000	29289400	33783500	31955600	30627000	34721400	35343600	31682300
P15807	MET8	4	2018140	2183890	2065390	1663320	1768490	1604100	1763170	2059260	1501210
P15873	POL30	7	152452000	203257000	203337000	191218000	204541000	204640000	203335000	198618000	197034000
P15891	ABP1	29	221008000	217467000	231096000	200128000	207110000	224447000	211744000	213978000	231641000
P15992	HSP26	16	2455530000	2727020000	3578880000	2796840000	1715550000	2330530000	2829550000	1722890000	2934780000
P16120	THR4	22	525412000	591733000	524101000	500046000	545752000	510388000	523566000	538487000	522221000
P16140	VMA2	29	577754000	655867000	576157000	583618000	575607000	550900000	582927000	621173000	603902000
P16370	RPB3	3	22427500	21336000	20268400	19377900	19780900	18082100	19689000	18067400	19224000
P16387	PDA1	27	575029000	624539000	584973000	618418000	714167000	675219000	681253000	708135000	633826000
P16451	PDX1	16	92561900	101143000	88914700	99976500	106813000	107391000	114348000	111312000	106897000
P16467	PDC5	5	2306990	3598870	4413900	3066120	1471720	2597760	2709540	949270	3054180
P16474	KAR2	35	1984290000	1911130000	1912780000	2022250000	2015690000	1927060000	1890380000	1750130000	1769100000
P16521	YEF3	28	383011000	439086000	359538000	360930000	772988000	419962000	362190000	449422000	340890000
P16522	CDC23	4	1875340	1827240	1778070	1770530	1750100	1766830	1823820	1839430	1640790
P16547	OM45	40	342160000	270180000	334592000	359401000	256800000	358397000	401107000	283721000	337315000
P16550	APA1	11	296720000	256919000	260897000	287343000	293365000	302175000	347570000	302332000	339659000
P16603	NCP1	16	65838500	70674000	66825600	69140300	76336800	72366000	87272400	83825600	80804100
P16622	HEM15	13	105746000	107321000	87609500	95274900	107939000	97973800	98877500	107804000	93802600
P16639	ATE1	7	7138690	6646860	7000890	7080650	6911960	7078580	7362100	6142620	6718740
P16649	TUP1	27	122597000	138286000	121361000	112574000	124907000	116412000	123846000	134767000	129106000
P16658	SEN2	3	14684900	15565400	15199400	14316200	13371000	12491300	14905100	14964200	15177800
P16661	ALG1	10	21055300	20293900	20432500	22622000	21255300	20295600	21875300	20877900	18975600
P16664	RGP1	9	18380600	18813800	16414300	17295600	16447800	16446100	16720200	16843100	17614600
P16861	PFK1	43	483609000	507017000	506717000	436898000	487285000	488949000	501137000	486035000	534884000
P16862	PFK2	35	480653000	485868000	500690000	448299000	458917000	489004000	494298000	478388000	515250000
P16892	FUS3	4	8423460	5383830	9095030	8416920	6195290	10865400	7349990	5629740	9874670
P16965	STF2	6	39178600	19728000	37477300	48168000	47675700	61844700	79445800	53958000	77498700
P17064	FCY2	4	1061750	1694130	1307920	1078680	1661330	1176760	1190230	1459630	1061090
P17065	SEC2	12	161293000	137382000	156030000	153156000	149789000	137368000	146550000	147369000	156634000
P17076	RPL8A	4	517562000	624442000	498015000	521820000	612156000	559489000	629874000	552490000	485705000
P17106	CBF1	15	87446900	94476700	89613400	87687900	84902400	90500300	89296700	96263900	89477500
P17119	KAR3	3	4236540	3887260		3736880	4388130	3274910	2954930	3333410	3225530
P17121	SAC7	7	2862470	2641890	2857520	2707830	3129010	3101480	3038900	2873660	2701010
P17157	PHO85	11	62179100	60550700	62355100	59231800	59349000	65603700	65936800	64216200	63475900
P17255	VMA1	55	412363000	514131000	447747000	466372000	538376000	471633000	495318000	573063000	529563000
P17423	THR1	10	214030000	226340000	170834000	193716000	196966000	193356000	228143000	207417000	190948000
P17442	PHO81	17	13117400	12230500	13560200	14320400	13534400	15444800	13775000	13488100	15082300
P17505	MDH1	15	630528000	870923000	643377000	580473000	829959000	711031000	693747000	952481000	766236000
P17536	TPM1	22	447307000	415715000	432865000	392834000	378570000	392008000	399576000	350768000	416276000
P17555	SRV2	20	127624000	125867000	131522000	130462000	122914000	132412000	136692000	135688000	143819000
P17558	PET123	10	200148000	281904000	229621000	216839000	310215000	208116000	226513000	297595000	192727000
P17629	HPR1	17	12436700	12104200	12783900	13090600	13606100	12858800	14191800	13096800	12752200
P17649	UGA1	23	165680000	134919000	205709000	171625000	126972000	181042000	190083000	144597000	205031000
P17695	GRX2	6	454577000	464052000	602122000	562512000	451801000	605545000	628709000	510079000	572295000
P17709	GLK1	18	708518000	617924000	748519000	767680000	586551000	827370000	819180000	672194000	835017000
P17883	SKI3	24	16788800	17470800	18004400	18739300	18597300	17934900	19431100	17853100	17276500
P17890	RPC31	2	17442600	22574800	17559800	17925600	21488800	17257000	15579800	18428400	19215600
P17891	CLC1	13	104719000	98818200	120355000	127496000	117313000	123826000	129605000	119430000	136434000
P17898	CPT1	2					16255800			15595900
P17967	PDI1	19	613524000	621831000	626607000	600637000	573861000	579720000	614877000	622101000	605827000
P18239	PET9	15	1842250000	2979080000	1990090000	2110210000	3570750000	2252390000	2623810000	3095540000	2522930000
P18408	MET16	1	4869290	4110210	6111830	5232750	3567300	5381710	4952970	3991490	5918200
P18409	MDM10	2	1887090	2356780	2228000	2590420	2122890	2506340	2409650	2403160	2256820
P18411	FUN14	2	2077700	2023000	2821000	2282260	2120510	2411660	2244530	1911860	2327450
P18412	TEC1	2	629465	437568	474751	479295	458096	462218	384263	482888	372983
P18414	ERD2	1	17649600	23143300	22177700	22687000	21575900	24402900	21645500	18097600	18895100
P18480	SNF5	12	8098570	7308160	7283050	7389680	7703430	7013670	7719560	7776170	8221980
P18494	GLN3	7	4257120	3692180	3736820	3565050	3987720	3650590	3841200	3628570	4224550
P18496	ATP10	9	8825300	9197430	8542060	7047470	11232300	9395060	8210260	10650300	9947260
P18544	ARG8	12	73455700	87517600	85535600	77710800	79873300	83783700	87380600	86545200	95740800
P18562	FUR1	12	380760000	459579000	385315000	379933000	466631000	370932000	391098000	448860000	392231000
P18759	SEC18	29	161680000	181411000	183547000	196599000	179913000	179802000	196873000	172027000	175281000
P18851	STE4	2	3163530	3011850	2726190	2640970	3595020	4630370	3186820	3402620	4471270
P18888	SNF6	5	7236800	7447050	6797800	7470340	7137570	7467560	7857810	7483440	6817710
P18898	CDC43	2	6828420	4606700	5543850	6893090	4679000	5753430	6705560	5554880	7016250
P18899	DDR48	15	189523000	136985000	196646000	185088000	120473000	168458000	174593000	124688000	185133000
P18900	COQ1	14	29798800	31998800	32525200	33191400	36325100	34174300	37690800	37030500	34942000
P18961	YPK2	12	11588600	9804210	10285700	11865500	12479600	13574600	11596900	10819300	11123700
P18962	DAP2	19	49568400	45100600	54171200	52912700	45239000	51207800	57327200	46153900	49609500
P18963	IRA1	17	20296600	19249200	18717600	19500800	19503900	18352300	18290900	16215200	17086800
P19073	CDC42	3	215030000	195854000	207319000	225044000	209254000	202062000	215273000	196904000	215939000
P19097	FAS2	96	1101210000	1213720000	1059680000	1093370000	1307140000	1139140000	1282370000	1363770000	1232640000
P19145	GAP1	5	21069000	20433800	16847500	18065300	17333200	13122800	15128000	12390400	14613500
P19146	ARF2	1		10494300	23037900	46532500	30176200	20800300	49806700	61708500	62129200
P19158	IRA2	22	5714560	5100130	5601460	7080180	5592030	6493610	6645500	5727760	6054810
P19262	KGD2	10	215308000	310295000	244348000	243643000	297471000	268640000	297295000	351451000	322807000
P19263	RGR1	19	10364600	11014100	10073200	10827000	10750700	10910200	11568500	11475600	10802100
P19358	SAM2	10	1174180000	1759550000	1271930000	1155190000	1644350000	1275480000	1183860000	1673310000	1255260000
P19414	ACO1	39	1093950000	1571360000	1183490000	1037280000	1660570000	1225510000	1288240000	1841120000	1462320000
P19454	CKA2	10	50454000	47631800	51865100	51760200	49322700	47685800	46012500	48031300	50720000
P19516	COX11	9	33642300	38602500	31654600	36775800	49921700	36811300	40810400	51473900	41571900
P19524	MYO2	43	84289500	95641800	84220700	85733800	92981400	86129600	86287500	85972000	84255200
P19541	RDS2	3	2295020	2166450	2656910	2308940	2587450	2562200	2329880	2323610	1983700
P19657	PMA2	3	7249740	7806870	10271500	7732680	6780830	7803920	9342950	5250770	7317840
P19658	EXO70	7	7498780	8652410	9184140	7924890	7819240	8674740	7225640	7358120	8399170
P19659	GAL11	17	25818600	29218600	26543800	25719300	29467300	27827200	28731800	29617800	28271000
P19735	PRP6	6	1730160	1940340	1226130	1848880	2420910	1873990	1848170	2474290	2089540
P19736	PRP9	2	728793	516448	642214	849687	841344	727850	749085	775161	632292
P19807	HNM1	6	6815690	10010200	6011780	7778750	13653300	6306190	6390460	9850360	5646030
P19812	UBR1	23	10137700	10692400	9621120	9788280	10674800	10314400	10361300	10887200	9802580
P19880	YAP1	14	9947080	8982550	9737610	10516400	8680890	10407700	10047300	9210710	10083200
P19881	PHO13	8	88235500	91850800	90951900	84732500	86773500	82616700	84386200	82891000	104028000
P19882	HSP60	35	2026950000	1698210000	2013340000	2074480000	1631830000	1891790000	1994950000	1621680000	1971410000
P19955	YMR31	6	64020300	67784700	68331300	70530500	73263200	76690900	64610200	63413400	64132100
P19956	MRPL44	1				965523	1425080		4950430	5387260	4379910
P20049	TYR1	8	30730800	31777100	33733400	31884800	28660200	30778700	29899600	29914500	31160800
P20051	URA4	9	47883700	86281500	65630100	69533300	79639700	58119600	69165600	74223500	64894200
P20053	PRP4	7	16753800	17244100	18682000	17512500	18219100	18909500	18036800	17903500	18441900
P20081	FPR1	8	1373280000	1359890000	1281730000	751353000	1269480000	1285400000	1552090000	1431310000	1600910000
P20084	MRPL33	7	58155400	63850900	54031100	44068000	73441800	51763700	45975200	64754200	50903700
P20095	PRP2	5	579011	706893	705640	646321	859562	667344	799037	739727	652880
P20107	ZRC1	4	34718700	36157600	38177600	46706100	48419400	47952900	51731000	52933400	41687300
P20133	BET2	5	22498300	21330800	21415000	20351500	16699900	17851900	18991200	16667500	16810700
P20134	SFL1	8	4585250	5908280	4355710	4282490	6302940	4942590	5552600	7068560	5103550
P20424	SRP54	17	40187600	39913500	37379800	37760500	43610500	39107200	37502200	36246800	36441500
P20433	RPB4	3	43571100	49233100	51540300	45636100	52198200	48125900	47942700	58571600	52210300
P20434	RPB5	3	18685700	22434000	18447200	15778200	21389900	19966600	20006900	21970200	20626400
P20435	RPO26	4	113589000	129430000	127599000	123291000	127494000	120441000	120413000	122574000	122880000
P20436	RPB8	4	183096000	212925000	183441000	158879000	197934000	162011000	163484000	196216000	176373000
P20447	DBP3	14	78184700	71577600	92007200	88506000	108716000	84711800	82419500	77201800	74647000
P20448	HCA4	6	8446550	9218850	8388090	9993680	12649100	8818960	9271140	12291300	8240880
P20449	DBP5	21	386528000	427758000	358786000	399011000	438379000	407129000	431314000	435876000	435844000
P20457	PRI2	13	10468600	11120500	9901820	11213000	12062800	10517800	11558200	10693800	10983300
P20459	SUI2	15	194512000	209827000	180583000	182609000	202935000	191754000	181067000	189714000	176562000
P20484	MAK11	6	9148780	6811240	9340850	9732730	13187200	11288200	10009200	8274000	7531010
P20485	CKI1	22	47516600	51977300	44829000	51253000	55747200	46187500	53208900	54454500	47756200
P20486	CKS1	5	140419000	133449000	145146000	163878000	155236000	127847000	172542000	190368000	167709000
P20604	SIT4	7	66932600	70630000	72051200	61717600	71446300	70303400	75870400	79356500	73721900
P20606	SAR1	5	171420000	232191000	219979000	219054000	218850000	214439000	262378000	270433000	282072000
P20676	NUP1	19	37837500	44992700	36749300	37413100	38570700	36197200	38888700	40066000	37552800
P20795	VPS33	10	7067320	7296650	7542940	7596230	6960490	7213150	6934100	6426500	6953960
P20967	KGD1	30	176294000	284545000	215533000	217327000	290890000	227305000	256458000	311321000	246944000
P21147	OLE1	11	135531000	115674000	145902000	164311000	138680000	155432000	185805000	110835000	142542000
P21182	SPE2	4	18623800	27409100	25839500	25547400	28957000	24688600	32840200	35590300	31936100
P21192	ACE2	12	3451370	3599460	3847860	3455890	3859550	4099890	3199240	3778290	3665670
P21242	PRE10	8	160158000	194387000	197345000	173796000	165882000	214329000	186392000	178795000	188626000
P21243	SCL1	16	108754000	99718900	108293000	101484000	98125400	107880000	113170000	93330800	110276000
P21269	CCA1	9	19746100	23223000	16131800	17043500	26100700	18844700	21165100	25960700	22024900
P21304	PWP1	15	33483500	34564200	31871600	33903600	42854600	35028300	35036700	35160000	31006600
P21306	ATP15	3	32519400	133477000	113872000	117590000	185999000	117434000	117857000	205031000	143653000
P21339	MSB1	4	556762	623295	554617	547213	760685	495496	396091	630914
P21372	PRP5	1		9824430	7929990	6423550	10335700	7127730	7184260	10760400	5369320
P21373	UTR1	10	41158700	40231500	40286300	39717800	43226400	40885300	37708900	41662900	42649000
P21374	ISY1	5	1407980	1385870	1602790	1483540	1940020	1515320	1247130	1464710	1267010
P21375	OSM1	16	26671100	21893300	26747400	26767600	24854400	27760900	29587200	27022900	28105300
P21524	RNR1	20	164914000	210663000	161058000	156656000	210355000	164858000	176571000	211723000	167528000
P21538	REB1	21	100995000	105157000	103611000	100272000	101977000	100881000	104562000	106581000	103993000
P21560	CBP3	19	81700400	95408700	100841000	114356000	118558000	105631000	117753000	117366000	103809000
P21576	VPS1	38	186338000	190828000	189575000	191890000	169605000	187027000	184770000	172565000	179482000
P21592	COX10	2					14111200		9767610	12239500
P21657	DAL81	7	5539110	4501500	5320600	5687870	5521060	5565350	5828130	5239110	5401690
P21672	RNR3	1	380713	225885	355028			336928		237325	223586
P21705	DAL82	1		1773630			2872860	134690	616458
P21734	UBC1	8	130545000	132603000	142153000	131133000	137355000	134480000	122137000	121056000	129295000
P21771	MRPS28	11	69352400	109961000	77653500	76293700	111144000	76108500	74276300	100512000	68514900
P21801	SDH2	9	212458000	271342000	230820000	212234000	369034000	231450000	263987000	363424000	248421000
P21825	SEC62	8	65392900	68476400	68045200	77810800	75027800	71072300	73454500	70587700	59017100
P21827	SRM1	9	11536400	8345000	9893820	10384000	16847700	11448700	11069000	10792500	9569790
P21951	POL2	14	14588600	15546700	14979500	14919000	18263900	15467300	13684100	16584200	15453000
P21954	IDP1	19	239308000	300128000	216711000	199111000	272853000	223555000	225132000	285697000	247458000
P21957	OPI1	9	35991200	52535500	40615400	41172800	52591400	36905200	38855300	52454000	39190400
P21965	MCK1	13	125563000	127208000	131244000	122585000	123228000	120882000	131816000	128048000	139468000
P22007	RAM1	5	9309870	10211300	10310800	9239890	9807100	8667480	10265900	11025600	12113700
P22023	KRE5	19	41312200	48800000	48620700	43737200	47973000	45011500	45872400	46334400	48208400
P22035	BAS1	5	1176820	1628200	1401900	1467850	2062440	1492630	1657660	1824440	1400350
P22082	SNF2	23	14239600	13609800	14330300	16297800	14519500	15175300	15696000	14716100	14985600
P22108	APA2	2	22410700	13108300	19857400	18326700	15991400	21229400	15995300	16184000	17413000
P22133	MDH2	9	198975000	237735000	143144000	155450000	215344000	145230000	159522000	218373000	143390000
P22134	MAG1	3	113918000	98659800	108638000	134573000	91682800	129612000	140043000	83954500	108708000
P22135	ATP12	13	28697100	57527700	58834500	60211200	63818900	54610800	56498500	55781900	54015300
P22136	AEP2	6	6518710	13822100	7716290	9540940	10780000	9285850	8608500	10953000	7126080
P22137	CHC1	47	187272000	180203000	189219000	181553000	179426000	179643000	178831000	180905000	198399000
P22138	RPA135	35	52740300	67605400	53951000	62097300	68990800	55168800	67056500	78950200	66358900
P22139	RPB10	2	15437000	31798500	28269200	41001100	39907900	31180400	36414600	40129200	36036800
P22140	EPT1	1	15192900	14954500	12798100	13068900	16377400	14926200	18023500	14034400	11712600
P22141	PRE1	6	35018400	33602400	37010100	37785400	34016200	39742300	44156200	41585200	52848600
P22146	GAS1	10	273937000	274409000	222822000	245397000	268671000	212772000	264147000	268494000	217460000
P22147	XRN1	35	111972000	111979000	114267000	121909000	161095000	122593000	118141000	135145000	98472300
P22148	MSN1	1	1191840	1074400	1014250	1089330	1450420	1011110		1107250	814114
P22149	AFT1	3	38517.1	50205.6	53542.9		60384.5	50632		67697.2	52027.6
P22202	SSA4	18	6757990000	3641810000	5354410000	6266990000	2899640000	4753430000	6112960000	3076050000	5205260000
P22203	VMA4	12	305555000	366020000	352605000	326665000	332237000	343245000	359559000	340434000	339531000
P22204	DBF2	5	18929500	24286200	27880100	29181600	27764700	30572900	29927800	23818900	27937100
P22211	NPR1	17	31301200	28878900	27831500	32460600	30736100	29029700	30164000	29373500	30589600
P22213	SLY1	15	25215600	25321800	24009300	27748900	28049700	28330400	32581800	31516500	28392200
P22214	SEC22	5	31343200	45234900	47070900	55412800	45426900	53192100	63245300	44651100	53528100
P22215	SLY41	1	2188370	2571410	2166240	2144090	2137940	2684920	2252150	1872100	1801550
P22216	RAD53	7	5794040	7614980	5786840	6549760	7179600	6308080	6019990	7150780	6807180
P22217	TRX1	4	445394000	485811000	466829000	512769000	535108000	542432000	557488000	509858000	487646000
P22219	VPS15	5	1393320	1371760	1604430	1433510	1230320	1344950	1246190	1152180	1404420
P22224	SEC15	7	9838060	10622300	8729550	9760710	9883900	10075000	9916720	8876410	9226290
P22276	RET1	20	16212900	19584100	16843700	17078100	20808000	17043100	17978700	18675100	16255500
P22289	QCR9	2	168102000	228409000	149929000	163432000	281292000	148505000	224861000	237738000	157675000
P22336	RFA1	22	77806200	76017500	74567400	74631600	68940300	74523700	75449200	68325400	74667400
P22353	MRPL8	9	41966500	65819800	50486600	52481900	77426000	53543100	54637100	69731800	50804100
P22354	MRPL20	10	18822800	40042700	35995500	33288000	48558000	35390500	33780200	42901100	33088000
P22434	PDE1	1				215954	313410		491562	587776	895635
P22438	MSM1	17	36101900	38443200	36093800	33727000	37448200	32237800	37284800	33984600	33624100
P22470	SAN1	9	11220300	12021300	12245300	12098700	12487200	11761300	12148200	12299100	11623100
P22515	UBA1	36	197333000	200683000	185050000	174535000	177383000	170898000	179750000	185590000	180432000
P22516	CHL1	1	182164	160453	112466	174697	213063	197793	155752	143023	186705
P22517	CMK2	13	31649300	25807200	29852800	29943500	24022000	30156700	29900800	24325800	28964500
P22543	VPS34	4	57662500	51327000	45112800	56420500	59694700	55062100	46163100	47646000	53207200
P22579	SIN3	31	36122800	39533600	36505100	38983900	39609500	38161300	39553200	41220400	39048800
P22696	ESS1	11	100849000	69834500	86790600	87145700	68815000	84532500	83328500	71891000	85475300
P22768	ARG1	17	517314000	595425000	575364000	526220000	506791000	501924000	521520000	501408000	523533000
P22803	TRX2	5	1919580000	1428970000	1960500000	2180600000	1456360000	2023050000	1944360000	1382650000	1702940000
P22804	BET1	2	19291800	21724100	18688100	19815800	24757900	22437500	27423500	24596100	23829500
P22855	AMS1	40	48608000	45233300	54969000	53087300	39800100	54762000	57481700	42279700	56104500
P22936	APN1	8	3310410	3966820	3332820	3235710	3692880	3371640	3260500	3107190	3025870
P22943	HSP12	12	5136140000	4525340000	5412840000	3698980000	4517150000	5244350000	3850860000	3903690000	4508260000
P23059	MAK31	1	8177560	7790170		5376340	6546010	6324580	5982110	6324670	6732110
P23060	MAK32	3	4518960	3913720	3881860	4044040	3520570	3793490	4358840	3654350	4129500
P23180	AIM17	6	217825000	140099000	192136000	215330000	152982000	183036000	224952000	144731000	188286000
P23201	SPA2	54	41965700	45613000	42679800	41423700	43122500	44010200	42272900	43595200	46104100
P23202	URE2	8	56939900	61404800	55769500	50350000	59022600	58861000	52216400	52535600	56046900
P23248	RPS1B	4	1853920000	2287010000	2321840000	2204110000	3039200000	2257810000	2466750000	2923350000	2476570000
P23254	TKL1	30	870686000	1184280000	897064000	875858000	1163140000	923989000	1003610000	1265600000	1037150000
P23255	TAF2	13	11621800	11623100	9445400	10276000	14506700	12083700	10256600	11831200	9924020
P23285	CPR2	4	21156900	19112200	19931000	17690700	18983300	18726400	18222800	18899300	19513400
P23287	CNA1	15	32079700	30044700	30127300	28840100	29671900	31416900	33518100	30390000	31421900
P23291	YCK1	11	25823400	28160300	24540800	23763600	27776300	25631900	26234500	30497900	28241800
P23292	YCK2	12	15907900	16635700	14174600	15834500	21516800	16974600	16833000	18381600	17303400
P23293	SGV1	22	11011700	11714800	9566110	10384600	12514500	10141600	10377000	10569200	10235100
P23301	HYP2	5	6153060000	5267420000	5465220000	5646480000	6272220000	6170610000	5543320000	5478340000	4976780000
P23337	GSY1	7	27865500	26878200	27787600	29334600	32404500	30015800	32915400	32710700	28318800
P23369	MRPL25	8	25718700	33333900	26436600	27143500	42121000	32508200	33518500	42787300	36074800
P23394	PRP28	10	12363400	12326100	10351700	10838800	12412600	11778700	12240300	10942400	11474100
P23493	MBR1	7	11803400	14322300	15081800	13040500	13520900	16769100	16899900	16044200	20789100
P23500	MRS4	1		613906		672117	857807			500051
P23503	NAR1	6	10215800	10906700	10577100	11086300	9908600	9229500	10149500	9227930	9175970
P23542	AAT2	14	362915000	368477000	341575000	309284000	328320000	306292000	338705000	346185000	348102000
P23561	STE11	5	5839580	4907500	5734600	5552370	6543370	6572840	7320230	6303530	7300880
P23585	HXT2	3	7848540	4759980	7311030	9618480	6898640	6486380	8249810	4836420	5302300
P23594	PPH21	1	48427500	47438300	41397700	48483500	43428100	45503900	45449300	46379800	35393600
P23595	PPH22	2	54828300	55061200	55347300	63295400	57335000	57309800	65836200	60881800	57745700
P23615	SPT6	51	49327800	54143400	46762100	47378200	56129700	51658500	48974300	53686900	50608700
P23638	PRE9	13	133442000	121877000	130194000	127760000	112263000	126893000	131177000	117667000	135004000
P23639	PRE8	10	169583000	159387000	158345000	166106000	148825000	172452000	181711000	168062000	196976000
P23641	MIR1	12	439851000	672124000	492024000	529935000	788553000	547487000	644528000	830150000	648689000
P23642	VAN1	6	25254800	24840200	27207200	24311100	26644600	26505500	27908200	23773800	24843600
P23643	VPS3	6	2249110	2010640	2185690	2270420	2063630	2063160	1890930	1691130	2147640
P23644	TOM40	5	106535000	146398000	127731000	121482000	182937000	133475000	135492000	177286000	124599000
P23724	PRE7	9	118036000	101805000	117482000	117322000	102402000	118578000	131222000	119190000	131414000
P23776	EXG1	8	84692300	89045500	86232500	68529100	72800400	65790100	90598200	89570900	100294000
P23796	RIT1	4	1451060	1813880	1525340	1792100	1833790	1573670	1036010	1609400	1667000
P23797	GPI12	3	24536900	20322800	24008500	24363200	25230100	22251200	24943000	20629400	21094000
P23833	SCO1	5	64934700	67362800	69654300	61565600	72155800	65554700	72647600	66719400	69365200
P23900	FPS1	7	8426250	8188960	7514280	8615120	10455200	9500860	9295270	9360040	8206540
P23968	VMA16	2	9922840	8863580	10650300	7868640	7573500	7845080	8152590	6861980	6673700
P24000	RPL24B	3	689550000	805305000	590385000	717832000	1009380000	679089000	858744000	730720000	798833000
P24004	PEX1	9	5631010	5981180	5311300	6018370	4866380	5529080	6192480	3945530	5639970
P24031	PHO3	1	19652200	20820700	14905700	17001300	19538500	17297000	17251700	16097800	17797800
P24276	SSD1	11	9982580	9899720	8372020	9676740	13264600	10687800	9944580	10822900	9441060
P24279	MCM3	23	14479900	16212100	12214200	13767800	17930200	13735200	14603600	15851900	14599900
P24280	SEC14	11	169606000	190086000	163955000	149311000	169031000	155860000	196158000	215346000	208636000
P24384	PRP22	3		1105720	871562	1075130	1161210	974648	1051260	1034800	1306940
P24482	DPB2	9	19649200	18620500	20247700	19650100	18639400	19988400	20647800	19676200	21204900
P24521	ERG8	12	68469100	75021000	60834300	65167500	68756300	59466400	71235400	70417400	70067000
P24583	PKC1	22	18590100	17548000	17622200	19174300	20111200	17956500	18003500	18378100	18076700
P24783	DBP2	22	89733200	139897000	125132000	131481000	156374000	133118000	133763000	151696000	127508000
P24784	DBP1	10	13092300	11446600	13936800	15805200	11079400	14660800	13257800	10185000	13642500
P24814	GRR1	9	3575360	3756130	3460370	3463300	3094660	3122670	3185880	3019420	3191480
P24869	CLB2	2	264190	273154	171656	320964	295118	227801	317676	351729	267294
P25036	YSP3	1	219332	176166	204749	229104	134815	180241	217689	138170	172166
P25037	UBP1	12	34373600	35873100	31560700	35667400	54751800	34082700	30057200	32614900	30092800
P25038	IFM1	8	3511450	3155080	3731620	3703120	4267900	4050480	3377380	2542900	2910250
P25039	MEF1	31	119368000	126378000	113447000	111416000	124058000	106910000	120773000	126472000	111611000
P25040	TSR4	10	16273200	20244000	21406400	20691600	19217700	20350100	22450700	22132400	20847400
P25042	ROX1	3	1404230	1509900	1207050	897132	1613940	1177830	1225660	1307320	1231370
P25043	PUP1	10	121666000	132498000	139945000	111616000	118247000	135970000	125675000	128612000	136575000
P25044	PTP1	5	13350500	9917890	9946800	10466000	9615420	10148300	9896460	8797010	9095800
P25045	LCB1	9	65916500	64158800	60157000	56721200	64536400	61561700	56425400	56089600	51840900
P25046	ROX3	3	4797080	6557200	4810710	3994230	6454590	4889580	5639200	5657100	4077510
P25087	ERG6	20	510535000	468285000	485561000	506932000	472296000	486899000	564495000	494168000	532972000
P25293	NAP1	10	208608000	197382000	213175000	248230000	226118000	228624000	240585000	249003000	239485000
P25294	SIS1	20	459750000	340940000	425084000	495067000	348817000	435208000	539265000	395794000	496250000
P25296	CNB1	5	38904600	25423800	32474600	12464800	18218600	13602000	21430900	18230900	17140700
P25297	PHO84	8	4890890	5573210	5551200	5278900	9932790	6979700	5038800	13773300	5383770
P25298	RNA14	17	13297200	13997800	10872800	12356400	14362600	12522600	11851800	12965500	11423000
P25299	RNA15	6	44273400	54448000	52556600	47220100	52128300	50114600	50900000	56439300	49471300
P25300	BUD5	1				623936	1264390
P25302	SWI4	10	2183410	2070120	2242650	2293190	2730810	2592140	2168760	2552070	2431850
P25303	SCJ1	5	11121800	11270100	9815400	10804500	15264000	11439300	9209670	12053400	9774150
P25332	RBK1	8	42728500	41898700	44624400	43878300	45875900	40383000	41447500	39566900	42577900
P25334	CPR4	1	2182810	1946730	1940620				2068340	2112780
P25336	MSH3	8	4055950	3849680	3436290	3526790	4111260	4169350	3693930	3981870	3515690
P25337	BUD31	1	3006000	3649250	3333120	2924900	3630680	3470860	3058450	3342570	2536380
P25338	MPO1	3	6073600	7712910	6506650	8032470	6768520	7173920	7920980	5297750	5913420
P25339	PUF4	13	18272800	22666800	22829400	20974700	23362800	21499800	21126900	21007900	17964800
P25340	ERG4	7	70825700	70264200	69296600	78265400	80499200	64318800	79073400	69632100	65752500
P25342	CDC10	13	105745000	98846200	109913000	103121000	103982000	103346000	112785000	109902000	125440000
[truncated: 3,610 more rows]

## Sheet: T-test - WCL (1)
Whole cell lysate (WCL) t test
[truncated: 4,250 more rows]

## Sheet: Pdr3 coIP (2) - Raw Values
				PG.MaxLGQ
[truncated: 2,097 more rows]
