# Supplementary material for: A direct role for a mitochondrial targeting sequence in signaling stress
Source: Nature. Author manuscript; Available in PMC 2026 Feb 4. (PMC7618714; doi:10.1038/s41586-025-09834-x)
Supplement: Supplementary Table 3 [file EMS212253-supplement-Supplementary_Table_3.xlsx]

## Sheet: Sup_DE_MGE1MTS_MSS116MTS
Supplementary Table 3: Differential gene expression analysis for MTSMge1 overexpression/MTSMss116 overexpression
GeneName	GeneID	baseMean	log2FoldChange	lfcSE	stat	pvalue	padj
YGR035C	YGR035C	1142.86	7.22983	0.281502	25.683	1.81e-145	2.28e-142
CIS1	YLR346C	877.251	6.8741	0.258805	26.5609	1.92e-155	3.03e-152
YOL150C	YOL150C	9.48783	5.76322	1.30454	4.41782	9.97e-06	0.000910475
MGE1	YOR232W	49140.3	4.7726	0.11565	41.2677	0	0
PDR5	YOR153W	31470.3	4.73456	0.104818	45.1695	0	0
PDR15	YDR406W	5509.82	3.95215	0.166553	23.7291	1.8e-124	1.9e-121
GRE2	YOL151W	2361.76	3.87003	0.382593	10.1153	4.73e-24	1.57e-21
YMR102C	YMR102C	2456.65	3.11535	0.179221	17.3827	1.11e-67	7.81e-65
YHR140W	YHR140W	228.941	3.02523	0.387522	7.80659	5.88e-15	1.28e-12
YHR214C-E	YHR214C-E	18.8009	2.86282	1.02925	2.78146	0.00541148	0.185314
YAR069C	YAR069C	23.2967	2.85864	0.931677	3.06827	0.00215302	0.0929191
YHR214C-D	YHR214C-D	23.2967	2.85864	0.931677	3.06827	0.00215302	0.0929191
ARI1	YGL157W	1128.53	2.74185	0.229439	11.9503	6.47e-33	2.91e-30
ICT1	YLR099C	3119.15	2.60459	0.229182	11.3647	6.27e-30	2.32e-27
RSB1	YOR049C	1220.66	2.55507	0.134635	18.9777	2.61e-80	2.05e-77
YAR070C	YAR070C	17.5797	2.55471	1.0887	2.34658	0.0189465	0.403429
YOR1	YGR281W	2569.02	2.29049	0.147444	15.5347	2.02e-54	1.27e-51
BDH2	YAL061W	950.775	2.11363	0.349505	6.04748	1.47e-09	2.44e-07
YDR406W-A	YDR406W-A	15.9608	2.06176	0.629913	3.27309	0.00106377	0.052778
PDR3	YBL005W	2311.62	2.04103	0.101069	20.1944	1.1e-90	9.87e-88
YIL171W-A	YIL171W-A	19.0187	1.96154	0.492701	3.98119	6.86e-05	0.0053341
ATG40	YOR152C	444.572	1.95196	0.178573	10.9309	8.2e-28	2.87e-25
SCS7	YMR272C	5560.24	1.94862	0.135943	14.3341	1.34e-46	7.04e-44
MIG2	YGL209W	573.77	1.92217	0.237622	8.0892	6.01e-16	1.4e-13
SNZ1	YMR096W	1712.72	1.89261	0.497523	3.80406	0.000142343	0.0101921
ANB1	YJR047C	9.71754	1.8437	0.648014	2.84515	0.00443899	0.16453
PDR16	YNL231C	2869.14	1.78101	0.121265	14.6869	7.82e-49	4.48e-46
YJL220W	YJL220W	20.4703	1.75085	0.447769	3.91017	9.22e-05	0.00700191
IMA5	YJL216C	285.082	1.74261	0.176049	9.89842	4.23e-23	1.33e-20
YCR061W	YCR061W	1261.88	1.7349	0.208386	8.32538	8.41e-17	2.21e-14
SNR61	snR61	5.30924	1.70804	1.07326	1.59145	0.111509	0.874
YHR022C-A	YHR022C-A	6.08871	1.68497	0.765449	2.20129	0.0277156	0.482509
YOR392W	YOR392W	16.4731	1.68157	0.720066	2.3353	0.019528	0.403429
HXT10	YFL011W	32.6604	1.63441	0.787966	2.07422	0.0380592	0.580657
YHL045W	YHL045W	12.0939	1.61166	0.947372	1.70119	0.088907	0.820936
IML2	YJL082W	2148.94	1.56685	0.240499	6.51501	7.27e-11	1.35e-08
RTS3	YGR161C	1385.56	1.56661	0.334322	4.68593	2.79e-06	0.000278741
PUG1	YER185W	100.317	1.54327	0.270399	5.70736	1.15e-08	1.61e-06
MAM1	YER106W	20.8927	1.54301	0.52661	2.93009	0.00338869	0.13456
SUF2	tP(AGG)C	9.59009	1.51689	0.972429	1.5599	0.118784	0.881578
YKL071W	YKL071W	439.644	1.51662	0.186726	8.1222	4.58e-16	1.11e-13
PDR18	YNR070W	10.9642	1.44594	0.768023	1.88268	0.0597443	0.699424
YML100W-A	YML100W-A	10.1598	1.43066	0.787513	1.81668	0.0692657	0.748616
FIG1	YBR040W	6.68505	1.43023	0.896269	1.59576	0.110543	0.874
VHR1	YIL056W	2179.54	1.41279	0.114455	12.3436	5.27e-35	2.55e-32
SNQ2	YDR011W	2645.61	1.35385	0.137887	9.81855	9.37e-23	2.81e-20
tV(AAC)G2	tV(AAC)G2	8.88052	1.33468	0.695638	1.91864	0.0550301	0.678561
ICY1	YMR195W	560.821	1.32658	0.389893	3.40243	0.000667888	0.0365944
YOR029W	YOR029W	14.7588	1.32541	0.616007	2.15161	0.0314281	0.522753
PGA3	YML125C	3035.02	1.25787	0.162069	7.76131	8.41e-15	1.77e-12
ARE2	YNR019W	3016.28	1.25291	0.153984	8.13666	4.06e-16	1.02e-13
HSP33	YOR391C	130.404	1.25202	0.593364	2.11004	0.034855	0.551168
YHR139C-A	YHR139C-A	14.2771	1.23068	0.62364	1.97338	0.0484521	0.647958
LAC1	YKL008C	1020.21	1.22325	0.103041	11.8715	1.66e-32	6.99e-30
YJL045W	YJL045W	170.199	1.20782	0.456233	2.64737	0.00811194	0.243397
YLR222C-A	YLR222C-A	7.01293	1.20691	0.840478	1.43598	0.151009	0.946513
YBL100W-C	YBL100W-C	21.5406	1.19176	0.609626	1.9549	0.0505954	0.66417
SNO1	YMR095C	436.337	1.19074	0.394598	3.01759	0.00254791	0.107029
HSP32	YPL280W	143.82	1.16358	0.580223	2.0054	0.0449206	0.627594
YOR263C	YOR263C	14.1073	1.16265	0.51336	2.26478	0.0235263	0.449211
SNO4	YMR322C	65.1025	1.14669	0.657645	1.74363	0.0812229	0.791551
YPL088W	YPL088W	649.95	1.10724	0.143653	7.70774	1.28e-14	2.6e-12
XBP1	YIL101C	833.311	1.10644	0.447244	2.47392	0.0133641	0.336661
YOL085C	YOL085C	13.2872	1.10467	0.521475	2.11836	0.0341443	0.546049
VID24	YBR105C	2153.88	1.09977	0.257957	4.26338	2.01e-05	0.00171453
YHI9	YHR029C	788.456	1.09802	0.119626	9.17877	4.36e-20	1.25e-17
GPP2	YER062C	2237.91	1.09134	0.295877	3.68848	0.000225595	0.0148085
YEL020C-B	YEL020C-B	18.0872	1.08213	0.443615	2.43934	0.0147142	0.35797
RNA170	RNA170	20.7361	1.08172	0.423817	2.55232	0.0107008	0.293156
SPR3	YGR059W	30.5239	1.07889	0.607121	1.77706	0.075558	0.767889
YOL038C-A	YOL038C-A	23.4833	1.07118	0.385558	2.77825	0.00546521	0.186142
IMA2	YOL157C	231.524	1.03172	0.172345	5.98641	2.15e-09	3.22e-07
YFR012W-A	YFR012W-A	9.9936	1.03092	0.678582	1.51923	0.128705	0.907651
ECM8	YBR076W	32.2492	1.03069	0.361091	2.85438	0.00431208	0.161729
YGP1	YNL160W	6916.9	1.0223	0.394934	2.58854	0.00963827	0.267536
YFL019C	YFL019C	35.4934	0.999074	0.430793	2.31915	0.0203868	0.409947
HXT9	YJL219W	159.311	0.998896	0.400223	2.49585	0.0125655	0.322444
SNR34	snR34	6.87792	0.991683	1.20262	0.8246	0.409599	0.994164
SFT2	YBL102W	1443.14	0.978569	0.0841381	11.6305	2.88e-31	1.14e-28
TDA1	YMR291W	743.705	0.975589	0.361019	2.70232	0.00688579	0.220781
YER135C	YER135C	10.0477	0.970167	0.683419	1.41958	0.15573	0.954715
BNA2	YJR078W	492.499	0.958932	0.528814	1.81336	0.0697756	0.748761
IMA3	YIL172C	273.369	0.957654	0.198235	4.83091	1.36e-06	0.000145265
IMA4	YJL221C	273.835	0.957561	0.198222	4.83075	1.36e-06	0.000145265
YDL186W	YDL186W	52.9302	0.95647	0.319238	2.99611	0.0027345	0.112982
SPR28	YDR218C	61.1097	0.95351	0.337095	2.82861	0.00467508	0.172267
YPR078C	YPR078C	163.462	0.946516	0.243318	3.89003	0.000100231	0.00743006
HHY1	YEL059W	51.4247	0.94354	0.445361	2.11859	0.0341247	0.546049
YDL118W	YDL118W	13.9866	0.942253	0.543741	1.73291	0.0831118	0.799315
LDS2	YOL047C	60.6063	0.942166	0.552027	1.70674	0.0878703	0.817069
STE3	YKL178C	84.9819	0.941156	0.437212	2.15263	0.0313476	0.522753
YHR022C	YHR022C	34.5651	0.93756	0.440344	2.12915	0.0332415	0.541226
YFL012W	YFL012W	18.9173	0.933581	0.520608	1.79325	0.0729327	0.760842
YOR345C	YOR345C	8.76143	0.930267	1.0091	0.921883	0.35659	0.994164
YGL217C	YGL217C	9.47463	0.925542	0.62013	1.4925	0.135569	0.921783
YGR161W-C	YGR161W-C	624.477	0.920734	0.211386	4.35571	1.33e-05	0.00119393
RPL39	YJL189W	19.4061	0.911685	0.619531	1.47157	0.141136	0.93623
YJR037W	YJR037W	4.14041	0.910446	1.0068	0.904297	0.365838	0.994164
YMR182W-A	YMR182W-A	26.4186	0.909985	0.473818	1.92054	0.05479	0.678561
YOR381W-A	YOR381W-A	9.50377	0.906644	0.911492	0.994681	0.319892	0.994164
YIR018C-A	YIR018C-A	58.6937	0.902679	0.242405	3.72385	0.000196207	0.0132935
SRL4	YPL033C	8.41703	0.902403	0.959444	0.940548	0.346937	0.994164
YGR174W-A	YGR174W-A	23.2608	0.899691	0.476075	1.88981	0.0587833	0.697539
CDA1	YLR307W	86.0798	0.895127	0.473027	1.89234	0.0584459	0.696158
YLR415C	YLR415C	9.9293	0.895016	0.85212	1.05034	0.293562	0.994164
PAI3	YMR174C	269.102	0.891965	0.553328	1.612	0.106962	0.868896
HES1	YOR237W	13.5795	0.888348	0.527847	1.68297	0.0923815	0.824499
GAC1	YOR178C	855.33	0.8819	0.366327	2.40741	0.016066	0.37773
YFL032W	YFL032W	6.40487	0.880943	0.787107	1.11922	0.263048	0.994164
SNR13	snR13	6.40247	0.878218	0.773479	1.13541	0.256202	0.994164
YJR038C	YJR038C	9.26113	0.876989	0.672539	1.304	0.192234	0.994164
CAX4	YGR036C	607.395	0.8714	0.107813	8.08249	6.35e-16	1.43e-13
SNR43	snR43	29.7805	0.867929	0.347172	2.49999	0.0124196	0.32204
YNL042W-B	YNL042W-B	6.39086	0.866852	0.81018	1.06995	0.284641	0.994164
PIR5	YJL160C	32.6101	0.863064	0.387983	2.22449	0.0261155	0.472855
tD(GUC)G2	tD(GUC)G2	5.14519	0.85976	1.00571	0.854878	0.392619	0.994164
YGL258W-A	YGL258W-A	21.4404	0.858937	0.539129	1.59319	0.111117	0.874
SFK1	YKL051W	1147.57	0.854855	0.141515	6.04075	1.53e-09	2.48e-07
SPR2	YOR214C	4.97027	0.854804	1.04249	0.819966	0.412235	0.994164
YHL037C	YHL037C	5.47011	0.849163	0.82957	1.02362	0.306016	0.994164
FAA4	YMR246W	8817.2	0.847409	0.0941056	9.00488	2.16e-19	5.91e-17
SNR17B	snR17b	10.3542	0.847297	0.579572	1.46194	0.143759	0.938215
INO1	YJL153C	19638.7	0.843388	0.934352	0.902645	0.366715	0.994164
TNA1	YGR260W	2469.97	0.838893	0.438642	1.91248	0.0558151	0.681572
RTG3	YBL103C	1056.87	0.818169	0.135035	6.05894	1.37e-09	2.33e-07
SNR80	snR80	5.71907	0.814244	0.780348	1.04344	0.296746	0.994164
YJL007C	YJL007C	8.23237	0.812758	0.742451	1.0947	0.27365	0.994164
PAU17	YLL025W	107.681	0.803567	0.299595	2.68218	0.00731446	0.229319
YPT53	YNL093W	87.021	0.802048	0.508621	1.57691	0.114817	0.874
SPL2	YHR136C	9.48862	0.801741	0.670831	1.19515	0.23203	0.994164
FYV12	YOR183W	7.51744	0.800642	0.854437	0.93704	0.348738	0.994164
PAU16	YKL224C	10.5258	0.79881	0.652403	1.22441	0.220797	0.994164
YGL177W	YGL177W	11.4157	0.797832	0.582544	1.36957	0.170822	0.971728
IPT1	YDR072C	2436.95	0.793779	0.107584	7.3782	1.6e-13	3.16e-11
YAL063C-A	YAL063C-A	25.988	0.791404	0.474102	1.66927	0.0950641	0.832236
YLR152C	YLR152C	1388.14	0.79041	0.22419	3.52563	0.00042248	0.0253528
PAU5	YFL020C	42.1605	0.783212	0.374814	2.0896	0.0366533	0.56606
YGR018C	YGR018C	28.9122	0.781921	0.362051	2.1597	0.0307962	0.520233
ERR3	YMR323W	44.035	0.776934	0.607395	1.27912	0.200853	0.994164
YPL068C	YPL068C	470.129	0.77687	0.254235	3.05572	0.00224523	0.0962393
DAL80	YKR034W	48.4959	0.774402	0.434553	1.78207	0.0747385	0.765736
HXT4	YHR092C	1180.16	0.773274	0.211559	3.65512	0.000257062	0.016528
ANS1	YHR126C	6.99689	0.772372	0.854561	0.903823	0.366089	0.994164
YLR202C	YLR202C	46.3552	0.769419	0.312724	2.46038	0.013879	0.342126
SPO24	YPR036W-A	12569.6	0.767198	0.2739	2.80101	0.00509426	0.18238
ERR1	YOR393W	125.248	0.76192	0.550643	1.38369	0.166453	0.971728
YKR012C	YKR012C	35.3445	0.759986	0.345674	2.19856	0.0279092	0.484451
SPS1	YDR523C	65.4774	0.753816	0.381992	1.97338	0.048452	0.647958
YIL059C	YIL059C	72.7542	0.748232	0.361927	2.06736	0.0387007	0.583381
YJL067W	YJL067W	113.259	0.743928	0.270809	2.74706	0.00601324	0.198374
YGR035W-A	YGR035W-A	247.122	0.743265	0.226812	3.27701	0.00104912	0.0524645
YNL043C	YNL043C	31.0413	0.741062	0.375672	1.97263	0.0485377	0.647958
YGL230C	YGL230C	28.1407	0.739358	0.431503	1.71345	0.08663	0.813496
YER084W	YER084W	23.154	0.736559	0.596173	1.23548	0.216653	0.994164
ATG8	YBL078C	423.294	0.736058	0.392971	1.87306	0.0610602	0.705718
SPS19	YNL202W	115.471	0.735352	0.331296	2.21962	0.0264446	0.473653
YAL065C	YAL065C	58.5204	0.727852	0.301836	2.41142	0.0158907	0.375009
ERR2	YPL281C	126.367	0.711499	0.542546	1.31141	0.18972	0.994164
NME1	NME1	8.33598	0.710063	0.689164	1.03033	0.302857	0.994164
PHO80	YOL001W	514.695	0.703101	0.131606	5.34246	9.17e-08	1.16e-05
DIT1	YDR403W	190.732	0.703069	0.264602	2.65708	0.00788202	0.239926
YKL065W-A	YKL065W-A	22.5202	0.702793	0.498867	1.40878	0.158901	0.957201
YOR082C	YOR082C	20.1681	0.695933	0.416786	1.66976	0.0949671	0.832236
PHM6	YDR281C	20.174	0.695692	0.615734	1.12986	0.258536	0.994164
SNR41	snR41	35.661	0.69455	0.341009	2.03675	0.0416753	0.606458
TMC1	YOR052C	2341.83	0.688144	0.290338	2.37015	0.0177809	0.393724
UGA1	YGR019W	1552.82	0.682257	0.291854	2.33767	0.0194045	0.403429
YLR235C	YLR235C	17.2629	0.679256	0.636425	1.0673	0.285837	0.994164
IRC18	YJL037W	65.2942	0.676407	0.302001	2.23975	0.0251071	0.465293
BNA5	YLR231C	714.867	0.67484	0.331789	2.03394	0.0419577	0.607759
YMR315W-A	YMR315W-A	21.101	0.674369	0.476824	1.41429	0.157276	0.954715
YBR209W	YBR209W	53.3592	0.668426	0.333812	2.0024	0.0452416	0.629891
YOR329W-A	YOR329W-A	10.2087	0.664757	0.698893	0.951157	0.341525	0.994164
YNL089C	YNL089C	19.8226	0.664583	0.406048	1.63671	0.101692	0.849361
YLR031W	YLR031W	94.0309	0.661543	0.213129	3.10396	0.00190949	0.0853313
YHR138C	YHR138C	539.741	0.660554	0.325258	2.03086	0.0422688	0.610862
SNR190	snR190	5.00667	0.657729	0.965864	0.680975	0.495887	0.994164
TIR1	YER011W	64.7047	0.656375	0.443091	1.48135	0.138512	0.930452
TOS8	YGL096W	114.016	0.64869	0.34645	1.87239	0.0611525	0.705718
RRT1	YBL048W	38.6047	0.647202	0.349358	1.85255	0.063947	0.723393
YCL041C	YCL041C	18.4927	0.646233	0.407559	1.58562	0.112826	0.874
YKR075C	YKR075C	961.782	0.644043	0.261824	2.45984	0.0139001	0.342126
PDC6	YGR087C	27.3397	0.636086	0.490293	1.29736	0.194508	0.994164
YJL114W	YJL114W	16.1064	0.635999	0.446342	1.42491	0.154183	0.951523
YLR149C-A	YLR149C-A	28.2639	0.631687	0.375335	1.683	0.0923758	0.824499
YGR139W	YGR139W	11.5581	0.631467	0.662999	0.952441	0.340874	0.994164
YNL266W	YNL266W	20.9762	0.631273	0.456842	1.38182	0.167027	0.971728
YNL146W	YNL146W	70.3753	0.631171	0.314675	2.00579	0.0448791	0.627594
YOR302W	YOR302W	907.389	0.625554	0.271154	2.307	0.0210545	0.418501
MAG1	YER142C	467.289	0.624422	0.301374	2.07192	0.0382731	0.58251
YBL073W	YBL073W	9.43793	0.620521	0.603391	1.02839	0.303767	0.994164
YML054C-A	YML054C-A	34.0682	0.616347	0.368313	1.67343	0.094242	0.831679
ATG29	YPL166W	152.344	0.612511	0.308502	1.98544	0.0470957	0.642316
YDR521W	YDR521W	8.26474	0.611571	0.684339	0.893667	0.3715	0.994164
tQ(UUG)L	tQ(UUG)L	4.64647	0.61062	1.20442	0.506985	0.612166	0.994164
YDR274C	YDR274C	211.261	0.607761	0.215213	2.824	0.00474287	0.173749
FMP33	YJL161W	184.25	0.604428	0.363885	1.66104	0.096705	0.836208
ECL1	YGR146C	728.311	0.603577	0.177554	3.3994	0.000675338	0.0366837
EDC2	YER035W	689.549	0.602254	0.310836	1.93753	0.0526805	0.677337
YBR056W-A	YBR056W-A	23.4938	0.601216	0.601394	0.999704	0.317454	0.994164
GIP2	YER054C	180.18	0.598084	0.496184	1.20537	0.228062	0.994164
FAA2	YER015W	814.539	0.597268	0.234005	2.55237	0.0106992	0.293156
YFR054C	YFR054C	18.1425	0.596902	0.52906	1.12823	0.259223	0.994164
UBC5	YDR059C	614.057	0.596085	0.259638	2.29583	0.0216855	0.42173
YDR102C	YDR102C	22.4531	0.593034	0.470647	1.26004	0.207655	0.994164
YAP5	YIR018W	215.068	0.592563	0.180668	3.27984	0.00103864	0.0523558
YJL015C	YJL015C	6.83375	0.588135	0.894155	0.657755	0.510695	0.994164
DBP1	YPL119C	224.053	0.585649	0.341391	1.71548	0.0862571	0.812415
SDH6	YDR379C-A	269.112	0.584542	0.397745	1.46964	0.14166	0.93623
OPI9	YLR338W	12.1662	0.581875	0.688334	0.845338	0.397922	0.994164
SPO11	YHL022C	172.401	0.581409	0.401379	1.44853	0.147469	0.945702
YOL035C	YOL035C	32.1288	0.581051	0.423976	1.37048	0.170537	0.971728
YOL097W-A	YOL097W-A	24.8101	0.576503	0.524411	1.09933	0.271623	0.994164
YPL261C	YPL261C	67.9631	0.572729	0.329765	1.73678	0.0824263	0.796577
FMP46	YKR049C	581.849	0.57258	0.27081	2.11432	0.0344878	0.548541
SPS100	YHR139C	129.285	0.572076	0.645389	0.886405	0.375399	0.994164
COM2	YER130C	940.356	0.571922	0.137667	4.1544	3.26e-05	0.00266887
COA6	YMR244C-A	83.5244	0.569369	0.242569	2.34725	0.0189126	0.403429
SNA2	YDR525W-A	333.69	0.565607	0.241878	2.3384	0.0193664	0.403429
YLR311C	YLR311C	13.3837	0.565431	0.538146	1.0507	0.293395	0.994164
IRC10	YOL015W	100.043	0.560724	0.220865	2.53877	0.0111244	0.300836
YHR007C-A	YHR007C-A	27.3483	0.560241	0.467539	1.19828	0.23081	0.994164
BPL1	YDL141W	2137.41	0.560102	0.258102	2.17008	0.0300007	0.510903
YOR338W	YOR338W	1395.59	0.557364	0.332701	1.67527	0.093881	0.831679
GTO1	YGR154C	276.555	0.557308	0.163681	3.40484	0.000662018	0.0365944
AHP1	YLR109W	8346.92	0.555307	0.378171	1.4684	0.141995	0.93623
tV(AAC)G3	tV(AAC)G3	7.69025	0.555279	0.862978	0.643445	0.519935	0.994164
HSP12	YFL014W	5646.24	0.552392	0.481744	1.14665	0.251526	0.994164
YGR269W	YGR269W	57.6882	0.548435	0.28823	1.90277	0.0570708	0.687098
YAT1	YAR035W	1122.28	0.548132	0.247511	2.21458	0.0267888	0.475935
YFR056C	YFR056C	30.3042	0.547188	0.402298	1.36016	0.17378	0.971728
MIM2	YLR099W-A	325.461	0.546701	0.1565	3.4933	0.000477084	0.0280945
GEX1	YCL073C	56.6998	0.54667	0.313471	1.74393	0.0811721	0.791551
YFL021C-A	YFL021C-A	33.8605	0.545772	0.374714	1.4565	0.145254	0.938245
YCR095W-A	YCR095W-A	40.9396	0.54321	0.301773	1.80006	0.0718506	0.758046
YHR050W-A	YHR050W-A	23.8308	0.539092	0.368949	1.46116	0.143972	0.938215
PES4	YFR023W	63.7587	0.537261	0.475643	1.12955	0.258667	0.994164
YHR180W	YHR180W	192.088	0.536924	0.17219	3.1182	0.0018196	0.083082
GAS4	YOL132W	75.8645	0.536768	0.260993	2.05664	0.0397208	0.588896
YIL163C	YIL163C	74.4157	0.536653	0.24028	2.23345	0.0255195	0.4688
GEX2	YKR106W	250.946	0.535197	0.259873	2.05945	0.0394507	0.587657
UGA2	YBR006W	622.435	0.531583	0.304662	1.74483	0.0810146	0.791551
YCL049C	YCL049C	995.608	0.530827	0.204402	2.59698	0.00940478	0.266935
tG(GCC)D2	tG(GCC)D2	14.0304	0.530655	0.58648	0.904814	0.365564	0.994164
REC8	YPR007C	116.872	0.528533	0.316844	1.66812	0.0952921	0.832236
YJR023C	YJR023C	5.53742	0.526815	0.72766	0.723985	0.469075	0.994164
PAU2	YEL049W	106.503	0.524593	0.262304	1.99995	0.0455059	0.629891
YER076W-A	YER076W-A	60.0561	0.523204	0.278138	1.8811	0.0599589	0.699632
PCI8	YIL071C	173.303	0.519177	0.271742	1.91055	0.056062	0.681943
YEL045C	YEL045C	40.2777	0.518867	0.444877	1.16631	0.243487	0.994164
YHR213W-B	YHR213W-B	47.5018	0.516404	0.343138	1.50494	0.132338	0.916334
ARR2	YPR200C	68.8472	0.514901	0.416284	1.2369	0.216125	0.994164
YOR170W	YOR170W	38.8812	0.514696	0.432771	1.1893	0.234321	0.994164
YJL163C	YJL163C	270.152	0.513052	0.390748	1.313	0.189182	0.994164
ATG16	YMR159C	21.011	0.512471	0.553425	0.926	0.354446	0.994164
IRT1	IRT1	182.047	0.511598	0.268211	1.90744	0.056463	0.68418
BAG7	YOR134W	107.558	0.511526	0.335458	1.52486	0.127294	0.907651
SNR71	snR71	18.0169	0.510399	0.426518	1.19666	0.231438	0.994164
21S_RRNA	Q0158	298.766	0.508886	0.203094	2.50567	0.012222	0.319879
YPR145C-A	YPR145C-A	39.1597	0.508537	0.499771	1.01754	0.308897	0.994164
CSN9	YDR179C	161.199	0.506542	0.268666	1.8854	0.0593763	0.699424
YDL114W	YDL114W	21.9511	0.505968	0.79715	0.634721	0.52561	0.994164
RPL43A	YPR043W	22.9294	0.505341	0.682794	0.740108	0.459235	0.994164
CSM3	YMR048W	400.539	0.502917	0.173086	2.90558	0.00366568	0.141702
YGR017W	YGR017W	1102.78	0.498419	0.0853494	5.83975	5.23e-09	7.49e-07
YMR031W-A	YMR031W-A	19.6382	0.497135	0.409949	1.21267	0.225255	0.994164
YLR297W	YLR297W	150.004	0.496549	0.425869	1.16597	0.243628	0.994164
HED1	YDR014W-A	12.5488	0.496539	0.655656	0.757316	0.448861	0.994164
EPL1	YFL024C	1232.37	0.496074	0.106542	4.65613	3.22e-06	0.000315076
MXR2	YCL033C	502.096	0.495607	0.211354	2.34492	0.0190313	0.403429
YCR085W	YCR085W	13.0897	0.494346	0.818639	0.603863	0.545935	0.994164
ATG1	YGL180W	363.175	0.493653	0.251963	1.95923	0.0500863	0.660238
YKL162C-A	YKL162C-A	66.5183	0.493385	0.34832	1.41647	0.156638	0.954715
tE(UUC)E1	tE(UUC)E1	13.9601	0.493027	0.677733	0.727464	0.466942	0.994164
YBR063C	YBR063C	356.997	0.49144	0.184948	2.65718	0.00787983	0.239926
YOR072W	YOR072W	36.6212	0.488532	0.388598	1.25717	0.208694	0.994164
MEP2	YNL142W	1711.72	0.484558	0.296946	1.63181	0.10272	0.849361
SDP1	YIL113W	48.5517	0.484235	0.291274	1.66247	0.0964189	0.836208
YDR169C-A	YDR169C-A	7.8819	0.483964	0.746184	0.648585	0.516607	0.994164
YHR213W-A	YHR213W-A	54.9571	0.482669	0.263244	1.83355	0.0667215	0.737272
DAL1	YIR027C	139.293	0.482426	0.39622	1.21757	0.223387	0.994164
YNL146C-A	YNL146C-A	35.0585	0.480719	0.410693	1.17051	0.241796	0.994164
UBC11	YOR339C	71.0834	0.480441	0.315531	1.52264	0.127848	0.907651
PHO12	YHR215W	345.258	0.475097	0.200944	2.36433	0.0180629	0.396964
SOR1	YJR159W	465.819	0.474578	0.202455	2.34412	0.0190722	0.403429
SMK1	YPR054W	267.129	0.474274	0.16222	2.92365	0.00345956	0.13456
YGR126W	YGR126W	226.73	0.472736	0.140945	3.35404	0.000796402	0.0421691
SMA2	YML066C	117.307	0.471927	0.232606	2.02887	0.0424713	0.612384
ATG34	YOL083W	403.367	0.469984	0.349671	1.34407	0.178924	0.973577
YMR114C	YMR114C	616.45	0.46983	0.179065	2.62379	0.00869581	0.251341
PTP2	YOR208W	569.561	0.468768	0.201891	2.32189	0.0202389	0.409273
DIT2	YDR402C	48.6096	0.468035	0.310424	1.50773	0.131624	0.913396
SMA1	YPL027W	38.201	0.466879	0.408056	1.14415	0.25256	0.994164
ARR3	YPR201W	168.812	0.466755	0.172776	2.7015	0.00690268	0.220781
PHO11	YAR071W	309.844	0.46525	0.168748	2.75707	0.00583212	0.195432
SOR2	YDL246C	431.992	0.464803	0.210152	2.21175	0.0269839	0.476771
CTF13	YMR094W	227.598	0.463185	0.18563	2.4952	0.0125887	0.322444
RTA1	YGR213C	185.797	0.462449	0.156284	2.95903	0.00308612	0.124651
YFL040W	YFL040W	129.72	0.461771	0.241677	1.9107	0.0560437	0.681943
SNR59	snR59	6.37014	0.461749	0.883309	0.522749	0.601149	0.994164
YHL015W-A	YHL015W-A	79.5153	0.460673	0.291343	1.58121	0.113831	0.874
YAR064W	YAR064W	47.457	0.459303	0.401847	1.14298	0.253046	0.994164
YPC1	YBR183W	430.504	0.458765	0.371046	1.23641	0.216306	0.994164
PFK26	YIL107C	817.779	0.458474	0.25867	1.77243	0.0763239	0.773178
TRX3	YCR083W	529.945	0.456085	0.147823	3.08535	0.00203315	0.0895866
YNL057W	YNL057W	9.66632	0.454843	0.689218	0.659941	0.509292	0.994164
SNR57	snR57	12.965	0.454673	0.718095	0.633165	0.526626	0.994164
YMR084W	YMR084W	82.5044	0.454634	0.46355	0.980766	0.326708	0.994164
YBL107W-A	YBL107W-A	19.497	0.454573	0.400629	1.13465	0.256523	0.994164
YER188W	YER188W	60.217	0.453792	0.331998	1.36685	0.171671	0.971728
DCS2	YOR173W	465.711	0.45141	0.901615	0.500668	0.616605	0.994164
PHO89	YBR296C	182.713	0.451255	0.281913	1.60069	0.109446	0.874
YOR073W-A	YOR073W-A	5.13736	0.449535	1.02185	0.439921	0.659994	0.994164
SUP19	tS(UGA)E	9.85344	0.449095	0.643149	0.698275	0.485005	0.994164
COX5B	YIL111W	206.271	0.449056	0.254093	1.76729	0.07718	0.777226
ERG12	YMR208W	2152.19	0.448021	0.0962588	4.65434	3.25e-06	0.000315076
ECM4	YKR076W	725.438	0.447974	0.254957	1.75706	0.0789076	0.782988
DIG1	YPL049C	2439.1	0.447388	0.084739	5.2796	1.29e-07	1.6e-05
YIR023C-A	YIR023C-A	9.81352	0.4462	0.676765	0.659312	0.509695	0.994164
FRT2	YAL028W	138.631	0.445869	0.295267	1.51005	0.13103	0.913333
MCH2	YKL221W	70.3476	0.445428	0.282944	1.57426	0.115426	0.874
YNR064C	YNR064C	162.123	0.444444	0.220985	2.0112	0.0443044	0.624524
YER187W	YER187W	77.1904	0.443651	0.325072	1.36478	0.172323	0.971728
YLR374C	YLR374C	7.14691	0.442535	0.847633	0.522083	0.601613	0.994164
MPC3	YGR243W	1044.93	0.442232	0.38667	1.14369	0.25275	0.994164
DIP5	YPL265W	3004.48	0.441174	0.261292	1.68843	0.0913286	0.820936
YLR269C	YLR269C	38.3908	0.440707	0.319575	1.37904	0.167882	0.971728
RAD16	YBR114W	812.135	0.44047	0.208327	2.11432	0.0344881	0.548541
YAL064W	YAL064W	6.99096	0.439669	0.781145	0.562852	0.573536	0.994164
YMR141C	YMR141C	152.46	0.43907	0.321347	1.36635	0.171831	0.971728
CRG1	YHR209W	570.66	0.437804	0.234769	1.86483	0.0622055	0.712648
SPI1	YER150W	168.54	0.437555	0.43597	1.00364	0.315554	0.994164
BNA1	YJR025C	1076.93	0.436857	0.342965	1.27377	0.202746	0.994164
TOG1	YER184C	337.845	0.436276	0.165427	2.63727	0.00835758	0.24608
TSL1	YML100W	1047.36	0.435082	0.800618	0.543432	0.586832	0.994164
YER121W	YER121W	70.7426	0.434892	0.426264	1.02024	0.307615	0.994164
ADE17	YMR120C	712.295	0.433616	0.312082	1.38943	0.164702	0.966157
YJL211C	YJL211C	87.2741	0.433404	0.25596	1.69325	0.0904077	0.820936
YIL060W	YIL060W	63.8919	0.431517	0.276941	1.55815	0.119197	0.882448
OSW2	YLR054C	75.4347	0.43041	0.300866	1.43057	0.152553	0.950775
MAL13	YGR288W	354.384	0.429682	0.179389	2.39525	0.0166088	0.383808
TPO1	YLL028W	850.844	0.42851	0.129763	3.30224	0.000959157	0.0499475
IME2	YJL106W	175.369	0.428412	0.186442	2.29782	0.0215718	0.42173
YJR157W	YJR157W	13.7132	0.426279	0.652955	0.652847	0.513855	0.994164
LOH1	YJL038C	90.0756	0.425472	0.250718	1.69701	0.0896944	0.820936
CRF1	YDR223W	259.726	0.425036	0.135895	3.12768	0.0017619	0.0810345
YSW1	YBR148W	91.9742	0.424689	0.303142	1.40096	0.161227	0.962459
DNF2	YDR093W	1492.44	0.423872	0.134349	3.15501	0.00160491	0.0743567
UBI4	YLL039C	11614.7	0.423781	0.310047	1.36683	0.171679	0.971728
15S_RRNA	Q0020	123.909	0.42378	0.230222	1.84074	0.0656595	0.731644
AMS1	YGL156W	1292.72	0.423102	0.372525	1.13577	0.256053	0.994164
YOR055W	YOR055W	14.2309	0.422965	0.601789	0.702847	0.482151	0.994164
IRC9	YJL142C	27.6032	0.422212	0.441506	0.956299	0.338921	0.994164
BXI1	YNL305C	923.247	0.421317	0.287684	1.46451	0.143054	0.937961
CPA1	YOR303W	13241.5	0.418688	0.21773	1.92296	0.0544845	0.678561
DTR1	YBR180W	86.0421	0.418483	0.281087	1.48881	0.136539	0.924878
YEL014C	YEL014C	21.6415	0.41837	0.397948	1.05132	0.293112	0.994164
MF(ALPHA)1	YPL187W	144.88	0.418291	0.723083	0.578483	0.562938	0.994164
YOR105W	YOR105W	40.3313	0.418245	0.389514	1.07376	0.282931	0.994164
RPN4	YDL020C	1335.73	0.418076	0.15173	2.7554	0.00586203	0.195432
YGL072C	YGL072C	5.31918	0.416094	0.896791	0.463981	0.642661	0.994164
TAH1	YCR060W	473.189	0.415801	0.121679	3.4172	0.00063269	0.0359151
GCV1	YDR019C	678.274	0.414689	0.187885	2.20715	0.0273038	0.479786
TIR2	YOR010C	176.28	0.413772	0.188661	2.1932	0.0282926	0.488416
YCL012C	YCL012C	419.747	0.412683	0.219268	1.8821	0.0598226	0.699424
PAU18	YLL064C	9.52369	0.412346	0.635936	0.648408	0.516721	0.994164
YKR040C	YKR040C	11.1977	0.411143	0.547284	0.751241	0.452507	0.994164
YML057C-A	YML057C-A	39.5414	0.410664	0.395156	1.03925	0.29869	0.994164
YPL278C	YPL278C	84.1721	0.409907	0.22805	1.79744	0.0722654	0.758046
FLO11	YIR019C	841.081	0.409759	0.156495	2.61836	0.00883534	0.251907
TMA17	YDL110C	1581.53	0.407749	0.337426	1.20841	0.22689	0.994164
ECM21	YBL101C	741.363	0.40745	0.245698	1.65834	0.0972498	0.837632
ATG20	YDL113C	661.037	0.406683	0.2745	1.48154	0.138463	0.930452
SNR54	snR54	14.4492	0.4059	0.713959	0.568521	0.569681	0.994164
BAT2	YJR148W	1293.7	0.40472	0.168857	2.39682	0.0165379	0.383808
YMR242W-A	YMR242W-A	11.4558	0.403894	0.561481	0.719336	0.471934	0.994164
PFK27	YOL136C	1253.55	0.40369	0.239078	1.68853	0.0913098	0.820936
PYK2	YOR347C	616.93	0.403242	0.425498	0.947694	0.343285	0.994164
FUS2	YMR232W	97.2994	0.403084	0.372981	1.08071	0.279827	0.994164
SIP5	YMR140W	835.068	0.401973	0.237999	1.68897	0.0912252	0.820936
SDS24	YBR214W	1749.16	0.401286	0.450653	0.890455	0.373222	0.994164
HMX1	YLR205C	2396.69	0.401028	0.292651	1.37033	0.170584	0.971728
SNR87	snR87	60.9179	0.400985	0.234978	1.70648	0.0879182	0.817069
GPP1	YIL053W	10042.2	0.400799	0.168461	2.37918	0.0173513	0.390592
YBL070C	YBL070C	9.19096	0.400794	0.597675	0.670588	0.502483	0.994164
YNL143C	YNL143C	175.835	0.400719	0.168871	2.37293	0.0176478	0.393724
MAN2	YNR073C	50.4845	0.400422	0.277001	1.44556	0.148301	0.945702
YOR121C	YOR121C	162.63	0.400304	0.276401	1.44827	0.147541	0.945702
MIG3	YER028C	116.527	0.399895	0.213443	1.87355	0.0609928	0.705718
LDS1	YAL018C	28.0597	0.398766	0.394131	1.01176	0.311653	0.994164
GTT1	YIR038C	1373.84	0.398133	0.232536	1.71214	0.086871	0.814545
CRR1	YLR213C	96.0281	0.397516	0.270748	1.46821	0.142047	0.93623
QDR1	YIL120W	313.811	0.397363	0.177388	2.24008	0.0250858	0.465293
GPI19	YDR437W	100.152	0.396737	0.218884	1.81254	0.0699021	0.748761
ENO1	YGR254W	17105.2	0.394006	0.774502	0.508722	0.610947	0.994164
YJR154W	YJR154W	2295.75	0.393513	0.32944	1.19449	0.232286	0.994164
YOL162W	YOL162W	60.1128	0.39337	0.258086	1.52418	0.127464	0.907651
AMD2	YDR242W	704.72	0.391664	0.113968	3.4366	0.000589058	0.0337423
MDH2	YOL126C	6342.79	0.391659	0.203731	1.92244	0.0545508	0.678561
BUD26	YDR241W	77.1778	0.391445	0.240187	1.62975	0.103154	0.850045
SHH4	YLR164W	102.787	0.391135	0.303413	1.28912	0.197357	0.994164
YPR014C	YPR014C	97.9265	0.389775	0.208813	1.86662	0.0619543	0.711063
MPM1	YJL066C	1348.28	0.388561	0.174433	2.22756	0.0259097	0.472455
YNL097C-B	YNL097C-B	63.7029	0.388265	0.262293	1.48027	0.138801	0.931402
RAD2	YGR258C	801.578	0.388073	0.202171	1.91953	0.0549171	0.678561
THI13	YDL244W	122.548	0.387452	0.205837	1.88233	0.0597918	0.699424
FIT2	YOR382W	197.856	0.387005	0.20563	1.88204	0.0598301	0.699424
HXT3	YDR345C	6723.98	0.385338	0.129013	2.98682	0.00281896	0.115339
SSE2	YBR169C	911.395	0.384987	0.447881	0.859575	0.390023	0.994164
CSM1	YCR086W	382.37	0.384658	0.120542	3.19107	0.00141747	0.0666527
GPC1	YGR149W	932.386	0.381952	0.37862	1.0088	0.31307	0.994164
THI21	YPL258C	337.619	0.381381	0.164718	2.31536	0.020593	0.410622
YOR238W	YOR238W	499.457	0.380872	0.117251	3.24835	0.00116075	0.0562606
YPS5	YGL259W	35.1653	0.380249	0.445968	0.852636	0.393861	0.994164
YPR150W	YPR150W	14.0985	0.379482	0.56293	0.674119	0.500236	0.994164
COA4	YLR218C	298.563	0.379437	0.135719	2.79576	0.00517782	0.18343
IZH2	YOL002C	680.711	0.378095	0.131097	2.88409	0.0039255	0.149003
YMR290W-A	YMR290W-A	7.46825	0.377902	0.732479	0.515922	0.605909	0.994164
NNR1	YNL200C	768.119	0.377742	0.330066	1.14444	0.25244	0.994164
CUZ1	YNL155W	1008.5	0.377595	0.159351	2.36958	0.0178085	0.393724
RRT5	YFR032C	11.0199	0.377245	0.617728	0.610697	0.5414	0.994164
ATG31	YDR022C	229.536	0.376943	0.213091	1.76893	0.0769053	0.776571
FMP52	YER004W	2477.84	0.376912	0.110738	3.40365	0.000664931	0.0365944
SPS2	YDR522C	52.072	0.376083	0.292386	1.28625	0.198355	0.994164
YML131W	YML131W	703.599	0.37585	0.291364	1.28997	0.197062	0.994164
REC102	YLR329W	55.595	0.375237	0.273334	1.37282	0.16981	0.971728
YMR245W	YMR245W	106.036	0.375194	0.207214	1.81066	0.0701928	0.749635
YJL133C-A	YJL133C-A	713.026	0.374641	0.450011	0.832516	0.405118	0.994164
YEL028W	YEL028W	114.48	0.37199	0.244235	1.52308	0.127738	0.907651
RGL1	YPL066W	3544.25	0.370211	0.102849	3.59955	0.000318762	0.0200852
TGL2	YDR058C	302.994	0.369422	0.223953	1.64955	0.0990354	0.841768
AIM23	YJL131C	477.189	0.369002	0.180429	2.04514	0.0408412	0.599031
YJL070C	YJL070C	366.223	0.368983	0.25852	1.42729	0.153495	0.951523
GDH3	YAL062W	686.981	0.368688	0.126098	2.92383	0.00345757	0.13456
YPL277C	YPL277C	207.675	0.368258	0.230351	1.59869	0.10989	0.874
ECM29	YHL030W	1138.12	0.368148	0.173527	2.12156	0.0338746	0.544623
YDL242W	YDL242W	55.0685	0.367821	0.263392	1.39647	0.162572	0.962782
SNR33	snR33	129.841	0.367432	0.21409	1.71625	0.0861164	0.812305
GUP2	YPL189W	120.204	0.36654	0.191446	1.91459	0.0555452	0.681572
OSH6	YKR003W	928.22	0.365938	0.208899	1.75175	0.0798173	0.78829
GPM2	YDL021W	196.331	0.365126	0.605006	0.603508	0.546171	0.994164
YGL034C	YGL034C	19.6059	0.36469	0.476952	0.764627	0.444494	0.994164
YEL073C	YEL073C	1021.96	0.36452	0.489384	0.744853	0.45636	0.994164
GSP2	YOR185C	749.959	0.364278	0.365223	0.997415	0.318563	0.994164
HSP82	YPL240C	7104.78	0.363222	0.414711	0.875845	0.381114	0.994164
PTP1	YDL230W	354.831	0.362365	0.220462	1.64367	0.100245	0.845613
LIN1	YHR156C	235.205	0.36208	0.155578	2.32732	0.019948	0.407331
PPE1	YHR075C	221.033	0.362078	0.252307	1.43507	0.151268	0.946513
ARC18	YLR370C	2054.07	0.361527	0.170414	2.12147	0.0338823	0.544623
CUE4	YML101C	298.679	0.35919	0.187553	1.91514	0.0554747	0.681572
OTU1	YFL044C	1068.67	0.358968	0.13381	2.68268	0.00730354	0.229319
YOL163W	YOL163W	77.116	0.358878	0.347211	1.0336	0.301323	0.994164
YJL144W	YJL144W	143.449	0.356685	0.539099	0.661633	0.508207	0.994164
YPL185W	YPL185W	19.2298	0.356452	0.528217	0.67482	0.49979	0.994164
ECM12	YHR021W-A	13.5031	0.35621	0.576767	0.617597	0.536841	0.994164
YNL228W	YNL228W	7.75051	0.356007	0.811729	0.438579	0.660967	0.994164
YER188C-A	YER188C-A	37.1683	0.355096	0.315673	1.12489	0.260638	0.994164
MBB1	YJL199C	125.037	0.355004	0.214705	1.65345	0.0982399	0.837632
IRC23	YOR044W	114.737	0.354586	0.215708	1.64382	0.100213	0.845613
POX1	YGL205W	119.339	0.353699	0.409381	0.863985	0.387596	0.994164
AAD4	YDL243C	259.268	0.353278	0.168995	2.09046	0.0365766	0.56606
SNR86	snR86	281.151	0.353094	0.222966	1.58362	0.11328	0.874
RCR2	YDR003W	526.032	0.352535	0.165709	2.12743	0.033384	0.542146
UFD1	YGR048W	985.614	0.352279	0.159306	2.21133	0.0270128	0.476771
CWC23	YGL128C	376.753	0.351569	0.163063	2.15603	0.0310816	0.522254
YPR1	YDR368W	1211.64	0.351473	0.196702	1.78683	0.0739649	0.762771
PAU6	YNR076W	9.709	0.351357	0.64501	0.544732	0.585938	0.994164
YDR010C	YDR010C	701.692	0.350682	0.148427	2.36267	0.018144	0.396964
PET18	YCR020C	183.772	0.350677	0.236992	1.4797	0.138953	0.93143
ALP1	YNL270C	94.2485	0.350276	0.294062	1.19117	0.233588	0.994164
SOL1	YNR034W	354.198	0.349889	0.346304	1.01035	0.312327	0.994164
YIL024C	YIL024C	274.6	0.349337	0.156519	2.23191	0.0256206	0.46929
MIX14	YDR031W	373.662	0.349227	0.2334	1.49626	0.134585	0.921783
YIL014C-A	YIL014C-A	227.402	0.349227	0.175015	1.99541	0.0459987	0.634218
HXT11	YOL156W	233.458	0.348595	0.321054	1.08578	0.277574	0.994164
GIT1	YCR098C	258.115	0.347598	0.280081	1.24106	0.214583	0.994164
FRE4	YNR060W	339.83	0.347326	0.148205	2.34355	0.0191012	0.403429
YEH1	YLL012W	762.074	0.346751	0.287365	1.20666	0.227564	0.994164
HUL5	YGL141W	630.386	0.346705	0.19523	1.77587	0.0757538	0.768639
AAD10	YJR155W	3087.11	0.346305	0.317795	1.08971	0.275839	0.994164
CIT2	YCR005C	6851.14	0.344774	0.462255	0.745853	0.455757	0.994164
YDL196W	YDL196W	27.7746	0.34413	0.44523	0.772928	0.439565	0.994164
RPH1	YER169W	1173.73	0.343491	0.152851	2.24723	0.0246252	0.463538
ECM2	YBR065C	393.057	0.343195	0.170077	2.01788	0.0436037	0.620117
YPL067C	YPL067C	924.667	0.343077	0.121764	2.81756	0.00483894	0.176244
HIM1	YDR317W	191.542	0.342803	0.202219	1.6952	0.0900368	0.820936
OPT1	YJL212C	244.576	0.342629	0.236182	1.4507	0.146864	0.945702
YDR461C-A	YDR461C-A	231.124	0.342479	0.325422	1.05242	0.292609	0.994164
HXT8	YJL214W	174.575	0.34236	0.219597	1.55904	0.118987	0.882047
CSS3	YOL159C	217.21	0.341493	0.196874	1.73458	0.0828153	0.799111
FUN14	YAL008W	548.504	0.340135	0.247253	1.37566	0.168928	0.971728
UBP11	YKR098C	614.586	0.340082	0.143027	2.37774	0.0174189	0.390592
SGA1	YIL099W	257.041	0.339688	0.212976	1.59496	0.110721	0.874
YKL165C-A	YKL165C-A	17.1503	0.338855	0.507014	0.668334	0.503921	0.994164
YHR210C	YHR210C	64.69	0.338831	0.230435	1.4704	0.141454	0.93623
YER158W-A	YER158W-A	71.3631	0.338816	0.219796	1.5415	0.123195	0.897399
YER039C-A	YER039C-A	61.2345	0.338816	0.37536	0.902643	0.366716	0.994164
YIR035C	YIR035C	1117.21	0.338769	0.17826	1.90042	0.0573781	0.687338
SKS1	YPL026C	1349.79	0.338403	0.226194	1.49607	0.134635	0.921783
ATG10	YLL042C	97.8352	0.338389	0.20025	1.68983	0.0910603	0.820936
SAY1	YGR263C	396.287	0.338028	0.213961	1.57986	0.114139	0.874
BNA6	YFR047C	1184.62	0.337666	0.223112	1.51344	0.130168	0.912408
YMR253C	YMR253C	330.897	0.336847	0.212328	1.58645	0.112638	0.874
LSR1	LSR1	110.486	0.336777	0.216258	1.55729	0.119401	0.882448
NTH1	YDR001C	2321.96	0.336585	0.217735	1.54584	0.122142	0.891795
YJR096W	YJR096W	518.558	0.335457	0.250406	1.33965	0.180358	0.977064
YBR284W	YBR284W	193.003	0.335117	0.198367	1.68938	0.0911476	0.820936
FMP48	YGR052W	151.725	0.33476	0.465464	0.719197	0.47202	0.994164
UBC8	YEL012W	729.013	0.334294	0.315606	1.05922	0.289502	0.994164
SAG1	YJR004C	868.444	0.332745	0.131477	2.53083	0.0113792	0.306412
THI4	YGR144W	73.3236	0.33228	0.384232	0.86479	0.387154	0.994164
SNF11	YDR073W	830.025	0.332275	0.153211	2.16874	0.0301028	0.511261
HMS1	YOR032C	204.601	0.331955	0.204476	1.62344	0.104495	0.8552
YCR001W	YCR001W	68.1484	0.33176	0.364974	0.908997	0.363352	0.994164
TEN1	YLR010C	185.208	0.331709	0.216516	1.53203	0.125514	0.907651
YKL107W	YKL107W	75.3225	0.330333	0.472777	0.698707	0.484735	0.994164
FBP26	YJL155C	660.648	0.33021	0.330091	1.00036	0.317135	0.994164
ATG15	YCR068W	675.1	0.33001	0.161394	2.04475	0.0408798	0.599031
YGR066C	YGR066C	615.445	0.329303	0.40305	0.817029	0.413912	0.994164
YJR128W	YJR128W	15.0268	0.328991	0.535441	0.61443	0.538931	0.994164
YOR389W	YOR389W	538.062	0.328904	0.144077	2.28283	0.0224404	0.432406
PAU7	YAR020C	70.7424	0.328161	0.241938	1.35639	0.174976	0.971728
ATG5	YPL149W	714.168	0.327948	0.112003	2.92802	0.00341131	0.13456
WTM2	YOR229W	433.179	0.327876	0.124069	2.64269	0.00822511	0.244464
ADE2	YOR128C	840.833	0.327667	0.143487	2.2836	0.0223952	0.432406
DGR1	YNL130C-A	27.746	0.327493	0.522276	0.62705	0.530627	0.994164
ATG7	YHR171W	240.673	0.326383	0.301342	1.0831	0.278764	0.994164
PEX4	YGR133W	491.645	0.32623	0.161973	2.01411	0.0439984	0.622997
DUF1	YOL087C	1369.83	0.325744	0.202231	1.61075	0.107234	0.868896
YLR123C	YLR123C	30.6982	0.32567	0.438702	0.74235	0.457875	0.994164
DMC1	YER179W	197.374	0.325492	0.205693	1.58242	0.113555	0.874
SDH8	YBR269C	1154.53	0.325356	0.234171	1.38939	0.164713	0.966157
YGR053C	YGR053C	134.613	0.325034	0.368393	0.882303	0.377613	0.994164
RAD10	YML095C	193.843	0.324143	0.16158	2.00608	0.0448478	0.627594
SNA4	YDL123W	635.207	0.323364	0.179825	1.79821	0.0721431	0.758046
PAU3	YCR104W	6.63633	0.323329	0.786274	0.411217	0.680913	0.994164
RAD28	YDR030C	308.647	0.323248	0.163777	1.9737	0.0484153	0.647958
ATG11	YPR049C	589.012	0.321576	0.131286	2.44943	0.0143083	0.350803
NBL1	YHR199C-A	229.983	0.320471	0.192958	1.66084	0.0967459	0.836208
ATG22	YCL038C	392.25	0.320373	0.254375	1.25945	0.207867	0.994164
BSC4	YNL269W	19.9197	0.320126	0.561442	0.570186	0.568552	0.994164
RIF2	YLR453C	181.061	0.318386	0.162218	1.96271	0.0496798	0.659151
MTH1	YDR277C	3449.96	0.318282	0.138554	2.29717	0.021609	0.42173
YIL102C	YIL102C	10.4466	0.317877	0.622249	0.510852	0.609455	0.994164
VPS28	YPL065W	337.102	0.317483	0.130601	2.43094	0.0150595	0.363564
AAC3	YBR085W	32.2257	0.317129	0.327665	0.967844	0.333122	0.994164
PDR1	YGL013C	1215.6	0.316847	0.0890415	3.55842	0.000373094	0.0232759
GPX2	YBR244W	126.003	0.316216	0.238887	1.32371	0.1856	0.98689
YNL208W	YNL208W	4140.72	0.316026	0.258329	1.22335	0.221199	0.994164
YFL041W-A	YFL041W-A	57.9036	0.31574	0.603205	0.523437	0.60067	0.994164
YPL060C-A	YPL060C-A	378.575	0.31567	0.181491	1.73932	0.0819793	0.794695
RTT105	YER104W	260.938	0.315393	0.133057	2.37036	0.0177707	0.393724
BDF2	YDL070W	1983.85	0.314805	0.163771	1.92223	0.0545771	0.678561
YPL034W	YPL034W	228.025	0.314671	0.199651	1.57611	0.115001	0.874
YBR032W	YBR032W	26.5432	0.314169	0.62554	0.502237	0.6155	0.994164
NRT1	YOR071C	609.733	0.313912	0.19709	1.59274	0.111219	0.874
YAR075W	YAR075W	25.0681	0.311158	0.614262	0.506556	0.612466	0.994164
ADH5	YBR145W	646.827	0.310705	0.264309	1.17553	0.239781	0.994164
YNL165W	YNL165W	548.472	0.310677	0.117767	2.63806	0.00833814	0.24608
YBR232C	YBR232C	32.9295	0.310553	0.328951	0.944073	0.345133	0.994164
CUP2	YGL166W	152.203	0.310283	0.320312	0.968689	0.332701	0.994164
FAR3	YMR052W	147.288	0.310017	0.189057	1.63981	0.101044	0.846855
ECI1	YLR284C	186.831	0.309837	0.280831	1.10329	0.269903	0.994164
ETP1	YHL010C	416.869	0.309479	0.181986	1.70057	0.0890239	0.820936
RCN2	YOR220W	759.981	0.308922	0.354204	0.872158	0.383122	0.994164
ATG9	YDL149W	269.657	0.308583	0.254115	1.21435	0.224616	0.994164
TYE7	YOR344C	1970.74	0.307566	0.283426	1.08517	0.277846	0.994164
IKS1	YJL057C	512.499	0.307565	0.228718	1.34474	0.17871	0.973498
YOR062C	YOR062C	175.049	0.306808	0.37036	0.828403	0.407442	0.994164
YPL257W	YPL257W	135.064	0.306653	0.24067	1.27416	0.202606	0.994164
UMP1	YBR173C	1784.11	0.306286	0.154641	1.98063	0.0476333	0.645456
YHR032W-A	YHR032W-A	96.3341	0.305849	0.255607	1.19656	0.23148	0.994164
YGL242C	YGL242C	685.697	0.305618	0.150177	2.03505	0.0418456	0.607532
SNR36	snR36	7.65487	0.305241	0.901284	0.338673	0.734856	0.994164
OLI1	Q0130	7.75332	0.304472	1.02694	0.296485	0.76686	0.994164
YIL152W	YIL152W	370.133	0.30413	0.172201	1.76613	0.0773742	0.777226
YDR455C	YDR455C	8.08873	0.303809	0.822966	0.369163	0.712006	0.994164
SWC7	YLR385C	38.7597	0.303542	0.463428	0.654993	0.512472	0.994164
YHR212C	YHR212C	27.1705	0.303492	0.404586	0.750129	0.453177	0.994164
ACA1	YER045C	474.339	0.303401	0.214118	1.41698	0.156489	0.954715
YLR101C	YLR101C	28.5117	0.302589	0.388815	0.778234	0.436431	0.994164
DUR3	YHL016C	238.173	0.30133	0.143093	2.10583	0.0352191	0.554466
DAL4	YIR028W	205.539	0.301233	0.275599	1.09301	0.274388	0.994164
PSK2	YOL045W	1259.44	0.299613	0.164381	1.82268	0.0683516	0.744931
PEX11	YOL147C	993.182	0.299438	0.151132	1.98131	0.047557	0.645456
SDD1	YEL057C	628.947	0.299182	0.369034	0.810717	0.417528	0.994164
ORC3	YLL004W	458.87	0.298834	0.221332	1.35016	0.176964	0.971964
YHL009W-B	YHL009W-B	332.199	0.298826	0.180378	1.65667	0.0975861	0.837632
ADH1	YOL086C	36866.1	0.298742	0.119244	2.5053	0.0122347	0.319879
YGL239C	YGL239C	6.27296	0.298348	1.08866	0.274051	0.784045	0.994164
STN1	YDR082W	616.494	0.298207	0.139417	2.13896	0.0324391	0.536479
PHO92	YDR374C	13.8415	0.297841	0.591521	0.503518	0.6146	0.994164
YIL028W	YIL028W	79.7205	0.297717	0.220267	1.35162	0.176496	0.971728
RDL1	YOR285W	1981.39	0.297414	0.205878	1.44461	0.148566	0.945702
FYV10	YIL097W	313.476	0.296482	0.324973	0.912329	0.361596	0.994164
YDC1	YPL087W	1519.52	0.296402	0.267675	1.10732	0.268155	0.994164
SET6	YPL165C	314.487	0.296323	0.343283	0.863203	0.388026	0.994164
YKL102C	YKL102C	20.7681	0.295223	0.510469	0.578337	0.563036	0.994164
VBA3	YCL069W	142.78	0.294303	0.173071	1.70047	0.089042	0.820936
ETT1	YOR051C	1757.04	0.29383	0.174027	1.68842	0.0913309	0.820936
YOL046C	YOL046C	5.04271	0.293109	0.920043	0.318582	0.750044	0.994164
IMP2'	YIL154C	1215.97	0.292328	0.221932	1.3172	0.187773	0.990918
YMR279C	YMR279C	209.939	0.292314	0.15884	1.8403	0.0657236	0.731644
ERG1	YGR175C	6975.87	0.292023	0.0924363	3.15918	0.00158215	0.0738453
ZIP2	YGL249W	19.9878	0.29198	0.53765	0.543067	0.587084	0.994164
GCY1	YOR120W	8080.51	0.291255	0.246926	1.17952	0.23819	0.994164
MLF3	YNL074C	3724.29	0.2912	0.0971217	2.9983	0.00271492	0.112982
YCL048W-A	YCL048W-A	44.9825	0.290873	1.05914	0.274632	0.783599	0.994164
ALD6	YPL061W	7826.57	0.289795	0.270043	1.07315	0.283206	0.994164
DAP1	YPL170W	729.052	0.289577	0.174899	1.65569	0.0977856	0.837632
GSC2	YGR032W	2791.08	0.289558	0.285354	1.01473	0.310234	0.994164
DSF1	YEL070W	142.25	0.288582	0.302942	0.952599	0.340793	0.994164
RNR3	YIL066C	204.495	0.28834	0.16128	1.78782	0.0738048	0.762771
YHL044W	YHL044W	94.1768	0.288067	0.34611	0.832299	0.40524	0.994164
YNR066C	YNR066C	174.8	0.287676	0.195433	1.47199	0.141023	0.93623
IRA2	YOL081W	1632.04	0.287549	0.151404	1.89922	0.0575358	0.687918
YCL042W	YCL042W	22.7558	0.286587	0.443808	0.645746	0.518444	0.994164
RGI2	YIL057C	67.6763	0.286587	0.63387	0.452122	0.651181	0.994164
ADY2	YCR010C	126.805	0.286576	0.302251	0.948139	0.343059	0.994164
YBR053C	YBR053C	1044.32	0.28655	0.304039	0.942477	0.345948	0.994164
DDI3	YNL335W	278.604	0.286254	0.135443	2.11346	0.0345613	0.548541
YMR085W	YMR085W	168.037	0.285739	0.377611	0.756702	0.449228	0.994164
YIL141W	YIL141W	45.0546	0.285637	0.403308	0.708235	0.478799	0.994164
SPO23	YBR250W	83.4804	0.285315	0.25386	1.12391	0.261052	0.994164
YFR010W-A	YFR010W-A	23.5255	0.285274	0.402254	0.709189	0.478207	0.994164
INA22	YIR024C	365.753	0.285072	0.142592	1.99922	0.0455848	0.629891
MUK1	YPL070W	609.701	0.284843	0.176142	1.61712	0.105852	0.861726
TDA2	YER071C	373.12	0.284453	0.153727	1.85037	0.0642598	0.724331
IAH1	YOR126C	492.971	0.283912	0.182657	1.55434	0.120103	0.883426
VPS62	YGR141W	617.656	0.283839	0.222713	1.27446	0.2025	0.994164
YKR011C	YKR011C	607.576	0.283725	0.293917	0.965321	0.334384	0.994164
YKL070W	YKL070W	295.895	0.283463	0.179236	1.58151	0.113761	0.874
ARC15	YIL062C	2064.42	0.283236	0.174056	1.62727	0.10368	0.851567
GAL3	YDR009W	7050.18	0.283002	0.167078	1.69383	0.0902984	0.820936
CTO1	YCR015C	244.815	0.282367	0.141133	2.00071	0.0454232	0.629891
YDL057W	YDL057W	224.382	0.281969	0.266767	1.05699	0.290518	0.994164
PUT4	YOR348C	7524.48	0.281964	0.197328	1.42892	0.153029	0.95092
IRC20	YLR247C	1242.15	0.281618	0.160984	1.74935	0.080231	0.7899
THI72	YOR192C	308.709	0.28123	0.227089	1.23841	0.215563	0.994164
YKL202W	YKL202W	62.9183	0.28021	0.250398	1.11906	0.263116	0.994164
YAL016C-A	YAL016C-A	142.509	0.280057	0.25153	1.11341	0.265531	0.994164
IDP3	YNL009W	164.591	0.279879	0.303876	0.921029	0.357035	0.994164
YDR381C-A	YDR381C-A	519.532	0.278436	0.143033	1.94665	0.0515764	0.670068
YJL127W-A	YJL127W-A	65.9259	0.277857	0.30529	0.910141	0.362748	0.994164
SPC25	YER018C	506.621	0.277486	0.155006	1.79017	0.0734273	0.762217
DIN7	YDR263C	208.762	0.277446	0.155211	1.78753	0.0738514	0.762771
ALY2	YJL084C	936.495	0.277408	0.130515	2.12549	0.0335456	0.54337
SRO77	YBL106C	577.266	0.277389	0.191324	1.44984	0.147104	0.945702
PRE3	YJL001W	2758.97	0.277383	0.138101	2.00855	0.0445854	0.627081
PRP18	YGR006W	220.301	0.27699	0.20098	1.3782	0.168142	0.971728
KDX1	YKL161C	653.596	0.2768	0.189516	1.46057	0.144135	0.938215
IWR1	YDL115C	787.59	0.276713	0.1514	1.8277	0.0675953	0.742409
LIP1	YMR298W	615.269	0.276616	0.111838	2.47336	0.0133849	0.336661
YML116W-A	YML116W-A	96.2144	0.276085	0.224584	1.22932	0.218953	0.994164
RCH1	YMR034C	180.865	0.275791	0.170202	1.62038	0.105151	0.857127
RCY1	YJL204C	382.467	0.275297	0.122525	2.24686	0.0246492	0.463538
YNL115C	YNL115C	1033.04	0.275134	0.285948	0.962184	0.335957	0.994164
PRE8	YML092C	2935.86	0.274621	0.101825	2.697	0.00699682	0.222661
FHN1	YGR131W	72.1508	0.274502	0.32883	0.834782	0.40384	0.994164
YBR062C	YBR062C	606.519	0.274351	0.167948	1.63355	0.102353	0.849361
YDL085C-A	YDL085C-A	301.496	0.274229	0.174229	1.57396	0.115496	0.874
MHO1	YJR008W	1766.74	0.274181	0.511025	0.536532	0.591591	0.994164
MDJ1	YFL016C	3725.19	0.273851	0.180292	1.51893	0.12878	0.907651
IVY1	YDR229W	714.25	0.273756	0.20022	1.36727	0.171539	0.971728
YPL229W	YPL229W	631.375	0.273626	0.123289	2.21939	0.0264602	0.473653
YGR127W	YGR127W	428.46	0.273238	0.199709	1.36818	0.171255	0.971728
YGR204C-A	YGR204C-A	10.232	0.273011	0.547082	0.499032	0.617757	0.994164
NEJ1	YLR265C	399.698	0.272405	0.140922	1.93302	0.0532332	0.677621
PET10	YKR046C	6364.52	0.272302	0.200485	1.35822	0.174394	0.971728
PRX1	YBL064C	2306.79	0.272286	0.267942	1.01621	0.309527	0.994164
TEP1	YNL128W	82.0439	0.271855	0.408875	0.664887	0.506123	0.994164
PPM1	YDR435C	994.338	0.271638	0.161861	1.67822	0.093304	0.82804
YER079W	YER079W	365.751	0.271635	0.435759	0.623362	0.533047	0.994164
YPI1	YFR003C	405.401	0.271209	0.276377	0.981301	0.326444	0.994164
DAL7	YIR031C	682.713	0.270944	0.145418	1.86321	0.0624332	0.71396
YDL094C	YDL094C	15.3045	0.269859	0.53531	0.504117	0.614179	0.994164
YHR049C-A	YHR049C-A	38.038	0.269142	0.36675	0.733856	0.463036	0.994164
CIN1	YOR349W	578.746	0.269115	0.164586	1.6351	0.102028	0.849361
CDC7	YDL017W	361.215	0.269034	0.147738	1.82102	0.0686039	0.745299
RAD54	YGL163C	677.084	0.268784	0.115052	2.3362	0.0194811	0.403429
SNA3	YJL151C	1545.88	0.26872	0.178672	1.50398	0.132586	0.917044
FUB1	YCR076C	453.926	0.268349	0.217224	1.23536	0.216698	0.994164
HUA1	YGR268C	510.774	0.268081	0.233033	1.1504	0.249978	0.994164
SNC1	YAL030W	660.735	0.268025	0.220569	1.21515	0.224309	0.994164
AIM46	YHR199C	1251.3	0.267893	0.0862627	3.10555	0.00189927	0.0853313
YAL031W-A	YAL031W-A	22.4732	0.266825	0.398843	0.668998	0.503497	0.994164
TUM1	YOR251C	1108.44	0.266355	0.109724	2.42749	0.0152038	0.365646
CMP2	YML057W	1769.63	0.265961	0.178144	1.49295	0.135449	0.921783
APL1	YJR005W	1824.05	0.265641	0.128893	2.06094	0.0393092	0.586936
PTR2	YKR093W	637.409	0.265257	0.258326	1.02683	0.304499	0.994164
TRP1	YDR007W	370.628	0.264966	0.162424	1.63132	0.102822	0.849361
SCO2	YBR024W	689.358	0.264668	0.163106	1.62267	0.10466	0.8552
YAR060C	YAR060C	27.5068	0.264518	0.409885	0.645346	0.518703	0.994164
UBX5	YDR330W	976.197	0.264439	0.224633	1.17721	0.239113	0.994164
YDL183C	YDL183C	368.679	0.264395	0.137625	1.92113	0.0547154	0.678561
YNL234W	YNL234W	278.912	0.264361	0.199453	1.32543	0.18503	0.986517
YML003W	YML003W	119.34	0.26425	0.289001	0.914355	0.360531	0.994164
AQY3	YFL054C	638.776	0.26378	0.15555	1.69579	0.0899265	0.820936
YEA4	YEL004W	342.64	0.263675	0.149341	1.7656	0.0774636	0.777226
SOL4	YGR248W	194.034	0.263161	0.658351	0.399728	0.689357	0.994164
YAP1	YML007W	2858.37	0.262867	0.11764	2.23451	0.0254497	0.4688
JAC1	YGL018C	569.522	0.262831	0.109854	2.39254	0.016732	0.383808
YHR202W	YHR202W	434.703	0.262387	0.221714	1.18345	0.236631	0.994164
FMO1	YHR176W	446.131	0.262331	0.176254	1.48836	0.136655	0.924878
VBA5	YKR105C	396.261	0.262328	0.125191	2.09542	0.036134	0.563566
TBS1	YBR150C	441.042	0.261695	0.238975	1.09507	0.273484	0.994164
MYO3	YKL129C	897.124	0.261054	0.241891	1.07923	0.280487	0.994164
YDR222W	YDR222W	431.969	0.260903	0.165082	1.58045	0.114004	0.874
PRM15	YMR278W	782.231	0.260164	0.134681	1.93171	0.0533957	0.67832
KTI12	YKL110C	1125.57	0.259706	0.174436	1.48884	0.13653	0.924878
ATG33	YLR356W	945.423	0.259605	0.273424	0.949461	0.342386	0.994164
BUD21	YOR078W	1560.36	0.258094	0.251394	1.02665	0.304584	0.994164
DDI2	YFL061W	277.702	0.257697	0.158414	1.62673	0.103794	0.851567
SLT2	YHR030C	1748.76	0.257536	0.0929104	2.77187	0.00557348	0.187799
PGC1	YPL206C	1302.3	0.257414	0.163456	1.57483	0.115297	0.874
PCL10	YGL134W	1087.35	0.257235	0.220446	1.16688	0.243257	0.994164
SNR10	snR10	5.9795	0.257234	0.739215	0.347983	0.727853	0.994164
YGL165C	YGL165C	41.7067	0.256865	0.336906	0.762425	0.445806	0.994164
SHU2	YDR078C	305.066	0.25679	0.151957	1.68989	0.0910498	0.820936
UBC12	YLR306W	271.851	0.256752	0.138298	1.85651	0.0633809	0.718279
ATG3	YNR007C	529.527	0.256422	0.313077	0.819038	0.412765	0.994164
YBR085C-A	YBR085C-A	4472.49	0.256377	0.278698	0.919909	0.35762	0.994164
GND2	YGR256W	376.792	0.256232	0.578393	0.443006	0.657761	0.994164
ICP55	YER078C	1219.38	0.255975	0.176979	1.44636	0.148077	0.945702
YLR149C	YLR149C	491.827	0.255559	0.514109	0.497091	0.619125	0.994164
SGT2	YOR007C	6881.59	0.255031	0.105585	2.41542	0.0157171	0.372307
YGR290W	YGR290W	33.2851	0.254668	0.445236	0.571984	0.567333	0.994164
HVG1	YER039C	116.221	0.254126	0.334157	0.760499	0.446957	0.994164
CMC4	YMR194C-B	164.252	0.254113	0.223247	1.13826	0.255012	0.994164
APE1	YKL103C	1253.09	0.254003	0.328133	0.774087	0.43888	0.994164
PUS2	YGL063W	371.51	0.253971	0.221786	1.14512	0.25216	0.994164
AIM26	YKL037W	60.7129	0.253943	0.380835	0.666807	0.504895	0.994164
AGP3	YFL055W	225.787	0.253564	0.150413	1.68579	0.0918371	0.823137
RLM1	YPL089C	1484.54	0.253475	0.0887869	2.85487	0.00430543	0.161729
YJR011C	YJR011C	218.957	0.253221	0.201741	1.25518	0.209414	0.994164
CTF8	YHR191C	163.185	0.252997	0.165753	1.52635	0.126923	0.907651
SNF8	YPL002C	535.6	0.252965	0.108132	2.33942	0.0193139	0.403429
YGR079W	YGR079W	1511.98	0.25241	0.372153	0.678243	0.497618	0.994164
OYE2	YHR179W	3162.92	0.252283	0.146373	1.72356	0.0847871	0.80565
PPZ2	YDR436W	826.856	0.252277	0.222589	1.13337	0.257057	0.994164
SWC5	YBR231C	454.372	0.251503	0.119476	2.10505	0.0352866	0.554466
NNR2	YKL151C	717.97	0.251395	0.318893	0.788336	0.4305	0.994164
RTS2	YOR077W	182.054	0.25068	0.164884	1.52034	0.128425	0.907651
RPT1	YKL145W	4321.17	0.250403	0.127692	1.96098	0.0498811	0.659606
PEX28	YHR150W	562.222	0.250311	0.134463	1.86156	0.0626658	0.715321
CSI1	YMR025W	162.564	0.250135	0.265055	0.943712	0.345317	0.994164
GEM1	YAL048C	527.104	0.250038	0.138422	1.80635	0.070864	0.751707
ZWF1	YNL241C	6068.34	0.249649	0.201036	1.24181	0.214307	0.994164
ROD1	YOR018W	415.436	0.24918	0.182561	1.36491	0.172281	0.971728
DIA1	YMR316W	448.928	0.249089	0.245917	1.0129	0.311108	0.994164
STP4	YDL048C	2197.37	0.24903	0.294552	0.845454	0.397858	0.994164
FDH1	YOR388C	189.605	0.24885	0.195229	1.27465	0.202432	0.994164
POR2	YIL114C	310.599	0.248817	0.141097	1.76345	0.077825	0.777304
GGA1	YDR358W	598.931	0.248616	0.396159	0.627566	0.530288	0.994164
GLO4	YOR040W	437.948	0.248542	0.184845	1.3446	0.178755	0.973498
MAC1	YMR021C	577.301	0.24783	0.103339	2.39821	0.0164754	0.383808
YPR012W	YPR012W	27.9803	0.247696	0.372722	0.664561	0.506331	0.994164
PEP12	YOR036W	856.407	0.247515	0.255242	0.96973	0.332181	0.994164
PDR12	YPL058C	1651.9	0.247045	0.277248	0.89106	0.372897	0.994164
YPR098C	YPR098C	561.137	0.24702	0.26654	0.926767	0.354048	0.994164
YBL039W-B	YBL039W-B	143.93	0.246897	0.2885	0.855797	0.39211	0.994164
PRM2	YIL037C	171.304	0.246564	0.167891	1.4686	0.141942	0.93623
AIM3	YBR108W	838.647	0.246538	0.226147	1.09017	0.275639	0.994164
YPR053C	YPR053C	101.08	0.245859	0.219437	1.12041	0.26254	0.994164
YJL113W	YJL113W	349.593	0.245576	0.137126	1.79088	0.0733129	0.762217
PEX27	YOR193W	253.745	0.245437	0.226026	1.08588	0.277532	0.994164
GCG1	YER163C	636.803	0.245281	0.12768	1.92106	0.0547244	0.678561
COQ6	YGR255C	1655.15	0.245214	0.170502	1.43819	0.15038	0.946513
AZR1	YGR224W	345.911	0.24497	0.146848	1.66819	0.0952787	0.832236
TPS2	YDR074W	2620.94	0.244845	0.309441	0.791248	0.428799	0.994164
MOH1	YBL049W	285.53	0.244842	0.357163	0.685518	0.493017	0.994164
YOR097C	YOR097C	354.828	0.244802	0.169683	1.4427	0.149105	0.945702
CAT5	YOR125C	784.536	0.244231	0.152805	1.59832	0.109971	0.874
DOC1	YGL240W	106.31	0.244092	0.208671	1.16975	0.242103	0.994164
RRD2	YPL152W	393.651	0.243774	0.206238	1.18201	0.237203	0.994164
CRD1	YDL142C	392.929	0.243623	0.235312	1.03532	0.300522	0.994164
YJR142W	YJR142W	876.665	0.2433	0.209163	1.16321	0.244746	0.994164
ROG1	YGL144C	324.126	0.242187	0.128628	1.88285	0.0597205	0.699424
MAF1	YDR005C	1272.17	0.242067	0.130928	1.84886	0.0644783	0.725496
BUD5	YCR038C	257.06	0.242043	0.183052	1.32226	0.18608	0.988609
CDH1	YGL003C	712.301	0.241567	0.136716	1.76692	0.0772419	0.777226
AAD15	YOL165C	48.5034	0.241437	0.293191	0.82348	0.410235	0.994164
RPN3	YER021W	3578.41	0.240743	0.137835	1.7466	0.080707	0.791551
HRI1	YLR301W	1189.68	0.240178	0.131427	1.82746	0.0676309	0.742409
SSN8	YNL025C	314.426	0.240155	0.226595	1.05984	0.289217	0.994164
YMR262W	YMR262W	334.793	0.239677	0.336286	0.712718	0.47602	0.994164
RRT8	YOL048C	558.629	0.239592	0.386232	0.620333	0.535039	0.994164
MSC1	YML128C	1721.58	0.23958	0.492586	0.486372	0.626703	0.994164
HSE1	YHL002W	1065.97	0.239435	0.186686	1.28255	0.199649	0.994164
PIB1	YDR313C	755.948	0.239212	0.146649	1.63119	0.102851	0.849361
MIA40	YKL195W	5771.72	0.239151	0.0978468	2.44414	0.0145198	0.35461
DCR2	YLR361C	506.354	0.23903	0.111917	2.13577	0.0326982	0.537091
POP8	YBL018C	351.406	0.238749	0.218443	1.09296	0.274412	0.994164
YLR279W	YLR279W	70.9249	0.238555	0.265075	0.899953	0.368145	0.994164
PRE7	YBL041W	3215.03	0.238162	0.114691	2.07654	0.0378438	0.578997
YBR184W	YBR184W	154.698	0.237417	0.196519	1.20811	0.227004	0.994164
FYV6	YNL133C	212.598	0.237347	0.241839	0.981428	0.326382	0.994164
CHO1	YER026C	6745.75	0.236938	0.258197	0.917665	0.358794	0.994164
MSK1	YNL073W	3918.23	0.236866	0.0719593	3.29166	0.000995974	0.0510214
DUR1,2	YBR208C	1220.35	0.236778	0.35617	0.664789	0.506185	0.994164
YPR196W	YPR196W	260.449	0.236753	0.147004	1.61052	0.107285	0.868896
LPL1	YOR059C	1029.4	0.235276	0.1265	1.85989	0.0629005	0.715408
GRX1	YCL035C	1426.8	0.235004	0.248232	0.946708	0.343787	0.994164
EST2	YLR318W	267.348	0.234966	0.181962	1.29129	0.196602	0.994164
AQR1	YNL065W	956.071	0.234948	0.417203	0.56315	0.573333	0.994164
YLR041W	YLR041W	27.2665	0.234585	0.433272	0.541427	0.588213	0.994164
SCO1	YBR037C	1130.96	0.234375	0.11611	2.01856	0.0435326	0.620117
AIM2	YAL049C	1237.92	0.234341	0.108924	2.15142	0.0314432	0.522753
AAC1	YMR056C	749.886	0.234176	0.276249	0.8477	0.396605	0.994164
NGL3	YML118W	111.846	0.233955	0.391142	0.598133	0.549751	0.994164
SNR31	snR31	70.7272	0.233859	0.228881	1.02175	0.3069	0.994164
DNL4	YOR005C	593.944	0.233799	0.162291	1.44062	0.149692	0.946513
XRS2	YDR369C	344.94	0.23372	0.223488	1.04578	0.295661	0.994164
VPS73	YGL104C	402.881	0.233425	0.303791	0.768373	0.442265	0.994164
COQ11	YLR290C	306.586	0.233187	0.238395	0.978152	0.327999	0.994164
DDI1	YER143W	1397.39	0.232555	0.194489	1.19573	0.231803	0.994164
RMD5	YDR255C	434.582	0.232473	0.23037	1.00913	0.312912	0.994164
ATG36	YJL185C	284.204	0.232093	0.253294	0.9163	0.359509	0.994164
MOG1	YJR074W	1055.63	0.230626	0.194514	1.18565	0.23576	0.994164
YGL081W	YGL081W	99.0366	0.230617	0.354014	0.651435	0.514766	0.994164
FLO9	YAL063C	1305.42	0.230145	0.100051	2.30027	0.0214327	0.42173
CPD1	YGR247W	370.326	0.230013	0.212222	1.08383	0.278438	0.994164
YER137C	YER137C	96.0382	0.229905	0.291019	0.789998	0.429529	0.994164
YMR294W-A	YMR294W-A	201.306	0.229725	0.170315	1.34882	0.177394	0.971964
RME1	YGR044C	992.6	0.22971	0.256702	0.894851	0.370867	0.994164
URA8	YJR103W	2371.15	0.229352	0.188403	1.21735	0.223473	0.994164
IMA1	YGR287C	169.965	0.229289	0.199234	1.15086	0.249792	0.994164
SRN2	YLR119W	242.631	0.22925	0.183524	1.24916	0.211607	0.994164
SYS1	YJL004C	558.534	0.229053	0.103799	2.20669	0.0273359	0.479786
SPO21	YOL091W	133.486	0.228991	0.171654	1.33403	0.182195	0.979532
ROM2	YLR371W	1130.64	0.228765	0.110493	2.0704	0.0384144	0.583252
YPR015C	YPR015C	69.7975	0.228629	0.257997	0.886169	0.375527	0.994164
YER034W	YER034W	480.49	0.227769	0.121325	1.87735	0.0604697	0.704288
YIL134C-A	YIL134C-A	5.99678	0.227506	0.822859	0.276483	0.782177	0.994164
VPS27	YNR006W	1061.43	0.22702	0.16913	1.34228	0.179506	0.975058
YSC84	YHR016C	836.543	0.226984	0.344461	0.658954	0.509925	0.994164
YET3	YDL072C	1916.84	0.226896	0.215381	1.05346	0.292128	0.994164
SUR2	YDR297W	1935.24	0.226674	0.137756	1.64548	0.0998715	0.845613
YKR041W	YKR041W	58.3895	0.226551	0.30603	0.740288	0.459125	0.994164
GAL10	YBR019C	78496.8	0.225834	0.123262	1.83214	0.066931	0.737295
HEF3	YNL014W	280.586	0.225627	0.230926	0.977054	0.328543	0.994164
YIP4	YGL198W	464.861	0.225622	0.12579	1.79364	0.072871	0.760842
TUL1	YKL034W	754.51	0.225288	0.181328	1.24243	0.214078	0.994164
USE1	YGL098W	370.367	0.224836	0.179759	1.25077	0.21102	0.994164
YLR122C	YLR122C	32.4898	0.224772	0.450835	0.498567	0.618085	0.994164
CSH1	YBR161W	196.126	0.224368	0.163341	1.37362	0.169561	0.971728
YOR289W	YOR289W	434.697	0.22431	0.443787	0.505445	0.613246	0.994164
FIT3	YOR383C	470.849	0.224132	0.126119	1.77714	0.0755448	0.767889
AIM19	YIL087C	344.396	0.223496	0.238488	0.937137	0.348688	0.994164
AFG3	YER017C	3419.02	0.222899	0.0831046	2.68214	0.0073152	0.229319
GAL7	YBR018C	44248.4	0.222696	0.14919	1.4927	0.135515	0.921783
YKL091C	YKL091C	627.014	0.22267	0.340815	0.653346	0.513533	0.994164
SPT14	YPL175W	828.262	0.22235	0.145294	1.53035	0.125931	0.907651
TAZ1	YPR140W	1327.93	0.222124	0.152438	1.45714	0.145077	0.938245
RTR2	YDR066C	274.328	0.221747	0.174524	1.27058	0.203877	0.994164
YPL119C-A	YPL119C-A	29.9567	0.221631	0.403737	0.548949	0.58304	0.994164
PNC1	YGL037C	2387.43	0.221543	0.442411	0.500762	0.616539	0.994164
YOL024W	YOL024W	6.08184	0.221402	0.949352	0.233214	0.815595	0.994164
YCL068C	YCL068C	106.743	0.221184	0.216899	1.01976	0.307844	0.994164
ACB1	YGR037C	4053.06	0.220599	0.163035	1.35307	0.176032	0.971728
AFR1	YDR085C	917.249	0.220547	0.331044	0.666216	0.505273	0.994164
HAP5	YOR358W	649.401	0.220182	0.107782	2.04285	0.0410674	0.600385
ARP3	YJR065C	4333.84	0.219999	0.136535	1.6113	0.107114	0.868896
VHS3	YOR054C	292.673	0.219996	0.347912	0.632334	0.527169	0.994164
PPT2	YPL148C	299.883	0.21983	0.176022	1.24888	0.211709	0.994164
HRT1	YOL133W	416.716	0.219793	0.131296	1.67403	0.0941251	0.831679
CSC1	YLR241W	1447.63	0.219157	0.254613	0.860747	0.389377	0.994164
MBR1	YKL093W	1398.47	0.219025	0.16284	1.34503	0.178617	0.973498
YET1	YKL065C	1941.15	0.218843	0.2302	0.950664	0.341775	0.994164
YDL009C	YDL009C	156.409	0.218602	0.1688	1.29504	0.195307	0.994164
REX3	YLR107W	821.471	0.218511	0.169811	1.28679	0.198168	0.994164
YLR464W	YLR464W	153.812	0.21849	0.210167	1.0396	0.298524	0.994164
YTP1	YNL237W	627.967	0.218458	0.175499	1.24478	0.213213	0.994164
SRL3	YKR091W	492.705	0.218383	0.314795	0.693731	0.487851	0.994164
RRT16	YNL105W	9.78252	0.21834	0.551003	0.39626	0.691913	0.994164
FMP25	YLR077W	1272.7	0.218233	0.0805847	2.70812	0.00676648	0.218644
AVO2	YMR068W	250.699	0.217723	0.249964	0.871018	0.383744	0.994164
RRT12	YCR045C	484.598	0.217691	0.11781	1.84781	0.0646296	0.725903
NPR2	YEL062W	445.033	0.217662	0.126312	1.72321	0.0848513	0.80565
VPS52	YDR484W	414.066	0.217554	0.187965	1.15741	0.247104	0.994164
PEX17	YNL214W	233.97	0.217505	0.16476	1.32013	0.18679	0.989239
PRB1	YEL060C	5328.96	0.217222	0.344096	0.631283	0.527856	0.994164
STB2	YMR053C	183.979	0.216953	0.326587	0.664305	0.506495	0.994164
LPD1	YFL018C	9058.3	0.21689	0.0810064	2.67745	0.00741857	0.231408
YBR300C	YBR300C	14.5146	0.216827	0.958696	0.226168	0.82107	0.994164
RIM4	YHL024W	727.027	0.216726	0.237679	0.911845	0.36185	0.994164
URN1	YPR152C	398.196	0.216655	0.137233	1.57875	0.114394	0.874
SUS1	YBR111W-A	372.024	0.216613	0.177198	1.22243	0.221544	0.994164
SDH5	YOL071W	1033.29	0.216282	0.150323	1.43878	0.150212	0.946513
RIB4	YOL143C	2836.3	0.216276	0.0975968	2.21601	0.0266908	0.475935
HPA2	YPR193C	194.671	0.216206	0.336036	0.643403	0.519963	0.994164
PLB1	YMR008C	2958.01	0.215405	0.234422	0.918879	0.358159	0.994164
ECM13	YBL043W	2415.22	0.215353	0.226323	0.951529	0.341336	0.994164
PHB2	YGR231C	4036.74	0.215083	0.0945555	2.27468	0.0229253	0.440404
RPR1	RPR1	22.7945	0.214902	0.432559	0.496815	0.619319	0.994164
BUD17	YNR027W	739.915	0.214788	0.157509	1.36365	0.172677	0.971728
CUB1	YPL260W	3216.28	0.214196	0.0954027	2.24517	0.024757	0.463538
GET2	YER083C	1391.03	0.213953	0.119048	1.7972	0.0723037	0.758046
RUF23	RUF23	7.31451	0.213668	0.639651	0.334039	0.73835	0.994164
BIO4	YNR057C	5241.34	0.213594	0.341866	0.624788	0.53211	0.994164
YEL053W-A	YEL053W-A	27.316	0.213507	0.35933	0.594181	0.552391	0.994164
BUB2	YMR055C	238.606	0.213209	0.205667	1.03667	0.29989	0.994164
JHD2	YJR119C	368.278	0.213185	0.237956	0.895902	0.370305	0.994164
COX16	YJL003W	411.702	0.212764	0.222547	0.956043	0.339051	0.994164
DSK2	YMR276W	4070.94	0.212752	0.103183	2.0619	0.0392177	0.586936
AMA1	YGR225W	30.1063	0.212361	0.453596	0.468172	0.639661	0.994164
YBL086C	YBL086C	454.113	0.212304	0.167885	1.26458	0.206023	0.994164
RPN12	YFR052W	1914.21	0.212252	0.139219	1.5246	0.127359	0.907651
YOR394C-A	YOR394C-A	15.7555	0.21221	0.475733	0.446069	0.655547	0.994164
LUC7	YDL087C	238.988	0.211522	0.145067	1.4581	0.144814	0.938245
VPS20	YMR077C	327.17	0.211123	0.119765	1.7628	0.0779334	0.777304
FMP10	YER182W	1706.51	0.210889	0.0869721	2.42479	0.0153173	0.366974
SPS22	YCL048W	34.5098	0.210462	0.588989	0.357328	0.720846	0.994164
DCS1	YLR270W	856.93	0.210361	0.386611	0.544117	0.586361	0.994164
RAD14	YMR201C	514.145	0.209902	0.123945	1.69352	0.0903571	0.820936
STB5	YHR178W	376.722	0.209423	0.146927	1.42535	0.154055	0.951523
YIP5	YGL161C	1572.77	0.209024	0.173113	1.20744	0.227264	0.994164
CYC2	YOR037W	800.442	0.208931	0.172664	1.21005	0.226261	0.994164
YHR054C	YHR054C	1378.29	0.20838	0.114928	1.81314	0.0698098	0.748761
YDR170W-A	YDR170W-A	467.101	0.20827	0.120993	1.72134	0.0851884	0.807176
GAL80	YML051W	4592.25	0.208267	0.0887479	2.34673	0.0189392	0.403429
YDL185C-A	YDL185C-A	108.671	0.208172	0.299681	0.694643	0.487279	0.994164
MDM35	YKL053C-A	1392.69	0.208047	0.0825431	2.52046	0.0117202	0.311598
ASK10	YGR097W	1891.97	0.207839	0.130818	1.58877	0.112113	0.874
HEM14	YER014W	471.047	0.207397	0.184269	1.12551	0.260372	0.994164
SLI1	YGR212W	326.901	0.207391	0.133954	1.54822	0.121568	0.8907
STD1	YOR047C	257.31	0.206946	0.246163	0.840689	0.400522	0.994164
YEL023C	YEL023C	393.386	0.206651	0.144561	1.42951	0.152858	0.95092
SHE4	YOR035C	685.708	0.206646	0.199151	1.03763	0.299442	0.994164
HXT1	YHR094C	244.185	0.206347	0.170373	1.21115	0.225839	0.994164
SCP1	YOR367W	476.119	0.20606	0.144203	1.42895	0.153018	0.95092
CMG1	YLR271W	260.69	0.205659	0.144969	1.41864	0.156003	0.954715
GPM1	YKL152C	13154.9	0.20555	0.218102	0.942447	0.345964	0.994164
YBR196C-B	YBR196C-B	45.0041	0.205068	0.397555	0.515824	0.605977	0.994164
DLD3	YEL071W	3433.59	0.205025	0.240448	0.852678	0.393838	0.994164
IBA57	YJR122W	2155.2	0.204702	0.169578	1.20712	0.227385	0.994164
RPT2	YDL007W	3843.72	0.204605	0.129887	1.57526	0.115196	0.874
YHL012W	YHL012W	244.227	0.20429	0.211937	0.963922	0.335085	0.994164
PST2	YDR032C	3079.42	0.204113	0.208674	0.978147	0.328002	0.994164
JLP1	YLL057C	163.159	0.203988	0.215459	0.946762	0.34376	0.994164
MAK31	YCR020C-A	348.602	0.203863	0.157261	1.29634	0.194859	0.994164
PUP2	YGR253C	3048.2	0.203839	0.110514	1.84447	0.0651146	0.728751
YCR007C	YCR007C	172.456	0.203386	0.162671	1.2503	0.211192	0.994164
PFA3	YNL326C	495.897	0.203383	0.113757	1.78787	0.0737962	0.762771
VHR2	YER064C	2168.17	0.203159	0.127135	1.59798	0.110048	0.874
TRS20	YBR254C	345.6	0.202866	0.159584	1.27121	0.203653	0.994164
DAS1	YJL149W	591.625	0.202767	0.152427	1.33026	0.183434	0.981475
SPG5	YMR191W	1894.68	0.202744	0.149634	1.35493	0.175438	0.971728
HST4	YDR191W	167.831	0.202602	0.202438	1.00081	0.316919	0.994164
PHO84	YML123C	762.721	0.20249	0.191231	1.05888	0.289656	0.994164
PRE2	YPR103W	3327.85	0.202451	0.114321	1.7709	0.0765781	0.774508
SYC1	YOR179C	483.628	0.201973	0.120184	1.68053	0.0928541	0.827544
YDR008C	YDR008C	20.3419	0.201954	0.456806	0.4421	0.658417	0.994164
YDL221W	YDL221W	67.4533	0.201693	0.276221	0.730188	0.465275	0.994164
COQ3	YOL096C	574.46	0.201076	0.23771	0.84589	0.397614	0.994164
YCR099C	YCR099C	88.5942	0.200866	0.249585	0.804802	0.420934	0.994164
PSR2	YLR019W	1563.78	0.200849	0.146354	1.37235	0.169954	0.971728
YMR252C	YMR252C	213.645	0.200588	0.170486	1.17657	0.239368	0.994164
YAR053W	YAR053W	8.87929	0.200559	0.64453	0.31117	0.755671	0.994164
YKR018C	YKR018C	1981.13	0.200529	0.139037	1.44227	0.149227	0.945702
MIX23	YBL107C	1213.95	0.200324	0.108971	1.83832	0.0660158	0.731644
MEI4	YER044C-A	59.6774	0.200143	0.3132	0.639026	0.522806	0.994164
YLR361C-A	YLR361C-A	241.166	0.199992	0.182676	1.09479	0.273608	0.994164
MEH1	YKR007W	679.66	0.19963	0.162762	1.22651	0.220005	0.994164
SNT2	YGL131C	564.435	0.199463	0.194792	1.02398	0.305844	0.994164
GAS2	YLR343W	94.0219	0.199071	0.311458	0.639159	0.52272	0.994164
PST1	YDR055W	4108.88	0.198744	0.263708	0.753652	0.451058	0.994164
ALF1	YNL148C	347.044	0.19825	0.180931	1.09572	0.273202	0.994164
AST2	YER101C	557.062	0.198026	0.183965	1.07643	0.281734	0.994164
RAD50	YNL250W	500.847	0.197869	0.134265	1.47372	0.140557	0.93623
BUD28	YLR062C	53.1186	0.197804	0.298859	0.661865	0.508058	0.994164
ESC1	YMR219W	1184.42	0.197739	0.12734	1.55284	0.120461	0.884641
CCP1	YKR066C	2552.89	0.197626	0.233384	0.846782	0.397116	0.994164
OAZ1	YPL052W	590.76	0.197491	0.146581	1.34732	0.177877	0.97292
OLE1	YGL055W	17605.2	0.197379	0.12291	1.60588	0.108299	0.872793
BSC2	YDR275W	401.247	0.197031	0.195585	1.00739	0.313747	0.994164
PEP4	YPL154C	5019.63	0.196983	0.251898	0.781995	0.434217	0.994164
YCR013C	YCR013C	1086.78	0.196856	0.187248	1.05131	0.293117	0.994164
YBR226C	YBR226C	35.3924	0.196503	0.371056	0.529579	0.596404	0.994164
URA1	YKL216W	9293.93	0.196488	0.159291	1.23352	0.217382	0.994164
THI2	YBR240C	103.119	0.196391	0.382248	0.513778	0.607407	0.994164
NDT80	YHR124W	342.127	0.196369	0.138105	1.42188	0.155061	0.954138
YDL177C	YDL177C	255.154	0.196331	0.178158	1.10201	0.270459	0.994164
YJR079W	YJR079W	14.6352	0.196216	0.604362	0.324667	0.745433	0.994164
MRS2	YOR334W	371.006	0.196127	0.131045	1.49664	0.134487	0.921783
CSR2	YPR030W	1884.71	0.195932	0.33144	0.591153	0.554418	0.994164
FAR7	YFR008W	239.26	0.195758	0.207713	0.942442	0.345966	0.994164
SEM1	YDR363W-A	1173.95	0.195568	0.144252	1.35574	0.175183	0.971728
KRE29	YER038C	286.136	0.195272	0.154069	1.26743	0.205003	0.994164
CHS6	YJL099W	570.856	0.195217	0.180549	1.08124	0.279591	0.994164
TGL5	YOR081C	943.145	0.194858	0.162005	1.20279	0.229057	0.994164
CYC7	YEL039C	316.641	0.194594	0.310108	0.627503	0.53033	0.994164
SAF1	YBR280C	486.754	0.194295	0.324858	0.598093	0.549778	0.994164
PDC1	YLR044C	67012.1	0.194237	0.181465	1.07039	0.284446	0.994164
YGR021W	YGR021W	1732.81	0.194237	0.106977	1.81569	0.0694177	0.748761
RRM3	YHR031C	532.903	0.194088	0.107874	1.79921	0.0719849	0.758046
RUF5-2	RUF5-2	2922.14	0.193765	0.162059	1.19565	0.231834	0.994164
YIL029C	YIL029C	165.514	0.193733	0.187433	1.03361	0.301319	0.994164
AQY1	YPR192W	338.081	0.193707	0.286141	0.676963	0.49843	0.994164
MMS21	YEL019C	125.124	0.193347	0.181676	1.06424	0.287219	0.994164
VFA1	YER128W	379.342	0.193132	0.125051	1.54442	0.122486	0.893271
LRO1	YNR008W	798.673	0.193124	0.106583	1.81196	0.0699921	0.748761
INM1	YHR046C	533.385	0.192963	0.150196	1.28474	0.198884	0.994164
RTR1	YER139C	347.677	0.1926	0.136766	1.40824	0.159059	0.957243
YDL206W	YDL206W	395.972	0.192473	0.216611	0.888562	0.374239	0.994164
CDC48	YDL126C	9567.04	0.192437	0.180087	1.06858	0.285258	0.994164
DAN1	YJR150C	5.91224	0.192259	0.831515	0.231215	0.817147	0.994164
ARP2	YDL029W	3616.46	0.192246	0.150007	1.28158	0.199989	0.994164
OAF3	YKR064W	709.094	0.192164	0.124798	1.53979	0.123611	0.898351
RPT4	YOR259C	4314.58	0.192049	0.0992202	1.93559	0.0529185	0.677337
RPT5	YOR117W	3524.7	0.191747	0.10999	1.74332	0.0812781	0.791551
MVB12	YGR206W	218.119	0.191589	0.233922	0.819031	0.412769	0.994164
CAM1	YPL048W	5773.31	0.19153	0.0918206	2.08591	0.0369864	0.568565
THI73	YLR004C	192.201	0.191015	0.233671	0.817451	0.41367	0.994164
GUD1	YDL238C	208.441	0.191001	0.330496	0.577923	0.563316	0.994164
FRE3	YOR381W	322.615	0.190936	0.158693	1.20317	0.228909	0.994164
PDE2	YOR360C	2007.99	0.190527	0.209642	0.908825	0.363443	0.994164
NAB6	YML117W	1449.94	0.190271	0.162186	1.17317	0.240728	0.994164
TPT1	YOL102C	453.542	0.190194	0.166035	1.1455	0.252	0.994164
PRE6	YOL038W	3016.09	0.190068	0.115917	1.63969	0.101069	0.846855
GCV2	YMR189W	1162.43	0.189864	0.18687	1.01603	0.309617	0.994164
AYR1	YIL124W	1630.6	0.189698	0.198839	0.954028	0.34007	0.994164
YGL185C	YGL185C	466.835	0.189668	0.150756	1.25811	0.208353	0.994164
YLR230W	YLR230W	277.115	0.189251	0.176555	1.07191	0.283761	0.994164
YIL071W-A	YIL071W-A	62.9193	0.18903	0.307573	0.614587	0.538827	0.994164
HYR1	YIR037W	1872.51	0.188689	0.201911	0.934517	0.350037	0.994164
THG1	YGR024C	744.071	0.188672	0.0997897	1.89069	0.0586651	0.697451
RAD57	YDR004W	1001.09	0.188662	0.096802	1.94894	0.051302	0.669553
RAD30	YDR419W	597.072	0.188598	0.130394	1.44637	0.148075	0.945702
SEC5	YDR166C	893.231	0.188567	0.105873	1.78106	0.074903	0.766175
SIP18	YMR175W	180.719	0.188504	1.16961	0.161168	0.871961	0.994164
HFA1	YMR207C	992.305	0.188445	0.110902	1.69921	0.0892805	0.820936
UBA1	YKL210W	5113.38	0.188399	0.113254	1.6635	0.096212	0.836182
SPO1	YNL012W	412.198	0.188152	0.189909	0.99075	0.321808	0.994164
ARE1	YCR048W	467.21	0.188089	0.148848	1.26362	0.206365	0.994164
LAM6	YLR072W	851.812	0.188006	0.177171	1.06116	0.288619	0.994164
GPI2	YPL076W	248.636	0.187754	0.177279	1.05908	0.289562	0.994164
VID28	YIL017C	574.659	0.187742	0.28769	0.652584	0.514025	0.994164
CRT10	YOL063C	773.247	0.187657	0.13791	1.36072	0.173601	0.971728
SNX41	YDR425W	349.1	0.187569	0.25713	0.729471	0.465714	0.994164
BLM10	YFL007W	2138.24	0.187349	0.0931163	2.01199	0.0442214	0.624524
YPL276W	YPL276W	74.1981	0.187074	0.30236	0.618714	0.536105	0.994164
SNR32	snR32	8.22407	0.186909	0.599283	0.311888	0.755126	0.994164
MUS81	YDR386W	408.438	0.186819	0.148574	1.25741	0.208605	0.994164
MRX3	YBL095W	228.819	0.186797	0.316759	0.589714	0.555382	0.994164
ECM15	YBL001C	1134.7	0.186704	0.214676	0.869702	0.384463	0.994164
ABP1	YCR088W	3701.42	0.186677	0.174632	1.06897	0.285081	0.994164
ASA1	YPR085C	727.6	0.186608	0.116814	1.59748	0.110158	0.874
RPT6	YGL048C	3779.12	0.186571	0.125876	1.48217	0.138294	0.930452
RPN2	YIL075C	6046.72	0.186147	0.119578	1.55671	0.11954	0.882448
ASK1	YKL052C	507.254	0.185987	0.149909	1.24066	0.21473	0.994164
BUR6	YER159C	1362.94	0.185844	0.105818	1.75626	0.0790437	0.783104
FRE5	YOR384W	670.077	0.185637	0.144057	1.28864	0.197524	0.994164
CNB1	YKL190W	1356.18	0.185481	0.117395	1.57997	0.114113	0.874
TIP20	YGL145W	712.489	0.18531	0.106955	1.73261	0.0831653	0.799315
MRS6	YOR370C	3599.26	0.18519	0.101607	1.82262	0.0683612	0.744931
CHS7	YHR142W	1515.89	0.185137	0.174585	1.06044	0.288944	0.994164
ULP1	YPL020C	775.429	0.1846	0.120542	1.53143	0.125664	0.907651
YPS3	YLR121C	1110.05	0.184583	0.210177	0.878227	0.379821	0.994164
MSS1	YMR023C	463.849	0.184576	0.136458	1.35262	0.176178	0.971728
MSO1	YNR049C	500.668	0.184348	0.22113	0.833664	0.404471	0.994164
AMD1	YML035C	2048.53	0.184026	0.145952	1.26087	0.207356	0.994164
UGX2	YDL169C	261.626	0.184008	0.266512	0.690433	0.489922	0.994164
KTI11	YBL071W-A	410.047	0.183781	0.290793	0.631998	0.527388	0.994164
SND1	YDR186C	2395.73	0.183777	0.0997429	1.84251	0.065401	0.730659
YDR510C-A	YDR510C-A	130.853	0.183615	0.181112	1.01382	0.310668	0.994164
SBE2	YDR351W	1127.39	0.183491	0.098218	1.8682	0.0617346	0.710585
YGL006W-A	YGL006W-A	22.647	0.183159	0.435609	0.420466	0.674145	0.994164
PSF3	YOL146W	300.107	0.182579	0.183527	0.994836	0.319816	0.994164
NDL1	YLR254C	367.279	0.182471	0.149433	1.22109	0.222052	0.994164
PTC6	YCR079W	668.413	0.182338	0.181098	1.00685	0.314009	0.994164
BEM1	YBR200W	1197.29	0.182014	0.0813521	2.23736	0.025263	0.46681
ELA1	YNL230C	386.752	0.181997	0.119427	1.52392	0.127528	0.907651
YLR173W	YLR173W	668.639	0.181907	0.171831	1.05864	0.289765	0.994164
IRC24	YIR036C	477.201	0.181645	0.233143	0.779114	0.435913	0.994164
THI74	YDR438W	400.694	0.18143	0.20208	0.897812	0.369286	0.994164
SNX4	YJL036W	913.107	0.181326	0.226383	0.800971	0.423149	0.994164
YJR012C	YJR012C	175.307	0.180881	0.211647	0.854635	0.392753	0.994164
FLO5	YHR211W	1175.33	0.180769	0.11441	1.58001	0.114104	0.874
UBX4	YMR067C	1035.59	0.180091	0.12367	1.45622	0.14533	0.938245
COQ8	YGL119W	911.608	0.179567	0.111594	1.60911	0.107593	0.870277
MTE1	YGR042W	542.047	0.179319	0.126872	1.41339	0.157543	0.954904
OYE3	YPL171C	105.027	0.17915	0.269091	0.665759	0.505565	0.994164
HSP104	YLL026W	3835.34	0.178949	0.498521	0.358959	0.719626	0.994164
SMP3	YOR149C	529.909	0.178926	0.142538	1.25529	0.209375	0.994164
LCB5	YLR260W	1006.69	0.178747	0.143805	1.24298	0.213874	0.994164
COQ5	YML110C	3296.72	0.178725	0.149388	1.19639	0.231545	0.994164
PGI1	YBR196C	12091.2	0.17866	0.150444	1.18755	0.235009	0.994164
TRM12	YML005W	550.716	0.17813	0.152509	1.168	0.242806	0.994164
CDC19	YAL038W	20061.9	0.178114	0.151155	1.17836	0.238654	0.994164
YEN1	YER041W	650.27	0.177495	0.112079	1.58366	0.113271	0.874
PHB1	YGR132C	4201.26	0.177297	0.103149	1.71884	0.0856431	0.809331
EHT1	YBR177C	4618.23	0.177225	0.228171	0.776722	0.437323	0.994164
TPC1	YGR096W	376.454	0.177199	0.151818	1.16718	0.243138	0.994164
YER010C	YER010C	621.113	0.177191	0.132471	1.33758	0.181033	0.977064
YCR006C	YCR006C	102.668	0.177124	0.220658	0.802709	0.422143	0.994164
TPI1	YDR050C	24218.5	0.176922	0.185477	0.953876	0.340146	0.994164
RPN9	YDR427W	2112.65	0.17677	0.138619	1.27522	0.202232	0.994164
DSC2	YOL073C	463.867	0.176471	0.195989	0.900413	0.3679	0.994164
SCM4	YGR049W	819.694	0.176407	0.143282	1.23119	0.218253	0.994164
RVS167	YDR388W	3348.96	0.176359	0.137728	1.28048	0.200375	0.994164
YAR023C	YAR023C	133.924	0.176252	0.203621	0.865588	0.386716	0.994164
SET5	YHR207C	551.658	0.175828	0.115844	1.5178	0.129065	0.908649
YPR002C-A	YPR002C-A	75.1641	0.175643	0.303465	0.578793	0.562729	0.994164
RPN1	YHR027C	5040.65	0.175396	0.109861	1.59653	0.11037	0.874
GAL2	YLR081W	62987.8	0.175015	0.143398	1.22049	0.222279	0.994164
YOR283W	YOR283W	965.319	0.174989	0.174324	1.00382	0.315467	0.994164
YNR040W	YNR040W	947.23	0.174811	0.106602	1.63984	0.101038	0.846855
EGO2	YCR075W-A	166.265	0.174666	0.196006	0.891125	0.372862	0.994164
YGR015C	YGR015C	428.013	0.174441	0.170542	1.02287	0.306371	0.994164
GDE1	YPL110C	842.573	0.174412	0.184127	0.947239	0.343517	0.994164
BIT2	YBR270C	333.413	0.174363	0.180388	0.966596	0.333746	0.994164
SNU71	YGR013W	843.31	0.174306	0.103508	1.68398	0.0921857	0.824499
PUT1	YLR142W	2335.88	0.174231	0.234699	0.742362	0.457868	0.994164
PAU10	YDR542W	17.0416	0.173859	0.459689	0.378209	0.705275	0.994164
OPI10	YOL032W	337.361	0.173817	0.337631	0.514814	0.606683	0.994164
AMF1	YOR378W	268.018	0.173536	0.165949	1.04572	0.295691	0.994164
MLH2	YLR035C	434.988	0.17296	0.133827	1.29242	0.196211	0.994164
SNR39	snR39	42.9295	0.172826	0.35215	0.490774	0.623587	0.994164
SMY1	YKL079W	725.786	0.172813	0.101167	1.7082	0.0875995	0.816515
SLX8	YER116C	560.075	0.172759	0.124282	1.39005	0.164514	0.966157
LEU2	YCL018W	3081.18	0.172514	0.161518	1.06808	0.285482	0.994164
CYR1	YJL005W	1004.68	0.172471	0.213456	0.807994	0.419094	0.994164
YNL184C	YNL184C	171.082	0.172454	0.19502	0.884289	0.37654	0.994164
YJR149W	YJR149W	598.488	0.172321	0.24913	0.691692	0.489131	0.994164
YDL071C	YDL071C	44.984	0.172186	0.326627	0.527163	0.598081	0.994164
RUF5-1	RUF5-1	2214.15	0.172149	0.15483	1.11186	0.266197	0.994164
YOR192C-C	YOR192C-C	130.832	0.172139	0.288674	0.596309	0.550969	0.994164
YFH7	YFR007W	576.17	0.172022	0.133299	1.2905	0.196877	0.994164
FZO1	YBR179C	1580.44	0.17154	0.114377	1.49978	0.133671	0.921783
UBR1	YGR184C	2025.2	0.171307	0.104975	1.63188	0.102705	0.849361
YDR061W	YDR061W	1314.17	0.171236	0.118456	1.44556	0.148301	0.945702
ATG14	YBR128C	88.0882	0.171198	0.243638	0.702674	0.482259	0.994164
JJJ2	YJL162C	393.823	0.17096	0.128959	1.32569	0.184941	0.986517
APC11	YDL008W	461.092	0.170703	0.126087	1.35385	0.175784	0.971728
PKH2	YOL100W	663.122	0.170651	0.168333	1.01377	0.310692	0.994164
YPR147C	YPR147C	679.481	0.170539	0.167146	1.0203	0.307586	0.994164
UBP15	YMR304W	839.64	0.17008	0.207688	0.818922	0.412831	0.994164
PET100	YDR079W	516.069	0.169938	0.125753	1.35136	0.17658	0.971728
YOR034C-A	YOR034C-A	32.9665	0.169779	0.401846	0.422498	0.672661	0.994164
HFD1	YMR110C	1847.59	0.169727	0.268976	0.631012	0.528033	0.994164
YOR020W-A	YOR020W-A	500.151	0.169567	0.32331	0.524472	0.59995	0.994164
CTK2	YJL006C	336.82	0.169455	0.12882	1.31544	0.188361	0.992562
YOR015W	YOR015W	247.595	0.169339	0.189478	0.893713	0.371475	0.994164
ERI1	YPL096C-A	157.908	0.169334	0.22294	0.75955	0.447524	0.994164
YHL034W-A	YHL034W-A	201.396	0.169111	0.154496	1.0946	0.273691	0.994164
OPT2	YPR194C	1312.25	0.16871	0.219783	0.767621	0.442713	0.994164
CHL4	YDR254W	323.788	0.168691	0.182754	0.923052	0.35598	0.994164
TAD1	YGL243W	502.902	0.168617	0.140527	1.19989	0.230181	0.994164
LSM6	YDR378C	783.365	0.168446	0.139504	1.20746	0.227255	0.994164
YLL017W	YLL017W	136.924	0.168327	0.187696	0.896811	0.36982	0.994164
ARA1	YBR149W	2853.22	0.167998	0.245689	0.683785	0.494111	0.994164
SSP1	YHR184W	140.941	0.167866	0.322774	0.520074	0.603012	0.994164
ETR1	YBR026C	1983.01	0.167608	0.255178	0.656829	0.511291	0.994164
GLN1	YPR035W	20750.7	0.16758	0.211579	0.792046	0.428334	0.994164
YBR096W	YBR096W	964.386	0.167421	0.118239	1.41595	0.156791	0.954715
CAN1	YEL063C	2672.41	0.167335	0.146385	1.14312	0.252991	0.994164
VPS68	YOL129W	1419.22	0.167187	0.145868	1.14615	0.251733	0.994164
YLL056C	YLL056C	198.729	0.167023	0.197089	0.847451	0.396744	0.994164
FAT1	YBR041W	1087.22	0.166644	0.128468	1.29717	0.194574	0.994164
YDR109C	YDR109C	616.172	0.166608	0.153535	1.08515	0.277857	0.994164
AEP3	YPL005W	310.594	0.166526	0.225096	0.739799	0.459422	0.994164
YMR244W	YMR244W	33.2707	0.166517	0.439687	0.378718	0.704898	0.994164
DOT5	YIL010W	975.756	0.166504	0.170331	0.977533	0.328305	0.994164
MCT1	YOR221C	887.642	0.166251	0.159335	1.0434	0.296761	0.994164
YBR137W	YBR137W	690.189	0.166071	0.205083	0.809775	0.41807	0.994164
GID8	YMR135C	1015.4	0.165892	0.255996	0.648027	0.516968	0.994164
UNG1	YML021C	360.587	0.165754	0.123372	1.34353	0.1791	0.973694
MET14	YKL001C	424.159	0.165697	0.15764	1.05112	0.293206	0.994164
YMR226C	YMR226C	3603.01	0.165626	0.147018	1.12657	0.259924	0.994164
IFA38	YBR159W	1789.58	0.165597	0.0809565	2.04551	0.040805	0.599031
CDC26	YFR036W	220.956	0.165481	0.162463	1.01858	0.308405	0.994164
TSC3	YBR058C-A	724.344	0.165443	0.112726	1.46766	0.142197	0.93624
PEX22	YAL055W	238.202	0.165427	0.228354	0.72443	0.468802	0.994164
YLH47	YPR125W	2285.17	0.165358	0.166216	0.99484	0.319814	0.994164
YDR541C	YDR541C	373.592	0.165305	0.184714	0.89492	0.37083	0.994164
GAP1	YKR039W	10873.1	0.165301	0.218154	0.757723	0.448617	0.994164
ATG32	YIL146C	498.544	0.165142	0.18149	0.909925	0.362862	0.994164
RBK1	YCR036W	1087.19	0.164943	0.116776	1.41247	0.157811	0.955205
YKR015C	YKR015C	285.35	0.164585	0.151618	1.08552	0.277692	0.994164
AIM21	YIR003W	2046.27	0.164464	0.152589	1.07782	0.281112	0.994164
OXR1	YPL196W	433.543	0.164353	0.22498	0.730522	0.465071	0.994164
TPS3	YMR261C	1586.95	0.164166	0.233545	0.702932	0.482098	0.994164
PSY1	YKL076C	38.8554	0.164056	0.367448	0.446473	0.655256	0.994164
CBT1	YKL208W	410.312	0.163801	0.157711	1.03862	0.298982	0.994164
HSP31	YDR533C	323.821	0.163595	0.263209	0.621541	0.534244	0.994164
YPT35	YHR105W	230.857	0.163517	0.168291	0.971633	0.331233	0.994164
ZIM17	YNL310C	411.028	0.163497	0.133635	1.22345	0.221158	0.994164
AIM32	YML050W	458.413	0.163274	0.125461	1.30139	0.193124	0.994164
AKL1	YBR059C	1307.53	0.163266	0.177026	0.922271	0.356387	0.994164
IFH1	YLR223C	1427.63	0.163224	0.246011	0.663481	0.507022	0.994164
YNL179C	YNL179C	164.366	0.163171	0.378362	0.431256	0.666282	0.994164
YNL150W	YNL150W	118.319	0.163063	0.261948	0.622503	0.533611	0.994164
YOR019W	YOR019W	401.321	0.162984	0.162464	1.0032	0.315765	0.994164
YLR001C	YLR001C	760.668	0.16297	0.21212	0.768295	0.442312	0.994164
CAP1	YKL007W	1692.7	0.162913	0.169292	0.962323	0.335887	0.994164
SRG1	SRG1	122.116	0.162696	0.266944	0.609476	0.542209	0.994164
CCC2	YDR270W	541.039	0.162687	0.164572	0.988548	0.322884	0.994164
PEX13	YLR191W	755.856	0.16258	0.139133	1.16852	0.242598	0.994164
YLR146W-A	YLR146W-A	226.232	0.162509	0.17731	0.916527	0.359391	0.994164
GYL1	YMR192W	710.14	0.162488	0.137964	1.17776	0.238893	0.994164
BLI1	YKL061W	371.783	0.162385	0.135918	1.19473	0.232194	0.994164
RNA15	YGL044C	691.672	0.162252	0.161522	1.00451	0.315131	0.994164
SSP2	YOR242C	46.0984	0.162001	0.308407	0.525284	0.599386	0.994164
GCR1	YPL075W	1102.71	0.16194	0.157974	1.02511	0.305313	0.994164
DDP1	YOR163W	665.11	0.16191	0.151434	1.06918	0.28499	0.994164
RDR1	YOR380W	460.281	0.161888	0.149557	1.08245	0.279054	0.994164
INP54	YOL065C	495.494	0.161599	0.143684	1.12469	0.260722	0.994164
THI3	YDL080C	791.927	0.161548	0.1593	1.01411	0.31053	0.994164
YUH1	YJR099W	447.84	0.161441	0.171429	0.941733	0.34633	0.994164
LST8	YNL006W	1079.52	0.161055	0.116195	1.38608	0.165723	0.969566
RPN5	YDL147W	3334.15	0.160836	0.132884	1.21035	0.226145	0.994164
MTC2	YKL098W	838.243	0.160779	0.124688	1.28945	0.19724	0.994164
UTR1	YJR049C	1127.22	0.160683	0.144776	1.10987	0.267053	0.994164
ECM3	YOR092W	479.964	0.160603	0.134488	1.19418	0.232407	0.994164
REC104	YHR157W	45.1618	0.160465	0.314841	0.50967	0.610282	0.994164
UBR2	YLR024C	471.465	0.160413	0.187936	0.853553	0.393353	0.994164
WIP1	YDR374W-A	249.732	0.160396	0.184333	0.870143	0.384223	0.994164
VAB2	YEL005C	302.818	0.160263	0.165268	0.969715	0.332189	0.994164
YDR261C-D	YDR261C-D	3595.22	0.160083	0.119557	1.33896	0.180584	0.977064
RIM20	YOR275C	940.46	0.159842	0.191194	0.836019	0.403144	0.994164
CPR1	YDR155C	8314.99	0.15984	0.221937	0.720202	0.471401	0.994164
YHC3	YJL059W	257.838	0.159686	0.157579	1.01338	0.310881	0.994164
YDR509W	YDR509W	10.6543	0.159675	0.651852	0.244955	0.806491	0.994164
RUP1	YOR138C	1426.7	0.15955	0.149649	1.06616	0.28635	0.994164
APM4	YOL062C	2290.35	0.15954	0.113783	1.40214	0.160874	0.962459
SNR18	snR18	25.8881	0.159515	0.369928	0.431205	0.666319	0.994164
COX23	YHR116W	797.23	0.159135	0.11025	1.4434	0.148908	0.945702
YPK1	YKL126W	2232.85	0.158816	0.125379	1.26669	0.205267	0.994164
BTN2	YGR142W	401.381	0.158406	0.360496	0.439411	0.660364	0.994164
PLC1	YPL268W	670.571	0.158277	0.14679	1.07826	0.28092	0.994164
FRE6	YLL051C	785.805	0.157961	0.154073	1.02524	0.305251	0.994164
PMC1	YGL006W	1566.18	0.157814	0.246841	0.639337	0.522604	0.994164
DIA3	YDL024C	98.3002	0.157564	0.416207	0.378571	0.705007	0.994164
YLR108C	YLR108C	156.143	0.157485	0.320801	0.490911	0.623489	0.994164
PIM1	YBL022C	4894.69	0.157362	0.082619	1.90467	0.0568229	0.685903
MRP8	YKL142W	2106.56	0.157135	0.274894	0.57162	0.56758	0.994164
YAL016C-B	YAL016C-B	8.31886	0.156782	0.632182	0.248001	0.804134	0.994164
SRV2	YNL138W	3639.7	0.15672	0.115511	1.35675	0.174859	0.971728
YKR070W	YKR070W	875.29	0.156606	0.124076	1.26218	0.206885	0.994164
HSP42	YDR171W	1038.3	0.156574	0.905333	0.172946	0.862694	0.994164
NAS6	YGR232W	891.438	0.156436	0.133521	1.17163	0.241347	0.994164
ARF3	YOR094W	536.794	0.1564	0.144289	1.08394	0.278392	0.994164
GYP5	YPL249C	714.893	0.156303	0.138618	1.12759	0.259495	0.994164
PRE10	YOR362C	3307.77	0.156302	0.109641	1.42558	0.153988	0.951523
PAR32	YDL173W	1035.32	0.156117	0.137477	1.13558	0.256132	0.994164
YER053C-A	YER053C-A	548.276	0.156076	0.501161	0.311428	0.755475	0.994164
MEP3	YPR138C	1786.93	0.155849	0.14346	1.08636	0.27732	0.994164
SPP381	YBR152W	315.418	0.155603	0.128617	1.20982	0.22635	0.994164
COX14	YML129C	1499.3	0.15559	0.0937798	1.6591	0.0970953	0.837632
RBL2	YOR265W	399.601	0.155526	0.129997	1.19638	0.231548	0.994164
CIN10	YDR387C	703.923	0.155344	0.156698	0.991361	0.321509	0.994164
KKQ8	YKL168C	488.992	0.155183	0.18758	0.827286	0.408075	0.994164
YML002W	YML002W	513.356	0.155021	0.131712	1.17698	0.239205	0.994164
FLC2	YAL053W	3497.96	0.155	0.119002	1.3025	0.192745	0.994164
SAM35	YHR083W	1045.51	0.154936	0.101516	1.52621	0.126956	0.907651
TIM8	YJR135W-A	762.835	0.154059	0.11925	1.2919	0.196393	0.994164
YDL218W	YDL218W	186.981	0.153996	0.147727	1.04244	0.297209	0.994164
ZTA1	YBR046C	512.364	0.153991	0.283332	0.5435	0.586786	0.994164
CEM1	YER061C	434.319	0.153974	0.197021	0.781509	0.434503	0.994164
FRD1	YEL047C	828.047	0.153908	0.112891	1.36333	0.172778	0.971728
ERG28	YER044C	1821.7	0.153889	0.15402	0.999149	0.317722	0.994164
RCK1	YGL158W	32.7676	0.153598	0.440409	0.348761	0.727269	0.994164
HMG2	YLR450W	881.835	0.153553	0.10938	1.40385	0.160364	0.961419
MMS2	YGL087C	751.388	0.153522	0.178099	0.862009	0.388683	0.994164
YKL083W	YKL083W	26.8154	0.153437	0.452824	0.338844	0.734728	0.994164
ABM1	YJR108W	63.1617	0.153377	0.256948	0.596919	0.550562	0.994164
YMR046W-A	YMR046W-A	182.498	0.153372	0.24819	0.617964	0.536599	0.994164
SGF73	YGL066W	857.913	0.153112	0.18803	0.814297	0.415475	0.994164
INM2	YDR287W	619.566	0.152496	0.188311	0.80981	0.418049	0.994164
STF1	YDL130W-A	1441.59	0.152391	0.350496	0.434786	0.663718	0.994164
NRG1	YDR043C	193.2	0.152324	0.303834	0.501341	0.616131	0.994164
PIN2	YOR104W	356.01	0.152304	0.1293	1.17791	0.238832	0.994164
CTR3	YLR411W	142.399	0.152286	0.168728	0.902551	0.366764	0.994164
YDR090C	YDR090C	695.456	0.152122	0.107978	1.40882	0.158889	0.957201
YDR003W-A	YDR003W-A	115.591	0.152063	0.299084	0.508428	0.611153	0.994164
YFL064C	YFL064C	233.695	0.152041	0.167454	0.907958	0.3639	0.994164
MSH4	YFL003C	81.0938	0.151954	0.295705	0.513869	0.607343	0.994164
UFD4	YKL010C	1482.04	0.151933	0.0895136	1.69732	0.0896361	0.820936
YMR187C	YMR187C	396.951	0.151912	0.145497	1.04409	0.296445	0.994164
RNY1	YPL123C	359.191	0.151893	0.462586	0.328356	0.742643	0.994164
YPR126C	YPR126C	251.156	0.151727	0.236033	0.642821	0.52034	0.994164
ATG2	YNL242W	559.005	0.151695	0.210974	0.71902	0.472129	0.994164
TRS65	YGR166W	583.118	0.151662	0.145674	1.04111	0.297826	0.994164
YKU80	YMR106C	368.105	0.151616	0.171053	0.886372	0.375417	0.994164
BOP2	YLR267W	291.454	0.151294	0.347961	0.434802	0.663706	0.994164
RIA1	YNL163C	1686.73	0.151256	0.127041	1.19061	0.233808	0.994164
MIX17	YMR002W	7589.71	0.151032	0.0757862	1.99287	0.0462756	0.636643
TPO4	YOR273C	971.861	0.150897	0.368739	0.409225	0.682375	0.994164
YNL162W-A	YNL162W-A	210.779	0.150756	0.406633	0.370741	0.71083	0.994164
IMH1	YLR309C	1200.02	0.150751	0.0944274	1.59647	0.110383	0.874
YPL107W	YPL107W	635.401	0.150688	0.166283	0.906211	0.364824	0.994164
DDL1	YOR022C	431.245	0.150611	0.227478	0.662092	0.507912	0.994164
TRX2	YGR209C	1110.01	0.150519	0.247413	0.608371	0.542941	0.994164
STB6	YKL072W	387.61	0.150358	0.144313	1.04189	0.297462	0.994164
MMT2	YPL224C	631.55	0.15026	0.207774	0.723188	0.469564	0.994164
ECM18	YDR125C	288.846	0.150191	0.241575	0.621715	0.534129	0.994164
TFC3	YAL001C	661.476	0.150173	0.133791	1.12245	0.261673	0.994164
SWT21	YNL187W	480.21	0.150068	0.140437	1.06858	0.285258	0.994164
CCW14	YLR390W-A	10063.7	0.149849	0.0740229	2.02436	0.0429329	0.614819
NCA3	YJL116C	809.875	0.149835	0.241444	0.620579	0.534877	0.994164
SDH7	YDR511W	798.084	0.149752	0.0923194	1.62211	0.104779	0.8552
MMF1	YIL051C	2227.87	0.149685	0.145945	1.02562	0.305068	0.994164
MSL1	YIR009W	255.943	0.149489	0.134235	1.11364	0.265435	0.994164
AGA2	YGL032C	656.752	0.149486	0.205457	0.727579	0.466871	0.994164
PRE1	YER012W	2688.34	0.149472	0.131885	1.13335	0.257067	0.994164
BBC1	YJL020C	2894.26	0.149359	0.173055	0.863071	0.388098	0.994164
TDH2	YJR009C	22450.4	0.149303	0.236851	0.630366	0.528455	0.994164
SSL1	YLR005W	1077.29	0.149255	0.122916	1.21428	0.22464	0.994164
NCE102	YPR149W	5904.78	0.148962	0.217258	0.685644	0.492938	0.994164
BMT6	YLR063W	432.367	0.1489	0.226617	0.657058	0.511144	0.994164
PEX1	YKL197C	577.512	0.148899	0.183498	0.811448	0.417108	0.994164
YDR391C	YDR391C	479.986	0.14779	0.247787	0.596441	0.55088	0.994164
SWH1	YAR042W	1719.56	0.147702	0.107279	1.3768	0.168574	0.971728
RPN6	YDL097C	4235.11	0.147653	0.142573	1.03563	0.300377	0.994164
TIR3	YIL011W	144.092	0.147562	0.267931	0.550747	0.581807	0.994164
GCV3	YAL044C	1182.24	0.147509	0.116082	1.27073	0.203824	0.994164
YML053C	YML053C	483.653	0.147401	0.179126	0.822885	0.410573	0.994164
TAH11	YJR046W	890.438	0.147344	0.142024	1.03746	0.299523	0.994164
ERG3	YLR056W	5998.25	0.14707	0.258099	0.56982	0.5688	0.994164
DCN1	YLR128W	323.501	0.146882	0.210012	0.699398	0.484303	0.994164
VMR1	YHL035C	461.581	0.146724	0.199259	0.73635	0.461518	0.994164
YMR155W	YMR155W	612.911	0.146324	0.138897	1.05348	0.292123	0.994164
EDE1	YBL047C	4079.26	0.146301	0.127296	1.1493	0.250431	0.994164
PUP1	YOR157C	2601.67	0.146294	0.110755	1.32089	0.186539	0.989239
ATS1	YAL020C	413.182	0.146071	0.157849	0.925383	0.354767	0.994164
OPY1	YBR129C	429.517	0.146015	0.136403	1.07046	0.28441	0.994164
RRP46	YGR095C	1042.55	0.145767	0.169397	0.860505	0.389511	0.994164
YBR259W	YBR259W	483.802	0.145747	0.162132	0.898938	0.368686	0.994164
YNG2	YHR090C	698.683	0.145677	0.115722	1.25886	0.20808	0.994164
RAD7	YJR052W	534.477	0.145638	0.135777	1.07263	0.283437	0.994164
YMR105W-A	YMR105W-A	38.9768	0.145527	0.302903	0.480442	0.630913	0.994164
PEX6	YNL329C	1297.97	0.145468	0.0915162	1.58954	0.111939	0.874
CBP4	YGR174C	1591.33	0.145159	0.100493	1.44446	0.148608	0.945702
IDS2	YJL146W	677.279	0.145089	0.142633	1.01722	0.309049	0.994164
EMC4	YGL231C	1240.71	0.14492	0.102551	1.41316	0.15761	0.954904
FLX1	YIL134W	432.53	0.144836	0.177044	0.81808	0.413312	0.994164
SSD1	YDR293C	3165.03	0.144768	0.177739	0.814499	0.415359	0.994164
GAT1	YFL021W	2015.44	0.144666	0.169724	0.852362	0.394013	0.994164
PTC4	YBR125C	1166.9	0.144339	0.0922659	1.56438	0.117728	0.880006
PEX30	YLR324W	868.616	0.144299	0.254596	0.566776	0.570867	0.994164
VPS8	YAL002W	915.395	0.144293	0.139642	1.0333	0.301462	0.994164
YDR154C	YDR154C	698.445	0.143621	0.208714	0.688122	0.491376	0.994164
APQ13	YJL075C	24.0591	0.143618	0.381008	0.376943	0.706216	0.994164
DFG5	YMR238W	1869.95	0.143555	0.149821	0.958176	0.337974	0.994164
YGL052W	YGL052W	85.0534	0.143449	0.248457	0.577358	0.563697	0.994164
YAR019W-A	YAR019W-A	23.4279	0.14339	0.388802	0.368799	0.712278	0.994164
FYV8	YGR196C	754.978	0.143317	0.116347	1.23181	0.21802	0.994164
TDA4	YJR116W	316.401	0.14327	0.151377	0.946443	0.343923	0.994164
PRE9	YGR135W	3015.31	0.143218	0.12491	1.14657	0.251559	0.994164
CWC2	YDL209C	362.132	0.143204	0.268148	0.534049	0.593307	0.994164
BRO1	YPL084W	1199.26	0.143171	0.104338	1.37219	0.170005	0.971728
CIT3	YPR001W	431.394	0.142884	0.422109	0.3385	0.734986	0.994164
MRPL16	YBL038W	1741.72	0.142699	0.0997123	1.43111	0.1524	0.950763
MAD2	YJL030W	426.804	0.142667	0.139513	1.02261	0.306492	0.994164
QDR3	YBR043C	1567.04	0.142463	0.109931	1.29594	0.194998	0.994164
RTS1	YOR014W	2265.41	0.142212	0.12377	1.149	0.250556	0.994164
PRE4	YFR050C	3357.58	0.142164	0.118553	1.19917	0.230463	0.994164
DNA2	YHR164C	538.405	0.142145	0.145019	0.980183	0.326996	0.994164
THI6	YPL214C	722.376	0.141865	0.122265	1.16031	0.245924	0.994164
PAC11	YDR488C	452.079	0.141812	0.159386	0.889739	0.373606	0.994164
SPO22	YIL073C	495.593	0.141484	0.171625	0.824378	0.409725	0.994164
RPT3	YDR394W	3412.47	0.141435	0.116172	1.21747	0.223426	0.994164
SOK2	YMR016C	2538.01	0.141348	0.0997577	1.41691	0.15651	0.954715
YAL037W	YAL037W	132.022	0.141271	0.289722	0.487607	0.625828	0.994164
MET1	YKR069W	545.974	0.141084	0.13706	1.02936	0.303312	0.994164
RPN11	YFR004W	2427.93	0.140944	0.127542	1.10508	0.269127	0.994164
YBR126W-B	YBR126W-B	32.3364	0.140795	0.454974	0.309458	0.756973	0.994164
ISD11	YER048W-A	758.749	0.140779	0.14673	0.959447	0.337334	0.994164
YCR024C-B	YCR024C-B	1731.19	0.140535	0.146817	0.957209	0.338462	0.994164
NCB2	YDR397C	230.97	0.140501	0.14405	0.975368	0.329378	0.994164
IMP1	YMR150C	480.742	0.140322	0.140159	1.00116	0.316748	0.994164
PUP3	YER094C	2803.33	0.140319	0.12149	1.15498	0.248099	0.994164
REC107	YJR021C	430.434	0.140205	0.179003	0.783258	0.433476	0.994164
AHC1	YOR023C	1349.79	0.140011	0.127039	1.10211	0.270415	0.994164
ISN1	YOR155C	862.807	0.13988	0.221998	0.630094	0.528633	0.994164
RBD2	YPL246C	2053.86	0.139747	0.107251	1.303	0.192576	0.994164
MGR3	YMR115W	947.565	0.139703	0.173457	0.805404	0.420587	0.994164
RPN13	YLR421C	1418.1	0.139676	0.105013	1.33008	0.183491	0.981475
YIL077C	YIL077C	602.222	0.139665	0.254329	0.549152	0.582901	0.994164
ITR1	YDR497C	25551.7	0.13954	0.287552	0.485268	0.627486	0.994164
YTA7	YGR270W	1755.32	0.139499	0.0845908	1.64911	0.0991258	0.841768
YLR124W	YLR124W	37.3764	0.139485	0.35462	0.393335	0.694072	0.994164
YDR029W	YDR029W	123.403	0.139424	0.21958	0.63496	0.525454	0.994164
SCD5	YOR329C	1545.57	0.139405	0.143256	0.973119	0.330494	0.994164
AIM41	YOR215C	1803.62	0.13936	0.195301	0.713565	0.475496	0.994164
RIB2	YOL066C	792.288	0.139351	0.110335	1.26298	0.206597	0.994164
PGA2	YNL149C	418.075	0.139217	0.117712	1.18269	0.236932	0.994164
YAH1	YPL252C	1545.37	0.139181	0.146633	0.949181	0.342528	0.994164
YME2	YMR302C	2388.85	0.139179	0.173575	0.801838	0.422647	0.994164
ELP6	YMR312W	689.142	0.13909	0.172355	0.806998	0.419667	0.994164
MLC2	YPR188C	547.355	0.138814	0.143891	0.964716	0.334687	0.994164
SIC1	YLR079W	1417.51	0.138772	0.121321	1.14384	0.252688	0.994164
NTH2	YBR001C	934.184	0.138686	0.253781	0.546481	0.584736	0.994164
THI11	YJR156C	217.714	0.138495	0.198293	0.698437	0.484904	0.994164
CNE1	YAL058W	484.59	0.138491	0.141169	0.98103	0.326578	0.994164
EMI2	YDR516C	2181.35	0.138084	0.263049	0.524937	0.599627	0.994164
SUL2	YLR092W	392.573	0.137928	0.189578	0.727551	0.466889	0.994164
LAP3	YNL239W	4488.86	0.13775	0.265762	0.518323	0.604233	0.994164
YKU70	YMR284W	277.06	0.137685	0.276291	0.498334	0.618249	0.994164
JID1	YPR061C	389.037	0.137534	0.222346	0.618558	0.536207	0.994164
COQ9	YLR201C	828.344	0.137432	0.15109	0.909604	0.363032	0.994164
BPH1	YCR032W	571.591	0.136936	0.125976	1.087	0.277039	0.994164
HYM1	YKL189W	438.285	0.136814	0.246781	0.554395	0.579309	0.994164
YPR158C-D	YPR158C-D	5094.51	0.136793	0.121212	1.12854	0.259093	0.994164
FMP40	YPL222W	524.379	0.136696	0.298465	0.457997	0.646955	0.994164
DCI1	YOR180C	179.631	0.136549	0.161388	0.846088	0.397504	0.994164
AOS1	YPR180W	590.71	0.136525	0.127782	1.06842	0.285329	0.994164
EGH1	YIR007W	305.463	0.136398	0.349759	0.389976	0.696555	0.994164
RAT1	YOR048C	2229.23	0.136273	0.174369	0.78152	0.434497	0.994164
RRD1	YIL153W	1265.56	0.136187	0.150768	0.903289	0.366373	0.994164
COG5	YNL051W	417.837	0.13601	0.176839	0.769119	0.441823	0.994164
RRI1	YDL216C	188.683	0.135637	0.313698	0.432381	0.665464	0.994164
TPK3	YKL166C	752.432	0.135415	0.156377	0.865954	0.386515	0.994164
SLF1	YDR515W	1140.29	0.135156	0.153267	0.881837	0.377865	0.994164
BET1	YIL004C	519.306	0.135089	0.172154	0.784698	0.432631	0.994164
MSS2	YDL107W	711.615	0.135047	0.108202	1.2481	0.211994	0.994164
ECM7	YLR443W	501.169	0.135025	0.133777	1.00933	0.312818	0.994164
YML009C-A	YML009C-A	69.4047	0.13487	0.24344	0.554018	0.579566	0.994164
PLP1	YDR183W	332.066	0.134766	0.159955	0.842525	0.399494	0.994164
YDR476C	YDR476C	927.476	0.134759	0.160723	0.838456	0.401774	0.994164
RPN10	YHR200W	2476.56	0.134707	0.117536	1.14609	0.251758	0.994164
YDR262W	YDR262W	999.775	0.134305	0.13379	1.00385	0.315451	0.994164
MSH5	YDL154W	400.508	0.134128	0.133903	1.00168	0.316498	0.994164
NMA111	YNL123W	2626.46	0.13396	0.194435	0.688969	0.490843	0.994164
MSS18	YPR134W	424.962	0.133936	0.16828	0.795914	0.426082	0.994164
YHL005C	YHL005C	39.1641	0.133934	0.397821	0.336669	0.736366	0.994164
CRH1	YGR189C	7386.3	0.133849	0.11526	1.16127	0.245532	0.994164
REH1	YLR387C	1331.76	0.133549	0.148141	0.901502	0.367321	0.994164
NDE2	YDL085W	167.693	0.13347	0.565488	0.236026	0.813412	0.994164
ADE13	YLR359W	2666.1	0.133436	0.129204	1.03275	0.30172	0.994164
VPS15	YBR097W	450.153	0.133418	0.176931	0.75407	0.450807	0.994164
IRC7	YFR055W	391.261	0.133291	0.182172	0.731677	0.464366	0.994164
MRM2	YGL136C	590.364	0.133044	0.146145	0.910357	0.362634	0.994164
YAE1	YJR067C	270.566	0.132964	0.177115	0.750719	0.452822	0.994164
MMS1	YPR164W	782.917	0.132847	0.109759	1.21035	0.226143	0.994164
SOG2	YOR353C	828.084	0.132393	0.0935567	1.41511	0.157038	0.954715
PRK1	YIL095W	760.668	0.132268	0.151221	0.874669	0.381754	0.994164
CPR4	YCR069W	1592.79	0.132189	0.191184	0.691423	0.4893	0.994164
YER152C	YER152C	862.552	0.131977	0.101459	1.30079	0.193331	0.994164
FUS1	YCL027W	259.819	0.131906	0.353966	0.372651	0.709408	0.994164
TGL1	YKL140W	805.959	0.13184	0.166324	0.792668	0.427971	0.994164
BGL2	YGR282C	14164.9	0.13171	0.0779397	1.6899	0.091047	0.820936
HDA3	YPR179C	568.065	0.131605	0.111552	1.17976	0.238096	0.994164
TDA7	YNL176C	1636.7	0.131584	0.0849881	1.54827	0.121558	0.8907
YMR130W	YMR130W	851.661	0.131338	0.119947	1.09497	0.273529	0.994164
OPI3	YJR073C	11050.7	0.131331	0.277011	0.474098	0.63543	0.994164
PSK1	YAL017W	1027.79	0.131282	0.222827	0.589165	0.55575	0.994164
SNR84	snR84	96.6221	0.131281	0.299968	0.43765	0.66164	0.994164
RTG1	YOL067C	518.619	0.131194	0.110628	1.1859	0.235664	0.994164
ATG18	YFR021W	451.773	0.131037	0.166947	0.784897	0.432514	0.994164
ADY4	YLR227C	570.108	0.131007	0.122357	1.0707	0.284306	0.994164
EPO1	YMR124W	1297.6	0.130969	0.172959	0.757223	0.448916	0.994164
RRG1	YDR065W	342.851	0.130947	0.230762	0.567455	0.570405	0.994164
AYT1	YLL063C	261.291	0.130848	0.172482	0.758616	0.448082	0.994164
FRE1	YLR214W	525.309	0.130639	0.19105	0.683795	0.494105	0.994164
PIP2	YOR363C	759.797	0.130375	0.0979927	1.33046	0.183368	0.981475
PRM5	YIL117C	1109.23	0.130348	0.251723	0.517823	0.604581	0.994164
RPN7	YPR108W	3019.64	0.130303	0.0963879	1.35186	0.17642	0.971728
YEL1	YBL060W	572.028	0.130128	0.139798	0.930833	0.35194	0.994164
PRE5	YMR314W	3089.43	0.129973	0.124143	1.04696	0.295118	0.994164
RRP4	YHR069C	1479.08	0.129921	0.198109	0.655808	0.511947	0.994164
MGA2	YIR033W	1408.58	0.129866	0.108428	1.19771	0.231028	0.994164
WTM1	YOR230W	4178.26	0.129811	0.230216	0.563866	0.572845	0.994164
YPR096C	YPR096C	16.4048	0.129798	0.591102	0.219587	0.826193	0.994164
ALR2	YFL050C	476.781	0.129687	0.112029	1.15762	0.24702	0.994164
YIL067C	YIL067C	654.673	0.129641	0.109532	1.1836	0.236572	0.994164
CTS1	YLR286C	13689.1	0.129508	0.0893038	1.4502	0.147003	0.945702
APP1	YNL094W	1442.08	0.129365	0.104757	1.23491	0.216865	0.994164
HSF1	YGL073W	1319.45	0.12928	0.130161	0.993231	0.320598	0.994164
STR3	YGL184C	126.602	0.12912	0.252974	0.510407	0.609766	0.994164
YLR227W-B	YLR227W-B	4194.03	0.129052	0.11576	1.11483	0.264924	0.994164
NPL4	YBR170C	1083.3	0.129017	0.152514	0.845931	0.397591	0.994164
IMD1	YAR073W	54.237	0.128963	0.294896	0.437317	0.661881	0.994164
ENT2	YLR206W	2462.11	0.128911	0.205609	0.626973	0.530677	0.994164
RSC30	YHR056C	1850.49	0.128824	0.0801118	1.60806	0.107823	0.871017
UFO1	YML088W	884.324	0.128738	0.127546	1.00935	0.312808	0.994164
NNK1	YKL171W	844.165	0.128705	0.228349	0.563632	0.573005	0.994164
TFC7	YOR110W	615.321	0.128499	0.122569	1.04838	0.294464	0.994164
SCR1	SCR1	152.775	0.128446	0.248366	0.517164	0.605042	0.994164
YLR257W	YLR257W	4800.92	0.12822	0.120514	1.06395	0.287353	0.994164
PSY2	YNL201C	1334.81	0.128051	0.185769	0.689305	0.490632	0.994164
RAD23	YEL037C	3613.44	0.127936	0.101444	1.26115	0.207256	0.994164
SEC9	YGR009C	1631.46	0.127924	0.0945999	1.35226	0.176291	0.971728
IRC6	YFR043C	395.5	0.127904	0.151367	0.844995	0.398114	0.994164
YKR047W	YKR047W	68.7834	0.127711	0.231599	0.55143	0.581339	0.994164
YGR240C-A	YGR240C-A	89.707	0.127706	0.262866	0.485822	0.627093	0.994164
YER046W-A	YER046W-A	9.62538	0.127383	0.792233	0.16079	0.872259	0.994164
AIM36	YMR157C	1151.64	0.126735	0.0896032	1.4144	0.157244	0.954715
XDJ1	YLR090W	1220.41	0.126526	0.0975834	1.2966	0.19477	0.994164
YLR462W	YLR462W	126.7	0.126465	0.213787	0.591546	0.554154	0.994164
DAL82	YNL314W	357.838	0.126437	0.145176	0.870926	0.383795	0.994164
CTP1	YBR291C	378.799	0.126394	0.190788	0.662483	0.507662	0.994164
ERG9	YHR190W	4469.06	0.126318	0.103324	1.22254	0.221503	0.994164
PET191	YJR034W	497.896	0.126245	0.119756	1.05419	0.291797	0.994164
MHF2	YDL160C-A	226.729	0.126166	0.135184	0.933289	0.350671	0.994164
YJL055W	YJL055W	1760.48	0.12568	0.143022	0.878746	0.379539	0.994164
ATG21	YPL100W	579.801	0.125599	0.216495	0.580146	0.561816	0.994164
NIT2	YJL126W	312.277	0.125513	0.143754	0.873108	0.382604	0.994164
VPS29	YHR012W	806.901	0.125505	0.123842	1.01343	0.310855	0.994164
AIM10	YER087W	664.179	0.125411	0.155113	0.808515	0.418794	0.994164
FRE8	YLR047C	325.163	0.125185	0.1863	0.671955	0.501612	0.994164
YKL183C-A	YKL183C-A	34.6909	0.125006	0.355474	0.35166	0.725093	0.994164
SLM4	YBR077C	574.739	0.124548	0.134472	0.926204	0.35434	0.994164
FDC1	YDR539W	1136.07	0.124484	0.123188	1.01052	0.312245	0.994164
YDL109C	YDL109C	443.179	0.124374	0.160937	0.772813	0.439633	0.994164
UBC13	YDR092W	1001.97	0.124336	0.118699	1.04749	0.294872	0.994164
UGA4	YDL210W	105.276	0.124102	0.231559	0.535943	0.591998	0.994164
ERG5	YMR015C	4163.42	0.124035	0.125799	0.985975	0.324145	0.994164
GLO1	YML004C	2376.25	0.12401	0.236441	0.524488	0.599939	0.994164
STE5	YDR103W	928.446	0.123865	0.0938543	1.31975	0.186917	0.989239
FPK1	YNR047W	496.967	0.123849	0.146652	0.844505	0.398387	0.994164
YJL068C	YJL068C	1016.56	0.123843	0.254646	0.486333	0.626731	0.994164
BAS1	YKR099W	1257.2	0.123779	0.171409	0.722129	0.470215	0.994164
NKP1	YDR383C	251.818	0.123683	0.199944	0.618589	0.536187	0.994164
GRX2	YDR513W	1233.78	0.123673	0.321131	0.385117	0.700151	0.994164
YNL144C	YNL144C	468.466	0.123634	0.341058	0.362501	0.716977	0.994164
ECM19	YLR390W	457.306	0.123563	0.118353	1.04403	0.296474	0.994164
PIN4	YBL051C	1851.77	0.122902	0.0994193	1.2362	0.216385	0.994164
YDR248C	YDR248C	528.809	0.122896	0.168746	0.728291	0.466435	0.994164
RDI1	YDL135C	1168.26	0.122856	0.115357	1.06501	0.286871	0.994164
YMR193C-A	YMR193C-A	177.945	0.12284	0.231463	0.530712	0.595618	0.994164
TRE2	YOR256C	1007.74	0.122758	0.126955	0.966938	0.333575	0.994164
YJL043W	YJL043W	10.7749	0.122742	0.663749	0.184922	0.85329	0.994164
UCC1	YLR224W	1453.8	0.122705	0.148691	0.825235	0.409238	0.994164
UGO1	YDR470C	1046.1	0.122701	0.11595	1.05822	0.289954	0.994164
NYV1	YLR093C	1121.23	0.122659	0.183862	0.667123	0.504693	0.994164
YJR056C	YJR056C	506.263	0.122579	0.244001	0.502371	0.615407	0.994164
YER160C	YER160C	4764.37	0.122549	0.10337	1.18555	0.235802	0.994164
ASI3	YNL008C	807.449	0.122506	0.123552	0.991538	0.321423	0.994164
FAP1	YNL023C	1245.58	0.12242	0.203787	0.600727	0.548022	0.994164
ASI1	YMR119W	771.619	0.122171	0.192166	0.635759	0.524933	0.994164
YMR160W	YMR160W	482.671	0.122103	0.246165	0.496021	0.619879	0.994164
ATX1	YNL259C	270.583	0.122024	0.190451	0.640714	0.521708	0.994164
DAK1	YML070W	1803.81	0.121808	0.226335	0.538178	0.590454	0.994164
YNL092W	YNL092W	124.88	0.121673	0.527744	0.230553	0.817662	0.994164
DSE4	YNR067C	2125.36	0.121586	0.110532	1.1	0.271332	0.994164
SRP102	YKL154W	582.398	0.121457	0.147113	0.825602	0.40903	0.994164
LPX1	YOR084W	564.323	0.121444	0.144812	0.838636	0.401674	0.994164
YMR316C-A	YMR316C-A	12.5601	0.121258	0.541934	0.223751	0.822951	0.994164
RIO1	YOR119C	1952.95	0.121217	0.152476	0.794996	0.426616	0.994164
YMR045C	YMR045C	4881.75	0.121215	0.123852	0.978712	0.327722	0.994164
AVT6	YER119C	667.631	0.120794	0.218784	0.552118	0.580868	0.994164
NPR1	YNL183C	1563.05	0.120677	0.123434	0.977665	0.32824	0.994164
FLR1	YBR008C	771.756	0.120612	0.095957	1.25694	0.208775	0.994164
YMR001C-A	YMR001C-A	5.33209	0.120535	0.786297	0.153294	0.878166	0.994164
YKL153W	YKL153W	489.781	0.120251	0.213975	0.561985	0.574126	0.994164
CAB2	YIL083C	1119.68	0.119941	0.103711	1.15649	0.247482	0.994164
VPS13	YLL040C	1420.72	0.119863	0.169934	0.705353	0.480591	0.994164
YLR342W-A	YLR342W-A	25.8455	0.119805	0.392752	0.30504	0.760336	0.994164
BAP2	YBR068C	6312.02	0.119649	0.157068	0.761764	0.446201	0.994164
FLO1	YAR050W	944.901	0.119347	0.166029	0.718829	0.472246	0.994164
YLR225C	YLR225C	779.672	0.119284	0.176148	0.67718	0.498292	0.994164
YMR158C-A	YMR158C-A	70.9489	0.119014	0.352346	0.337775	0.735533	0.994164
GPB1	YOR371C	618.214	0.118853	0.145288	0.818047	0.41333	0.994164
GID7	YCL039W	944.991	0.118808	0.213414	0.556701	0.577732	0.994164
SGE1	YPR198W	604.44	0.118758	0.129889	0.914311	0.360554	0.994164
YDL157C	YDL157C	595.86	0.118642	0.133969	0.885591	0.375838	0.994164
NSR1	YGR159C	9363.12	0.118366	0.318561	0.371564	0.710218	0.994164
STE11	YLR362W	659.869	0.118326	0.170379	0.694491	0.487374	0.994164
ALG13	YGL047W	319.739	0.118251	0.226086	0.523035	0.60095	0.994164
COA3	YJL062W-A	1405.31	0.118179	0.0800647	1.47604	0.139932	0.934016
SSM4	YIL030C	2231.16	0.117997	0.0975348	1.20979	0.22636	0.994164
PDR17	YNL264C	541.216	0.117632	0.107313	1.09616	0.273011	0.994164
BYE1	YKL005C	792.524	0.117573	0.132395	0.888048	0.374515	0.994164
ROX3	YBL093C	905.344	0.117297	0.115613	1.01457	0.310313	0.994164
PUF2	YPR042C	514.395	0.117204	0.15246	0.768751	0.442041	0.994164
YEL075C	YEL075C	60.1397	0.116892	0.252644	0.462673	0.643598	0.994164
ECM38	YLR299W	1063.64	0.116884	0.157768	0.74086	0.458778	0.994164
MSI1	YBR195C	501.246	0.116854	0.179073	0.65255	0.514047	0.994164
YAR030C	YAR030C	17.5582	0.116445	0.733185	0.158821	0.87381	0.994164
YBR076C-A	YBR076C-A	143.876	0.116284	0.171876	0.67656	0.498685	0.994164
JIP4	YDR475C	904.929	0.116172	0.209754	0.55385	0.579682	0.994164
ATP22	YDR350C	1023.3	0.116112	0.110152	1.0541	0.291838	0.994164
YIA6	YIL006W	466.926	0.116035	0.138154	0.839892	0.400969	0.994164
LYS9	YNR050C	1328.37	0.115948	0.0974809	1.18944	0.234266	0.994164
BIO2	YGR286C	16666.5	0.11591	0.153559	0.754825	0.450354	0.994164
NAT2	YGR147C	1756.98	0.115901	0.0887294	1.30623	0.191473	0.994164
NIF3	YGL221C	1536.81	0.115689	0.112972	1.02406	0.305809	0.994164
RAD55	YDR076W	347.006	0.115651	0.136266	0.848713	0.396041	0.994164
YHR214C-B	YHR214C-B	4552.12	0.115462	0.0939132	1.22946	0.218901	0.994164
POF1	YCL047C	375.979	0.115242	0.201945	0.570659	0.568231	0.994164
VPS60	YDR486C	909.428	0.115199	0.134046	0.8594	0.39012	0.994164
RAV1	YJR033C	748.301	0.11516	0.243764	0.472425	0.636624	0.994164
INA17	YPL099C	477.471	0.115124	0.139859	0.823143	0.410427	0.994164
AKR1	YDR264C	1552.81	0.115051	0.111271	1.03398	0.301147	0.994164
LAM5	YFL042C	711.162	0.114923	0.24714	0.46501	0.641924	0.994164
YGR121W-A	YGR121W-A	18.2665	0.114897	0.433442	0.265081	0.790947	0.994164
AIM11	YER093C-A	479.004	0.114803	0.115086	0.997533	0.318506	0.994164
ARC19	YKL013C	2050.91	0.114649	0.140185	0.817842	0.413447	0.994164
PDE1	YGL248W	851.853	0.114443	0.274767	0.416508	0.677038	0.994164
YSA1	YBR111C	1395.16	0.114327	0.156409	0.730953	0.464808	0.994164
GTR1	YML121W	888.116	0.114029	0.138712	0.822051	0.411048	0.994164
CIA1	YDR267C	852.488	0.113605	0.136824	0.830296	0.406371	0.994164
YJR039W	YJR039W	391.201	0.113539	0.19301	0.588254	0.556362	0.994164
MAL31	YBR298C	1209.37	0.113391	0.148458	0.76379	0.444992	0.994164
CAR1	YPL111W	1520.24	0.113228	0.266807	0.42438	0.671289	0.994164
YDL086W	YDL086W	1187.46	0.113133	0.1361	0.831248	0.405834	0.994164
APS1	YLR170C	90.7058	0.113055	0.229438	0.492747	0.622191	0.994164
KIN1	YDR122W	1354.04	0.112996	0.21467	0.526372	0.59863	0.994164
MDM10	YAL010C	449.245	0.112915	0.176662	0.639159	0.52272	0.994164
BUD13	YGL174W	253.19	0.11264	0.140444	0.802024	0.422539	0.994164
SCL1	YGL011C	3332.02	0.112359	0.109747	1.0238	0.30593	0.994164
IRC19	YLL033W	190.629	0.112151	0.153139	0.73235	0.463955	0.994164
YDL158C	YDL158C	20.4764	0.11214	0.45113	0.248575	0.803689	0.994164
YPL077C	YPL077C	220.812	0.112057	0.180076	0.622278	0.533759	0.994164
PEX7	YDR142C	609.855	0.112004	0.161179	0.694905	0.487115	0.994164
POM33	YLL023C	1025.96	0.111977	0.18374	0.609432	0.542238	0.994164
GTF1	YGR102C	461.83	0.111874	0.150601	0.742851	0.457572	0.994164
MRX10	YDR282C	434.279	0.111813	0.161209	0.693589	0.48794	0.994164
CWC15	YDR163W	442.485	0.1118	0.133226	0.839178	0.40137	0.994164
YPF1	YKL100C	1567.44	0.111775	0.183964	0.607593	0.543458	0.994164
PEP5	YMR231W	589.711	0.111558	0.18445	0.604814	0.545303	0.994164
FBA1	YKL060C	63552.3	0.111503	0.138543	0.804825	0.420921	0.994164
EAF5	YEL018W	196.326	0.111451	0.197431	0.564504	0.572411	0.994164
DXO1	YDR370C	533.016	0.111295	0.13162	0.845581	0.397787	0.994164
CSM2	YIL132C	160.962	0.111139	0.166436	0.667758	0.504288	0.994164
SAE2	YGL175C	83.6714	0.111005	0.245039	0.453011	0.650541	0.994164
RPS14B	YJL191W	2030.75	0.110881	0.174496	0.635435	0.525145	0.994164
CWC22	YGR278W	433.353	0.11047	0.125385	0.881044	0.378294	0.994164
TOS2	YGR221C	552.933	0.110449	0.152941	0.722169	0.470191	0.994164
SAC6	YDR129C	4875.88	0.110436	0.150012	0.73618	0.461621	0.994164
TWF1	YGR080W	1237.18	0.110164	0.210902	0.522347	0.601429	0.994164
AUS1	YOR011W	449.075	0.110147	0.184455	0.597152	0.550406	0.994164
VBA2	YBR293W	883.944	0.110105	0.119995	0.917576	0.358841	0.994164
YKL131W	YKL131W	9.69562	0.110101	0.756179	0.145602	0.884236	0.994164
VPS16	YPL045W	729.665	0.110091	0.102618	1.07283	0.283346	0.994164
ACC1	YNR016C	29229.9	0.110005	0.146998	0.748347	0.454251	0.994164
OSH7	YHR001W	1263.65	0.109951	0.156591	0.702157	0.482581	0.994164
NTG2	YOL043C	542.86	0.109882	0.126974	0.865388	0.386826	0.994164
DON1	YDR273W	119.746	0.10985	0.195986	0.560501	0.575138	0.994164
RNH70	YGR276C	1017.7	0.109784	0.108175	1.01488	0.310163	0.994164
GPI12	YMR281W	474.411	0.109765	0.15462	0.709906	0.477762	0.994164
POP4	YBR257W	439.824	0.109754	0.156599	0.700857	0.483392	0.994164
CAD1	YDR423C	613.714	0.109746	0.170852	0.642348	0.520647	0.994164
RFM1	YOR279C	295.409	0.109635	0.152883	0.717116	0.473303	0.994164
VPS55	YJR044C	864.812	0.10934	0.157007	0.696399	0.486179	0.994164
YDR365W-B	YDR365W-B	5139.56	0.109206	0.115613	0.944577	0.344875	0.994164
YHR218W-A	YHR218W-A	171.199	0.109198	0.202588	0.539015	0.589877	0.994164
YER189W	YER189W	95.1477	0.108717	0.19717	0.55139	0.581366	0.994164
HSV2	YGR223C	548.861	0.108402	0.150714	0.719254	0.471985	0.994164
ADE1	YAR015W	1412.62	0.108169	0.162978	0.663701	0.506882	0.994164
YPR016W-A	YPR016W-A	115.024	0.108123	0.229704	0.470704	0.637852	0.994164
CSG2	YBR036C	2918.92	0.107932	0.109544	0.985284	0.324485	0.994164
PFK1	YGR240C	12287.3	0.107721	0.102783	1.04804	0.294619	0.994164
YGR011W	YGR011W	98.4691	0.107471	0.21355	0.50326	0.614782	0.994164
EPT1	YHR123W	904.446	0.107446	0.158297	0.678762	0.497289	0.994164
ADE8	YDR408C	857.169	0.10714	0.208041	0.514995	0.606556	0.994164
SRB5	YGR104C	414.434	0.107136	0.139159	0.769881	0.441371	0.994164
CEG1	YGL130W	981.935	0.107086	0.101346	1.05664	0.290678	0.994164
PDR11	YIL013C	635.007	0.107052	0.127292	0.840992	0.400353	0.994164
ILM1	YJR118C	491.853	0.106859	0.147763	0.723176	0.469572	0.994164
ASI2	YNL159C	520.742	0.106725	0.228799	0.466458	0.640888	0.994164
XPT1	YJR133W	1906.8	0.106488	0.159389	0.668102	0.504069	0.994164
ARG80	YMR042W	517.093	0.106449	0.200045	0.532124	0.59464	0.994164
MF(ALPHA)2	YGL089C	129.518	0.106356	0.237918	0.447029	0.654854	0.994164
YIH1	YCR059C	977.912	0.106139	0.137237	0.773402	0.439284	0.994164
SOL2	YCR073W-A	1116.94	0.106024	0.129539	0.818473	0.413087	0.994164
YMR295C	YMR295C	1735.63	0.105807	0.0919641	1.15052	0.249928	0.994164
GLO2	YDR272W	1301.65	0.105785	0.174259	0.607057	0.543813	0.994164
DAD4	YDR320C-A	507.924	0.105746	0.149334	0.708116	0.478873	0.994164
RCF3	YBR255C-A	534.958	0.105743	0.188822	0.560015	0.575469	0.994164
YBR225W	YBR225W	550.545	0.105688	0.214536	0.492633	0.622272	0.994164
NAM2	YLR382C	2322.35	0.105494	0.115834	0.910732	0.362436	0.994164
UBX2	YML013W	975.752	0.105486	0.133353	0.79103	0.428926	0.994164
ATG26	YLR189C	964.4	0.105242	0.117218	0.897825	0.369279	0.994164
PAC2	YER007W	254.907	0.105051	0.183729	0.571773	0.567476	0.994164
YDR442W	YDR442W	13.6623	0.104891	0.536259	0.195598	0.844924	0.994164
PGM1	YKL127W	1914.78	0.104888	0.099846	1.0505	0.293489	0.994164
NFT1	YKR103W	230.38	0.104796	0.155055	0.675865	0.499126	0.994164
NAS2	YIL007C	375.655	0.10479	0.176006	0.595374	0.551593	0.994164
KAP114	YGL241W	707.521	0.104719	0.117419	0.891842	0.372478	0.994164
YBR012W-B	YBR012W-B	2941.72	0.104709	0.0952133	1.09973	0.271451	0.994164
TRM11	YOL124C	1846.03	0.104656	0.300409	0.348378	0.727557	0.994164
GPR1	YDL035C	919.878	0.104537	0.096545	1.08278	0.278904	0.994164
MON1	YGL124C	556.151	0.104345	0.188626	0.553182	0.580139	0.994164
TSA2	YDR453C	162.012	0.104059	0.174357	0.596816	0.55063	0.994164
MIH1	YMR036C	515.281	0.104035	0.110096	0.944942	0.344688	0.994164
RQC2	YPL009C	2362.78	0.103936	0.114363	0.908828	0.363441	0.994164
ESA1	YOR244W	825.632	0.103902	0.0965228	1.07645	0.281724	0.994164
ENV7	YPL236C	393.503	0.103715	0.246169	0.421318	0.673523	0.994164
YJR027W	YJR027W	5380.77	0.10364	0.116514	0.889503	0.373733	0.994164
YBL005W-B	YBL005W-B	5089.62	0.103316	0.111903	0.923269	0.355867	0.994164
RKR1	YMR247C	940.583	0.103234	0.117518	0.878459	0.379695	0.994164
AIM34	YMR003W	389.051	0.103221	0.232822	0.443348	0.657514	0.994164
KRE2	YDR483W	3481.68	0.102812	0.0838541	1.22608	0.220168	0.994164
APE2	YKL157W	2946.43	0.10278	0.158319	0.649195	0.516212	0.994164
SIR1	YKR101W	264.714	0.102659	0.190562	0.538714	0.590084	0.994164
RPN8	YOR261C	2887.8	0.102634	0.10086	1.01759	0.308872	0.994164
CYC3	YAL039C	3497.73	0.102443	0.100954	1.01475	0.310225	0.994164
CAT2	YML042W	831.963	0.102396	0.30728	0.333234	0.738958	0.994164
YDR124W	YDR124W	338.482	0.102321	0.170166	0.601302	0.547639	0.994164
YOL107W	YOL107W	307.272	0.102188	0.302884	0.337384	0.735828	0.994164
RUB1	YDR139C	608.207	0.102183	0.128972	0.792289	0.428192	0.994164
PGK1	YCR012W	21161.4	0.102038	0.236377	0.431676	0.665977	0.994164
CAR2	YLR438W	294.484	0.101924	0.375919	0.271132	0.786289	0.994164
APL3	YBL037W	1431.63	0.101684	0.0876142	1.16058	0.245812	0.994164
LDH1	YBR204C	548.996	0.101217	0.233662	0.433175	0.664888	0.994164
RSA4	YCR072C	1508.25	0.101047	0.348823	0.289681	0.77206	0.994164
SUL1	YBR294W	495.296	0.100987	0.206615	0.488766	0.625007	0.994164
CTR86	YCR054C	461.628	0.100893	0.194911	0.517635	0.604713	0.994164
ADH7	YCR105W	252.66	0.100662	0.148144	0.679484	0.496831	0.994164
YGR161C-D	YGR161C-D	3171.13	0.100642	0.0993428	1.01307	0.311025	0.994164
SNR67	snR67	6.52714	0.100427	0.890932	0.112722	0.910251	0.994164
IPK1	YDR315C	226.143	0.100033	0.213303	0.468971	0.63909	0.994164
PHO87	YCR037C	1797.17	0.0999327	0.12162	0.821678	0.41126	0.994164
PHO2	YDL106C	775.303	0.0999217	0.231798	0.431072	0.666416	0.994164
AAD14	YNL331C	479.425	0.0998019	0.119762	0.833335	0.404656	0.994164
MSB3	YNL293W	590.932	0.0996882	0.1903	0.523848	0.600384	0.994164
HRR25	YPL204W	3352.42	0.0994345	0.0885584	1.12281	0.261517	0.994164
GTT2	YLL060C	297.779	0.0993969	0.164629	0.603763	0.546001	0.994164
YCR025C	YCR025C	45.681	0.0993681	0.385532	0.257743	0.796605	0.994164
XYL2	YLR070C	195.074	0.0990449	0.248353	0.398806	0.690036	0.994164
YEL076C-A	YEL076C-A	90.3608	0.0990123	0.247067	0.40075	0.688604	0.994164
MET32	YDR253C	213.119	0.0989458	0.145064	0.682086	0.495185	0.994164
YBR241C	YBR241C	657.962	0.0988778	0.323057	0.306069	0.759552	0.994164
VMA1	YDL185W	6907.62	0.0988764	0.063537	1.5562	0.11966	0.882448
YGR117C	YGR117C	560.683	0.0988739	0.127456	0.775751	0.437896	0.994164
BPT1	YLL015W	1119.23	0.0988228	0.121085	0.816141	0.41442	0.994164
BIG1	YHR101C	364.157	0.0987466	0.134238	0.735609	0.461969	0.994164
YGR027W-B	YGR027W-B	6587.78	0.0984848	0.110109	0.894432	0.371091	0.994164
DOP1	YDR141C	1143.19	0.098482	0.121402	0.811205	0.417248	0.994164
YGR242W	YGR242W	72.7939	0.0983496	0.251902	0.390428	0.69622	0.994164
AHC2	YCR082W	1214.15	0.0983105	0.102678	0.957464	0.338333	0.994164
AI2	Q0055	13.7168	0.0983032	0.556774	0.176559	0.859855	0.994164
ENV11	YGR071C	542.368	0.0982146	0.17596	0.558165	0.576732	0.994164
YOR142W-B	YOR142W-B	2925.12	0.0982061	0.113613	0.86439	0.387374	0.994164
OAF1	YAL051W	744.711	0.0978132	0.133497	0.7327	0.463741	0.994164
HTD2	YHR067W	725.555	0.0977888	0.31488	0.310558	0.756136	0.994164
TDA10	YGR205W	385.322	0.0977188	0.191184	0.511124	0.609264	0.994164
DGA1	YOR245C	560.237	0.097703	0.161029	0.606741	0.544023	0.994164
YFT2	YDR319C	446.732	0.0974912	0.180526	0.54004	0.589169	0.994164
POA1	YBR022W	464.749	0.0974894	0.133191	0.731949	0.4642	0.994164
MFM1	YPL060W	291.708	0.0974674	0.193094	0.504767	0.613723	0.994164
CUE2	YKL090W	396.672	0.0974224	0.141319	0.689377	0.490586	0.994164
MSW1	YDR268W	694.038	0.0974106	0.10254	0.949975	0.342125	0.994164
MNL2	YLR057W	1104.98	0.0973576	0.142709	0.682211	0.495106	0.994164
SCW11	YGL028C	2614.76	0.0971262	0.134514	0.722055	0.47026	0.994164
CHK1	YBR274W	545.792	0.0967856	0.107653	0.89905	0.368626	0.994164
YOR292C	YOR292C	242.63	0.0967848	0.287526	0.336613	0.736409	0.994164
PTM1	YKL039W	2664.38	0.0966321	0.147421	0.655486	0.512155	0.994164
YOR385W	YOR385W	359.282	0.0964078	0.17792	0.541861	0.587914	0.994164
NAM8	YHR086W	932.699	0.0963695	0.126274	0.76318	0.445356	0.994164
MRPL19	YNL185C	1393.42	0.0963485	0.108982	0.884074	0.376656	0.994164
MCA1	YOR197W	3058.96	0.0963483	0.0730022	1.3198	0.186902	0.989239
FCY2	YER056C	9764.99	0.0963476	0.19445	0.495488	0.620256	0.994164
LAM4	YHR080C	800.188	0.0963445	0.174819	0.551111	0.581558	0.994164
GYP7	YDL234C	1168	0.0962512	0.233078	0.412958	0.679638	0.994164
ABZ1	YNR033W	1819.63	0.0962106	0.0895101	1.07486	0.282439	0.994164
CHS5	YLR330W	3490.62	0.0961974	0.086826	1.10793	0.26789	0.994164
STE50	YCL032W	747.676	0.0961965	0.137975	0.697202	0.485676	0.994164
PEX19	YDL065C	1080.58	0.0961649	0.102771	0.935722	0.349416	0.994164
FDH2	YPL275W	160.098	0.096106	0.182578	0.526384	0.598621	0.994164
SEC8	YPR055W	633.958	0.0958961	0.123345	0.777459	0.436888	0.994164
YLR035C-A	YLR035C-A	5181.27	0.095731	0.114823	0.833725	0.404436	0.994164
YGL132W	YGL132W	11.5075	0.0957304	0.640963	0.149354	0.881274	0.994164
MTC3	YGL226W	346.564	0.0957184	0.145323	0.658659	0.510115	0.994164
PAU13	YHL046C	35.6892	0.0956089	0.343234	0.278553	0.780588	0.994164
YPR172W	YPR172W	602.814	0.0955608	0.234169	0.408085	0.683211	0.994164
RXT2	YBR095C	656.875	0.0955168	0.162459	0.587945	0.556569	0.994164
YJR029W	YJR029W	8331.78	0.0955008	0.118231	0.807745	0.419237	0.994164
YLL058W	YLL058W	469.815	0.0954542	0.185611	0.514269	0.607064	0.994164
SWC4	YGR002C	785.141	0.0953594	0.0986699	0.966448	0.33382	0.994164
HIT1	YJR055W	217.169	0.0952113	0.216502	0.439772	0.660102	0.994164
TDH3	YGR192C	131474	0.0951418	0.134519	0.707273	0.479397	0.994164
ISU2	YOR226C	206.75	0.0950801	0.179784	0.528858	0.596904	0.994164
SGD1	YLR336C	1214.83	0.0950285	0.223188	0.425778	0.67027	0.994164
URM1	YIL008W	603.795	0.0949927	0.241057	0.394066	0.693532	0.994164
YMR050C	YMR050C	5743.26	0.0949879	0.118472	0.801774	0.422683	0.994164
ECM30	YLR436C	978.838	0.094971	0.0914017	1.03905	0.298781	0.994164
APD1	YBR151W	1346.93	0.0948648	0.177098	0.535661	0.592193	0.994164
NPP1	YCR026C	1256	0.0947475	0.101612	0.932446	0.351106	0.994164
SAM37	YMR060C	704.976	0.0946939	0.120838	0.78364	0.433251	0.994164
FMS1	YMR020W	463.861	0.0946868	0.242077	0.391143	0.695691	0.994164
HST2	YPL015C	934.459	0.0946745	0.189014	0.500885	0.616452	0.994164
YLR416C	YLR416C	11.1368	0.0946192	0.997408	0.0948651	0.924422	0.994914
YDR526C	YDR526C	8.07211	0.0946161	0.83548	0.113248	0.909834	0.994164
CRC1	YOR100C	416.678	0.094609	0.229679	0.411919	0.680399	0.994164
DSF2	YBR007C	530.676	0.0945989	0.13555	0.697891	0.485245	0.994164
YMR087W	YMR087W	266.45	0.094493	0.224288	0.421302	0.673535	0.994164
FAR1	YJL157C	4259.58	0.0944171	0.136982	0.689266	0.490656	0.994164
SED1	YDR077W	53528.4	0.0943915	0.274153	0.344302	0.730619	0.994164
ROG3	YFR022W	425.884	0.0941609	0.137373	0.685439	0.493067	0.994164
AVT2	YEL064C	262.449	0.0941477	0.151367	0.621982	0.533953	0.994164
YDR286C	YDR286C	289.802	0.0940854	0.169457	0.555219	0.578745	0.994164
SIP3	YNL257C	959.823	0.0939695	0.233823	0.401883	0.68777	0.994164
YPL191C	YPL191C	276.955	0.093951	0.235883	0.398294	0.690413	0.994164
NIT3	YLR351C	1313.36	0.0938062	0.0951527	0.985849	0.324207	0.994164
GIP3	YPL137C	765.838	0.0935962	0.276689	0.338272	0.735158	0.994164
SEC1	YDR164C	1191.78	0.0934034	0.117678	0.793718	0.42736	0.994164
YLR252W	YLR252W	126.209	0.0934004	0.352148	0.265231	0.790832	0.994164
DIF1	YLR437C	385.184	0.0933707	0.242473	0.385076	0.700181	0.994164
GIM5	YML094W	360.658	0.0933326	0.129044	0.72326	0.46952	0.994164
RAD59	YDL059C	113.852	0.0932279	0.269973	0.345323	0.729852	0.994164
KEG1	YFR042W	311.826	0.0930731	0.18705	0.497584	0.618777	0.994164
PUT2	YHR037W	4202.52	0.0930591	0.143303	0.649386	0.516089	0.994164
TFB1	YDR311W	618.451	0.0927709	0.11672	0.794819	0.426719	0.994164
YNR048W	YNR048W	543.141	0.0927503	0.119236	0.77787	0.436646	0.994164
BMT5	YIL096C	570.636	0.0926773	0.271413	0.341462	0.732756	0.994164
PIC2	YER053C	1269.19	0.0924736	0.766074	0.120711	0.90392	0.994164
TPP1	YMR156C	257.157	0.092124	0.167069	0.551412	0.581351	0.994164
CRP1	YHR146W	2163.81	0.0920975	0.133944	0.687583	0.491715	0.994164
YIL082W-A	YIL082W-A	2102.13	0.0919883	0.106514	0.863631	0.387791	0.994164
TDP1	YBR223C	387.165	0.0918955	0.18631	0.49324	0.621843	0.994164
MRPL39	YML009C	1160.52	0.0916895	0.121104	0.757111	0.448983	0.994164
FOL3	YMR113W	530.036	0.0916642	0.123302	0.743415	0.45723	0.994164
YLR283W	YLR283W	276.096	0.0916124	0.182588	0.501744	0.615847	0.994164
SLO1	YER180C-A	184.895	0.0915872	0.155006	0.590864	0.554612	0.994164
MVP1	YMR004W	1066.62	0.091469	0.152517	0.599729	0.548687	0.994164
MRP10	YDL045W-A	1037.86	0.0912802	0.115846	0.787947	0.430728	0.994164
ARC35	YNR035C	2687.35	0.0912748	0.128567	0.709938	0.477743	0.994164
YGL036W	YGL036W	711.362	0.0912291	0.146531	0.622592	0.533553	0.994164
URC2	YDR520C	409.378	0.0912156	0.145383	0.627417	0.530386	0.994164
YHR213W	YHR213W	52.3735	0.0911143	0.293837	0.310084	0.756497	0.994164
YPQ2	YDR352W	876.632	0.0910674	0.125709	0.72443	0.468802	0.994164
RHO3	YIL118W	1238.86	0.0909377	0.201839	0.450546	0.652317	0.994164
CWC27	YPL064C	624.07	0.0908839	0.150127	0.60538	0.544926	0.994164
IZH4	YOL101C	200.525	0.0907842	0.251618	0.360802	0.718248	0.994164
OPI7	YDR360W	46.0593	0.0905716	0.269268	0.336362	0.736598	0.994164
MPA43	YNL249C	385.276	0.0905449	0.131423	0.688958	0.490849	0.994164
BRF1	YGR246C	716.6	0.0905303	0.119263	0.759081	0.447804	0.994164
YPR146C	YPR146C	90.9713	0.0903776	0.216322	0.417793	0.676099	0.994164
SOK1	YDR006C	2183.37	0.0901497	0.113797	0.792198	0.428245	0.994164
SWP82	YFL049W	837.85	0.0900351	0.121093	0.743517	0.457169	0.994164
YLR030W	YLR030W	182.168	0.0900057	0.245805	0.366167	0.714241	0.994164
ARO80	YDR421W	460.018	0.0899414	0.158538	0.567318	0.570498	0.994164
PET117	YER058W	661.996	0.0898565	0.119662	0.750917	0.452703	0.994164
AAH1	YNL141W	2558.67	0.0897875	0.337027	0.26641	0.789923	0.994164
BLS1	YLR408C	76.115	0.0897062	0.400377	0.224054	0.822715	0.994164
ISR1	YPR106W	441.608	0.0897061	0.139591	0.642637	0.52046	0.994164
YNL284C-B	YNL284C-B	6749.29	0.089676	0.123976	0.723333	0.469475	0.994164
ARP6	YLR085C	676.774	0.0896246	0.112293	0.798129	0.424796	0.994164
RSF2	YJR127C	552.618	0.0894564	0.110927	0.806446	0.419986	0.994164
LNP1	YHR192W	612.039	0.0893905	0.104127	0.858473	0.390631	0.994164
SLX1	YBR228W	434.753	0.0892361	0.120584	0.740032	0.45928	0.994164
CDC50	YCR094W	803.539	0.0891206	0.103057	0.864771	0.387165	0.994164
YBR292C	YBR292C	41.3602	0.088953	0.356273	0.249676	0.802838	0.994164
SPP41	YDR464W	1208.58	0.0889513	0.118572	0.750187	0.453142	0.994164
ULA1	YPL003W	385.183	0.0889045	0.321855	0.276226	0.782375	0.994164
PFK2	YMR205C	10135	0.0886929	0.0942059	0.941479	0.34646	0.994164
YOL103W-B	YOL103W-B	9684.21	0.088474	0.132274	0.668871	0.503578	0.994164
LCB1	YMR296C	4081.33	0.0883581	0.100934	0.875402	0.381355	0.994164
KEX1	YGL203C	1252.31	0.0883294	0.115387	0.765506	0.443971	0.994164
AIM6	YDL237W	1173.25	0.08815	0.123655	0.71287	0.475926	0.994164
YBR056W	YBR056W	965.692	0.088086	0.429755	0.204968	0.837597	0.994164
TES1	YJR019C	614.977	0.0880549	0.270005	0.326123	0.744331	0.994164
THI12	YNL332W	246.425	0.0879894	0.275947	0.318864	0.74983	0.994164
DMA2	YNL116W	1506.4	0.0878904	0.241042	0.364627	0.71539	0.994164
BDS1	YOL164W	903.771	0.0878838	0.116013	0.757534	0.44873	0.994164
TAP42	YMR028W	550.572	0.0878819	0.139596	0.629545	0.528992	0.994164
INO4	YOL108C	616.247	0.0878699	0.256104	0.343102	0.731522	0.994164
MCX1	YBR227C	888.483	0.0877549	0.10505	0.835363	0.403513	0.994164
HEM13	YDR044W	1039.06	0.0876169	0.0906992	0.966015	0.334036	0.994164
CCT3	YJL014W	3770.66	0.0875958	0.134868	0.649493	0.516019	0.994164
MRX9	YDL027C	883.118	0.0875466	0.253898	0.34481	0.730237	0.994164
CHO2	YGR157W	5321.58	0.0875237	0.249516	0.350774	0.725758	0.994164
YIL055C	YIL055C	409.702	0.0874866	0.291885	0.29973	0.764383	0.994164
SWD3	YBR175W	330.431	0.0873421	0.136501	0.639865	0.522261	0.994164
ROY1	YMR258C	657.869	0.0873102	0.162032	0.538846	0.589993	0.994164
JSN1	YJR091C	1233.5	0.0871386	0.214021	0.407151	0.683897	0.994164
MXR1	YER042W	368.021	0.0870911	0.174724	0.498449	0.618168	0.994164
YME1	YPR024W	4225.05	0.0869745	0.0774586	1.12285	0.261501	0.994164
UBX7	YBR273C	1101.66	0.0869345	0.192805	0.450894	0.652066	0.994164
HFM1	YGL251C	609.101	0.086795	0.117286	0.740032	0.459281	0.994164
CUP9	YPL177C	1020.96	0.0867847	0.217132	0.399687	0.689387	0.994164
BET3	YKR068C	912.321	0.0867564	0.127469	0.68061	0.496118	0.994164
SIW14	YNL032W	748.33	0.0866621	0.127921	0.677467	0.49811	0.994164
YAR010C	YAR010C	2791.93	0.0866408	0.163508	0.529886	0.596191	0.994164
YJU3	YKL094W	2095.72	0.0865801	0.0986986	0.877217	0.380369	0.994164
MDR1	YGR100W	1163.64	0.086559	0.173926	0.497676	0.618712	0.994164
CNS1	YBR155W	1355.57	0.0865372	0.247964	0.348991	0.727096	0.994164
TSR4	YOL022C	1251.27	0.0864489	0.194487	0.444498	0.656682	0.994164
SNR30	snR30	56.3644	0.0861063	0.401904	0.214246	0.830355	0.994164
YKR023W	YKR023W	513.935	0.0859838	0.123036	0.698852	0.484645	0.994164
REV3	YPL167C	386.218	0.0858808	0.116436	0.73758	0.46077	0.994164
YDL016C	YDL016C	162.189	0.0856977	0.193596	0.442663	0.65801	0.994164
ORC4	YPR162C	496.453	0.085639	0.136245	0.628565	0.529634	0.994164
CDC34	YDR054C	2066.56	0.0854329	0.104626	0.816558	0.414181	0.994164
SNR68	snR68	26.2562	0.0853772	0.506949	0.168414	0.866258	0.994164
YML039W	YML039W	10044.2	0.0853256	0.130301	0.654836	0.512573	0.994164
COG3	YER157W	694.563	0.0852062	0.132245	0.644306	0.519377	0.994164
YER138C	YER138C	10080.4	0.0850468	0.134182	0.633817	0.5262	0.994164
BMT2	YBR141C	492.041	0.085044	0.232538	0.365721	0.714574	0.994164
MST27	YGL051W	223.377	0.0849504	0.200519	0.423652	0.67182	0.994164
GPI18	YBR004C	648.249	0.0849213	0.120154	0.706771	0.479709	0.994164
KCH1	YJR054W	509.073	0.0848493	0.208283	0.407375	0.683732	0.994164
MGT1	YDL200C	344.642	0.0848265	0.200977	0.42207	0.672974	0.994164
APA2	YDR530C	853.727	0.0848056	0.16604	0.510753	0.609524	0.994164
APS3	YJL024C	611.481	0.0847934	0.11356	0.746682	0.455256	0.994164
KAR4	YCL055W	563.368	0.0847417	0.169065	0.501238	0.616204	0.994164
YMR119W-A	YMR119W-A	35.8024	0.0845464	0.343727	0.24597	0.805706	0.994164
TIM17	YJL143W	2557.2	0.0845313	0.118742	0.711891	0.476532	0.994164
TFC4	YGR047C	614.593	0.0844409	0.107207	0.787646	0.430904	0.994164
YKL053W	YKL053W	7.91685	0.0844235	0.83415	0.101209	0.919385	0.994164
YPR097W	YPR097W	1187.82	0.0844025	0.0893658	0.94446	0.344934	0.994164
AIM25	YJR100C	697.675	0.0843712	0.146939	0.574192	0.565838	0.994164
PTK1	YKL198C	977.41	0.0843668	0.15037	0.561062	0.574755	0.994164
TOA2	YKL058W	1139.73	0.084319	0.102915	0.819305	0.412613	0.994164
FAD1	YDL045C	712.298	0.0842097	0.162036	0.519699	0.603273	0.994164
DSE2	YHR143W	4828.68	0.0841047	0.126459	0.665074	0.506003	0.994164
PBP2	YBR233W	442.35	0.0838751	0.115203	0.728065	0.466574	0.994164
PGA1	YNL158W	497.308	0.0838124	0.102442	0.818147	0.413273	0.994164
IRA1	YBR140C	1551.21	0.08376	0.11215	0.746859	0.455149	0.994164
UBP13	YBL067C	1432.31	0.0837181	0.0881817	0.949382	0.342426	0.994164
RHO4	YKR055W	370.109	0.0835857	0.122711	0.681161	0.495769	0.994164
PCP1	YGR101W	1098.45	0.083579	0.12996	0.643115	0.52015	0.994164
YGR109W-B	YGR109W-B	1760.33	0.083477	0.0873662	0.955484	0.339333	0.994164
PSY4	YBL046W	524.416	0.0834739	0.108318	0.770639	0.440921	0.994164
YLR345W	YLR345W	1109.24	0.0833978	0.343456	0.24282	0.808145	0.994164
YHR095W	YHR095W	16.3664	0.0832252	0.546988	0.152152	0.879067	0.994164
ARA2	YMR041C	352.184	0.0830351	0.169813	0.48898	0.624856	0.994164
AKR2	YOR034C	596.739	0.0829818	0.165722	0.500729	0.616562	0.994164
RAD52	YML032C	1065.67	0.0829734	0.10026	0.827579	0.407909	0.994164
RIM101	YHL027W	1820.12	0.0829669	0.107661	0.770628	0.440928	0.994164
STS1	YIR011C	1368.5	0.0829372	0.106718	0.777162	0.437063	0.994164
LIF1	YGL090W	456.158	0.0829298	0.12847	0.64552	0.51859	0.994164
EMP46	YLR080W	273.006	0.0826906	0.317249	0.260649	0.794363	0.994164
PAN2	YGL094C	1159.7	0.0826749	0.110454	0.748501	0.454158	0.994164
YDL144C	YDL144C	1184.06	0.0826136	0.117883	0.70081	0.483422	0.994164
ADE4	YMR300C	1803.49	0.0823826	0.189568	0.434581	0.663867	0.994164
YOR072W-A	YOR072W-A	19.1985	0.0823073	0.457509	0.179903	0.857229	0.994164
RPF1	YHR088W	1359.02	0.0822727	0.263895	0.311763	0.75522	0.994164
MSN4	YKL062W	1138.71	0.0820524	0.18463	0.444414	0.656743	0.994164
YPL039W	YPL039W	424.062	0.0819647	0.140611	0.582919	0.559948	0.994164
MSS51	YLR203C	3398.78	0.0819101	0.0710443	1.15294	0.248933	0.994164
DIA2	YOR080W	481.976	0.0818978	0.107993	0.758359	0.448236	0.994164
HSP30	YCR021C	220.775	0.081847	0.365984	0.223636	0.823041	0.994164
COX15	YER141W	3263.83	0.081705	0.0848567	0.962859	0.335618	0.994164
BTT1	YDR252W	158.518	0.0817006	0.165826	0.492689	0.622232	0.994164
YPR202W	YPR202W	401.347	0.0816403	0.139915	0.583499	0.559557	0.994164
CMC1	YKL137W	707.559	0.0816377	0.128271	0.636449	0.524484	0.994164
YER133W-A	YER133W-A	102.957	0.0816349	0.251456	0.324648	0.745447	0.994164
SBA1	YKL117W	4415.95	0.0815703	0.134663	0.605736	0.54469	0.994164
YHR217C	YHR217C	9.78873	0.0815521	0.646524	0.126139	0.899622	0.994164
CAB5	YDR196C	662.243	0.0815465	0.218007	0.374054	0.708364	0.994164
ESL2	YKR096W	1048.01	0.0814565	0.189221	0.430483	0.666844	0.994164
YJL169W	YJL169W	35.5017	0.0812751	0.490613	0.16566	0.868424	0.994164
COF1	YLL050C	3840.35	0.0812368	0.082166	0.988691	0.322814	0.994164
TRR2	YHR106W	579.196	0.0811976	0.140612	0.57746	0.563629	0.994164
SFP1	YLR403W	1328.62	0.0811472	0.124214	0.653283	0.513574	0.994164
SYP1	YCR030C	2113.37	0.0810687	0.173633	0.466898	0.640573	0.994164
ERF2	YLR246W	496.993	0.0808074	0.164859	0.49016	0.62402	0.994164
YPP1	YGR198W	1167.54	0.0805995	0.167697	0.480625	0.630783	0.994164
CWC21	YDR482C	343.637	0.0805544	0.150806	0.534159	0.593232	0.994164
IMD4	YML056C	5958.93	0.0805373	0.231611	0.347726	0.728046	0.994164
CTS2	YDR371W	401.202	0.080535	0.119081	0.676307	0.498846	0.994164
KAR5	YMR065W	280.277	0.0805049	0.159103	0.505993	0.612862	0.994164
MCH1	YDL054C	730.164	0.0804775	0.150409	0.535058	0.59261	0.994164
NSG2	YNL156C	2179.12	0.0803682	0.103238	0.778471	0.436291	0.994164
NAT5	YOR253W	603.893	0.0802583	0.14001	0.573233	0.566487	0.994164
COQ4	YDR204W	672.89	0.0801778	0.246402	0.325394	0.744883	0.994164
IKI1	YHR187W	755.795	0.080124	0.121591	0.658961	0.509921	0.994164
MRP20	YDR405W	2746.26	0.0800603	0.0961892	0.832321	0.405228	0.994164
SLA1	YBL007C	3835.21	0.080049	0.0995161	0.804382	0.421177	0.994164
YLR352W	YLR352W	585.835	0.0800146	0.169005	0.473444	0.635896	0.994164
ENB1	YOL158C	447.961	0.0799565	0.157208	0.508605	0.611029	0.994164
YIL102C-A	YIL102C-A	254.584	0.0799218	0.165585	0.482663	0.629335	0.994164
TOP2	YNL088W	1295.38	0.079906	0.123488	0.647074	0.517584	0.994164
RRN5	YLR141W	422.008	0.0798561	0.154248	0.517714	0.604658	0.994164
PEA2	YER149C	380.13	0.0798229	0.141407	0.564489	0.572421	0.994164
GAL1	YBR020W	101016	0.0797969	0.0919729	0.867613	0.385606	0.994164
ISW2	YOR304W	1147.71	0.0797279	0.099638	0.800176	0.423609	0.994164
PEP8	YJL053W	860.691	0.0796253	0.194221	0.409973	0.681826	0.994164
GON7	YJL184W	556.733	0.0794689	0.142244	0.55868	0.57638	0.994164
KOG1	YHR186C	1139.92	0.0794211	0.0859998	0.923504	0.355745	0.994164
EKI1	YDR147W	518.062	0.0793994	0.155886	0.509344	0.610511	0.994164
PRP46	YPL151C	911.013	0.0790596	0.137207	0.576208	0.564475	0.994164
UIP3	YAR027W	634.467	0.0790299	0.244405	0.323356	0.746426	0.994164
HIS5	YIL116W	1441	0.0790286	0.110042	0.718169	0.472653	0.994164
YBL112C	YBL112C	172.999	0.0788472	0.194597	0.405182	0.685344	0.994164
EMI1	YDR512C	372.174	0.0788423	0.182858	0.431166	0.666348	0.994164
AIM22	YJL046W	730.942	0.0788333	0.119699	0.658596	0.510155	0.994164
NTO1	YPR031W	650.087	0.0787883	0.139386	0.565251	0.571903	0.994164
RTT102	YGR275W	639.172	0.0786297	0.101032	0.778267	0.436411	0.994164
GPM3	YOL056W	362.654	0.0784883	0.153735	0.510544	0.609671	0.994164
RSE1	YML049C	1042.05	0.0784462	0.127841	0.613624	0.539464	0.994164
GIM4	YEL003W	546.1	0.0782169	0.145223	0.538598	0.590164	0.994164
VTI1	YMR197C	884.552	0.0781226	0.184051	0.424462	0.671229	0.994164
SIA1	YOR137C	291.369	0.0779124	0.27519	0.283122	0.777083	0.994164
NPA3	YJR072C	1937.62	0.0777503	0.156682	0.496229	0.619733	0.994164
RAD51	YER095W	971.56	0.0776927	0.096223	0.807423	0.419423	0.994164
SEC20	YDR498C	736.951	0.0776892	0.110082	0.705741	0.480349	0.994164
ATG4	YNL223W	321.291	0.0776325	0.341649	0.227229	0.820246	0.994164
YML045W	YML045W	6483.13	0.0775361	0.123398	0.62834	0.529781	0.994164
YMR153C-A	YMR153C-A	25.7523	0.0774592	0.419621	0.184593	0.853548	0.994164
JNM1	YMR294W	598.617	0.0773774	0.139173	0.555981	0.578224	0.994164
NSP1	YJL041W	2481.4	0.07722	0.136305	0.566524	0.571037	0.994164
YIL165C	YIL165C	205.025	0.0772114	0.155694	0.495918	0.619952	0.994164
YPR158W-B	YPR158W-B	3741.67	0.0771115	0.106653	0.723011	0.469673	0.994164
LAS1	YKR063C	599.396	0.0770247	0.138654	0.555519	0.57854	0.994164
UBP2	YOR124C	1235.82	0.0767201	0.155498	0.493383	0.621742	0.994164
ABD1	YBR236C	1034.14	0.0765888	0.10027	0.763824	0.444972	0.994164
DSE1	YER124C	3222.65	0.0765811	0.107131	0.714838	0.474709	0.994164
TAX4	YJL083W	327.261	0.0764201	0.17425	0.438565	0.660977	0.994164
YPR195C	YPR195C	96.6314	0.0762522	0.261859	0.291196	0.770901	0.994164
SOM1	YEL059C-A	225.594	0.0761067	0.167368	0.454727	0.649306	0.994164
PAC1	YOR269W	283.088	0.0760758	0.215319	0.353317	0.72385	0.994164
YFR018C	YFR018C	896.274	0.0760011	0.107877	0.704514	0.481113	0.994164
[truncated: 4,308 more rows]
