# Supplementary material for: A direct role for a mitochondrial targeting sequence in signaling stress
Source: Nature. Author manuscript; Available in PMC 2026 Feb 4. (PMC7618714; doi:10.1038/s41586-025-09834-x)
Supplement: Supplementary Table 4 [file EMS212253-supplement-Supplementary_Table_4.xlsx]

## Sheet: Sup_DE_MTS_MTSnopdr3
Supplementary Table 4: Differential gene expression analysis for MTSMge1 overexpression/ pdr3∆ MTSMge1 overexpression
GeneName	GeneID	baseMean	log2FoldChange	lfcSE	stat	pvalue	padj
PDR3	YBL005W	1731.26	12.2896	1.02559	11.983	4.36e-33	1.72e-30
CIS1	YLR346C	814.426	7.43787	0.31245	23.805	2.97e-125	4.67e-122
YGR035C	YGR035C	1067.46	6.65188	0.256728	25.9102	5.11e-148	1.07e-144
YOL150C	YOL150C	8.69109	6.51304	1.31004	4.97164	6.64e-07	8.53e-05
PDR5	YOR153W	29275.9	4.76199	0.0991324	48.0366	0	0
GRE2	YOL151W	2171.76	4.16423	0.339203	12.2765	1.21e-34	5.86e-32
PDR15	YDR406W	5126.25	3.96409	0.1415	28.0148	1.07e-172	3.38e-169
YDR406W-A	YDR406W-A	12.917	3.76519	0.80858	4.65654	3.22e-06	0.000381991
YHR140W	YHR140W	210.07	3.22019	0.376404	8.55515	1.18e-17	2.96e-15
YAR069C	YAR069C	21.2424	3.09015	0.881661	3.50491	0.000456757	0.0378387
YHR214C-D	YHR214C-D	21.2424	3.09015	0.881661	3.50491	0.000456757	0.0378387
YMR102C	YMR102C	2302.8	3.02535	0.171891	17.6004	2.45e-69	2.2e-66
ICT1	YLR099C	2850.55	2.8044	0.167933	16.6996	1.32e-62	8.31e-60
ARI1	YGL157W	1047.25	2.77707	0.165492	16.7807	3.38e-63	2.36e-60
RSB1	YOR049C	1181.43	2.20788	0.109318	20.1968	1.05e-90	1.32e-87
YOR1	YGR281W	2439.98	2.12625	0.175734	12.0992	1.07e-33	4.47e-31
SCS7	YMR272C	5088.47	2.07313	0.118836	17.4453	3.74e-68	2.94e-65
BDH2	YAL061W	892.65	2.04523	0.29614	6.90631	4.97e-12	8.95e-10
YIL171W-A	YIL171W-A	17.5229	2.02524	0.487344	4.15568	3.24e-05	0.00334746
YJL220W	YJL220W	18.4606	1.94926	0.468916	4.15694	3.23e-05	0.00334746
YHL045W	YHL045W	10.8594	1.84829	1.00233	1.844	0.0651831	0.934839
YBR056W-A	YBR056W-A	16.8846	1.84391	0.799574	2.30611	0.0211043	0.632311
ATG40	YOR152C	424.381	1.78198	0.218987	8.13739	4.04e-16	9.42e-14
PDR16	YNL231C	2677.42	1.76383	0.0928721	18.9921	1.98e-80	2.08e-77
RTS3	YGR161C	1261.68	1.69742	0.253131	6.70569	2e-11	3.32e-09
MIG2	YGL209W	555.893	1.66551	0.150468	11.0689	1.78e-28	6.21e-26
IMA5	YJL216C	269.94	1.63535	0.153797	10.6332	2.09e-26	6.58e-24
SNR59	snR59	4.65201	1.60203	1.33275	1.20205	0.229344	0.934839
YMR290W-A	YMR290W-A	5.23217	1.56443	1.05555	1.48209	0.138316	0.934839
YCR061W	YCR061W	1209.61	1.56036	0.163377	9.55063	1.29e-21	3.69e-19
FIG1	YBR040W	6.07549	1.54386	0.95683	1.61352	0.106632	0.934839
XBP1	YIL101C	711.595	1.54002	0.303031	5.08204	3.73e-07	5.11e-05
YGP1	YNL160W	5806.86	1.5294	0.376777	4.05917	4.92e-05	0.00500092
IML2	YJL082W	2020.45	1.50934	0.227909	6.62254	3.53e-11	5.7e-09
YHR214C-E	YHR214C-E	20.7781	1.49772	0.893234	1.67674	0.0935932	0.934839
YAR070C	YAR070C	18.9132	1.49582	0.972553	1.53803	0.124041	0.934839
VHR1	YIL056W	1999.31	1.49107	0.101723	14.6582	1.19e-48	6.83e-46
PDR18	YNR070W	10.171	1.47579	0.747499	1.9743	0.0483473	0.87411
ICY1	YMR195W	509.588	1.4538	0.242464	5.99597	2.02e-09	3.03e-07
PUG1	YER185W	95.3215	1.42326	0.254914	5.5833	2.36e-08	3.46e-06
SPR3	YGR059W	26.5768	1.39725	0.604742	2.31049	0.0208613	0.632311
MF(ALPHA)1	YPL187W	106.541	1.39045	0.651245	2.13507	0.0327553	0.75819
BNA2	YJR078W	418.809	1.37781	0.471524	2.92204	0.00347751	0.212567
YAR053W	YAR053W	6.1544	1.36079	0.739018	1.84134	0.0655713	0.934839
MLS1	YNL117W	919.139	1.35202	0.367665	3.67733	0.000235691	0.0209001
MAM1	YER106W	20.129	1.34591	0.528816	2.54514	0.0109235	0.430233
YHI9	YHR029C	700.658	1.32154	0.152151	8.68569	3.76e-18	9.88e-16
YDL114W	YDL114W	16.7636	1.31706	0.775702	1.6979	0.0895268	0.934839
YGL230C	YGL230C	22.9687	1.31427	0.480993	2.73241	0.00628724	0.329127
SNQ2	YDR011W	2490.15	1.29857	0.122204	10.6262	2.25e-26	6.75e-24
YAT1	YAR035W	872.282	1.29741	0.183207	7.08164	1.42e-12	2.72e-10
SPO24	YPR036W-A	10397.5	1.28164	0.249044	5.14622	2.66e-07	3.72e-05
YML100W-A	YML100W-A	9.73246	1.26759	0.704645	1.7989	0.0720345	0.934839
SPR28	YDR218C	53.1883	1.26208	0.419338	3.00969	0.00261515	0.16801
INO1	YJL153C	16808.7	1.20571	0.940467	1.28203	0.19983	0.934839
YKL071W	YKL071W	435.316	1.19808	0.17543	6.82939	8.53e-12	1.45e-09
YAL031W-A	YAL031W-A	16.5429	1.17955	0.531797	2.21804	0.0265518	0.697585
ARE2	YNR019W	2856.28	1.17082	0.103821	11.2773	1.7e-29	6.29e-27
HXT10	YFL011W	33.2121	1.16436	0.735648	1.58277	0.113475	0.934839
YGL258W-A	YGL258W-A	18.6388	1.15904	0.513557	2.25688	0.0240157	0.678038
SNZ1	YMR096W	1817.46	1.15718	0.63688	1.81695	0.0692248	0.934839
MPC3	YGR243W	814.906	1.13549	0.327762	3.46437	0.000531469	0.042461
LAC1	YKL008C	968.962	1.12905	0.105339	10.7182	8.36e-27	2.77e-24
PCK1	YKR097W	576.015	1.12498	0.203227	5.53558	3.1e-08	4.44e-06
GAC1	YOR178C	754.002	1.11718	0.235047	4.75301	2e-06	0.000247407
YGR161W-C	YGR161W-C	558.871	1.09248	0.143337	7.62173	2.5e-14	5.25e-12
YJL043W	YJL043W	7.74673	1.08682	0.735463	1.47773	0.139479	0.934839
BSC4	YNL269W	15.107	1.08505	0.498342	2.17732	0.0294564	0.727283
tV(AAC)G3	tV(AAC)G3	6.25039	1.08466	0.956702	1.13374	0.256902	0.934839
YIR018C-A	YIR018C-A	52.6774	1.06919	0.306782	3.48517	0.000491822	0.0402144
SFT2	YBL102W	1316.91	1.06625	0.0878298	12.14	6.48e-34	2.91e-31
ALD6	YPL061W	5952.34	1.0412	0.244253	4.26278	2.02e-05	0.00219167
YDR521W	YDR521W	6.89152	1.041	0.716702	1.45249	0.146366	0.934839
YDL118W	YDL118W	12.774	1.03857	0.580041	1.79051	0.0733715	0.934839
YPS5	YGL259W	27.6395	1.03851	0.505051	2.05626	0.0397579	0.798827
TNA1	YGR260W	2198.27	1.02359	0.41088	2.49121	0.0127308	0.466008
YNL057W	YNL057W	7.77697	1.02231	0.768973	1.32945	0.183701	0.934839
PAU9	YBL108C-A	12.2882	1.02192	0.539925	1.8927	0.058398	0.934839
ECM12	YHR021W-A	10.5508	1.01473	0.742606	1.36644	0.1718	0.934839
YGR069W	YGR069W	13.5452	1.01213	0.550433	1.83879	0.0659459	0.934839
YFR010W-A	YFR010W-A	17.9565	1.00449	0.447381	2.24528	0.0247504	0.679194
YBR200W-A	YBR200W-A	4.06868	0.991884	1.518	0.653415	0.513489	0.935036
OPI8	YKR035C	11.6222	0.985559	0.636633	1.54808	0.121603	0.934839
YOL085C	YOL085C	12.6528	0.981681	0.592272	1.65748	0.0974219	0.934839
TDA1	YMR291W	691.582	0.978396	0.253902	3.85344	0.000116468	0.0108237
YOR381W-A	YOR381W-A	8.65696	0.97527	0.879452	1.10895	0.267451	0.934839
SNO4	YMR322C	62.9965	0.97086	0.512972	1.89262	0.0584086	0.934839
PGA3	YML125C	3009.69	0.970011	0.15254	6.35907	2.03e-10	3.19e-08
DAL80	YKR034W	43.0092	0.968682	0.385298	2.51411	0.0119333	0.447215
YPL088W	YPL088W	624.966	0.965002	0.120284	8.02267	1.03e-15	2.33e-13
YJR079W	YJR079W	11.0515	0.947113	0.75214	1.25923	0.207949	0.934839
YLR458W	YLR458W	7.07061	0.936302	0.711534	1.31589	0.18821	0.934839
YGL081W	YGL081W	76.4189	0.906695	0.373129	2.42998	0.0150997	0.525237
YLR152C	YLR152C	1260.99	0.886912	0.230215	3.85253	0.000116902	0.0108237
SNR8	snR8	6.43336	0.885314	0.862105	1.02692	0.304458	0.934839
YPR145C-A	YPR145C-A	33.0882	0.878908	0.52448	1.67577	0.0937833	0.934839
YNL042W-B	YNL042W-B	5.94984	0.871832	0.763649	1.14167	0.253593	0.934839
YLR235C	YLR235C	15.3561	0.868579	0.660372	1.31529	0.188413	0.934839
FYV12	YOR183W	6.88415	0.868297	0.930782	0.932868	0.350888	0.934839
YKL083W	YKL083W	20.3111	0.8681	0.432593	2.00674	0.0447779	0.844076
YML057C-A	YML057C-A	32.6031	0.866633	0.407672	2.12581	0.0335194	0.759129
TOS8	YGL096W	100.358	0.855887	0.241236	3.54793	0.000388276	0.0334875
YJL047C-A	YJL047C-A	7.61728	0.847329	0.7004	1.20978	0.226363	0.934839
PYK2	YOR347C	509.206	0.841474	0.399762	2.10494	0.0352968	0.762785
ECL1	YGR146C	637.493	0.840084	0.17415	4.8239	1.41e-06	0.000177265
SUF2	tP(AGG)C	10.3171	0.8397	0.930805	0.902122	0.366992	0.934839
YOR329W-A	YOR329W-A	9.16704	0.824862	0.676269	1.21972	0.222569	0.934839
YGR018C	YGR018C	26.6857	0.814825	0.372374	2.18819	0.028656	0.722547
YPT53	YNL093W	80.7809	0.810198	0.443289	1.8277	0.067595	0.934839
YJR038C	YJR038C	8.80497	0.803732	0.664234	1.21001	0.226274	0.934839
CDA1	YLR307W	81.9299	0.80349	0.451522	1.77952	0.0751553	0.934839
LDS1	YAL018C	23.3562	0.796765	0.452144	1.76219	0.0780364	0.934839
RTG3	YBL103C	990.245	0.792311	0.0941691	8.41371	3.97e-17	9.62e-15
SNR57	snR57	11.0472	0.790134	0.764857	1.03305	0.301581	0.934839
YIL163C	YIL163C	64.9549	0.786047	0.253796	3.09716	0.00195387	0.135182
SFK1	YKL051W	1088.2	0.781742	0.15491	5.04643	4.5e-07	6.03e-05
PHO80	YOL001W	469.451	0.781032	0.128202	6.0922	1.11e-09	1.71e-07
YFL012W	YFL012W	18.2528	0.774192	0.599454	1.2915	0.196532	0.934839
HSP32	YPL280W	146.56	0.774113	0.509835	1.51836	0.128924	0.934839
YLR307C-A	YLR307C-A	319.31	0.773654	0.25429	3.04241	0.00234695	0.152334
YKL131W	YKL131W	7.39637	0.772998	0.750357	1.03017	0.302929	0.934839
ADY2	YCR010C	103.005	0.772593	0.242205	3.18983	0.00142358	0.106701
YBL100W-C	YBL100W-C	22.1269	0.772456	0.649464	1.18937	0.234293	0.934839
IDP2	YLR174W	2542.45	0.766863	0.24238	3.16389	0.00155678	0.112661
FAA4	YMR246W	8377.47	0.766517	0.0958504	7.99701	1.27e-15	2.77e-13
CIT3	YPR001W	335.197	0.757382	0.352475	2.14876	0.0316537	0.753302
ICL1	YER065C	3608.59	0.753271	0.203792	3.69627	0.000218788	0.0196784
CIT2	YCR005C	5692.35	0.745118	0.404984	1.83987	0.0657871	0.934839
YLR311C	YLR311C	11.8284	0.740101	0.622241	1.18941	0.234278	0.934839
YBR232C	YBR232C	27.2068	0.738899	0.386214	1.91319	0.0557242	0.934839
BPL1	YDL141W	1897.75	0.733158	0.22599	3.2442	0.00117779	0.0893417
PHM6	YDR281C	18.625	0.732073	0.480801	1.52261	0.127856	0.934839
YNL228W	YNL228W	6.46914	0.72946	0.75757	0.962894	0.335601	0.934839
YOR392W	YOR392W	18.8035	0.727199	0.929787	0.782114	0.434148	0.934839
YCR085W	YCR085W	11.4809	0.726304	0.537701	1.35076	0.176773	0.934839
IPT1	YDR072C	2312.67	0.719499	0.102196	7.04041	1.92e-12	3.55e-10
MIM2	YLR099W-A	289.723	0.712281	0.16484	4.32104	1.55e-05	0.00171533
PES4	YFR023W	56.537	0.710955	0.43656	1.62854	0.10341	0.934839
ATG29	YPL166W	138.327	0.707772	0.283953	2.49256	0.0126824	0.466008
YLR159C-A	YLR159C-A	19.24	0.704768	0.408794	1.72402	0.0847049	0.934839
YHR139C-A	YHR139C-A	15.1173	0.703734	0.507664	1.38622	0.16568	0.934839
YIL059C	YIL059C	68.6575	0.693001	0.31252	2.21746	0.0265916	0.697585
BNA5	YLR231C	661.864	0.692422	0.279367	2.47854	0.0131922	0.474619
AAC1	YMR056C	611.62	0.687649	0.267735	2.56839	0.0102172	0.420442
SUP17	tS(UGA)I	7.51456	0.684982	0.820365	0.834973	0.403733	0.934839
YJR023C	YJR023C	4.91501	0.683893	0.783795	0.87254	0.382914	0.934839
RNA170	RNA170	21.2661	0.681069	0.384794	1.76996	0.076734	0.934839
SFC1	YJR095W	1045.11	0.673155	0.323667	2.07978	0.0375461	0.78275
SNO1	YMR095C	460.159	0.664242	0.392973	1.6903	0.0909707	0.934839
YNL043C	YNL043C	29.4766	0.663266	0.356836	1.85874	0.063064	0.934839
TPO4	YOR273C	777.877	0.655077	0.318913	2.05409	0.0399667	0.798827
YPR012W	YPR012W	23.269	0.653622	0.430341	1.51885	0.128801	0.934839
YJL133C-A	YJL133C-A	612.882	0.651734	0.452701	1.43966	0.149964	0.934839
YEL020C-B	YEL020C-B	18.8398	0.650886	0.528424	1.23175	0.218043	0.934839
SPS1	YDR523C	62.697	0.642238	0.33986	1.88971	0.0587966	0.934839
AGX1	YFL030W	1512.23	0.633693	0.232623	2.72412	0.00644736	0.329127
IMA2	YOL157C	238.447	0.626707	0.190408	3.29139	0.000996947	0.0765461
SRL4	YPL033C	8.34848	0.624398	0.661256	0.944261	0.345036	0.934839
LPD1	YFL018C	7473.38	0.623832	0.0826057	7.55193	4.29e-14	8.71e-12
HSP33	YOR391C	140.962	0.620623	0.50325	1.23323	0.21749	0.934839
YGR017W	YGR017W	992.443	0.617886	0.122946	5.02567	5.02e-07	6.58e-05
IMA4	YJL221C	278.051	0.616685	0.226747	2.7197	0.00653405	0.329127
IMA3	YIL172C	277.612	0.616347	0.227083	2.71419	0.00664375	0.329363
BNA1	YJR025C	952.482	0.614804	0.324511	1.89455	0.0581517	0.934839
YCR001W	YCR001W	58.4358	0.612597	0.374258	1.63683	0.101665	0.934839
YML131W	YML131W	612.575	0.607164	0.281456	2.15723	0.0309879	0.748752
YAL063C-A	YAL063C-A	25.2279	0.606674	0.457883	1.32495	0.185187	0.934839
STE3	YKL178C	86.0881	0.606179	0.338419	1.79121	0.0732597	0.934839
FMP48	YGR052W	130.665	0.602825	0.479295	1.25773	0.208488	0.934839
FAA2	YER015W	757.104	0.600735	0.229709	2.61519	0.00891771	0.395394
YJR149W	YJR149W	489.809	0.599972	0.218255	2.74895	0.00597859	0.325415
IGD1	YFR017C	351.707	0.598001	0.416422	1.43605	0.150989	0.934839
YHR022C	YHR022C	35.1558	0.595969	0.399735	1.49091	0.135985	0.934839
YJL163C	YJL163C	245.53	0.595927	0.282751	2.10761	0.035065	0.762785
YGR067C	YGR067C	575.988	0.589154	0.350053	1.68304	0.0923669	0.934839
YJL045W	YJL045W	183.946	0.588493	0.420274	1.40026	0.161435	0.934839
ECM13	YBL043W	2014.45	0.580876	0.213582	2.71968	0.00653445	0.329127
PAI3	YMR174C	271.439	0.580064	0.47901	1.21096	0.225909	0.934839
YGR240C-A	YGR240C-A	72.8159	0.578422	0.280094	2.0651	0.0389132	0.795446
CAT2	YML042W	669.178	0.577994	0.285178	2.02678	0.0426845	0.820347
TPO1	YLL028W	759.463	0.574734	0.128489	4.47302	7.71e-06	0.000882862
HXT4	YHR092C	1158.48	0.574408	0.242636	2.36736	0.0179153	0.587471
YHL044W	YHL044W	80.4599	0.573735	0.341607	1.67952	0.0930513	0.934839
SNR33	snR33	113.727	0.570591	0.232134	2.45803	0.0139702	0.494138
YLR157C-C	YLR157C-C	22.758	0.569654	0.364493	1.56287	0.118084	0.934839
YOL038C-A	YOL038C-A	24.8898	0.56714	0.415975	1.3634	0.172756	0.934839
SDS24	YBR214W	1552.57	0.564019	0.346153	1.62939	0.103229	0.934839
DIP5	YPL265W	2699.26	0.563294	0.226423	2.48779	0.012854	0.467795
SNR13	snR13	6.49409	0.557256	0.845082	0.659411	0.509632	0.934839
GDH3	YAL062W	605.715	0.556874	0.164028	3.395	0.000686276	0.0540099
YAL056C-A	YAL056C-A	4.68201	0.55524	1.15864	0.479217	0.631784	0.944904
RPN4	YDL020C	1195.09	0.554562	0.131206	4.22664	2.37e-05	0.00253127
TSL1	YML100W	941.462	0.553545	0.683142	0.810293	0.417772	0.934839
YML089C	YML089C	12.5807	0.55297	0.530397	1.04256	0.297153	0.934839
PIC2	YER053C	1024.78	0.551352	0.674897	0.816942	0.413961	0.934839
TYE7	YOR344C	1707.46	0.549198	0.237332	2.31405	0.0206651	0.632311
YOL155W-A	YOL155W-A	55.7851	0.547975	0.373839	1.46581	0.142701	0.934839
YJL144W	YJL144W	126.471	0.543294	0.401432	1.35339	0.175931	0.934839
YMR082C	YMR082C	10.4532	0.541911	0.666265	0.813356	0.416014	0.934839
ERR1	YOR393W	123.738	0.540998	0.377785	1.43203	0.152136	0.934839
YER079W	YER079W	314.167	0.539517	0.291509	1.85077	0.0642024	0.934839
ATG8	YBL078C	415.457	0.53848	0.304694	1.76728	0.077181	0.934839
RRT16	YNL105W	8.23965	0.535903	0.777558	0.689213	0.490689	0.934839
YOR289W	YOR289W	368.348	0.534279	0.377426	1.41558	0.156897	0.934839
YNL266W	YNL266W	20.1034	0.533495	0.516352	1.0332	0.30151	0.934839
YCL042W	YCL042W	19.7821	0.533465	0.411541	1.29626	0.194886	0.934839
YGL118C	YGL118C	4.42407	0.532922	0.975904	0.54608	0.585011	0.938483
VID24	YBR105C	2312.06	0.532399	0.205959	2.58498	0.00973842	0.408754
YHR071C-A	YHR071C-A	31.7262	0.532331	0.340349	1.56407	0.117801	0.934839
UBC11	YOR339C	65.2039	0.531361	0.24236	2.19244	0.0283475	0.719661
YLR149C	YLR149C	421.608	0.527876	0.374564	1.40931	0.158743	0.934839
YGR035W-A	YGR035W-A	243.719	0.526844	0.190493	2.76569	0.0056803	0.316883
IRC18	YJL037W	63.4078	0.525996	0.30154	1.74437	0.0810953	0.934839
ENO1	YGR254W	15317.4	0.525916	0.553652	0.949904	0.342161	0.934839
ERR2	YPL281C	123.748	0.525779	0.374702	1.40319	0.160559	0.934839
ACS1	YAL054C	473.049	0.524691	0.205233	2.55656	0.0105712	0.424903
CCP1	YKR066C	2151.3	0.524418	0.230888	2.27131	0.0231283	0.662207
YKR012C	YKR012C	35.0444	0.523647	0.339635	1.54179	0.123124	0.934839
GPP2	YER062C	2403.61	0.523482	0.135602	3.86043	0.000113188	0.0107974
YLR154C-H	YLR154C-H	23.1241	0.522453	0.379993	1.3749	0.169162	0.934839
ARR2	YPR200C	64.1549	0.520331	0.237188	2.19375	0.0282532	0.719661
YMR245W	YMR245W	94.7289	0.520262	0.21498	2.42005	0.0155186	0.533906
UGA1	YGR019W	1511.83	0.518075	0.184882	2.80219	0.00507562	0.29589
YIL068W-A	YIL068W-A	6.39017	0.517721	0.789181	0.656024	0.511809	0.934839
SDH6	YDR379C-A	255.147	0.516529	0.308619	1.67368	0.0941935	0.934839
OSH6	YKR003W	826.703	0.515442	0.222609	2.31546	0.0205876	0.632311
YHR138C	YHR138C	523.529	0.510452	0.276733	1.84457	0.0651005	0.934839
ZTA1	YBR046C	427.465	0.50975	0.245723	2.07449	0.0380335	0.785111
RPR1	RPR1	19.3696	0.509567	0.482891	1.05524	0.291315	0.934839
YOR263C	YOR263C	15.4401	0.508137	0.474975	1.06982	0.284701	0.934839
ADH1	YOL086C	32249.5	0.506235	0.129826	3.89933	9.65e-05	0.00934321
UBC5	YDR059C	585.897	0.505576	0.199615	2.53276	0.0113168	0.43712
COM2	YER130C	892.333	0.504865	0.160507	3.14543	0.00165841	0.118652
YAP5	YIR018W	205.364	0.50477	0.195061	2.58775	0.00966037	0.408754
YHR095W	YHR095W	13.3874	0.50424	0.549861	0.917032	0.359126	0.934839
YBR226C	YBR226C	30.0833	0.501241	0.38247	1.31054	0.190014	0.934839
CAX4	YGR036C	624.106	0.499262	0.108073	4.61965	3.84e-06	0.000448158
GGA1	YDR358W	516.757	0.498812	0.292433	1.70573	0.0880584	0.934839
HSP12	YFL014W	5333.97	0.498228	0.605449	0.822906	0.410562	0.934839
YIL060W	YIL060W	58.416	0.497356	0.290719	1.71078	0.0871219	0.934839
NNR1	YNL200C	690.147	0.496455	0.292389	1.69793	0.0895215	0.934839
ECM4	YKR076W	665.661	0.495354	0.20708	2.39209	0.0167525	0.570129
MDH2	YOL126C	5725.8	0.494824	0.177695	2.78468	0.0053581	0.306678
RCN2	YOR220W	669.292	0.493383	0.315775	1.56245	0.118182	0.934839
ANS1	YHR126C	6.98268	0.493204	0.65676	0.750966	0.452673	0.934839
TES1	YJR019C	504.733	0.491021	0.23928	2.05208	0.0401619	0.800189
THI5	YFL058W	147.944	0.490029	0.344738	1.42145	0.155185	0.934839
DCV1	YFR012W	25.972	0.489896	0.515739	0.949892	0.342167	0.934839
RCH1	YMR034C	158.264	0.489153	0.266837	1.83315	0.0667801	0.934839
YHR213W	YHR213W	43.0196	0.48602	0.321254	1.51288	0.130309	0.934839
YMR262W	YMR262W	289.253	0.483524	0.25993	1.86021	0.0628564	0.934839
YBR090C	YBR090C	26.8937	0.48203	0.458446	1.05144	0.293055	0.934839
YJL007C	YJL007C	8.3775	0.4805	0.734016	0.654618	0.512714	0.935036
YPR170C	YPR170C	8.21826	0.479363	0.622548	0.770001	0.441299	0.934839
YDR274C	YDR274C	204.169	0.476953	0.216059	2.20751	0.0272785	0.703875
MIP6	YHR015W	103.79	0.476396	0.368501	1.29279	0.196082	0.934839
YIL171W	YIL171W	31.4104	0.475392	0.344122	1.38147	0.167136	0.934839
YMR194C-A	YMR194C-A	14.1281	0.474451	0.601888	0.788271	0.430538	0.934839
DAL4	YIR028W	181.639	0.473596	0.26663	1.77623	0.0756948	0.934839
BNA4	YBL098W	421.271	0.470845	0.266678	1.76559	0.0774641	0.934839
GLK1	YCL040W	4765.7	0.47081	0.404803	1.16306	0.244805	0.934839
PAU4	YLR461W	28.9419	0.470295	0.354323	1.32731	0.184408	0.934839
YDL009C	YDL009C	134.797	0.468695	0.169493	2.76528	0.00568739	0.316883
COA6	YMR244C-A	80.0379	0.468458	0.317187	1.47691	0.139698	0.934839
DCS2	YOR173W	431.156	0.46727	0.680215	0.686944	0.492118	0.934839
YBR032W	YBR032W	23.7107	0.464428	0.394973	1.17585	0.239656	0.934839
ATG34	YOL083W	375.894	0.463955	0.305732	1.51752	0.129135	0.934839
DIT1	YDR403W	189.493	0.463881	0.233443	1.98712	0.0469089	0.862387
YBR209W	YBR209W	52.4793	0.46056	0.29533	1.55948	0.118883	0.934839
YOR343C	YOR343C	61.1589	0.460526	0.270633	1.70167	0.0888181	0.934839
YLR255C	YLR255C	11.9399	0.460417	0.722115	0.637594	0.523738	0.935948
UBC8	YEL012W	653.232	0.460248	0.282232	1.63074	0.102944	0.934839
TIP1	YBR067C	5131.98	0.460139	0.321546	1.43102	0.152424	0.934839
YET2	YMR040W	134.367	0.457808	0.423044	1.08218	0.279174	0.934839
GPM2	YDL021W	177.619	0.45705	0.475782	0.960629	0.336739	0.934839
YOR199W	YOR199W	21.3321	0.455978	0.382766	1.19127	0.233547	0.934839
YNR064C	YNR064C	150.422	0.455641	0.185297	2.45897	0.0139337	0.494138
YFL041W-A	YFL041W-A	51.5578	0.454381	0.363782	1.24905	0.211648	0.934839
AAD15	YOL165C	42.1939	0.454218	0.326193	1.39248	0.163776	0.934839
ECM8	YBR076W	34.9592	0.454036	0.324286	1.40011	0.161481	0.934839
YGR122C-A	YGR122C-A	20.7921	0.452857	0.45877	0.98711	0.323589	0.934839
RPL39	YJL189W	20.4566	0.452205	0.579358	0.780527	0.435081	0.934839
ERR3	YMR323W	44.9106	0.451704	0.40735	1.10888	0.26748	0.934839
POX1	YGL205W	107.74	0.451318	0.274763	1.64258	0.100471	0.934839
YKL162C-A	YKL162C-A	62.7775	0.450727	0.367477	1.22654	0.219994	0.934839
SIP4	YJL089W	178.36	0.446986	0.295149	1.51444	0.129914	0.934839
SDH8	YBR269C	1035.93	0.446936	0.264146	1.692	0.0906458	0.934839
YER039C-A	YER039C-A	55.007	0.446404	0.271226	1.64587	0.0997899	0.934839
SAF1	YBR280C	419.19	0.445582	0.271453	1.64147	0.1007	0.934839
YLL056C	YLL056C	169.567	0.444986	0.182253	2.44158	0.0146231	0.511484
YOR302W	YOR302W	889.053	0.44289	0.2307	1.91977	0.0548874	0.926464
SMA1	YPL027W	35.8098	0.441936	0.40204	1.09923	0.271666	0.934839
CUE4	YML101C	271.223	0.441773	0.206086	2.14363	0.0320625	0.753302
HSP42	YDR171W	883.815	0.441431	0.80785	0.546427	0.584772	0.938483
GIP2	YER054C	175.302	0.440598	0.310626	1.41842	0.156068	0.934839
SIP5	YMR140W	768.482	0.439306	0.19583	2.2433	0.0248775	0.679194
SPO11	YHL022C	167.013	0.438169	0.376148	1.16489	0.244065	0.934839
YKR040C	YKR040C	10.383	0.437978	0.675328	0.648541	0.516635	0.935036
JID1	YPR061C	329.485	0.436644	0.169479	2.57639	0.00998387	0.413542
RGI2	YIL057C	60.1454	0.436586	0.48427	0.901534	0.367305	0.934839
EHT1	YBR177C	3965.33	0.436559	0.209315	2.08565	0.0370103	0.776723
YPC1	YBR183W	403.451	0.43425	0.323894	1.34072	0.180012	0.934839
CRD1	YDL142C	344.728	0.43421	0.209536	2.07224	0.0382427	0.78685
DIG1	YPL049C	2279.73	0.433952	0.0922338	4.70492	2.54e-06	0.000307498
ATG20	YDL113C	610.472	0.432493	0.198129	2.18288	0.0290445	0.722547
YPR078C	YPR078C	174.461	0.432389	0.244497	1.76848	0.0769801	0.934839
TMC1	YOR052C	2341.74	0.431234	0.183995	2.34373	0.019092	0.610168
PDH1	YPR002W	2752.81	0.430344	0.314838	1.36687	0.171665	0.934839
DNF2	YDR093W	1386.94	0.430303	0.121018	3.5557	0.000376968	0.0329637
YNL089C	YNL089C	19.7219	0.429794	0.400007	1.07446	0.282615	0.934839
YOR225W	YOR225W	24.1207	0.429149	0.448246	0.957398	0.338366	0.934839
YGL074C	YGL074C	27.8225	0.428044	0.373845	1.14498	0.252219	0.934839
HED1	YDR014W-A	11.9474	0.427194	0.629235	0.67891	0.497195	0.934839
YGR126W	YGR126W	213.85	0.427078	0.14035	3.04295	0.0023427	0.152334
APE1	YKL103C	1105.82	0.426833	0.242499	1.76014	0.0783835	0.934839
IKS1	YJL057C	460.191	0.426762	0.252653	1.68912	0.0911959	0.934839
CMC4	YMR194C-B	144.913	0.426744	0.209534	2.03664	0.0416864	0.811776
YOR055W	YOR055W	13.2506	0.425645	0.650379	0.654458	0.512817	0.935036
YHL015W-A	YHL015W-A	74.8696	0.425371	0.356237	1.19407	0.232452	0.934839
YOR072W-A	YOR072W-A	15.9899	0.425151	0.475877	0.893406	0.37164	0.934839
CIT1	YNR001C	9249.59	0.421722	0.265968	1.58561	0.112827	0.934839
YPR015C	YPR015C	61.415	0.420451	0.310621	1.35358	0.17587	0.934839
YML054C-A	YML054C-A	33.5924	0.418968	0.51983	0.805972	0.420259	0.934839
YOR192C-C	YOR192C-C	112.897	0.41798	0.329295	1.26932	0.204328	0.934839
PUT4	YOR348C	6719.43	0.417963	0.162991	2.56433	0.0103375	0.422628
STF1	YDL130W-A	1234.65	0.417361	0.321712	1.29731	0.194524	0.934839
ARP10	YDR106W	24.4574	0.416727	0.386134	1.07923	0.280486	0.934839
YKL091C	YKL091C	549.477	0.416628	0.277819	1.49964	0.133708	0.934839
MRX3	YBL095W	198.187	0.416292	0.240531	1.73072	0.0835014	0.934839
ANB1	YJR047C	12.2629	0.415867	0.591186	0.703445	0.481778	0.934839
SNR34	snR34	7.48651	0.415595	0.772304	0.538124	0.590491	0.938831
TPS2	YDR074W	2314.33	0.415334	0.213059	1.94939	0.0512492	0.901298
STF2	YGR008C	749.728	0.415285	0.615025	0.675232	0.499528	0.934839
PAU16	YKL224C	10.8367	0.411436	0.674419	0.61006	0.541822	0.936113
PAU17	YLL025W	111.552	0.410974	0.269271	1.52625	0.126948	0.934839
YKL165C-A	YKL165C-A	15.5612	0.410389	0.463211	0.885967	0.375636	0.934839
MRX9	YDL027C	741.952	0.409699	0.221692	1.84806	0.0645943	0.934839
SNA2	YDR525W-A	325.332	0.406825	0.211387	1.92456	0.0542848	0.923322
YCL041C	YCL041C	18.4422	0.405976	0.412573	0.98401	0.325111	0.934839
YNL208W	YNL208W	3749.53	0.405805	0.218963	1.85331	0.0638382	0.934839
NQM1	YGR043C	218.299	0.405115	0.514604	0.787235	0.431144	0.934839
HHY1	YEL059W	55.1534	0.40504	0.434065	0.933133	0.350751	0.934839
RPL43A	YPR043W	22.0507	0.404996	0.512015	0.790985	0.428953	0.934839
BAR1	YIL015W	1548.83	0.404922	0.23387	1.7314	0.0833801	0.934839
YHR033W	YHR033W	2180.34	0.403118	0.284435	1.41726	0.156407	0.934839
FOX2	YKR009C	257.263	0.402272	0.276942	1.45255	0.146349	0.934839
ORM2	YLR350W	1400.72	0.401787	0.255903	1.57007	0.116398	0.934839
ASK1	YKL052C	441.831	0.40017	0.14904	2.68499	0.00725331	0.345961
YHR007C-A	YHR007C-A	26.7253	0.398927	0.36699	1.08702	0.277026	0.934839
MHO1	YJR008W	1581.76	0.398663	0.624264	0.638613	0.523075	0.935948
AMS1	YGL156W	1212.97	0.394535	0.282031	1.39891	0.161841	0.934839
PRR2	YDL214C	110.402	0.394245	0.291632	1.35186	0.176421	0.934839
YFL015C	YFL015C	17.7734	0.393162	0.654533	0.600676	0.548056	0.936113
YBL107W-A	YBL107W-A	18.5259	0.392195	0.437612	0.896216	0.370137	0.934839
YAL016C-A	YAL016C-A	128.086	0.392145	0.220149	1.78127	0.0748677	0.934839
RTC3	YHR087W	256.487	0.392015	0.790238	0.496073	0.619843	0.942145
YCL068C	YCL068C	94.1847	0.390677	0.197492	1.97819	0.0479072	0.871745
YFL019C	YFL019C	38.681	0.390618	0.399528	0.977699	0.328223	0.934839
GAL3	YDR009W	6348.57	0.390426	0.147162	2.65304	0.00797715	0.363971
FUS2	YMR232W	90.8684	0.387832	0.363244	1.06769	0.285661	0.934839
MMS21	YEL019C	109.749	0.387544	0.199647	1.94115	0.0522405	0.907972
EPL1	YFL024C	1184.57	0.386816	0.148651	2.60218	0.00926333	0.401799
PCI8	YIL071C	167.817	0.384309	0.271295	1.41657	0.156608	0.934839
IRC2	YDR112W	61.0308	0.383442	0.241883	1.58524	0.112912	0.934839
YER188C-A	YER188C-A	34.2481	0.383389	0.309578	1.23843	0.215558	0.934839
JEN1	YKL217W	2550.39	0.383177	0.25727	1.4894	0.136383	0.934839
RRT5	YFR032C	10.2176	0.381444	0.609362	0.625973	0.531333	0.936113
YHR130C	YHR130C	7.50079	0.380764	0.627386	0.606906	0.543914	0.936113
YBR137W	YBR137W	600.455	0.380745	0.177338	2.147	0.0317931	0.753302
NPR2	YEL062W	393.596	0.380024	0.134971	2.81559	0.00486872	0.286481
BNA6	YFR047C	1088.21	0.379976	0.215886	1.76008	0.0783949	0.934839
PPM1	YDR435C	895.038	0.379863	0.139484	2.72335	0.0064623	0.329127
CRC1	YOR100C	353.981	0.37965	0.178118	2.13146	0.0330514	0.759129
YJL211C	YJL211C	82.6899	0.379028	0.255409	1.484	0.137809	0.934839
OPY1	YBR129C	371.51	0.378633	0.137589	2.75191	0.00592487	0.325415
NEJ1	YLR265C	360.366	0.378327	0.218372	1.73249	0.0831868	0.934839
YLR156C-A	YLR156C-A	22.2045	0.37696	0.369568	1.02	0.307727	0.934839
IRC14	YOR135C	279.572	0.374058	0.232124	1.61146	0.10708	0.934839
HXT9	YJL219W	175.062	0.373046	0.269648	1.38346	0.166525	0.934839
YIR016W	YIR016W	624.911	0.372537	0.20268	1.83806	0.066054	0.934839
YLR157W-D	YLR157W-D	93.7229	0.372507	0.249551	1.49271	0.135513	0.934839
FMP46	YKR049C	573.763	0.372406	0.230365	1.61659	0.105966	0.934839
GSC2	YGR032W	2532.2	0.372093	0.215278	1.72843	0.0839115	0.934839
LDS2	YOL047C	65.8427	0.370879	0.36456	1.01733	0.308995	0.934839
CSR2	YPR030W	1661.46	0.368543	0.253684	1.45276	0.146289	0.934839
TEP1	YNL128W	74.0227	0.36784	0.350286	1.05012	0.293665	0.934839
TDH2	YJR009C	19512.1	0.366355	0.210271	1.7423	0.0814563	0.934839
SNR47	snR47	6.08987	0.366106	0.995949	0.367595	0.713175	0.958653
SOL1	YNR034W	327.993	0.365522	0.292073	1.25148	0.210761	0.934839
GRX2	YDR513W	1063.19	0.365468	0.25345	1.44197	0.14931	0.934839
RRT8	YOL048C	499.849	0.364996	0.319105	1.14381	0.252703	0.934839
NME1	NME1	8.55522	0.363662	0.670737	0.542183	0.587692	0.938483
YDC1	YPL087W	1385.16	0.36343	0.245426	1.48081	0.138657	0.934839
AFR1	YDR085C	816.538	0.362812	0.27917	1.29961	0.193735	0.934839
YHR213W-B	YHR213W-B	46.2702	0.362225	0.333725	1.0854	0.277746	0.934839
PRX1	YBL064C	2088.96	0.360288	0.262431	1.37289	0.169788	0.934839
YER084W	YER084W	23.921	0.359956	0.503571	0.714807	0.474728	0.934839
YDR535C	YDR535C	24.4861	0.359094	0.40038	0.896882	0.369782	0.934839
YNL034W	YNL034W	112.663	0.358666	0.226344	1.5846	0.113056	0.934839
YAR061W	YAR061W	84.956	0.357782	0.222746	1.60623	0.108223	0.934839
YOR170W	YOR170W	37.8034	0.35647	0.362127	0.984377	0.32493	0.934839
YPL068C	YPL068C	492.146	0.356231	0.215578	1.65244	0.0984444	0.934839
GCY1	YOR120W	7372.87	0.354794	0.220645	1.60798	0.107839	0.934839
YBR191W-A	YBR191W-A	22.8117	0.354375	0.429304	0.825464	0.409108	0.934839
ACB1	YGR037C	3620.93	0.351889	0.15691	2.24262	0.024921	0.679194
BTN2	YGR142W	351.414	0.351156	0.32884	1.06786	0.285583	0.934839
OSW2	YLR054C	71.7689	0.350822	0.244919	1.4324	0.152028	0.934839
YNL097C-B	YNL097C-B	60.0445	0.350728	0.265301	1.322	0.186169	0.934839
YPL109C	YPL109C	401.501	0.349123	0.238303	1.46504	0.142911	0.934839
YGL185C	YGL185C	413.61	0.346796	0.135385	2.56157	0.0104202	0.423261
SDD1	YEL057C	576.718	0.346383	0.280187	1.23625	0.216364	0.934839
SSE2	YBR169C	857.843	0.346322	0.378883	0.914061	0.360685	0.934839
OM14	YBR230C	2471.93	0.34536	0.228712	1.51002	0.131038	0.934839
HXT12	YIL170W	126.35	0.345101	0.297578	1.1597	0.246172	0.934839
NRT1	YOR071C	562.301	0.344362	0.209043	1.64733	0.099491	0.934839
YBR296C-A	YBR296C-A	68.8091	0.342678	0.334185	1.02541	0.305169	0.934839
RIE1	YGR250C	2260.53	0.342057	0.147514	2.31882	0.0204049	0.632311
MPM1	YJL066C	1273	0.341101	0.142769	2.38919	0.0168855	0.571566
PIB1	YDR313C	681.922	0.339696	0.148963	2.28041	0.0225831	0.662207
TPS1	YBR126C	2533.33	0.339249	0.355151	0.955224	0.339464	0.934839
YMR294W-A	YMR294W-A	181.281	0.339237	0.152447	2.22529	0.0260621	0.69235
HIM1	YDR317W	178.409	0.339008	0.201566	1.68187	0.0925939	0.934839
GAS4	YOL132W	74.7606	0.338593	0.26471	1.27911	0.200858	0.934839
GLC3	YEL011W	573.489	0.338236	0.432083	0.782805	0.433742	0.934839
BXI1	YNL305C	881.15	0.337625	0.199416	1.69307	0.0904419	0.934839
THI12	YNL332W	211.576	0.335777	0.235369	1.4266	0.153696	0.934839
DIT2	YDR402C	47.0425	0.335498	0.315314	1.06401	0.287324	0.934839
YIL014C-A	YIL014C-A	212.812	0.334436	0.183684	1.82072	0.0686497	0.934839
SNX41	YDR425W	310.319	0.334115	0.175818	1.90035	0.0573877	0.934839
FBP1	YLR377C	353.321	0.331541	0.166263	1.99407	0.0461443	0.862091
OM45	YIL136W	1672.64	0.331332	0.604627	0.547993	0.583696	0.938483
ATG9	YDL149W	249.294	0.330141	0.229221	1.44027	0.14979	0.934839
DMC1	YER179W	183.33	0.330115	0.219481	1.50407	0.132563	0.934839
EDC2	YER035W	694.613	0.330075	0.228884	1.44211	0.149272	0.934839
ACH1	YBL015W	3483.58	0.329833	0.244063	1.35143	0.176559	0.934839
YOL037C	YOL037C	25.4079	0.329457	0.3456	0.953289	0.340444	0.934839
FYV6	YNL133C	192.371	0.327549	0.257112	1.27395	0.202679	0.934839
ARC18	YLR370C	1931.64	0.327371	0.151224	2.16481	0.0304021	0.741905
PIR5	YJL160C	35.0578	0.327064	0.352451	0.92797	0.353423	0.934839
FIT2	YOR382W	187.599	0.326828	0.206197	1.58502	0.112961	0.934839
DUF1	YOL087C	1274.53	0.32614	0.154833	2.1064	0.0351694	0.762785
YDR010C	YDR010C	657.905	0.326124	0.144345	2.25933	0.0238629	0.676759
SNO3	YFL060C	293.474	0.325803	0.158245	2.05886	0.0395081	0.798827
YBR051W	YBR051W	7.80384	0.325691	0.659718	0.493681	0.621531	0.942903
YKL053W	YKL053W	6.7988	0.322935	0.849862	0.379985	0.703957	0.955722
PAU1	YJL223C	116.863	0.322929	0.218366	1.47885	0.139182	0.934839
YDR182W-A	YDR182W-A	14.3872	0.322194	0.833488	0.38656	0.699082	0.954701
YLR279W	YLR279W	64.4166	0.322192	0.30484	1.05692	0.290547	0.934839
BSC2	YDR275W	359.252	0.322123	0.183358	1.7568	0.0789524	0.934839
YIR035C	YIR035C	1045.43	0.321664	0.174185	1.84667	0.0647943	0.934839
PTR2	YKR093W	582.551	0.321156	0.17592	1.82558	0.0679132	0.934839
YFL064C	YFL064C	206.206	0.320754	0.166499	1.92646	0.0540473	0.922173
HAC1	YFL031W	3437.67	0.320745	0.243745	1.3159	0.188206	0.934839
ERG12	YMR208W	2082.32	0.319967	0.104851	3.05162	0.00227611	0.152334
SNO2	YNL334C	305.206	0.319401	0.205991	1.55056	0.121008	0.934839
YLR297W	YLR297W	147.17	0.319034	0.361453	0.882643	0.377429	0.934839
SNR86	snR86	264.863	0.318751	0.165062	1.93111	0.05347	0.917295
YML116W-A	YML116W-A	88.6111	0.318249	0.222334	1.4314	0.152315	0.934839
YAR030C	YAR030C	15.2535	0.317526	0.523291	0.606786	0.543993	0.936113
PKP2	YGL059W	503.115	0.317237	0.224408	1.41366	0.157461	0.934839
BLI1	YKL061W	329.523	0.316978	0.138759	2.28437	0.0223498	0.660632
PRB1	YEL060C	4805.99	0.316742	0.299639	1.05708	0.290475	0.934839
YMR119W-A	YMR119W-A	30.7824	0.31657	0.394887	0.801673	0.422742	0.934839
YLR366W	YLR366W	5.04943	0.316072	1.24868	0.253124	0.800172	0.97062
SNF11	YDR073W	776.964	0.315756	0.150548	2.09738	0.03596	0.770083
YPL107W	YPL107W	560.97	0.314656	0.15375	2.04655	0.0407025	0.805858
YGL034C	YGL034C	18.5331	0.313057	0.446941	0.700444	0.48365	0.934839
YBR056W	YBR056W	835.517	0.313017	0.364537	0.858668	0.390524	0.934839
FBP26	YJL155C	618.076	0.31279	0.232587	1.34483	0.178681	0.934839
PSY1	YKL076C	34.5391	0.31215	0.3489	0.894668	0.370965	0.934839
YNL203C	YNL203C	25.1278	0.312109	0.384383	0.811972	0.416807	0.934839
YLR202C	YLR202C	49.1262	0.310599	0.287577	1.08005	0.280118	0.934839
YFL021C-A	YFL021C-A	33.8665	0.30991	0.351247	0.882315	0.377607	0.934839
YGR269W	YGR269W	57.7212	0.308335	0.285809	1.07882	0.28067	0.934839
TPP1	YMR156C	223.07	0.308188	0.201162	1.53204	0.125512	0.934839
YNL115C	YNL115C	951.456	0.308099	0.300098	1.02666	0.30458	0.934839
YIL175W	YIL175W	12.7156	0.307901	0.654301	0.47058	0.637941	0.945335
MCR1	YKL150W	5864.64	0.307785	0.191263	1.60922	0.107568	0.934839
OPI10	YOL032W	300.875	0.307006	0.291967	1.05151	0.293024	0.934839
PTP2	YOR208W	556.666	0.306664	0.147314	2.0817	0.0373695	0.781655
YCR018C-A	YCR018C-A	54.405	0.306245	0.275869	1.11011	0.266951	0.934839
YPR096C	YPR096C	14.524	0.305394	0.686186	0.44506	0.656277	0.946357
SKS1	YPL026C	1268.71	0.305379	0.217249	1.40566	0.159824	0.934839
ATG14	YBR128C	78.5269	0.30436	0.232777	1.30752	0.191036	0.934839
BUD28	YLR062C	47.7037	0.304256	0.35664	0.853119	0.393593	0.934839
OPI7	YDR360W	39.9942	0.303799	0.278974	1.08899	0.27616	0.934839
BUB2	YMR055C	215.987	0.302269	0.135021	2.23867	0.0251772	0.679194
YHR050W-A	YHR050W-A	23.8469	0.30115	0.498234	0.604436	0.545554	0.936113
DDR48	YMR173W	282.417	0.300837	0.381355	0.788865	0.430191	0.934839
VPS73	YGL104C	367.219	0.300651	0.222087	1.35375	0.175816	0.934839
CPA1	YOR303W	12774.4	0.300404	0.14612	2.05587	0.0397946	0.798827
YSW1	YBR148W	88.9142	0.299413	0.306139	0.978029	0.32806	0.934839
ETP1	YHL010C	389.21	0.299397	0.159322	1.8792	0.0602178	0.934839
YLR349W	YLR349W	24.2948	0.298924	0.488391	0.612059	0.540499	0.936113
YGR127W	YGR127W	395.463	0.298776	0.190643	1.5672	0.117067	0.934839
YHR212W-A	YHR212W-A	32.1463	0.298694	0.318674	0.937301	0.348604	0.934839
YKL123W	YKL123W	11.6214	0.298309	0.514603	0.579689	0.562124	0.936113
PRM8	YGL053W	477.427	0.29741	0.27605	1.07738	0.281311	0.934839
PEX7	YDR142C	534.751	0.297369	0.153451	1.93788	0.0526381	0.907972
ATG1	YGL180W	358.441	0.297238	0.193302	1.53768	0.124126	0.934839
SUR1	YPL057C	2036.99	0.296316	0.169495	1.74823	0.0804242	0.934839
IDP3	YNL009W	152.307	0.296313	0.306934	0.965396	0.334346	0.934839
tV(AAC)G2	tV(AAC)G2	10.8531	0.296221	0.60051	0.493283	0.621813	0.942903
GIT1	YCR098C	243.801	0.295736	0.240716	1.22857	0.219234	0.934839
GIP1	YBR045C	119.528	0.295634	0.328678	0.899464	0.368406	0.934839
PHR1	YOR386W	285.267	0.295579	0.275545	1.07271	0.283401	0.934839
PKP1	YIL042C	710.088	0.295444	0.196832	1.501	0.133357	0.934839
YBR124W	YBR124W	4.77311	0.295006	1.11397	0.264824	0.791145	0.968342
SNU71	YGR013W	755.435	0.294721	0.0964141	3.05682	0.00223699	0.151442
IST3	YIR005W	124.121	0.294609	0.176899	1.66541	0.0958317	0.934839
YGL006W-A	YGL006W-A	20.4089	0.293584	0.486782	0.603111	0.546435	0.936113
OPT2	YPR194C	1174.03	0.292897	0.195406	1.49891	0.133896	0.934839
PCL7	YIL050W	1106.8	0.292386	0.107659	2.71586	0.0066103	0.329363
RMD5	YDR255C	396.882	0.292246	0.192481	1.51831	0.128936	0.934839
YMR031W-A	YMR031W-A	19.5097	0.291845	0.467553	0.624196	0.532499	0.936113
YBR139W	YBR139W	988.407	0.291563	0.283266	1.02929	0.303343	0.934839
YHR214W-A	YHR214W-A	282.23	0.291466	0.177999	1.63746	0.101535	0.934839
DCG1	YIR030C	168.536	0.291142	0.24116	1.20725	0.227334	0.934839
SIA1	YOR137C	253.134	0.291121	0.199704	1.45776	0.144906	0.934839
YMR175W-A	YMR175W-A	5.20079	0.290574	0.81955	0.354554	0.722924	0.959515
YDL085C-A	YDL085C-A	279.508	0.290457	0.24694	1.17623	0.239505	0.934839
PAU13	YHL046C	31.2427	0.290071	0.350801	0.826882	0.408304	0.934839
SNR5	snR5	17.8586	0.289728	0.534324	0.542232	0.587658	0.938483
GSM1	YJL103C	569.358	0.289638	0.165107	1.75425	0.0793883	0.934839
TGL2	YDR058C	288.933	0.289425	0.212924	1.35929	0.174055	0.934839
DCR2	YLR361C	463.925	0.289363	0.10927	2.64815	0.00809338	0.363971
CAT8	YMR280C	558.201	0.289304	0.204877	1.41209	0.157924	0.934839
TWF1	YGR080W	1086.75	0.289236	0.188957	1.5307	0.125844	0.934839
SNR31	snR31	64.8709	0.289163	0.262083	1.10333	0.269885	0.934839
PLB1	YMR008C	2689.64	0.288966	0.16921	1.70774	0.0876853	0.934839
YLL020C	YLL020C	48.8891	0.288925	0.404007	0.715149	0.474517	0.934839
YET1	YKL065C	1767.45	0.288187	0.211614	1.36185	0.173244	0.934839
ECM21	YBL101C	715.533	0.287682	0.194966	1.47555	0.140064	0.934839
SNZ2	YNL333W	737.206	0.287339	0.171933	1.67122	0.0946774	0.934839
YAP1801	YHR161C	1062.06	0.287289	0.218711	1.31356	0.188996	0.934839
HYM1	YKL189W	388.613	0.286166	0.181015	1.58089	0.113902	0.934839
SET6	YPL165C	293.709	0.284239	0.277463	1.02442	0.305637	0.934839
IDH1	YNL037C	6464.22	0.284124	0.141458	2.00854	0.0445858	0.844076
SHR5	YOL110W	327.181	0.283872	0.23787	1.19339	0.232716	0.934839
COS1	YNL336W	854.654	0.283775	0.178936	1.5859	0.112762	0.934839
NGL3	YML118W	102.535	0.282988	0.399669	0.708057	0.47891	0.934839
TOG1	YER184C	329.624	0.282953	0.163358	1.7321	0.0832563	0.934839
YIL077C	YIL077C	535.382	0.282735	0.206577	1.36867	0.171102	0.934839
FUN14	YAL008W	519.604	0.282718	0.259984	1.08744	0.276841	0.934839
FUS1	YCL027W	230.353	0.282153	0.316505	0.891465	0.37268	0.934839
HMX1	YLR205C	2312.88	0.281426	0.235759	1.1937	0.232595	0.934839
CWC23	YGL128C	358.648	0.281154	0.159731	1.76017	0.078379	0.934839
YDL242W	YDL242W	52.6679	0.281142	0.25671	1.09517	0.27344	0.934839
ATX1	YNL259C	239.417	0.279336	0.19176	1.4567	0.145199	0.934839
STP4	YDL048C	2025.37	0.279318	0.216696	1.28898	0.197404	0.934839
APL1	YJR005W	1690.55	0.279035	0.126217	2.21076	0.0270523	0.701521
ASI1	YMR119W	682.637	0.278782	0.178117	1.56516	0.117544	0.934839
YJL114W	YJL114W	16.5748	0.278585	0.508615	0.547732	0.583876	0.938483
YOR073W-A	YOR073W-A	5.02525	0.278027	1.13983	0.24392	0.807293	0.97062
YOL097W-A	YOL097W-A	25.3348	0.27791	0.414506	0.670461	0.502564	0.934839
ATP22	YDR350C	903.914	0.277471	0.101875	2.72364	0.00645673	0.329127
MAF1	YDR005C	1171.19	0.27675	0.118538	2.33469	0.0195596	0.616781
CSC1	YLR241W	1322.67	0.276598	0.203442	1.35959	0.173959	0.934839
CMP2	YML057W	1641.9	0.276204	0.178051	1.55126	0.120839	0.934839
SSP1	YHR184W	126.711	0.276026	0.316172	0.873027	0.382648	0.934839
FDC1	YDR539W	1006.94	0.276022	0.124318	2.22029	0.0263993	0.697585
YMR315W-A	YMR315W-A	22.1347	0.275982	0.482879	0.571535	0.567637	0.936113
YJL070C	YJL070C	350.742	0.275877	0.28312	0.974418	0.329849	0.934839
ITR1	YDR497C	22751.7	0.275848	0.285591	0.965887	0.334101	0.934839
APA2	YDR530C	746.938	0.275809	0.139311	1.97981	0.0477244	0.871745
MRX11	YPL041C	95.4331	0.275605	0.195084	1.41275	0.157729	0.934839
SNF8	YPL002C	495.416	0.274357	0.108885	2.51971	0.0117452	0.445468
SNR69	snR69	23.2771	0.274291	0.369912	0.741503	0.458389	0.934839
DLD3	YEL071W	3125.67	0.274258	0.228411	1.20072	0.22986	0.934839
FMP40	YPL222W	466.839	0.274241	0.197501	1.38855	0.164969	0.934839
BSC5	YNR069C	174.945	0.273373	0.187304	1.45951	0.144425	0.934839
YDR306C	YDR306C	471.211	0.273302	0.20679	1.32164	0.186289	0.934839
PEP7	YDR323C	198.948	0.273138	0.220506	1.23868	0.215463	0.934839
PEP12	YOR036W	790.749	0.272664	0.225254	1.21047	0.226097	0.934839
BAT2	YJR148W	1253.31	0.272008	0.124522	2.18441	0.0289324	0.722547
YCR013C	YCR013C	987.801	0.272007	0.219143	1.24123	0.214522	0.934839
NDI1	YML120C	7289.94	0.271856	0.165058	1.64704	0.0995502	0.934839
DDI3	YNL335W	260.872	0.271672	0.186909	1.4535	0.146086	0.934839
YMR206W	YMR206W	364.343	0.271589	0.289291	0.938807	0.34783	0.934839
YJL067W	YJL067W	120.594	0.270933	0.192261	1.4092	0.158777	0.934839
YMR045C	YMR045C	4329.8	0.270719	0.10638	2.54482	0.0109335	0.430233
VPS45	YGL095C	801.36	0.270447	0.120108	2.2517	0.0243415	0.679006
YGL177W	YGL177W	12.3304	0.270252	0.522003	0.517721	0.604653	0.938863
SNC1	YAL030W	614.358	0.270091	0.178629	1.51202	0.130529	0.934839
ICL2	YPR006C	459.559	0.269975	0.185127	1.45832	0.144751	0.934839
YGR045C	YGR045C	18.8357	0.26992	0.528819	0.510421	0.609757	0.938863
LEU5	YHR002W	312.344	0.26966	0.220969	1.22035	0.222332	0.934839
DIA3	YDL024C	88.1491	0.269217	0.264941	1.01614	0.309562	0.934839
SIP2	YGL208W	670.206	0.268607	0.208542	1.28802	0.197737	0.934839
YCR006C	YCR006C	92.9092	0.268419	0.217299	1.23526	0.216735	0.934839
NNK1	YKL171W	751.093	0.268395	0.204254	1.31403	0.188837	0.934839
ATG7	YHR171W	227.905	0.268041	0.268521	0.998212	0.318176	0.934839
PCL8	YPL219W	240.228	0.267921	0.214691	1.24794	0.212053	0.934839
AMA1	YGR225W	27.5986	0.267457	0.460351	0.580986	0.56125	0.936113
BUD5	YCR038C	237.124	0.266941	0.148038	1.80319	0.0713578	0.934839
YOR376W	YOR376W	7.47012	0.266924	0.958454	0.278494	0.780633	0.96614
YPR098C	YPR098C	518.768	0.266726	0.205043	1.30083	0.193316	0.934839
YLR177W	YLR177W	494.153	0.265716	0.259912	1.02233	0.306623	0.934839
OXR1	YPL196W	390.648	0.265107	0.193188	1.37227	0.169978	0.934839
YOR029W	YOR029W	18.0116	0.264848	0.577153	0.458888	0.646315	0.946357
COS10	YNR075W	261.142	0.26446	0.179531	1.47306	0.140734	0.934839
FUM1	YPL262W	6580.41	0.264056	0.137274	1.92357	0.0544079	0.923322
HXT11	YOL156W	223.227	0.26359	0.3257	0.809306	0.418339	0.934839
PTC6	YCR079W	606.363	0.263397	0.164244	1.60369	0.108782	0.934839
REC8	YPR007C	117.662	0.263344	0.230964	1.14019	0.254205	0.934839
SPS19	YNL202W	123.116	0.263334	0.358364	0.734822	0.462448	0.934839
YKR075C	YKR075C	1000.16	0.26318	0.240599	1.09385	0.274019	0.934839
YPR053C	YPR053C	93.6374	0.262874	0.211802	1.24113	0.214557	0.934839
ATG3	YNR007C	491.669	0.262749	0.26458	0.993082	0.32067	0.934839
FBA1	YKL060C	56324.5	0.262595	0.124005	2.11761	0.0342079	0.759187
PCS60	YBR222C	2038.15	0.262525	0.121917	2.15332	0.0312939	0.749151
ATG31	YDR022C	221.181	0.262487	0.194542	1.34925	0.177256	0.934839
SNA3	YJL151C	1441.7	0.261996	0.172939	1.51496	0.129782	0.934839
YFL040W	YFL040W	128.499	0.261868	0.258923	1.01137	0.311838	0.934839
QCR10	YHR001W-A	2455.61	0.261708	0.123355	2.12158	0.0338732	0.759187
YPS1	YLR120C	1376.06	0.261698	0.262227	0.997982	0.318288	0.934839
YKL097C	YKL097C	6.45113	0.261456	0.900196	0.290444	0.771477	0.96614
YAK1	YJL141C	1012.68	0.261398	0.289399	0.903243	0.366397	0.934839
YAR060C	YAR060C	25.6882	0.261167	0.422727	0.617815	0.536697	0.936113
YHR212C	YHR212C	25.6882	0.261167	0.422727	0.617815	0.536697	0.936113
YNL146C-A	YNL146C-A	34.9909	0.26008	0.336429	0.77306	0.439487	0.934839
PRM2	YIL037C	158.626	0.25987	0.166861	1.55741	0.119374	0.934839
YJL119C	YJL119C	5.82558	0.259265	0.823653	0.314775	0.752932	0.959759
RNR3	YIL066C	192.168	0.259155	0.207897	1.24656	0.212561	0.934839
KAR2	YJL034W	9014.55	0.258954	0.271694	0.953109	0.340535	0.934839
BBC1	YJL020C	2600.54	0.258929	0.102971	2.51458	0.0119174	0.447215
YPL067C	YPL067C	883.753	0.258419	0.12694	2.03575	0.041775	0.811776
TMA17	YDL110C	1540.81	0.257737	0.260264	0.99029	0.322032	0.934839
GLO4	YOR040W	406.423	0.257443	0.183515	1.40284	0.160664	0.934839
THI4	YGR144W	69.6634	0.25731	0.308182	0.834928	0.403758	0.934839
GUT2	YIL155C	3241.62	0.257036	0.177481	1.44824	0.147549	0.934839
YLR294C	YLR294C	862.123	0.257028	0.132577	1.93871	0.0525372	0.907972
RIM4	YHL024W	667.978	0.256804	0.187355	1.37068	0.170474	0.934839
SDH4	YDR178W	5101.45	0.256062	0.120394	2.12687	0.0334308	0.759129
HST4	YDR191W	153.719	0.25569	0.220121	1.16159	0.245401	0.934839
YAT2	YER024W	2956.82	0.255419	0.229157	1.11461	0.265019	0.934839
ROD1	YOR018W	386.086	0.255409	0.15529	1.64473	0.100026	0.934839
HEM25	YDL119C	200.717	0.255341	0.26413	0.966725	0.333682	0.934839
HSE1	YHL002W	986.966	0.255337	0.167328	1.52596	0.127019	0.934839
DTR1	YBR180W	83.9716	0.255252	0.249381	1.02354	0.30605	0.934839
FRT2	YAL028W	136.831	0.254796	0.272703	0.934334	0.350131	0.934839
YPR1	YDR368W	1162.09	0.254579	0.219955	1.15741	0.247104	0.934839
COQ4	YDR204W	591.415	0.25456	0.168782	1.50822	0.131499	0.934839
KEG1	YFR042W	275.276	0.254507	0.173028	1.4709	0.141318	0.934839
TFB6	YOR352W	356.536	0.254493	0.224685	1.13267	0.257353	0.934839
SNZ3	YFL059W	747.267	0.254356	0.187528	1.35636	0.174984	0.934839
ECM18	YDR125C	259.766	0.254258	0.210665	1.20693	0.227458	0.934839
YHL009W-B	YHL009W-B	313.408	0.253951	0.145395	1.74663	0.080702	0.934839
MFA1	YDR461W	1254.08	0.253571	0.260981	0.971607	0.331246	0.934839
FYV10	YIL097W	295.469	0.253352	0.205038	1.23564	0.216594	0.934839
YDR008C	YDR008C	18.6734	0.253005	0.463289	0.546107	0.584993	0.938483
PAU14	YIL176C	94.1115	0.252861	0.249434	1.01374	0.310707	0.934839
MRP8	YKL142W	1900.74	0.252802	0.227603	1.11071	0.266692	0.934839
IMP2'	YIL154C	1145.76	0.252702	0.196983	1.28286	0.199542	0.934839
ATG17	YLR423C	230.598	0.252275	0.30497	0.827215	0.408115	0.934839
YDR461C-A	YDR461C-A	221.267	0.252079	0.330921	0.76175	0.446209	0.934839
YOR020W-A	YOR020W-A	453.321	0.251363	0.281699	0.89231	0.372227	0.934839
GWT1	YJL091C	756.735	0.251251	0.139413	1.80221	0.0715126	0.934839
PBI2	YNL015W	2471.78	0.250884	0.276309	0.907981	0.363888	0.934839
LSC2	YGR244C	4089.56	0.250152	0.15906	1.57269	0.115791	0.934839
SYC1	YOR179C	443.474	0.249925	0.111402	2.24346	0.0248673	0.679194
ATG32	YIL146C	451.633	0.249522	0.180299	1.38394	0.166378	0.934839
DAL2	YIR029W	546.158	0.249514	0.139802	1.78477	0.0742988	0.934839
PAU6	YNR076W	9.34009	0.249453	0.61458	0.405891	0.684822	0.95078
SNR43	snR43	33.1068	0.249229	0.307584	0.81028	0.417779	0.934839
APC4	YDR118W	225.23	0.248683	0.141176	1.76151	0.078152	0.934839
MFA2	YNL145W	2973.74	0.248416	0.185029	1.34258	0.179408	0.934839
BIO4	YNR057C	4822.81	0.248335	0.261879	0.948279	0.342988	0.934839
SRO77	YBL106C	542.164	0.248182	0.209749	1.18324	0.236715	0.934839
ADK1	YDR226W	5569.52	0.248064	0.0839521	2.95483	0.00312843	0.195016
ATG10	YLL042C	93.5845	0.247643	0.19394	1.2769	0.201636	0.934839
ATP17	YDR377W	2581.96	0.247205	0.110547	2.2362	0.0253386	0.679194
YLR345W	YLR345W	978.265	0.247194	0.283839	0.870893	0.383813	0.934839
MCM21	YDR318W	333.36	0.246781	0.138675	1.77956	0.0751478	0.934839
IFA38	YBR159W	1623.22	0.246415	0.0856021	2.87861	0.00399433	0.241811
XKS1	YGR194C	769.75	0.246383	0.272047	0.905664	0.365114	0.934839
PNC1	YGL037C	2204.07	0.245606	0.398895	0.615717	0.538081	0.936113
YJR142W	YJR142W	815.118	0.245483	0.148071	1.65788	0.0973422	0.934839
ACO1	YLR304C	17711.7	0.245472	0.139469	1.76004	0.0784003	0.934839
SNR41	snR41	37.976	0.24546	0.340466	0.720954	0.470938	0.934839
ECM15	YBL001C	1036.26	0.245433	0.209563	1.17117	0.241532	0.934839
YCH1	YGR203W	430.054	0.244571	0.146585	1.66846	0.0952239	0.934839
PAU5	YFL020C	45.7065	0.244533	0.309139	0.791012	0.428937	0.934839
PCL10	YGL134W	1015.95	0.244464	0.202502	1.20722	0.227348	0.934839
YGR290W	YGR290W	31.1817	0.24388	0.437442	0.557515	0.577176	0.938483
SPC25	YER018C	477.207	0.243174	0.128544	1.89175	0.0585241	0.934839
YNL146W	YNL146W	73.2194	0.242577	0.307125	0.789832	0.429626	0.934839
GPD1	YDL022W	1720.7	0.24255	0.395915	0.612631	0.54012	0.936113
ARG4	YHR018C	7910.26	0.242333	0.245135	0.988571	0.322873	0.934839
MFB1	YDR219C	584.851	0.242299	0.115872	2.0911	0.0365195	0.7736
YAR066W	YAR066W	222.35	0.241512	0.244356	0.988362	0.322975	0.934839
HVG1	YER039C	108.354	0.240825	0.279603	0.861311	0.389067	0.934839
GYP7	YDL234C	1037.05	0.240487	0.152152	1.58057	0.113976	0.934839
GPM1	YKL152C	12108.5	0.240349	0.16817	1.4292	0.152946	0.934839
FUB1	YCR076C	426.146	0.24024	0.192306	1.24926	0.211569	0.934839
YLR031W	YLR031W	99.1036	0.24001	0.326292	0.735567	0.461994	0.934839
BAG7	YOR134W	108.762	0.239408	0.367982	0.650597	0.515307	0.935036
YGR051C	YGR051C	51.3278	0.239369	0.269674	0.887622	0.374744	0.934839
AHP1	YLR109W	8535.57	0.239195	0.37047	0.645654	0.518504	0.935036
MUD1	YBR119W	547.015	0.239118	0.125616	1.90356	0.0569675	0.934839
YNL144C	YNL144C	420.129	0.239058	0.253114	0.944469	0.34493	0.934839
YJL113W	YJL113W	325.817	0.238783	0.131232	1.81955	0.0688274	0.934839
HMG2	YLR450W	798.876	0.238348	0.136562	1.74534	0.0809259	0.934839
SOD1	YJR104C	7449.18	0.238106	0.221586	1.07456	0.282574	0.934839
PEP8	YJL053W	760.659	0.23777	0.169555	1.40232	0.160819	0.934839
BOL1	YAL044W-A	133.912	0.237672	0.204257	1.16359	0.244589	0.934839
TPI1	YDR050C	22103.5	0.237376	0.175118	1.35552	0.175251	0.934839
AUA1	YFL010W-A	229.641	0.237336	0.174733	1.35828	0.174375	0.934839
VBA1	YMR088C	1195.19	0.237276	0.154755	1.53323	0.125218	0.934839
HOR7	YMR251W-A	5399.27	0.236947	0.29315	0.808279	0.41893	0.934839
YPL060C-A	YPL060C-A	361.011	0.236344	0.152865	1.5461	0.12208	0.934839
SND1	YDR186C	2192.46	0.235933	0.0933114	2.52844	0.011457	0.439836
YBR053C	YBR053C	987.49	0.235632	0.268064	0.879016	0.379393	0.934839
IDH2	YOR136W	6050.85	0.235246	0.132313	1.77795	0.0754117	0.934839
YPL277C	YPL277C	201.393	0.235189	0.210984	1.11472	0.264969	0.934839
IRC4	YDR540C	82.2254	0.23511	0.319176	0.736617	0.461355	0.934839
YHR177W	YHR177W	160.524	0.234964	0.210783	1.11472	0.26497	0.934839
VID28	YIL017C	526.701	0.234797	0.205376	1.14325	0.252934	0.934839
DAD4	YDR320C-A	453.006	0.234746	0.125839	1.86544	0.0621193	0.934839
YMR160W	YMR160W	433.148	0.234624	0.196242	1.19558	0.23186	0.934839
YAR068W	YAR068W	261.603	0.233995	0.202375	1.15624	0.247581	0.934839
ALD4	YOR374W	4131.18	0.233935	0.320017	0.731009	0.464774	0.934839
DMA2	YNL116W	1336.69	0.23365	0.169832	1.37577	0.168892	0.934839
JHD1	YER051W	376.001	0.233399	0.146808	1.58983	0.111873	0.934839
AIM17	YHL021C	521.326	0.233209	0.389414	0.598873	0.549257	0.936113
MDM32	YOR147W	919.971	0.233122	0.111545	2.08994	0.0366236	0.7736
TPS3	YMR261C	1444.33	0.232956	0.206991	1.12544	0.260403	0.934839
OPI3	YJR073C	9947.82	0.232809	0.269965	0.862368	0.388485	0.934839
HRI1	YLR301W	1110.16	0.231957	0.101878	2.27682	0.0227969	0.662207
AGA1	YNR044W	693.832	0.231814	0.156651	1.47981	0.138924	0.934839
YLR339C	YLR339C	57.5392	0.231748	0.250729	0.924294	0.355333	0.934839
YDR510C-A	YDR510C-A	119.979	0.231545	0.178417	1.29777	0.194365	0.934839
TAH1	YCR060W	466.395	0.231499	0.12609	1.83598	0.0663605	0.934839
SHE4	YOR035C	633.086	0.231446	0.174877	1.32348	0.185676	0.934839
POR1	YNL055C	15777.1	0.231257	0.148755	1.55461	0.120038	0.934839
HXT3	YDR345C	6565.85	0.230823	0.117875	1.9582	0.0502064	0.890422
YDL206W	YDL206W	363.999	0.230806	0.239336	0.964359	0.334866	0.934839
NAS2	YIL007C	335.68	0.230451	0.176497	1.30569	0.191657	0.934839
FCY21	YER060W	554.798	0.230117	0.127034	1.81146	0.0700701	0.934839
TLG1	YDR468C	657.121	0.230002	0.138326	1.66276	0.096361	0.934839
YJR157W	YJR157W	13.5591	0.229839	0.484838	0.474053	0.635462	0.944971
VPS28	YPL065W	322.44	0.229766	0.134614	1.70685	0.0878502	0.934839
PLC1	YPL268W	609.701	0.229671	0.128428	1.78833	0.0737236	0.934839
ATP15	YPL271W	2529.28	0.229455	0.0902473	2.54251	0.0110059	0.430393
YJL127C-B	YJL127C-B	606.127	0.229344	0.135346	1.6945	0.090171	0.934839
KGD1	YIL125W	5398.01	0.229068	0.127907	1.7909	0.073309	0.934839
PAR32	YDL173W	941.498	0.228919	0.166427	1.37549	0.16898	0.934839
YGL132W	YGL132W	10.2524	0.228873	0.577179	0.396536	0.691709	0.952538
PPZ2	YDR436W	775.309	0.228853	0.191561	1.19468	0.232213	0.934839
IZH2	YOL002C	664.092	0.228824	0.163578	1.39887	0.161853	0.934839
SDH2	YLL041C	7204.31	0.228752	0.143176	1.59769	0.110111	0.934839
EST1	YLR233C	422.5	0.228726	0.128558	1.77916	0.0752128	0.934839
YOR097C	YOR097C	331.869	0.228723	0.166789	1.37133	0.170273	0.934839
YJR154W	YJR154W	2247.64	0.228641	0.250233	0.913713	0.360868	0.934839
NTH2	YBR001C	844.321	0.228555	0.233237	0.979926	0.327123	0.934839
RIM11	YMR139W	754.239	0.228302	0.240348	0.949882	0.342172	0.934839
tD(GUC)G2	tD(GUC)G2	5.67829	0.2281	0.739076	0.308629	0.757604	0.962056
ARC15	YIL062C	1955.17	0.228087	0.149871	1.52189	0.128037	0.934839
HUA1	YGR268C	481.494	0.227784	0.174294	1.30689	0.191249	0.934839
CSM3	YMR048W	405.066	0.227779	0.124315	1.83227	0.0669105	0.934839
YPK1	YKL126W	2032.59	0.227763	0.11577	1.96737	0.0491402	0.87411
CAM1	YPL048W	5312.54	0.227715	0.0843261	2.70041	0.00692539	0.340158
COS8	YHL048W	734.952	0.227312	0.226191	1.00496	0.314918	0.934839
CAP1	YKL007W	1542.99	0.22708	0.171757	1.3221	0.186135	0.934839
YDL094C	YDL094C	14.5205	0.226981	0.672515	0.337511	0.735732	0.959515
YLR149C-A	YLR149C-A	29.7143	0.226923	0.354668	0.639819	0.52229	0.935948
SPS100	YHR139C	133.513	0.226766	0.605213	0.374689	0.707892	0.957424
RUP1	YOR138C	1299.58	0.226602	0.151803	1.49274	0.135506	0.934839
MXR2	YCL033C	507.148	0.226516	0.229373	0.987543	0.323377	0.934839
YOR062C	YOR062C	166.97	0.226317	0.333643	0.678322	0.497567	0.934839
RGL1	YPL066W	3449.71	0.226303	0.0867842	2.60765	0.00911665	0.3986
AFB1	YLR040C	149.143	0.226289	0.292515	0.773598	0.439169	0.934839
GPC1	YGR149W	910.294	0.226091	0.317847	0.71132	0.476886	0.934839
ATO2	YNR002C	473.472	0.226039	0.236564	0.955511	0.339319	0.934839
GAL7	YBR018C	41143.6	0.225377	0.136836	1.64706	0.099545	0.934839
YKL153W	YKL153W	440.75	0.225278	0.210142	1.07203	0.283709	0.934839
AIM3	YBR108W	785.918	0.224828	0.132847	1.69239	0.0905723	0.934839
RRD1	YIL153W	1144.51	0.224602	0.134642	1.66814	0.0952882	0.934839
RDI1	YDL135C	1051.74	0.224423	0.0965195	2.32516	0.0200634	0.627842
YLR140W	YLR140W	20.7663	0.224321	0.472863	0.47439	0.635222	0.944971
ATG4	YNL223W	284.936	0.22415	0.289532	0.77418	0.438824	0.934839
MRS6	YOR370C	3308.76	0.223973	0.105918	2.11458	0.0344656	0.761387
RHO2	YNL090W	172.58	0.223969	0.15795	1.41797	0.156199	0.934839
IRA2	YOL081W	1549.49	0.223939	0.133176	1.68153	0.0926593	0.934839
THI74	YDR438W	367.607	0.223892	0.163899	1.36604	0.171928	0.934839
JLP1	YLL057C	150.951	0.223854	0.175314	1.27687	0.201647	0.934839
PSP1	YDR505C	1163.97	0.223014	0.109462	2.03737	0.0416134	0.811776
FMO1	YHR176W	420.313	0.222935	0.175142	1.27288	0.203061	0.934839
ERO1	YML130C	2019.61	0.222934	0.186864	1.19303	0.232858	0.934839
DIA1	YMR316W	421.444	0.222801	0.256512	0.868578	0.385078	0.934839
YOL162W	YOL162W	59.1939	0.222709	0.288225	0.77269	0.439706	0.934839
PGK1	YCR012W	18931.2	0.222697	0.190541	1.16876	0.2425	0.934839
ETS1-2	ETS1-2	64.237	0.22269	0.253091	0.87988	0.378924	0.934839
RDL1	YOR285W	1887.88	0.222577	0.199369	1.11641	0.264247	0.934839
AGP2	YBR132C	610.775	0.222511	0.300339	0.740865	0.458775	0.934839
YGL165C	YGL165C	39.4208	0.222148	0.39346	0.564601	0.572345	0.937925
KIN82	YCR091W	307.341	0.22196	0.179728	1.23498	0.216839	0.934839
AIM33	YML087C	570.727	0.221927	0.172466	1.28678	0.19817	0.934839
OYE3	YPL171C	96.4212	0.221141	0.21319	1.0373	0.299598	0.934839
SPG5	YMR191W	1753.2	0.22091	0.14023	1.57534	0.115179	0.934839
HFD1	YMR110C	1691.11	0.220882	0.20417	1.08185	0.279318	0.934839
GPI19	YDR437W	98.4248	0.220803	0.210843	1.04724	0.29499	0.934839
MCP1	YOR228C	341.987	0.220741	0.214964	1.02688	0.304479	0.934839
PEP4	YPL154C	4635.63	0.220682	0.210079	1.05047	0.293503	0.934839
VPS62	YGR141W	586.384	0.220667	0.230975	0.955373	0.339389	0.934839
CLD1	YGR110W	370.213	0.220516	0.242073	0.910951	0.362321	0.934839
DDI2	YFL061W	261.931	0.220287	0.193156	1.14046	0.254095	0.934839
GRX7	YBR014C	697.518	0.219113	0.149754	1.46315	0.143425	0.934839
RDN5-6	RDN5-6	19.9384	0.218825	0.492605	0.44422	0.656884	0.946357
YFL031C-A	YFL031C-A	250.761	0.218408	0.208957	1.04523	0.295918	0.934839
SSY5	YJL156C	879.038	0.218276	0.0969604	2.25119	0.0243735	0.679006
YPS3	YLR121C	1022.52	0.217974	0.192953	1.12967	0.258613	0.934839
YEL045C	YEL045C	41.0616	0.217964	0.368372	0.591694	0.554056	0.936113
UBC12	YLR306W	256.081	0.217954	0.141442	1.54094	0.123332	0.934839
YIP4	YGL198W	433.884	0.217521	0.126485	1.71973	0.0854818	0.934839
MPD1	YOR288C	530.665	0.216987	0.234515	0.92526	0.354831	0.934839
RVS167	YDR388W	3077.39	0.216184	0.142114	1.5212	0.128209	0.934839
ATG15	YCR068W	651.301	0.216066	0.133047	1.62398	0.10438	0.934839
YBR259W	YBR259W	440.219	0.215617	0.19129	1.12717	0.259669	0.934839
YNL150W	YNL150W	108.418	0.215409	0.202655	1.06294	0.28781	0.934839
LSR1	LSR1	106.826	0.214549	0.209842	1.02243	0.306577	0.934839
ATG41	YPL250C	380.845	0.214498	0.399974	0.536281	0.591764	0.938831
UTR5	YEL035C	13.1966	0.214372	0.633039	0.338639	0.734882	0.959515
AIM21	YIR003W	1874.19	0.214137	0.118134	1.81266	0.069885	0.934839
AAD4	YDL243C	252.004	0.213902	0.159018	1.34514	0.178579	0.934839
YHR214C-B	YHR214C-B	4103.73	0.213714	0.101303	2.10964	0.0348892	0.762785
SAY1	YGR263C	383.597	0.21338	0.228885	0.932261	0.351202	0.934839
YGL159W	YGL159W	360.185	0.21324	0.120054	1.77621	0.0756986	0.934839
DSD1	YGL196W	767.191	0.212958	0.113953	1.86882	0.0616476	0.934839
ARP3	YJR065C	4042.97	0.212828	0.128852	1.65172	0.0985918	0.934839
YDL199C	YDL199C	196.244	0.212695	0.240104	0.885845	0.375701	0.934839
YOR121C	YOR121C	160.314	0.211442	0.277444	0.762107	0.445996	0.934839
CHO1	YER026C	6327.52	0.211409	0.260024	0.813038	0.416196	0.934839
MEK1	YOR351C	53.8879	0.21138	0.284692	0.742486	0.457793	0.934839
YAL065C	YAL065C	63.4443	0.210846	0.316896	0.665349	0.505827	0.934839
SNR36	snR36	7.29332	0.210765	0.756688	0.278536	0.780601	0.96614
GAT4	YIR013C	5.8641	0.210586	0.828561	0.254159	0.799372	0.9703
RSF1	YMR030W	400.262	0.210295	0.288477	0.728984	0.466012	0.934839
ATG36	YJL185C	266.136	0.209465	0.190424	1.09999	0.271335	0.934839
PDE1	YGL248W	768.459	0.209378	0.242281	0.864194	0.387481	0.934839
THI2	YBR240C	95.3739	0.209058	0.33989	0.615074	0.538506	0.936113
YER160C	YER160C	4311.46	0.209046	0.0976845	2.14001	0.0323537	0.753302
YGR039W	YGR039W	60.6754	0.208584	0.296654	0.703121	0.48198	0.934839
TIM11	YDR322C-A	2535.37	0.208582	0.0884411	2.35843	0.0183526	0.592552
GCR1	YPL075W	1011.37	0.208557	0.134285	1.55309	0.1204	0.934839
YEL073C	YEL073C	998.117	0.207927	0.616174	0.337449	0.735779	0.959515
GTT1	YIR038C	1356.7	0.207206	0.189304	1.09457	0.273706	0.934839
THI73	YLR004C	177.619	0.206986	0.176205	1.17469	0.240118	0.934839
MBR1	YKL093W	1306.64	0.206971	0.126601	1.63483	0.102086	0.934839
AYR1	YIL124W	1509.16	0.206799	0.196725	1.05121	0.293162	0.934839
CUP2	YGL166W	146.567	0.20649	0.226201	0.91286	0.361316	0.934839
YMR173W-A	YMR173W-A	75.8553	0.206367	0.534066	0.386408	0.699195	0.954701
ATG39	YLR312C	283.031	0.206288	0.25357	0.813536	0.415911	0.934839
YOR238W	YOR238W	491.319	0.20588	0.1991	1.03405	0.301112	0.934839
NYV1	YLR093C	1015.28	0.205875	0.153816	1.33845	0.180749	0.934839
TUS1	YLR425W	435.695	0.205733	0.113244	1.81671	0.0692609	0.934839
OYE2	YHR179W	2988.62	0.205714	0.134359	1.53108	0.125749	0.934839
MIC19	YFR011C	1124.03	0.205525	0.118646	1.73226	0.0832271	0.934839
FAD1	YDL045C	636.926	0.205114	0.145337	1.41129	0.158158	0.934839
CTF8	YHR191C	154.169	0.204856	0.169105	1.21141	0.225738	0.934839
GIS1	YDR096W	796.931	0.204499	0.197136	1.03735	0.299574	0.934839
YOR142W-B	YOR142W-B	2629.44	0.204431	0.124311	1.64451	0.10007	0.934839
SNR191	snR191	8.09052	0.204356	0.727308	0.280976	0.778729	0.96614
ETS1-1	ETS1-1	64.9022	0.204101	0.251353	0.81201	0.416786	0.934839
YCL049C	YCL049C	1022.9	0.203619	0.157576	1.2922	0.196289	0.934839
RNY1	YPL123C	328.662	0.203135	0.408447	0.497336	0.618952	0.94174
ADH5	YBR145W	622.398	0.202977	0.181278	1.1197	0.262841	0.934839
ARP2	YDL029W	3354.11	0.202895	0.137238	1.47842	0.139296	0.934839
ECM3	YOR092W	440.836	0.20209	0.135414	1.49239	0.135597	0.934839
ETS2-2	ETS2-2	13.0253	0.201963	0.584846	0.345328	0.729848	0.959515
URN1	YPR152C	372.486	0.201352	0.138283	1.45609	0.145368	0.934839
YER175W-A	YER175W-A	24.3196	0.201207	0.414054	0.485943	0.627007	0.94402
DIN7	YDR263C	199.152	0.201096	0.153463	1.31039	0.190065	0.934839
PEX14	YGL153W	228.537	0.20097	0.143036	1.40503	0.160013	0.934839
MAG1	YER142C	493.046	0.200856	0.255529	0.786041	0.431844	0.934839
YJR011C	YJR011C	207.317	0.200626	0.189613	1.05808	0.290017	0.934839
SCD5	YOR329C	1410.38	0.200575	0.106476	1.88375	0.059599	0.934839
ECI1	YLR284C	179.954	0.200423	0.264152	0.758739	0.448009	0.934839
YNR048W	YNR048W	488.115	0.199845	0.109495	1.82515	0.0679783	0.934839
OSH7	YHR001W	1142.01	0.199691	0.180668	1.10529	0.269033	0.934839
DAL1	YIR027C	141.222	0.198908	0.374105	0.531691	0.59494	0.938863
FMP33	YJL161W	193.467	0.198831	0.281698	0.70583	0.480294	0.934839
CHO2	YGR157W	4773.17	0.198651	0.24718	0.803669	0.421588	0.934839
LHS1	YKL073W	1185.14	0.198499	0.197647	1.00431	0.315227	0.934839
FLC1	YPL221W	2144.9	0.19845	0.106591	1.8618	0.0626313	0.934839
TUL1	YKL034W	708.541	0.198439	0.224392	0.88434	0.376513	0.934839
ATP3	YBR039W	6883.46	0.198326	0.0880764	2.25174	0.0243384	0.679006
DAK1	YML070W	1637.33	0.198004	0.204142	0.969932	0.33208	0.934839
YIL047C-A	YIL047C-A	9.02907	0.197834	0.814287	0.242954	0.808041	0.97062
FIS1	YIL065C	684.357	0.197655	0.162385	1.2172	0.223528	0.934839
EDS1	YBR033W	486.554	0.197587	0.143918	1.37291	0.169781	0.934839
ART10	YLR392C	516.937	0.197256	0.15123	1.30434	0.192116	0.934839
JJJ2	YJL162C	363.453	0.1972	0.12871	1.53212	0.125492	0.934839
YNL092W	YNL092W	113.288	0.19682	0.422804	0.46551	0.641566	0.945335
YEA4	YEL004W	325.878	0.196662	0.15424	1.27504	0.202296	0.934839
ATG33	YLR356W	897.667	0.196635	0.251781	0.780973	0.434818	0.934839
PST2	YDR032C	2872.74	0.196485	0.186404	1.05408	0.291845	0.934839
MDM36	YPR083W	629.756	0.195789	0.144775	1.35237	0.176257	0.934839
MOD5	YOR274W	735.32	0.195405	0.110637	1.76618	0.0773648	0.934839
RCR2	YDR003W	514.407	0.195131	0.137991	1.41409	0.157336	0.934839
PRP39	YML046W	601.704	0.195091	0.101223	1.92733	0.0539388	0.922173
YKR047W	YKR047W	62.7104	0.194598	0.234363	0.830328	0.406354	0.934839
YGL242C	YGL242C	661.152	0.194556	0.152931	1.27218	0.203309	0.934839
LAM5	YFL042C	644.762	0.194344	0.20348	0.955104	0.339525	0.934839
YLL058W	YLL058W	422.946	0.194235	0.132058	1.47084	0.141335	0.934839
RPN3	YER021W	3380.38	0.194142	0.130558	1.48702	0.137009	0.934839
PMC1	YGL006W	1440.22	0.194079	0.223345	0.868969	0.384864	0.934839
RTC2	YBR147W	85.5949	0.193977	0.378248	0.512831	0.60807	0.938863
YLR042C	YLR042C	241.913	0.193711	0.350936	0.551985	0.580959	0.938483
SAC6	YDR129C	4415.57	0.193574	0.126575	1.52932	0.126185	0.934839
VPS61	YDR136C	14.4818	0.193417	0.489917	0.394795	0.692994	0.952848
KHA1	YJL094C	631.648	0.193135	0.174031	1.10977	0.267097	0.934839
YAH1	YPL252C	1412.73	0.192916	0.135214	1.42674	0.153654	0.934839
RTS1	YOR014W	2073.83	0.192902	0.107709	1.79095	0.0733013	0.934839
MEP3	YPR138C	1643.44	0.192615	0.136909	1.40689	0.159461	0.934839
PST1	YDR055W	3832.08	0.192491	0.203824	0.944398	0.344966	0.934839
YDR261C-D	YDR261C-D	3311.71	0.192328	0.148778	1.29272	0.196106	0.934839
PMR1	YGL167C	1912.1	0.192284	0.0962927	1.99687	0.0458393	0.858941
YDR476C	YDR476C	847.283	0.192274	0.163997	1.17242	0.241028	0.934839
MSP1	YGR028W	1186.45	0.192098	0.197354	0.973366	0.330371	0.934839
IRC20	YLR247C	1189.55	0.191938	0.121189	1.58379	0.113241	0.934839
AIM41	YOR215C	1649.82	0.191925	0.187315	1.02461	0.305549	0.934839
LSP1	YPL004C	4893.46	0.191651	0.243488	0.787109	0.431218	0.934839
ERV29	YGR284C	1644.19	0.191568	0.186962	1.02464	0.305533	0.934839
URH1	YDR400W	619.281	0.191531	0.200784	0.953915	0.340127	0.934839
VPS68	YOL129W	1310.77	0.191258	0.155394	1.23079	0.2184	0.934839
ESA1	YOR244W	746.689	0.191254	0.102211	1.87118	0.0613203	0.934839
HRD1	YOL013C	702.712	0.190297	0.194165	0.980082	0.327046	0.934839
PBI1	YPL272C	208.464	0.190268	0.14708	1.29364	0.195791	0.934839
RTT101	YJL047C	572.975	0.189681	0.112234	1.69005	0.0910192	0.934839
CUP9	YPL177C	918.876	0.189491	0.199119	0.951647	0.341276	0.934839
VPS20	YMR077C	306.693	0.189211	0.1343	1.40886	0.158875	0.934839
YKR070W	YKR070W	806.308	0.189189	0.124223	1.52298	0.127764	0.934839
PIG2	YIL045W	250.113	0.188748	0.296477	0.636637	0.524361	0.935948
LAM4	YHR080C	722.241	0.188696	0.166181	1.13549	0.256172	0.934839
XRS2	YDR369C	325.562	0.188412	0.148092	1.27227	0.203279	0.934839
HEM14	YER014W	441.148	0.188293	0.129593	1.45296	0.146235	0.934839
ISF1	YMR081C	1128.12	0.187581	0.35871	0.522933	0.601021	0.938863
ISU1	YPL135W	2336.91	0.187498	0.17457	1.07406	0.282797	0.934839
CSS3	YOL159C	212.217	0.187486	0.193681	0.968013	0.333038	0.934839
YLR232W	YLR232W	10.1412	0.187351	0.620886	0.301748	0.762844	0.963463
PEX1	YKL197C	530.472	0.187212	0.151514	1.23561	0.216604	0.934839
YJR146W	YJR146W	81.1796	0.186857	0.238006	0.785093	0.432399	0.934839
NTH1	YDR001C	2265.39	0.186798	0.149556	1.24902	0.211658	0.934839
GPI2	YPL076W	231.369	0.186563	0.165873	1.12474	0.260701	0.934839
SOK2	YMR016C	2327.99	0.18626	0.0952189	1.95613	0.05045	0.892228
ARG80	YMR042W	468.951	0.186105	0.209359	0.888931	0.37404	0.934839
YPL229W	YPL229W	604.472	0.185215	0.115623	1.60189	0.109181	0.934839
YIL030W-A	YIL030W-A	20.6154	0.184735	0.502603	0.367557	0.713204	0.958653
YGL052W	YGL052W	78.0495	0.184518	0.258408	0.714057	0.475192	0.934839
YOR338W	YOR338W	1453.73	0.184303	0.214251	0.860221	0.389667	0.934839
AIM24	YJR080C	1533.81	0.184272	0.0949667	1.94038	0.0523333	0.907972
YPL077C	YPL077C	200.66	0.18417	0.181615	1.01407	0.310549	0.934839
AIM6	YDL237W	1058.02	0.184072	0.129697	1.41925	0.155827	0.934839
CSN9	YDR179C	165.407	0.183926	0.177879	1.03399	0.30114	0.934839
BUR6	YER159C	1269.39	0.183756	0.0981849	1.87153	0.0612715	0.934839
SEF1	YBL066C	1048.72	0.183701	0.103672	1.77194	0.076404	0.934839
MRS4	YKR052C	323.192	0.183479	0.183164	1.00172	0.316479	0.934839
YDR509W	YDR509W	9.80733	0.183474	0.699685	0.262224	0.793149	0.968342
YMR046W-A	YMR046W-A	168.183	0.183437	0.177867	1.03132	0.302392	0.934839
LCL1	YPL056C	181.658	0.183437	0.191049	0.960159	0.336975	0.934839
COS2	YBR302C	785.214	0.183173	0.189701	0.965586	0.334251	0.934839
VPS34	YLR240W	619.379	0.182772	0.112636	1.62269	0.104657	0.934839
FMP25	YLR077W	1198.06	0.182676	0.0918983	1.98781	0.046833	0.862387
DGR2	YKL121W	464.793	0.182635	0.236594	0.771936	0.440153	0.934839
DAS1	YJL149W	554.38	0.182339	0.140139	1.30114	0.193212	0.934839
YUR1	YJL139C	543.732	0.182314	0.128159	1.42256	0.154864	0.934839
MIX14	YDR031W	366.426	0.18224	0.255792	0.712454	0.476183	0.934839
RAD2	YGR258C	795.451	0.182103	0.17058	1.06755	0.285724	0.934839
YJR027W	YJR027W	4881.04	0.18188	0.13682	1.32933	0.183738	0.934839
ATG22	YCL038C	381.405	0.181609	0.150884	1.20363	0.228732	0.934839
YBL029C-A	YBL029C-A	390.487	0.181514	0.187843	0.966309	0.33389	0.934839
YMR226C	YMR226C	3336.37	0.181224	0.140894	1.28624	0.19836	0.934839
CEG1	YGL130W	892.46	0.181124	0.128096	1.41398	0.157368	0.934839
YML009C-A	YML009C-A	63.6065	0.180849	0.28344	0.638051	0.52344	0.935948
SDH3	YKL141W	3936.76	0.180209	0.114526	1.57352	0.115598	0.934839
SRN2	YLR119W	229.53	0.180122	0.170436	1.05683	0.29059	0.934839
RXT2	YBR095C	594.595	0.179886	0.122621	1.467	0.142375	0.934839
ETR1	YBR026C	1838.05	0.179743	0.247279	0.726884	0.467297	0.934839
YML090W	YML090W	45.9044	0.179675	0.299567	0.599781	0.548652	0.936113
GSY1	YFR015C	526.226	0.179536	0.399983	0.448857	0.653534	0.946357
COS3	YML132W	780.403	0.179526	0.188595	0.951911	0.341142	0.934839
YFR006W	YFR006W	1379.65	0.179506	0.135301	1.32672	0.184601	0.934839
VPS64	YDR200C	405.647	0.179474	0.118593	1.51336	0.130189	0.934839
RRT6	YGL146C	288.444	0.179174	0.185077	0.968106	0.332992	0.934839
YDL180W	YDL180W	634.144	0.179173	0.109772	1.63224	0.10263	0.934839
APM4	YOL062C	2118.02	0.179113	0.102756	1.74308	0.0813192	0.934839
VPS8	YAL002W	842.052	0.178705	0.118906	1.50291	0.132861	0.934839
YNL284C-B	YNL284C-B	6100.38	0.178681	0.128167	1.39413	0.163279	0.934839
GPB1	YOR371C	564.432	0.17863	0.106144	1.68291	0.092393	0.934839
MUK1	YPL070W	587.121	0.178536	0.159139	1.12189	0.26191	0.934839
YHL008C	YHL008C	368.048	0.178273	0.249787	0.7137	0.475413	0.934839
APJ1	YNL077W	498.296	0.178209	0.163492	1.09002	0.275705	0.934839
RLM1	YPL089C	1415.6	0.178078	0.113613	1.56741	0.117019	0.934839
YDL124W	YDL124W	3489.62	0.178063	0.381657	0.466554	0.640819	0.945335
YLR379W	YLR379W	456.589	0.178026	0.126205	1.4106	0.158362	0.934839
QDR1	YIL120W	312.99	0.177681	0.193	0.920628	0.357245	0.934839
YMR103C	YMR103C	309.151	0.177441	0.268598	0.660618	0.508857	0.934839
YLR156W	YLR156W	162.562	0.177116	0.214535	0.82558	0.409042	0.934839
COQ6	YGR255C	1574.51	0.176908	0.13642	1.29679	0.194704	0.934839
NCE102	YPR149W	5445.93	0.176614	0.168047	1.05098	0.293268	0.934839
YIP5	YGL161C	1479.37	0.176531	0.154399	1.14334	0.252899	0.934839
YDR029W	YDR029W	113.64	0.176315	0.192873	0.914148	0.360639	0.934839
BEM1	YBR200W	1116.48	0.17597	0.0907784	1.93846	0.0525674	0.907972
YDL196W	YDL196W	27.1357	0.175607	0.419291	0.41882	0.675348	0.949716
SWI1	YPL016W	466.151	0.175559	0.17917	0.979845	0.327163	0.934839
BAP2	YBR068C	5767.29	0.175384	0.138732	1.2642	0.20616	0.934839
TSC3	YBR058C-A	672.359	0.175309	0.11222	1.56219	0.118243	0.934839
PRM9	YAR031W	195.961	0.175237	0.276224	0.634401	0.525819	0.935948
YLR035C-A	YLR035C-A	4698.43	0.174987	0.102278	1.7109	0.0871002	0.934839
PXA1	YPL147W	157.78	0.174876	0.343973	0.5084	0.611173	0.938863
YET3	YDL072C	1814.34	0.174537	0.186171	0.937507	0.348498	0.934839
ABP1	YCR088W	3458.51	0.17451	0.138586	1.25922	0.207952	0.934839
ISD11	YER048W-A	698.641	0.174339	0.0933452	1.86768	0.0618068	0.934839
YBR012W-B	YBR012W-B	2676.35	0.174199	0.107084	1.62675	0.103789	0.934839
YBL005W-B	YBL005W-B	4628.08	0.174083	0.113649	1.53175	0.125584	0.934839
SMF3	YLR034C	614.004	0.173828	0.1816	0.957201	0.338466	0.934839
RIM101	YHL027W	1644.23	0.173745	0.0785446	2.21205	0.0269633	0.701521
YNK1	YKL067W	1798.75	0.173705	0.202062	0.85966	0.389976	0.934839
CDC19	YAL038W	18703.5	0.173261	0.121063	1.43116	0.152383	0.934839
HMS1	YOR032C	200.397	0.173189	0.182865	0.94709	0.343593	0.934839
AAR2	YBL074C	132.471	0.173158	0.232993	0.743188	0.457368	0.934839
YBR096W	YBR096W	896.234	0.172909	0.122978	1.40601	0.15972	0.934839
IDS2	YJL146W	624.533	0.1729	0.138688	1.24669	0.212511	0.934839
SED1	YDR077W	48541	0.17281	0.20973	0.823965	0.40996	0.934839
YPL261C	YPL261C	71.5467	0.172803	0.319782	0.540377	0.588937	0.938483
GPR1	YDL035C	837.164	0.172339	0.118355	1.45612	0.145359	0.934839
YDR262W	YDR262W	919.504	0.172201	0.140041	1.22964	0.218832	0.934839
YKR011C	YKR011C	585.829	0.171993	0.253294	0.679025	0.497122	0.934839
UGX2	YDL169C	244.582	0.171642	0.299712	0.57269	0.566855	0.936113
YLR464W	YLR464W	145.508	0.171632	0.225139	0.762335	0.44586	0.934839
DDL1	YOR022C	398.651	0.171597	0.219767	0.780815	0.434911	0.934839
UBX6	YJL048C	2393.25	0.171474	0.281593	0.608943	0.542562	0.936113
PAU11	YGL261C	14.0551	0.171405	0.637735	0.268772	0.788105	0.968342
FET5	YFL041W	1256.33	0.171134	0.103937	1.64652	0.0996568	0.934839
UIP3	YAR027W	572.816	0.170919	0.256669	0.665912	0.505467	0.934839
FAR3	YMR052W	143.166	0.170878	0.193491	0.88313	0.377166	0.934839
YGR161C-D	YGR161C-D	2884.36	0.170775	0.0995197	1.71599	0.0861634	0.934839
EIS1	YMR031C	1838.62	0.170757	0.114451	1.49196	0.135709	0.934839
ATP7	YKL016C	4911.93	0.170716	0.105275	1.62162	0.104885	0.934839
FIT1	YDR534C	118.055	0.170616	0.242251	0.704294	0.481249	0.934839
MAL13	YGR288W	357.73	0.170504	0.135386	1.25939	0.207889	0.934839
YMR084W	YMR084W	83.709	0.170305	0.36303	0.469122	0.638983	0.945335
GPA2	YER020W	1114.21	0.17027	0.177077	0.961555	0.336273	0.934839
PEX32	YBR168W	296.888	0.170265	0.199622	0.852939	0.393693	0.934839
YBL100C	YBL100C	817.423	0.170197	0.121937	1.39578	0.162782	0.934839
YIL001W	YIL001W	356.053	0.170149	0.165406	1.02868	0.30363	0.934839
ATG11	YPR049C	575.115	0.170141	0.123287	1.38003	0.167577	0.934839
REC114	YMR133W	110.051	0.170049	0.368114	0.461947	0.644119	0.945335
YNL054W-B	YNL054W-B	3551.27	0.169986	0.145246	1.17033	0.241868	0.934839
TIR1	YER011W	69.6977	0.169948	0.293141	0.579749	0.562084	0.936113
YER121W	YER121W	71.541	0.169648	0.272922	0.621599	0.534206	0.936113
PEX13	YLR191W	701.791	0.169637	0.155545	1.0906	0.275451	0.934839
SCO1	YBR037C	1074.9	0.169574	0.145502	1.16544	0.24384	0.934839
ARA1	YBR149W	2653.83	0.169447	0.244581	0.692805	0.488432	0.934839
SAE2	YGL175C	76.456	0.169147	0.236242	0.715992	0.473996	0.934839
YOR385W	YOR385W	326.707	0.169078	0.193547	0.873577	0.382349	0.934839
PXP1	YEL020C	545.687	0.168971	0.125679	1.34446	0.1788	0.934839
PEX22	YAL055W	221.11	0.168814	0.207325	0.814247	0.415503	0.934839
SNR11	snR11	90.3209	0.168793	0.322578	0.523262	0.600792	0.938863
YBR230W-A	YBR230W-A	558.935	0.168706	0.197924	0.852382	0.394002	0.934839
ATP19	YOL077W-A	1480.85	0.168523	0.0891899	1.88948	0.0588275	0.934839
MAC1	YMR021C	550.885	0.168476	0.133422	1.26273	0.206686	0.934839
CUB1	YPL260W	3037.79	0.168471	0.0787565	2.13914	0.0324245	0.753302
BFA1	YJR053W	164.603	0.16828	0.188641	0.892066	0.372358	0.934839
YAF9	YNL107W	411.425	0.167672	0.126233	1.32828	0.184087	0.934839
GRX1	YCL035C	1357.08	0.167151	0.213043	0.784588	0.432695	0.934839
ENV7	YPL236C	358.605	0.167066	0.1933	0.864286	0.387431	0.934839
ULP1	YPL020C	726.091	0.167041	0.13041	1.28089	0.200233	0.934839
CTO1	YCR015C	236.565	0.1669	0.139879	1.19318	0.232799	0.934839
ATP4	YPL078C	6412.43	0.166881	0.0823586	2.02627	0.0427373	0.820347
YBR126W-B	YBR126W-B	29.9324	0.166768	0.486895	0.342513	0.731965	0.959515
CSM1	YCR086W	381.094	0.16676	0.114841	1.45209	0.146476	0.934839
YLR157W-E	YLR157W-E	103.709	0.166709	0.238975	0.697597	0.485429	0.934839
ATP5	YDR298C	4886.84	0.166667	0.0980583	1.69967	0.0891929	0.934839
YJR029W	YJR029W	7575.14	0.166572	0.136438	1.22086	0.222141	0.934839
SCS3	YGL126W	907.277	0.166148	0.232413	0.714881	0.474682	0.934839
ATP1	YBL099W	13803.2	0.16612	0.0937924	1.77115	0.076536	0.934839
PPE1	YHR075C	218.716	0.165765	0.224327	0.738944	0.459941	0.934839
UBP7	YIL156W	518.134	0.165729	0.114752	1.44423	0.148674	0.934839
COX16	YJL003W	389.004	0.165664	0.145381	1.13951	0.254489	0.934839
FMP23	YBR047W	76.4144	0.165465	0.245587	0.673751	0.50047	0.934839
TRR2	YHR106W	524.182	0.165338	0.116945	1.4138	0.15742	0.934839
MCA1	YOR197W	2783.66	0.165087	0.0798497	2.06748	0.0386892	0.793444
YIA6	YIL006W	427.437	0.164873	0.143748	1.14696	0.251399	0.934839
YDR365W-B	YDR365W-B	4697.4	0.16467	0.142491	1.15565	0.247823	0.934839
DOT5	YIL010W	908.951	0.164556	0.11705	1.40587	0.159764	0.934839
NCA2	YPR155C	726.888	0.164293	0.21157	0.776542	0.437429	0.934839
HAP2	YGL237C	496.402	0.164273	0.150893	1.08867	0.276298	0.934839
YMR1	YJR110W	365.915	0.164267	0.169522	0.968998	0.332546	0.934839
SLU7	YDR088C	496.962	0.164263	0.130912	1.25476	0.209566	0.934839
YMR295C	YMR295C	1584.91	0.164083	0.124795	1.31483	0.188568	0.934839
YDR034C-D	YDR034C-D	4617.86	0.163925	0.17951	0.913179	0.361148	0.934839
YPL150W	YPL150W	712.32	0.163838	0.161834	1.01239	0.311354	0.934839
ROM2	YLR371W	1074.64	0.16382	0.11589	1.41359	0.157483	0.934839
RIP1	YEL024W	5762.19	0.163646	0.0769181	2.12754	0.0333752	0.759129
TAX4	YJL083W	296.321	0.163517	0.146888	1.1132	0.265621	0.934839
PTK2	YJR059W	1100.87	0.163256	0.1921	0.849849	0.395409	0.934839
PHO85	YPL031C	1187.38	0.1632	0.147235	1.10843	0.267677	0.934839
LOH1	YJL038C	91.0257	0.163146	0.259521	0.628642	0.529583	0.936113
YPS6	YIR039C	562.159	0.163113	0.22568	0.722764	0.469825	0.934839
YPR010C-A	YPR010C-A	2590.35	0.163086	0.0992584	1.64304	0.100374	0.934839
YNL134C	YNL134C	991.18	0.163062	0.257076	0.634297	0.525887	0.935948
GAL2	YLR081W	58852.9	0.162982	0.105503	1.54481	0.122392	0.934839
YCR023C	YCR023C	930.557	0.162807	0.0948842	1.71585	0.08619	0.934839
YHR214W	YHR214W	263.786	0.162354	0.215201	0.754428	0.450593	0.934839
VPS5	YOR069W	968.828	0.162243	0.120166	1.35016	0.176965	0.934839
MHF2	YDL160C-A	208.31	0.162109	0.167738	0.966438	0.333825	0.934839
GPI12	YMR281W	433.96	0.162016	0.129538	1.25072	0.211035	0.934839
YPL247C	YPL247C	647.233	0.161958	0.263008	0.615791	0.538033	0.936113
MDM10	YAL010C	411.475	0.161908	0.114389	1.41541	0.156948	0.934839
ATG5	YPL149W	700.551	0.161675	0.102336	1.57985	0.114142	0.934839
YFL002W-A	YFL002W-A	6808.52	0.161667	0.202895	0.796799	0.425568	0.934839
RGC1	YPR115W	1306.85	0.161572	0.181217	0.891596	0.37261	0.934839
YBR225W	YBR225W	503.275	0.161338	0.186592	0.864656	0.387228	0.934839
SMA2	YML066C	120.386	0.161325	0.283478	0.569091	0.569295	0.936113
LEA1	YPL213W	406.689	0.16123	0.10959	1.4712	0.141237	0.934839
YAL037C-B	YAL037C-B	285.797	0.161171	0.177884	0.906041	0.364914	0.934839
FPR2	YDR519W	893.472	0.16111	0.179128	0.899411	0.368434	0.934839
NCA3	YJL116C	750.498	0.160913	0.132033	1.21873	0.222946	0.934839
URA8	YJR103W	2257.04	0.159905	0.129073	1.23887	0.215393	0.934839
ROG1	YGL144C	310.007	0.159771	0.130387	1.22536	0.220439	0.934839
RDN5-1	RDN5-1	510.907	0.159679	0.347523	0.459479	0.64589	0.946144
YCL019W	YCL019W	6605.63	0.159593	0.196564	0.811912	0.416842	0.934839
YGR161W-B	YGR161W-B	6815.61	0.159508	0.202746	0.78674	0.431434	0.934839
CAD1	YDR423C	562.141	0.159249	0.148473	1.07258	0.283459	0.934839
MCM1	YMR043W	1864.91	0.159245	0.103927	1.53228	0.125455	0.934839
YDR431W	YDR431W	12.6159	0.159106	0.564772	0.281717	0.778161	0.96614
LCB5	YLR260W	943.497	0.15877	0.119642	1.32704	0.184496	0.934839
SLT2	YHR030C	1680.83	0.15851	0.126409	1.25395	0.209859	0.934839
DSC2	YOL073C	434.215	0.158491	0.174027	0.910728	0.362439	0.934839
WTM2	YOR229W	425.379	0.15803	0.134255	1.17709	0.239161	0.934839
YDR230W	YDR230W	100.458	0.157828	0.211602	0.745873	0.455744	0.934839
TVP23	YDR084C	576.109	0.157768	0.142807	1.10476	0.269263	0.934839
YHR218W-A	YHR218W-A	157.004	0.157655	0.226111	0.697249	0.485647	0.934839
SYP1	YCR030C	1917.25	0.157574	0.138577	1.13708	0.255504	0.934839
YCL012C	YCL012C	422.738	0.157367	0.172008	0.914881	0.360254	0.934839
YDL221W	YDL221W	63.6397	0.157315	0.269496	0.583738	0.559396	0.936113
YML003W	YML003W	114.836	0.157088	0.252797	0.621401	0.534336	0.936113
YRM1	YOR172W	608.664	0.157056	0.171954	0.913365	0.36105	0.934839
VMR1	YHL035C	428.037	0.157008	0.176974	0.88718	0.374982	0.934839
YOR082C	YOR082C	21.9909	0.156987	0.392269	0.400202	0.689008	0.95194
YLR227W-B	YLR227W-B	3868.33	0.156945	0.13563	1.15715	0.24721	0.934839
MEI4	YER044C-A	56.4247	0.156886	0.273326	0.573987	0.565976	0.936113
RBK1	YCR036W	1014.73	0.156856	0.121615	1.28977	0.19713	0.934839
RIB1	YBL033C	1589.53	0.156622	0.176186	0.888954	0.374028	0.934839
DNL4	YOR005C	566.635	0.156535	0.131957	1.18625	0.235523	0.934839
GAP1	YKR039W	10153.7	0.156158	0.255743	0.610603	0.541462	0.936113
YLR256W-A	YLR256W-A	529.579	0.155423	0.143846	1.08048	0.279929	0.934839
ALY2	YJL084C	906.349	0.155268	0.108662	1.42891	0.15303	0.934839
SDH1	YKL148C	9622.41	0.155097	0.112425	1.37956	0.167722	0.934839
HRK1	YOR267C	2316.34	0.154986	0.116727	1.32776	0.184258	0.934839
SPO74	YGL170C	43.4534	0.154721	0.283988	0.544816	0.58588	0.938483
ZWF1	YNL241C	5823.36	0.154654	0.167791	0.921707	0.356682	0.934839
SQS1	YNL224C	507.065	0.154505	0.112121	1.37802	0.168196	0.934839
YOR105W	YOR105W	40.822	0.154222	0.34824	0.442861	0.657866	0.946357
YBP1	YBR216C	741.111	0.154142	0.10901	1.41401	0.157358	0.934839
MMM1	YLL006W	471.395	0.153883	0.132079	1.16508	0.243985	0.934839
YGR027W-B	YGR027W-B	6020.76	0.153872	0.130077	1.18293	0.236837	0.934839
ASG7	YJL170C	54.9028	0.153838	0.283445	0.542743	0.587307	0.938483
GID8	YMR135C	948.669	0.153695	0.185378	0.829094	0.407051	0.934839
YCR024C-B	YCR024C-B	1604.4	0.153637	0.148411	1.03521	0.300569	0.934839
KGD2	YDR148C	5010.64	0.153561	0.123689	1.24151	0.214418	0.934839
TDH3	YGR192C	120020	0.153547	0.114461	1.34149	0.179763	0.934839
QCR8	YJL166W	3021.1	0.153505	0.0838514	1.83068	0.0671482	0.934839
ETT1	YOR051C	1710.89	0.153434	0.166145	0.923493	0.35575	0.934839
SKN1	YGR143W	753.723	0.153289	0.100123	1.53101	0.125767	0.934839
POR2	YIL114C	298.014	0.15326	0.135499	1.13108	0.258022	0.934839
YFH1	YDL120W	896.289	0.153241	0.126697	1.20951	0.226466	0.934839
DDP1	YOR163W	620.873	0.153091	0.155296	0.985802	0.32423	0.934839
PEX27	YOR193W	243.23	0.153038	0.276733	0.553018	0.580251	0.938483
NGL1	YOL042W	640.184	0.153036	0.116495	1.31367	0.188957	0.934839
LPP1	YDR503C	295.705	0.152832	0.178673	0.85537	0.392347	0.934839
TRE2	YOR256C	928.658	0.152753	0.120643	1.26616	0.205456	0.934839
TOR2	YKL203C	936.591	0.152744	0.107309	1.4234	0.15462	0.934839
KNS1	YLL019C	1726.6	0.152622	0.101059	1.51023	0.130985	0.934839
ARC40	YBR234C	2152.69	0.152601	0.134765	1.13235	0.257487	0.934839
HER1	YOR227W	1076.74	0.152579	0.217419	0.701771	0.482822	0.934839
NHP10	YDL002C	628.38	0.152423	0.112859	1.35056	0.176836	0.934839
MDH1	YKL085W	7115.3	0.152269	0.159978	0.95181	0.341194	0.934839
SPO7	YAL009W	331.498	0.152056	0.125372	1.21284	0.22519	0.934839
ARF2	YDL137W	3978.25	0.151918	0.121201	1.25344	0.210044	0.934839
IGO1	YNL157W	1069.64	0.151587	0.150937	1.00431	0.315231	0.934839
BDF2	YDL070W	1945.46	0.151445	0.145537	1.0406	0.298063	0.934839
SCP1	YOR367W	451.273	0.151348	0.137087	1.10402	0.269582	0.934839
AAD10	YJR155W	3055.34	0.151224	0.263935	0.572959	0.566673	0.936113
BOP2	YLR267W	270.971	0.151108	0.264141	0.572071	0.567274	0.936113
MRX7	YNL211C	124.604	0.150898	0.197019	0.765907	0.443732	0.934839
YHR180W	YHR180W	201.414	0.150814	0.189316	0.796627	0.425668	0.934839
UBP13	YBL067C	1303.9	0.150727	0.0813176	1.85355	0.0638031	0.934839
YGL204C	YGL204C	96.0131	0.150615	0.215086	0.700253	0.483769	0.934839
LMO1	YLL007C	284.854	0.150545	0.129985	1.15817	0.246793	0.934839
YDR381C-A	YDR381C-A	503.825	0.150471	0.159564	0.943011	0.345675	0.934839
GND2	YGR256W	362.786	0.150405	0.690393	0.217854	0.827543	0.972352
GDH2	YDL215C	3216.98	0.150391	0.138042	1.08946	0.27595	0.934839
YIG1	YPL201C	178.321	0.15031	0.259666	0.578858	0.562685	0.936113
MGA2	YIR033W	1302.77	0.150264	0.101327	1.48297	0.138082	0.934839
TPK2	YPL203W	821.827	0.15007	0.244279	0.61434	0.538991	0.936113
GPX2	YBR244W	123.544	0.149931	0.224245	0.668606	0.503747	0.934839
YJL213W	YJL213W	88.8898	0.149823	0.209142	0.71637	0.473763	0.934839
YKL066W	YKL066W	223.123	0.149631	0.176861	0.84604	0.39753	0.934839
RAD50	YNL250W	473.24	0.149599	0.1104	1.35507	0.175396	0.934839
PFK26	YIL107C	837.349	0.149553	0.208474	0.717372	0.473145	0.934839
MGR3	YMR115W	878.86	0.149389	0.140561	1.06281	0.28787	0.934839
HOS3	YPL116W	886.292	0.149383	0.120653	1.23812	0.215672	0.934839
PEX11	YOL147C	969.709	0.149354	0.131207	1.13831	0.254993	0.934839
RAD10	YML095C	190.851	0.149273	0.16561	0.901351	0.367401	0.934839
PAA1	YDR071C	1835.63	0.149203	0.0798493	1.86856	0.0616846	0.934839
SRV2	YNL138W	3396.32	0.14906	0.109726	1.35847	0.174314	0.934839
MTG1	YMR097C	654.837	0.148756	0.189019	0.78699	0.431287	0.934839
RAV1	YJR033C	688.499	0.148567	0.207956	0.714415	0.47497	0.934839
CSG2	YBR036C	2680.51	0.14839	0.0873481	1.69884	0.0893502	0.934839
ADY3	YDL239C	167.305	0.148244	0.237531	0.624106	0.532558	0.936113
KAR4	YCL055W	513.53	0.148199	0.16286	0.909976	0.362835	0.934839
YLR415C	YLR415C	11.3616	0.148043	0.580092	0.255206	0.798564	0.969861
UBP15	YMR304W	787.049	0.147916	0.189965	0.778651	0.436185	0.934839
LCL2	YLR104W	433.204	0.147911	0.136504	1.08357	0.278558	0.934839
SLM1	YIL105C	720.709	0.147659	0.141807	1.04127	0.297751	0.934839
YMR187C	YMR187C	370.222	0.147467	0.174341	0.845853	0.397635	0.934839
IMD2	YHR216W	516.921	0.146968	0.229521	0.640326	0.521961	0.935948
TAZ1	YPR140W	1266.12	0.146941	0.142452	1.03151	0.302301	0.934839
FAR7	YFR008W	226.445	0.146746	0.269952	0.5436	0.586717	0.938483
PEF1	YGR058W	571.999	0.146704	0.117682	1.24661	0.21254	0.934839
YOR218C	YOR218C	9.18736	0.146569	0.730201	0.200725	0.840914	0.975506
YPR158C-D	YPR158C-D	4727.52	0.146262	0.126227	1.15872	0.246571	0.934839
ISA1	YLL027W	1214.68	0.146085	0.160771	0.908652	0.363534	0.934839
RCN1	YKL159C	362.736	0.146076	0.115039	1.2698	0.204157	0.934839
GAL80	YML051W	4362.14	0.14588	0.0891401	1.63653	0.101729	0.934839
YKR005C	YKR005C	190.584	0.145665	0.18114	0.804157	0.421306	0.934839
THI3	YDL080C	740.922	0.145648	0.157647	0.92389	0.355544	0.934839
SRT1	YMR101C	27.5251	0.145633	0.409017	0.356056	0.721799	0.959515
SEC1	YDR164C	1090.25	0.14504	0.102254	1.41843	0.156064	0.934839
RCY1	YJL204C	371.054	0.145028	0.114403	1.26769	0.204908	0.934839
MEF2	YJL102W	799.062	0.14491	0.132211	1.09605	0.273057	0.934839
PCD1	YLR151C	252.281	0.144763	0.214891	0.673658	0.500529	0.934839
TDA10	YGR205W	353.277	0.144665	0.191198	0.756623	0.449276	0.934839
SLY1	YDR189W	1501.66	0.144373	0.0892812	1.61706	0.105865	0.934839
SNT2	YGL131C	534.688	0.144349	0.152791	0.944751	0.344786	0.934839
ORT1	YOR130C	479.329	0.144272	0.108933	1.32441	0.185368	0.934839
PGM2	YMR105C	1675.37	0.144263	0.583055	0.247427	0.804578	0.97062
DLD2	YDL178W	2315.89	0.144256	0.0963393	1.49737	0.134297	0.934839
RAD59	YDL059C	104.307	0.144187	0.283467	0.508655	0.610994	0.938863
MIC27	YNL100W	2019.82	0.144084	0.102246	1.40919	0.15878	0.934839
YJL202C	YJL202C	33.1797	0.144079	0.41047	0.351009	0.725582	0.959515
TBS1	YBR150C	426.401	0.143911	0.179256	0.802829	0.422074	0.934839
AIM18	YHR198C	1145.25	0.143726	0.140296	1.02444	0.305626	0.934839
GTS1	YGL181W	986.678	0.143714	0.107311	1.33923	0.180497	0.934839
GLO2	YDR272W	1196.28	0.14366	0.158352	0.907214	0.364294	0.934839
ABF2	YMR072W	2257.12	0.14361	0.0995938	1.44196	0.149313	0.934839
YLR001C	YLR001C	712.378	0.14358	0.192588	0.745529	0.455952	0.934839
RIB7	YBR153W	677.139	0.143471	0.144395	0.993597	0.320419	0.934839
NKP1	YDR383C	232.86	0.143103	0.174907	0.818166	0.413262	0.934839
HSP104	YLL026W	3609.75	0.142858	0.607678	0.235088	0.81414	0.97062
ALG11	YNL048W	1075.66	0.142848	0.0967814	1.47598	0.139948	0.934839
NNR2	YKL151C	692.094	0.142764	0.280738	0.50853	0.611082	0.938863
DER1	YBR201W	370.796	0.142699	0.20483	0.696671	0.486009	0.934839
HMRA1	YCR097W	342.533	0.142551	0.165006	0.863914	0.387635	0.934839
SMK1	YPR054W	275.385	0.142453	0.149758	0.951217	0.341494	0.934839
EUG1	YDR518W	513.876	0.142287	0.189442	0.751081	0.452604	0.934839
HFA1	YMR207C	937.72	0.142174	0.0972167	1.46244	0.143621	0.934839
MCT1	YOR221C	832.628	0.141825	0.128691	1.10206	0.270437	0.934839
YAR028W	YAR028W	192.578	0.141822	0.202369	0.70081	0.483422	0.934839
YER107W-A	YER107W-A	136.988	0.141791	0.178125	0.796016	0.426022	0.934839
YPR127W	YPR127W	702.962	0.141565	0.173948	0.813833	0.41574	0.934839
YLR126C	YLR126C	445.675	0.141444	0.209595	0.674846	0.499774	0.934839
INA17	YPL099C	440.718	0.141239	0.143291	0.985678	0.324291	0.934839
YKL070W	YKL070W	288.448	0.141222	0.135998	1.03841	0.299079	0.934839
HPA3	YEL066W	575.069	0.141073	0.167831	0.840564	0.400592	0.934839
WHI5	YOR083W	226.148	0.141065	0.183009	0.770811	0.440819	0.934839
YDR098C-B	YDR098C-B	2548.09	0.141054	0.128801	1.09513	0.273458	0.934839
TAM41	YGR046W	1093.73	0.140955	0.0869807	1.62053	0.105118	0.934839
YBL112C	YBL112C	157.93	0.140939	0.219969	0.640721	0.521704	0.935948
YLR169W	YLR169W	182.199	0.140854	0.197106	0.71461	0.47485	0.934839
YOL164W-A	YOL164W-A	31.8481	0.140558	0.360015	0.390422	0.696224	0.954672
PEP5	YMR231W	543.421	0.140454	0.160894	0.87296	0.382685	0.934839
MOG1	YJR074W	1011.25	0.140409	0.194887	0.720466	0.471238	0.934839
SFT1	YKL006C-A	365.021	0.140312	0.144737	0.969428	0.332332	0.934839
MON1	YGL124C	511.318	0.139531	0.142027	0.982431	0.325888	0.934839
THI13	YDL244W	123.329	0.139398	0.190672	0.731089	0.464725	0.934839
BIT61	YJL058C	269.239	0.139295	0.15667	0.889099	0.37395	0.934839
DYN3	YMR299C	327.676	0.139116	0.176966	0.786115	0.4318	0.934839
GRE3	YHR104W	1572.51	0.139079	0.40502	0.343387	0.731307	0.959515
MGM101	YJR144W	1410.54	0.13906	0.081123	1.71419	0.086494	0.934839
INA22	YIR024C	356.686	0.139027	0.15794	0.880252	0.378723	0.934839
SNR66	snR66	11.4999	0.138863	0.727488	0.190881	0.848619	0.97678
TFC7	YOR110W	571.107	0.138664	0.145481	0.953147	0.340515	0.934839
ADD37	YMR184W	504.871	0.138632	0.280443	0.49433	0.621073	0.942903
YIL067C	YIL067C	607.563	0.138103	0.131717	1.04849	0.294413	0.934839
TRE1	YPL176C	1136.34	0.138068	0.0870801	1.58553	0.112845	0.934839
YMR050C	YMR050C	5270.11	0.137914	0.115291	1.19622	0.23161	0.934839
YDR261W-B	YDR261W-B	4573.9	0.13786	0.200245	0.68846	0.491163	0.934839
AGP1	YCL025C	10079	0.137138	0.162653	0.843135	0.399153	0.934839
DAN4	YJR151C	1070.98	0.136884	0.192635	0.710585	0.477341	0.934839
YDR018C	YDR018C	161.537	0.136869	0.304768	0.449094	0.653364	0.946357
MYO3	YKL129C	869.241	0.136787	0.19544	0.69989	0.483996	0.934839
CYC2	YOR037W	762.419	0.136666	0.156886	0.871116	0.383691	0.934839
MIC26	YGR235C	1412.64	0.136567	0.120268	1.13552	0.256159	0.934839
DSC3	YOR223W	353.605	0.136242	0.22002	0.619223	0.535769	0.936113
PEX21	YGR239C	1025.02	0.136161	0.187624	0.725711	0.468016	0.934839
BIO3	YNR058W	7735.02	0.136089	0.209182	0.650577	0.51532	0.935036
GPT2	YKR067W	1501.37	0.13605	0.184727	0.736495	0.461429	0.934839
BUD21	YOR078W	1511.27	0.13586	0.188533	0.720617	0.471145	0.934839
LCL3	YGL085W	342.065	0.135819	0.139983	0.970254	0.33192	0.934839
AGA2	YGL032C	614.032	0.1358	0.200035	0.678883	0.497212	0.934839
PGC1	YPL206C	1260.94	0.135621	0.143623	0.944286	0.345023	0.934839
CSI1	YMR025W	157.122	0.135152	0.266477	0.507181	0.612028	0.938863
MNE1	YOR350C	530.3	0.135016	0.160379	0.841856	0.399869	0.934839
TYW3	YGL050W	558.813	0.135007	0.123776	1.09074	0.275388	0.934839
ARR3	YPR201W	174.001	0.134935	0.15466	0.872461	0.382957	0.934839
COX7	YMR256C	2250.32	0.134811	0.0987145	1.36566	0.172044	0.934839
SAW1	YAL027W	337.081	0.13474	0.194243	0.693669	0.48789	0.934839
APE2	YKL157W	2713.15	0.134522	0.125417	1.0726	0.283451	0.934839
YJR120W	YJR120W	396.767	0.134491	0.134179	1.00232	0.316188	0.934839
ESC1	YMR219W	1125.34	0.134424	0.0971994	1.38297	0.166674	0.934839
DGK1	YOR311C	914.37	0.134334	0.0937378	1.43309	0.151834	0.934839
SPO22	YIL073C	462.441	0.134264	0.145191	0.924735	0.355104	0.934839
CHS1	YNL192W	2031.42	0.134104	0.131204	1.0221	0.306731	0.934839
YGR122W	YGR122W	357.983	0.134052	0.137769	0.973023	0.330542	0.934839
SFB2	YNL049C	1130.72	0.133944	0.121923	1.0986	0.271942	0.934839
YEL008W	YEL008W	27.1079	0.133892	0.337835	0.396322	0.691867	0.952547
YDR090C	YDR090C	651.265	0.133788	0.0993434	1.34672	0.178069	0.934839
YPR064W	YPR064W	16.3267	0.133753	0.622337	0.21492	0.82983	0.973497
YFT2	YDR319C	410.926	0.133605	0.18524	0.721255	0.470753	0.934839
SOD2	YHR008C	3381.51	0.133585	0.165744	0.805975	0.420257	0.934839
PPQ1	YPL179W	2472.47	0.133579	0.0844808	1.58118	0.113837	0.934839
SUL2	YLR092W	366.086	0.133486	0.198596	0.672148	0.50149	0.934839
CAK1	YFL029C	537.191	0.133407	0.126582	1.05392	0.291919	0.934839
ADR1	YDR216W	3879.85	0.133351	0.140572	0.948631	0.342809	0.934839
ARF3	YOR094W	503.698	0.133136	0.107366	1.24002	0.214968	0.934839
ATX2	YOR079C	402.944	0.133115	0.200013	0.665534	0.505709	0.934839
JSN1	YJR091C	1130.73	0.133076	0.156834	0.848511	0.396154	0.934839
YDR366C	YDR366C	93.7686	0.13291	0.267601	0.496675	0.619419	0.941768
TPD3	YAL016W	2193.78	0.132808	0.12882	1.03096	0.302559	0.934839
UGA2	YBR006W	654.457	0.132781	0.283997	0.467543	0.640111	0.945335
VHS2	YIL135C	1117.15	0.132697	0.105296	1.26023	0.207586	0.934839
USB1	YLR132C	387.572	0.132691	0.31382	0.422825	0.672423	0.949716
AIM9	YER080W	1530.19	0.132634	0.135432	0.979345	0.327409	0.934839
YMR130W	YMR130W	792.618	0.132441	0.110609	1.19737	0.231161	0.934839
YPL119C-A	YPL119C-A	28.8654	0.132434	0.414845	0.319237	0.749547	0.959603
UBP5	YER144C	1007.82	0.132382	0.107152	1.23547	0.216656	0.934839
YGR130C	YGR130C	2028.54	0.132373	0.178889	0.739976	0.459314	0.934839
PRC1	YMR297W	7261.24	0.132345	0.196334	0.674083	0.500258	0.934839
ALF1	YNL148C	330.086	0.132297	0.193242	0.684617	0.493586	0.934839
HTD2	YHR067W	667.328	0.132226	0.322533	0.409963	0.681833	0.95078
VPS60	YDR486C	841.725	0.13221	0.108811	1.21504	0.224351	0.934839
YPR117W	YPR117W	991.21	0.132208	0.153703	0.860152	0.389705	0.934839
BET3	YKR068C	836.654	0.132193	0.117595	1.12414	0.260954	0.934839
SEC9	YGR009C	1516.32	0.13198	0.0775795	1.70122	0.0889013	0.934839
COQ11	YLR290C	294.859	0.131911	0.197413	0.668198	0.504007	0.934839
PMT3	YOR321W	572.02	0.131808	0.187783	0.701915	0.482732	0.934839
YER088W-B	YER088W-B	6.84546	0.13171	0.752141	0.175114	0.86099	0.979095
AIM19	YIL087C	330.365	0.131455	0.242286	0.542559	0.587433	0.938483
YLR146W-A	YLR146W-A	212.674	0.131362	0.213754	0.614547	0.538854	0.936113
RTT105	YER104W	257.773	0.131232	0.135774	0.966551	0.333769	0.934839
POF1	YCL047C	348.25	0.131213	0.226087	0.580365	0.561669	0.936113
CHL4	YDR254W	305.214	0.131107	0.205511	0.637956	0.523502	0.935948
VPS3	YDR495C	451.979	0.131008	0.179422	0.730167	0.465288	0.934839
AKR1	YDR264C	1437.54	0.130905	0.108571	1.20571	0.22793	0.934839
YER053C-A	YER053C-A	514.339	0.130869	0.412624	0.317162	0.751121	0.959603
RBD2	YPL246C	1917.54	0.130703	0.102617	1.27369	0.202774	0.934839
DDR2	YOL052C-A	1104.26	0.130614	0.634336	0.205907	0.836864	0.974638
PDR8	YLR266C	766.228	0.1303	0.174631	0.746146	0.455579	0.934839
APM1	YPL259C	1103.19	0.130262	0.121926	1.06838	0.285351	0.934839
GDE1	YPL110C	795.891	0.130178	0.202674	0.642302	0.520677	0.935948
HSF1	YGL073W	1228	0.130122	0.113481	1.14665	0.251527	0.934839
CHS6	YJL099W	542.907	0.129999	0.162437	0.800306	0.423533	0.934839
PDX3	YBR035C	1280.02	0.129975	0.107084	1.21376	0.224839	0.934839
MSC3	YLR219W	1081.38	0.129812	0.133109	0.975235	0.329444	0.934839
SOH1	YGL127C	386.01	0.129775	0.154651	0.839145	0.401388	0.934839
MCX1	YBR227C	815.714	0.129746	0.107924	1.20219	0.22929	0.934839
SLA1	YBL007C	3510.62	0.129725	0.084172	1.54119	0.123272	0.934839
YRR1	YOR162C	570.064	0.129328	0.125941	1.0269	0.30447	0.934839
TRX3	YCR083W	546.001	0.129293	0.145972	0.885737	0.375759	0.934839
DLD1	YDL174C	2856.76	0.129175	0.136789	0.944339	0.344997	0.934839
YOR192C-B	YOR192C-B	4702.47	0.129146	0.193242	0.668312	0.503935	0.934839
YGL082W	YGL082W	1002.47	0.128957	0.124254	1.03785	0.29934	0.934839
PRD1	YCL057W	2281.34	0.128873	0.134278	0.95975	0.337181	0.934839
YLR326W	YLR326W	482.41	0.128235	0.157775	0.81277	0.41635	0.934839
AVT5	YBL089W	447.445	0.128217	0.110585	1.15945	0.246273	0.934839
YHR054C	YHR054C	1316.86	0.128156	0.114523	1.11905	0.26312	0.934839
CRG1	YHR209W	585.31	0.128074	0.236333	0.541922	0.587872	0.938483
VTI1	YMR197C	809.718	0.127942	0.142034	0.900784	0.367703	0.934839
MVB12	YGR206W	207.324	0.127604	0.186143	0.685513	0.49302	0.934839
YLR410W-B	YLR410W-B	6100.96	0.127563	0.187611	0.679935	0.496546	0.934839
ATP20	YPR020W	1712.45	0.127528	0.117445	1.08585	0.277545	0.934839
ATP16	YDL004W	4148.89	0.12747	0.0766824	1.66231	0.0964516	0.934839
GPP1	YIL053W	10188.7	0.127434	0.0854265	1.49174	0.135768	0.934839
YER034W	YER034W	462.088	0.127399	0.125131	1.01812	0.30862	0.934839
STB2	YMR053C	176.251	0.127385	0.210166	0.606113	0.54444	0.936113
COX13	YGL191W	3988.77	0.127305	0.0886706	1.4357	0.151087	0.934839
YTA7	YGR270W	1640.56	0.127271	0.0815622	1.56041	0.118662	0.934839
HDA3	YPR179C	529.976	0.127114	0.120555	1.05441	0.291695	0.934839
YER158W-A	YER158W-A	71.1391	0.127079	0.229922	0.552702	0.580468	0.938483
ERV41	YML067C	995.132	0.127072	0.116763	1.08829	0.276466	0.934839
KAP120	YPL125W	960.008	0.127067	0.0877944	1.44733	0.147806	0.934839
BUD13	YGL174W	234.786	0.127007	0.167908	0.756411	0.449403	0.934839
YBL059W	YBL059W	352.832	0.127002	0.14055	0.903607	0.366204	0.934839
TDA2	YER071C	365.181	0.126967	0.139617	0.909392	0.363143	0.934839
POL4	YCR014C	381.024	0.126961	0.152019	0.835164	0.403625	0.934839
TDA6	YPR157W	129.326	0.126932	0.250995	0.505716	0.613056	0.938863
THI11	YJR156C	203.157	0.126859	0.183228	0.692354	0.488715	0.934839
PRK1	YIL095W	709.124	0.126767	0.130743	0.969593	0.332249	0.934839
SHH4	YLR164W	104.172	0.126699	0.406075	0.312009	0.755034	0.96073
KIN1	YDR122W	1254.18	0.12661	0.150684	0.840236	0.400776	0.934839
PDR12	YPL058C	1597.97	0.126581	0.234004	0.540935	0.588553	0.938483
LAG2	YOL025W	394.913	0.126486	0.144972	0.872486	0.382944	0.934839
DFM1	YDR411C	979.836	0.126459	0.193029	0.655131	0.512384	0.934839
ATP18	YML081C-A	2221.23	0.126418	0.0871359	1.45081	0.146833	0.934839
CTF13	YMR094W	235.211	0.12638	0.176685	0.715288	0.474431	0.934839
GLO1	YML004C	2209.42	0.126376	0.206289	0.612614	0.540132	0.936113
GSP2	YOR185C	752.418	0.126247	0.309596	0.40778	0.683435	0.95078
ADA2	YDR448W	337.367	0.126049	0.139755	0.90193	0.367094	0.934839
FRA1	YLL029W	2023.21	0.12599	0.106118	1.18726	0.235123	0.934839
EPS1	YIL005W	1004.85	0.125968	0.108774	1.15807	0.246835	0.934839
MPA43	YNL249C	354.608	0.125933	0.133079	0.946305	0.343993	0.934839
SNX4	YJL036W	865.359	0.125759	0.201105	0.625338	0.531749	0.936113
INO4	YOL108C	566.18	0.125533	0.225285	0.557218	0.577378	0.938483
RAM1	YDL090C	438.558	0.125308	0.123294	1.01633	0.30947	0.934839
VID30	YGL227W	531.986	0.125295	0.243279	0.515028	0.606534	0.938863
IST1	YNL265C	420.295	0.125165	0.128411	0.974722	0.329698	0.934839
YKL133C	YKL133C	239.082	0.125031	0.242899	0.514746	0.606731	0.938863
YML045W	YML045W	5939.84	0.125013	0.117718	1.06197	0.288249	0.934839
ARV1	YLR242C	147.315	0.124897	0.180798	0.69081	0.489685	0.934839
COX4	YGL187C	4595.27	0.124765	0.0835707	1.49293	0.135455	0.934839
QCR6	YFR033C	9055.98	0.124616	0.0723629	1.7221	0.085051	0.934839
VPS1	YKR001C	3251.25	0.124522	0.0744117	1.67342	0.0942442	0.934839
RCF3	YBR255C-A	494.614	0.124438	0.170731	0.728854	0.466091	0.934839
MLF3	YNL074C	3657.83	0.124213	0.087767	1.41526	0.156993	0.934839
YPR202W	YPR202W	368.171	0.123895	0.145455	0.851775	0.394339	0.934839
YGR121W-A	YGR121W-A	16.9022	0.123716	0.478496	0.258553	0.79598	0.969861
APC1	YNL172W	531.809	0.123712	0.155179	0.797224	0.425321	0.934839
HOT1	YMR172W	561.416	0.123592	0.11558	1.06932	0.284926	0.934839
YAR023C	YAR023C	126.67	0.123584	0.195318	0.632734	0.526908	0.936113
YPR002C-A	YPR002C-A	71.2325	0.123415	0.30514	0.404453	0.68588	0.95078
YAR010C	YAR010C	2566.88	0.123409	0.118274	1.04342	0.296753	0.934839
OSW7	YFR039C	671.043	0.12279	0.0990078	1.24021	0.214898	0.934839
BMH2	YDR099W	5960.8	0.12277	0.0971236	1.26406	0.206209	0.934839
RRD2	YPL152W	381.109	0.12268	0.163403	0.750783	0.452784	0.934839
LYS21	YDL131W	3396.8	0.122382	0.110613	1.1064	0.268554	0.934839
SAP4	YGL229C	158.253	0.122266	0.301974	0.40489	0.685559	0.95078
TMT1	YER175C	516.369	0.122114	0.184247	0.662774	0.507475	0.934839
HSP78	YDR258C	3355.75	0.121705	0.33622	0.36198	0.717367	0.959515
FAR8	YMR029C	769.473	0.121696	0.170537	0.713603	0.475473	0.934839
PET122	YER153C	206.527	0.121555	0.166779	0.728838	0.4661	0.934839
LEU1	YGL009C	11598.9	0.121381	0.181486	0.668817	0.503612	0.934839
BOL3	YAL046C	467.787	0.121276	0.126814	0.956325	0.338908	0.934839
EDE1	YBL047C	3828.7	0.121271	0.0838545	1.44621	0.14812	0.934839
TRX2	YGR209C	1043.04	0.121249	0.21485	0.564341	0.572522	0.937925
PRE3	YJL001W	2700.76	0.121038	0.12401	0.976033	0.329048	0.934839
YDL183C	YDL183C	359.676	0.120944	0.141702	0.853506	0.393379	0.934839
UGA4	YDL210W	98.2592	0.120818	0.248788	0.485628	0.627231	0.94402
SOG2	YOR353C	774.12	0.12073	0.101361	1.19109	0.23362	0.934839
YPR172W	YPR172W	556.158	0.120684	0.198335	0.608486	0.542865	0.936113
SBE2	YDR351W	1071.19	0.120611	0.12395	0.973057	0.330525	0.934839
ELM1	YKL048C	525.504	0.120606	0.166632	0.723784	0.469198	0.934839
YNL103W-A	YNL103W-A	94.5699	0.120559	0.320918	0.375669	0.707163	0.957278
YOR072W	YOR072W	38.283	0.120496	0.299402	0.402456	0.687348	0.951694
YPL257W	YPL257W	133.324	0.120217	0.224393	0.535741	0.592137	0.938831
MDL2	YPL270W	1380.89	0.12016	0.114451	1.04988	0.293773	0.934839
SRP102	YKL154W	542.358	0.120104	0.0998594	1.20273	0.229081	0.934839
DNM1	YLL001W	1763.24	0.119931	0.11467	1.04588	0.295615	0.934839
URE2	YNL229C	2144.63	0.119793	0.073731	1.62473	0.10422	0.934839
YMR153C-A	YMR153C-A	23.6673	0.119549	0.448687	0.266441	0.789899	0.968342
RTS2	YOR077W	177.045	0.119464	0.172886	0.690999	0.489566	0.934839
YML053C	YML053C	454.086	0.119438	0.119934	0.995863	0.319317	0.934839
NUS1	YDL193W	569.179	0.119352	0.211074	0.565454	0.571765	0.937925
YLR161W	YLR161W	185.883	0.119205	0.214622	0.555418	0.578609	0.938483
IPL1	YPL209C	109.104	0.118821	0.203992	0.582478	0.560245	0.936113
CPR4	YCR069W	1489.1	0.118638	0.17785	0.667068	0.504729	0.934839
AIM39	YOL053W	705.234	0.118539	0.156047	0.759635	0.447473	0.934839
ROY1	YMR258C	605.926	0.118497	0.164309	0.721188	0.470794	0.934839
YPF1	YKL100C	1455.6	0.11788	0.171392	0.687778	0.491593	0.934839
MAK32	YCR019W	379.821	0.117828	0.134138	0.878405	0.379724	0.934839
SEO1	YAL067C	124.005	0.117789	0.187853	0.627026	0.530642	0.936113
MSN1	YOL116W	502.138	0.117646	0.125085	0.940526	0.346948	0.934839
YGL108C	YGL108C	183.363	0.11758	0.184978	0.635645	0.525008	0.935948
GFD1	YMR255W	876.756	0.117325	0.1106	1.0608	0.288781	0.934839
COX9	YDL067C	3040.52	0.117223	0.0974351	1.20309	0.228942	0.934839
YMR306C-A	YMR306C-A	4.68045	0.11705	1.15859	0.101028	0.919528	0.991496
COX20	YDR231C	462.593	0.116964	0.128127	0.912872	0.36131	0.934839
YOR389W	YOR389W	536.066	0.116917	0.146372	0.798766	0.424426	0.934839
INH1	YDL181W	1621.92	0.116886	0.196456	0.594975	0.55186	0.936113
SNR30	snR30	52.0127	0.116659	0.361249	0.322931	0.746747	0.959603
YNL143C	YNL143C	179.206	0.116603	0.182562	0.638701	0.523017	0.935948
SSL1	YLR005W	1014.01	0.116517	0.109943	1.05979	0.289238	0.934839
FAR1	YJL157C	3935.31	0.116414	0.118392	0.983291	0.325464	0.934839
PRE8	YML092C	2875.84	0.116412	0.0979089	1.18898	0.234447	0.934839
MET13	YGL125W	2877.84	0.116368	0.167918	0.693008	0.488305	0.934839
YJR039W	YJR039W	363.64	0.116365	0.167538	0.694558	0.487332	0.934839
SGE1	YPR198W	563.237	0.116311	0.137222	0.847613	0.396654	0.934839
LOA1	YPR139C	811.092	0.116282	0.0968107	1.20112	0.229703	0.934839
RCK2	YLR248W	1762.08	0.116155	0.115112	1.00906	0.312944	0.934839
YAL037W	YAL037W	124.035	0.11612	0.294043	0.394908	0.692911	0.952848
RIF2	YLR453C	179.771	0.116115	0.154923	0.749504	0.453554	0.934839
HSP82	YPL240C	7149.11	0.116022	0.402892	0.287974	0.773367	0.96614
NIF3	YGL221C	1429.93	0.115966	0.0971931	1.19315	0.232811	0.934839
FMP10	YER182W	1638.56	0.115851	0.110312	1.05021	0.293624	0.934839
YMR105W-A	YMR105W-A	36.7342	0.115794	0.301063	0.384618	0.700521	0.954701
PFA5	YDR459C	528.945	0.115751	0.157037	0.737091	0.461067	0.934839
DDI1	YER143W	1351.19	0.115598	0.165639	0.697892	0.485245	0.934839
YIP3	YNL044W	1217.02	0.115401	0.133223	0.866227	0.386365	0.934839
YPL113C	YPL113C	204.275	0.115292	0.25309	0.455537	0.648723	0.946357
PGM1	YKL127W	1776.52	0.11527	0.106818	1.07913	0.280529	0.934839
UBA4	YHR111W	882.181	0.115221	0.118368	0.97342	0.330344	0.934839
YJL055W	YJL055W	1644.42	0.114897	0.110205	1.04258	0.297142	0.934839
PIP2	YOR363C	710.68	0.114827	0.103913	1.10503	0.269146	0.934839
GDI1	YER136W	2571.76	0.114801	0.140108	0.819378	0.412571	0.934839
IDP1	YDL066W	2677.23	0.114798	0.0827644	1.38705	0.165427	0.934839
YGR053C	YGR053C	133.957	0.11478	0.330753	0.347027	0.728571	0.959515
NBP35	YGL091C	667.642	0.114693	0.174715	0.656461	0.511527	0.934839
ARC19	YKL013C	1909	0.114648	0.147876	0.775294	0.438166	0.934839
TOH1	YJL171C	1106.93	0.114532	0.121575	0.942067	0.346158	0.934839
ATP2	YJR121W	28183.7	0.114435	0.0681847	1.67831	0.0932871	0.934839
MXR1	YER042W	339.408	0.114355	0.15653	0.730565	0.465045	0.934839
HUG1	YML058W-A	12.8222	0.114211	0.519846	0.219701	0.826104	0.972352
SHU2	YDR078C	297.478	0.114041	0.145961	0.781307	0.434622	0.934839
MIR1	YJR077C	11792	0.113921	0.103722	1.09833	0.272061	0.934839
BIG1	YHR101C	337.159	0.113858	0.138667	0.821086	0.411597	0.934839
CUS2	YNL286W	547.952	0.113782	0.120245	0.946248	0.344022	0.934839
STE6	YKL209C	2620.98	0.113726	0.0725163	1.56828	0.116815	0.934839
STB5	YHR178W	362.114	0.113588	0.18395	0.617493	0.536909	0.936113
YHR202W	YHR202W	424.665	0.113547	0.165495	0.686109	0.492644	0.934839
YGL114W	YGL114W	1171.63	0.113533	0.102343	1.10935	0.267281	0.934839
PDR11	YIL013C	589.931	0.113435	0.118919	0.953887	0.340141	0.934839
UPS2	YLR168C	3138.55	0.113427	0.178239	0.636375	0.524532	0.935948
CDC16	YKL022C	873.065	0.113258	0.0912727	1.24087	0.214652	0.934839
REG2	YBR050C	101.685	0.113247	0.216966	0.521955	0.601702	0.938863
GEM1	YAL048C	512.98	0.113235	0.122844	0.921778	0.356644	0.934839
YPT11	YNL304W	219.658	0.113115	0.166941	0.677573	0.498042	0.934839
NTG2	YOL043C	504.607	0.113101	0.105669	1.07033	0.284473	0.934839
YSA1	YBR111C	1299.23	0.112762	0.17198	0.655668	0.512038	0.934839
YNL170W	YNL170W	39.3551	0.112349	0.513391	0.218837	0.826777	0.972352
GPG1	YGL121C	324.983	0.112234	0.377546	0.297273	0.766258	0.965065
HER2	YMR293C	621.245	0.112187	0.139786	0.802563	0.422227	0.934839
QCR2	YPR191W	10259.7	0.112103	0.0810767	1.38268	0.166764	0.934839
ARA2	YMR041C	324.834	0.112049	0.217811	0.514431	0.606951	0.938863
YPR158W-B	YPR158W-B	3442.7	0.112037	0.101556	1.10321	0.269937	0.934839
NPP1	YCR026C	1162.02	0.112029	0.101594	1.10271	0.270154	0.934839
DOM34	YNL001W	702.354	0.112021	0.136002	0.823674	0.410125	0.934839
PFA3	YNL326C	475.553	0.111818	0.139156	0.803546	0.421659	0.934839
POT1	YIL160C	149.709	0.111692	0.166073	0.672546	0.501236	0.934839
RAD30	YDR419W	569.985	0.11169	0.138367	0.807206	0.419548	0.934839
MTW1	YAL034W-A	179.521	0.111659	0.149206	0.748356	0.454245	0.934839
YLR257W	YLR257W	4493.29	0.111575	0.135728	0.82205	0.411048	0.934839
YEL053W-A	YEL053W-A	26.2366	0.111562	0.39954	0.279225	0.780072	0.96614
YME2	YMR302C	2243.7	0.111516	0.141594	0.787578	0.430944	0.934839
BNA3	YJL060W	750.015	0.111498	0.113515	0.982233	0.325985	0.934839
MRL1	YPR079W	372.883	0.111482	0.195907	0.569053	0.56932	0.936113
DGR1	YNL130C-A	27.6152	0.111293	0.420859	0.264443	0.791439	0.968342
REX3	YLR107W	791.66	0.111202	0.10282	1.08152	0.279466	0.934839
YIL108W	YIL108W	1019.54	0.111036	0.226301	0.490655	0.623671	0.943514
RPN11	YFR004W	2282.43	0.111017	0.142204	0.780689	0.434986	0.934839
KRE2	YDR483W	3232.52	0.110888	0.0868909	1.27618	0.201893	0.934839
SPS18	YNL204C	123.063	0.110862	0.248911	0.445389	0.656039	0.946357
ROX1	YPR065W	1634.63	0.110842	0.163182	0.679254	0.496977	0.934839
MSS18	YPR134W	398.79	0.110788	0.16081	0.688939	0.490862	0.934839
PDA1	YER178W	5570.67	0.110759	0.105284	1.052	0.2928	0.934839
PUT1	YLR142W	2220.44	0.110555	0.198323	0.557451	0.57722	0.938483
GTR2	YGR163W	746.427	0.110522	0.100493	1.09979	0.271423	0.934839
RSF2	YJR127C	510.637	0.110484	0.102495	1.07795	0.281058	0.934839
PHO2	YDL106C	718.746	0.110425	0.206654	0.534347	0.593101	0.938863
YDR391C	YDR391C	452.06	0.110394	0.196678	0.561293	0.574597	0.937925
YDR061W	YDR061W	1248.07	0.110329	0.107624	1.02513	0.305301	0.934839
CSR1	YLR380W	1621.91	0.110096	0.088203	1.24822	0.211952	0.934839
SPO21	YOL091W	128.799	0.110035	0.238253	0.461839	0.644197	0.945335
MSN2	YMR037C	1121.41	0.109987	0.120664	0.911511	0.362026	0.934839
MSN5	YDR335W	1619.17	0.10997	0.125372	0.877151	0.380404	0.934839
EMC4	YGL231C	1168.63	0.109932	0.104595	1.05102	0.293247	0.934839
QRI7	YDL104C	503.043	0.1099	0.11109	0.989292	0.32252	0.934839
GPI14	YJR013W	516.941	0.109881	0.132228	0.830994	0.405977	0.934839
APN2	YBL019W	390.918	0.109842	0.162224	0.677101	0.498342	0.934839
DCC1	YCL016C	390.727	0.109828	0.112803	0.973629	0.330241	0.934839
PCL6	YER059W	604.251	0.109799	0.138466	0.792963	0.427799	0.934839
NDE2	YDL085W	157.219	0.109738	0.399418	0.274745	0.783512	0.966496
AAD6	YFL056C	449.06	0.109633	0.145891	0.751475	0.452367	0.934839
DIC1	YLR348C	403.533	0.109571	0.219137	0.500012	0.617066	0.94069
TRS20	YBR254C	331.794	0.109528	0.139567	0.784764	0.432592	0.934839
VRP1	YLR337C	1380.3	0.109477	0.102839	1.06454	0.287083	0.934839
TIP20	YGL145W	680.296	0.109458	0.109617	0.998556	0.31801	0.934839
YCL001W-A	YCL001W-A	29.5779	0.10932	0.408037	0.267918	0.788763	0.968342
LCB1	YMR296C	3772.99	0.109267	0.10141	1.07748	0.281266	0.934839
STB6	YKL072W	366.166	0.109187	0.127211	0.858319	0.390717	0.934839
YMR086C-A	YMR086C-A	88.4641	0.109131	0.237406	0.45968	0.645746	0.946144
CRT10	YOL063C	738.7	0.109036	0.1165	0.935936	0.349306	0.934839
OPT1	YJL212C	245.022	0.109034	0.161146	0.676618	0.498649	0.934839
UBX2	YML013W	907.285	0.109016	0.127167	0.857271	0.391295	0.934839
YGR038C-B	YGR038C-B	2987.66	0.10884	0.120827	0.900792	0.367699	0.934839
DCS1	YLR270W	824.194	0.10876	0.333995	0.325633	0.744702	0.959603
DIB1	YPR082C	631.696	0.108642	0.121453	0.894523	0.371042	0.934839
MKS1	YNL076W	980.125	0.108445	0.107414	1.0096	0.312689	0.934839
MVP1	YMR004W	987.154	0.10837	0.157218	0.689298	0.490636	0.934839
CST6	YIL036W	1100.61	0.107803	0.180531	0.597141	0.550414	0.936113
YPI1	YFR003C	397.865	0.107762	0.252117	0.427427	0.669069	0.94878
MMS2	YGL087C	710.135	0.107547	0.137201	0.783866	0.433119	0.934839
YGL041W-A	YGL041W-A	242.201	0.107518	0.160802	0.668638	0.503726	0.934839
CAP2	YIL034C	1479.78	0.107476	0.154721	0.694639	0.487281	0.934839
ARC35	YNR035C	2487.7	0.107386	0.115046	0.933417	0.350605	0.934839
DIA2	YOR080W	444.924	0.107366	0.11556	0.929094	0.35284	0.934839
KRE5	YOR336W	665.229	0.107338	0.190812	0.562535	0.573752	0.937925
UMP1	YBR173C	1770.65	0.107099	0.178807	0.598965	0.549196	0.936113
ERG1	YGR175C	6893.16	0.107081	0.118467	0.903889	0.366055	0.934839
GUP1	YGL084C	957.723	0.106975	0.132064	0.810024	0.417927	0.934839
TDP1	YBR223C	358.522	0.106836	0.128895	0.828859	0.407184	0.934839
YML039W	YML039W	9282.23	0.106833	0.133558	0.7999	0.423769	0.934839
HES1	YOR237W	15.8317	0.106833	0.465531	0.229486	0.818491	0.97062
DFR1	YOR236W	525.435	0.106829	0.122485	0.872186	0.383107	0.934839
EMP46	YLR080W	252.06	0.106765	0.317409	0.336366	0.736595	0.959515
LYS12	YIL094C	2457.42	0.106729	0.107301	0.994666	0.319899	0.934839
2025-10-01	YKL134C	780.445	0.106694	0.114156	0.93463	0.349979	0.934839
VPS15	YBR097W	422.723	0.106631	0.172363	0.618639	0.536154	0.936113
YDR248C	YDR248C	494.985	0.106619	0.219636	0.485433	0.627369	0.94402
YBL055C	YBL055C	925.103	0.10652	0.115276	0.924041	0.355465	0.934839
TUM1	YOR251C	1086.99	0.106494	0.114749	0.928056	0.353378	0.934839
SPO71	YDR104C	418.849	0.10638	0.159977	0.664972	0.506069	0.934839
ESL2	YKR096W	967.297	0.106332	0.112718	0.943345	0.345504	0.934839
MRK1	YDL079C	804.111	0.106283	0.293701	0.361876	0.717445	0.959515
AKL1	YBR059C	1239.96	0.106181	0.145279	0.730877	0.464854	0.934839
YBR109W-A	YBR109W-A	14.5399	0.106116	0.618371	0.171607	0.863747	0.979095
NPT1	YOR209C	3156.69	0.106089	0.0863289	1.22889	0.219112	0.934839
UTR1	YJR049C	1068.62	0.106039	0.115166	0.920755	0.357178	0.934839
SMF1	YOL122C	1157.52	0.105969	0.139413	0.760105	0.447192	0.934839
RPN9	YDR427W	2012.51	0.10594	0.125022	0.847373	0.396787	0.934839
CMR3	YPR013C	161.607	0.105898	0.206542	0.51272	0.608147	0.938863
PRP40	YKL012W	828.758	0.105864	0.0933374	1.13421	0.256708	0.934839
ALY1	YKR021W	963.048	0.105809	0.108392	0.976164	0.328983	0.934839
VPS52	YDR484W	399.544	0.105801	0.168742	0.626999	0.53066	0.936113
VPS13	YLL040C	1328.48	0.105683	0.155351	0.680286	0.496323	0.934839
MET6	YER091C	15053.9	0.105454	0.184716	0.570897	0.568069	0.936113
SPO75	YLL005C	387.603	0.105396	0.18191	0.579385	0.56233	0.936113
SPL2	YHR136C	10.91	0.105323	0.694195	0.15172	0.879407	0.979956
SLA2	YNL243W	2606.64	0.10528	0.0842014	1.25034	0.211176	0.934839
CPR1	YDR155C	7878.87	0.105065	0.201791	0.520664	0.602601	0.938863
BEM4	YPL161C	531.382	0.105025	0.114103	0.920442	0.357342	0.934839
YGL188C	YGL188C	438.265	0.104662	0.152316	0.687138	0.491996	0.934839
ENO2	YHR174W	50406.9	0.10439	0.125232	0.833573	0.404521	0.934839
YJL077W-B	YJL077W-B	70.833	0.104199	0.245986	0.423597	0.67186	0.949716
IBA57	YJR122W	2072.54	0.10417	0.160981	0.647097	0.517569	0.935036
YDR415C	YDR415C	582.604	0.104153	0.107247	0.971156	0.33147	0.934839
APL6	YGR261C	1123.63	0.103466	0.101981	1.01457	0.310311	0.934839
YIL152W	YIL152W	367.462	0.103437	0.139172	0.743235	0.457339	0.934839
COX5A	YNL052W	6765.28	0.103207	0.0780009	1.32315	0.185785	0.934839
RTT109	YLL002W	310.291	0.103121	0.171842	0.600091	0.548446	0.936113
MIC10	YCL057C-A	1472.78	0.103101	0.103851	0.992775	0.320819	0.934839
BIO2	YGR286C	15577.5	0.103038	0.113193	0.910291	0.362669	0.934839
UBX5	YDR330W	957.296	0.10301	0.203776	0.505508	0.613202	0.938863
THO2	YNL139C	775.939	0.102666	0.114304	0.898187	0.369086	0.934839
MAD2	YJL030W	402.531	0.102626	0.124084	0.827072	0.408196	0.934839
YKL147C	YKL147C	28.0032	0.102471	0.391268	0.261893	0.793404	0.968342
CBP2	YHL038C	727.779	0.102459	0.112527	0.910534	0.362541	0.934839
MBB1	YJL199C	126.246	0.102414	0.271206	0.377625	0.705709	0.956882
TPO5	YKL174C	841.292	0.102388	0.109382	0.936055	0.349245	0.934839
IMP1	YMR150C	453.178	0.10224	0.14256	0.717169	0.47327	0.934839
EHD3	YDR036C	1823.3	0.102229	0.0846432	1.20776	0.22714	0.934839
PIR3	YKL163W	2120.9	0.102202	0.701443	0.145702	0.884156	0.981732
SWP82	YFL049W	776.469	0.102197	0.140321	0.728311	0.466423	0.934839
FOL3	YMR113W	491.323	0.102179	0.114541	0.892071	0.372355	0.934839
SLX8	YER116C	533.634	0.102093	0.114134	0.894494	0.371058	0.934839
ECM22	YLR228C	578.817	0.101563	0.10374	0.979018	0.327571	0.934839
CHL1	YPL008W	756.724	0.101235	0.112349	0.901074	0.367549	0.934839
ISC1	YER019W	870.972	0.101214	0.101301	0.999146	0.317724	0.934839
IAH1	YOR126C	486.547	0.101198	0.15882	0.637185	0.524004	0.935948
RTK1	YDL025C	818.6	0.100972	0.165175	0.611305	0.540998	0.936113
YOL103W-B	YOL103W-B	8976.74	0.100948	0.136769	0.738097	0.460456	0.934839
MSC1	YML128C	1675.58	0.100893	0.404784	0.249251	0.803167	0.97062
SKI7	YOR076C	429.948	0.100735	0.127525	0.789921	0.429574	0.934839
THP3	YPR045C	446.837	0.100631	0.124146	0.810585	0.417604	0.934839
TFB3	YDR460W	490.801	0.100318	0.147022	0.682334	0.495028	0.934839
AST2	YER101C	535.443	0.100247	0.161493	0.62075	0.534764	0.936113
YDR124W	YDR124W	314.996	0.100245	0.150963	0.664038	0.506666	0.934839
SIP3	YNL257C	891.152	0.100231	0.239583	0.418355	0.675687	0.949716
SPS2	YDR522C	52.8502	0.10019	0.316568	0.31649	0.751631	0.959603
CBT1	YKL208W	390.265	0.100179	0.156646	0.639523	0.522483	0.935948
RGT1	YKL038W	815.699	0.10005	0.118783	0.842294	0.399624	0.934839
SWC4	YGR002C	729.557	0.100033	0.119965	0.833849	0.404366	0.934839
YER138C	YER138C	9336.6	0.0998384	0.13376	0.746397	0.455428	0.934839
CTR86	YCR054C	429.886	0.0997904	0.188468	0.529482	0.596471	0.938863
YLR046C	YLR046C	185.501	0.0997094	0.196623	0.50711	0.612078	0.938863
TDA3	YHR009C	1550.73	0.099678	0.13188	0.755823	0.449755	0.934839
YDR154C	YDR154C	659.7	0.0994432	0.234378	0.424286	0.671357	0.949716
GAL10	YBR019C	76148.4	0.0992727	0.0958053	1.03619	0.300113	0.934839
RAD34	YDR314C	251.088	0.0991443	0.20698	0.479004	0.631936	0.944904
YMR099C	YMR099C	1875.17	0.0990196	0.116735	0.848245	0.396301	0.934839
SPO1	YNL012W	394.828	0.0988612	0.177411	0.557245	0.57736	0.938483
LEU2	YCL018W	2938.28	0.0987989	0.136199	0.725399	0.468207	0.934839
MEO1	YBR126W-A	237.943	0.0986128	0.213865	0.461098	0.644729	0.945335
UBX3	YDL091C	513.472	0.0985746	0.188385	0.523261	0.600793	0.938863
DNF3	YMR162C	903.075	0.0985329	0.134792	0.730998	0.464781	0.934839
HMF1	YER057C	1341.45	0.0985033	0.0894463	1.10126	0.270786	0.934839
PBN1	YCL052C	1029.72	0.0985012	0.146695	0.671472	0.50192	0.934839
YGR011W	YGR011W	92.1982	0.0984198	0.24561	0.400715	0.68863	0.95194
AIP1	YMR092C	1619.3	0.0983712	0.16273	0.604505	0.545508	0.936113
QCR7	YDR529C	4730.31	0.0983525	0.111844	0.879374	0.379199	0.934839
ECM30	YLR436C	909.85	0.0983521	0.0941092	1.04508	0.295984	0.934839
PDI1	YCL043C	9578.84	0.0983154	0.166641	0.589982	0.555203	0.936113
TFC8	YPL007C	393.971	0.0982737	0.157818	0.622703	0.53348	0.936113
ADH2	YMR303C	2201.91	0.0978674	0.0961745	1.0176	0.308867	0.934839
DFG5	YMR238W	1767.64	0.0978279	0.105934	0.923484	0.355755	0.934839
YNL193W	YNL193W	434.859	0.0977797	0.142409	0.686611	0.492328	0.934839
CDC36	YDL165W	536.768	0.0976993	0.11749	0.831557	0.405659	0.934839
STE50	YCL032W	695.412	0.0976862	0.123479	0.791119	0.428875	0.934839
AFG1	YEL052W	1655.71	0.0976849	0.106854	0.914194	0.360615	0.934839
SAS4	YDR181C	554.568	0.0975474	0.102105	0.955364	0.339394	0.934839
MEP2	YNL142W	1798.39	0.0975069	0.300048	0.324971	0.745203	0.959603
NUR1	YDL089W	310.313	0.0974659	0.167256	0.582733	0.560073	0.936113
SEC5	YDR166C	856.771	0.0974174	0.108357	0.899043	0.36863	0.934839
YIL166C	YIL166C	236.435	0.0973111	0.157548	0.617659	0.5368	0.936113
YMR279C	YMR279C	208.2	0.0972885	0.164703	0.590689	0.554729	0.936113
NAM8	YHR086W	868.087	0.09724	0.0879421	1.10573	0.268844	0.934839
HFI1	YPL254W	764.304	0.0971356	0.122024	0.796038	0.42601	0.934839
BUD16	YEL029C	430.384	0.0971054	0.12262	0.791922	0.428406	0.934839
YMR007W	YMR007W	44.0161	0.0970388	0.317593	0.305544	0.759952	0.962901
YMR114C	YMR114C	644.462	0.096773	0.118125	0.819244	0.412647	0.934839
NPR3	YHL023C	1094.72	0.096755	0.117877	0.820812	0.411753	0.934839
YDR316W-B	YDR316W-B	3600.6	0.0966401	0.102235	0.945276	0.344518	0.934839
VHS1	YDR247W	253.335	0.0966084	0.303285	0.31854	0.750075	0.959603
RPT1	YKL145W	4228.76	0.0965404	0.121741	0.793	0.427778	0.934839
YRF1-8	YOR396W	3995.39	0.0963892	0.0686615	1.40383	0.160369	0.934839
GSH2	YOL049W	1789.18	0.0962128	0.110128	0.873646	0.382311	0.934839
CDC26	YFR036W	210.088	0.0961884	0.160053	0.600978	0.547855	0.936113
GEP7	YGL057C	309.281	0.0961373	0.166922	0.575941	0.564655	0.936113
STE13	YOR219C	799.72	0.0960655	0.133335	0.720483	0.471228	0.934839
RXT3	YDL076C	493.542	0.0959692	0.177544	0.540538	0.588826	0.938483
YMR31	YFR049W	935.208	0.0959591	0.140202	0.684436	0.4937	0.934839
MDM34	YGL219C	1411.79	0.0958121	0.107484	0.89141	0.372709	0.934839
YDL186W	YDL186W	62.9347	0.0957591	0.302406	0.316657	0.751504	0.959603
YPR137C-B	YPR137C-B	3032.34	0.0957397	0.133528	0.717	0.473374	0.934839
HCS1	YKL017C	469.138	0.0957245	0.117657	0.813589	0.41588	0.934839
YDL144C	YDL144C	1097.31	0.0956407	0.112108	0.853113	0.393596	0.934839
AZF1	YOR113W	637.844	0.0956306	0.120572	0.79314	0.427696	0.934839
SWA2	YDR320C	936.782	0.0955466	0.120423	0.793426	0.42753	0.934839
YKR018C	YKR018C	1908.86	0.0954464	0.110687	0.862309	0.388518	0.934839
YMR141C	YMR141C	158.137	0.0954396	0.285438	0.334362	0.738106	0.959515
YRO2	YBR054W	1594.09	0.0954024	0.875317	0.108992	0.913209	0.99028
INO2	YDR123C	972.516	0.0952605	0.194258	0.490381	0.623864	0.943514
HAP4	YKL109W	4478.05	0.0950115	0.141309	0.672366	0.501351	0.934839
MRE11	YMR224C	582.239	0.0948391	0.16538	0.57346	0.566333	0.936113
SEH1	YGL100W	1369.86	0.0946433	0.114445	0.826976	0.408251	0.934839
PTM1	YKL039W	2481.47	0.094584	0.117855	0.802543	0.422239	0.934839
CNM67	YNL225C	436.797	0.0945356	0.123651	0.764537	0.444547	0.934839
GPI16	YHR188C	1799.45	0.0943971	0.10352	0.911876	0.361834	0.934839
ADE16	YLR028C	3850.59	0.0943439	0.130268	0.724232	0.468923	0.934839
ULA1	YPL003W	357.691	0.0943167	0.243196	0.387821	0.698148	0.954701
CPT1	YNL130C	1908.36	0.0942711	0.179946	0.523885	0.600358	0.938863
AIM2	YAL049C	1206.42	0.0941398	0.118605	0.793723	0.427357	0.934839
PGA2	YNL149C	394.836	0.0941305	0.133792	0.703559	0.481707	0.934839
YDL023C	YDL023C	6.73441	0.0940394	0.879997	0.106863	0.914897	0.990696
PRE1	YER012W	2548.77	0.0939407	0.125697	0.747361	0.454846	0.934839
LDH1	YBR204C	512.037	0.0938385	0.170768	0.54951	0.582656	0.938483
PIL1	YGR086C	7158.79	0.0937975	0.18734	0.50068	0.616596	0.940201
SPP381	YBR152W	299.503	0.0937814	0.163175	0.574728	0.565475	0.936113
VPS27	YNR006W	1032.08	0.0937521	0.144657	0.648099	0.516921	0.935036
SDD2	YMR074C	721.528	0.0935311	0.0929438	1.00632	0.314262	0.934839
YOR015W	YOR015W	236.184	0.0932469	0.14356	0.649533	0.515994	0.935036
YDR210W-B	YDR210W-B	4618.7	0.0930984	0.1773	0.52509	0.599521	0.938863
SOL2	YCR073W-A	1044.25	0.0930973	0.132668	0.701732	0.482847	0.934839
MET12	YPL023C	1480.88	0.0930576	0.0797875	1.16632	0.243486	0.934839
YBL100W-B	YBL100W-B	3462.26	0.0930177	0.19985	0.465437	0.641619	0.945335
FLO1	YAR050W	887.339	0.0928657	0.162998	0.569735	0.568857	0.936113
CRN1	YLR429W	3270.89	0.0927399	0.0809097	1.14621	0.251707	0.934839
NTA1	YJR062C	545.903	0.0925779	0.155406	0.595717	0.551364	0.936113
EAF7	YNL136W	742.594	0.0925746	0.0908095	1.01944	0.307996	0.934839
SGF73	YGL066W	814.741	0.0924088	0.107196	0.862051	0.388659	0.934839
NMA2	YGR010W	574.182	0.0923104	0.10081	0.915689	0.35983	0.934839
PDR1	YGL013C	1216.72	0.0922265	0.0943623	0.977366	0.328388	0.934839
PRP16	YKR086W	770.851	0.0921424	0.0984192	0.936223	0.349158	0.934839
YLR230W	YLR230W	266.189	0.0921078	0.173011	0.532382	0.594462	0.938863
TTI2	YJR136C	376.127	0.0919759	0.141635	0.649386	0.516089	0.935036
PEX5	YDR244W	763.472	0.0918953	0.115427	0.796136	0.425953	0.934839
SMP3	YOR149C	507.857	0.091864	0.13287	0.69138	0.489327	0.934839
SSY1	YDR160W	780.172	0.0918291	0.0982334	0.934806	0.349888	0.934839
YSC84	YHR016C	813.681	0.0916084	0.269539	0.33987	0.733954	0.959515
POP7	YBR167C	285.621	0.0915996	0.196277	0.466686	0.640724	0.945335
YFR045W	YFR045W	480.304	0.0914721	0.210122	0.435329	0.663324	0.947032
PMP1	YCR024C-A	1697.39	0.091387	0.112273	0.813971	0.415661	0.934839
APL3	YBL037W	1337.21	0.0913437	0.0910965	1.00271	0.315999	0.934839
MRM2	YGL136C	556.953	0.0912782	0.13903	0.656536	0.51148	0.934839
AOS1	YPR180W	558.325	0.0911441	0.124761	0.730552	0.465053	0.934839
YBR063C	YBR063C	376.354	0.0910808	0.128499	0.708808	0.478444	0.934839
YRF1-1	YDR545W	3984.83	0.0910475	0.0709943	1.28246	0.19968	0.934839
RAD55	YDR076W	325.649	0.0909186	0.135688	0.670058	0.502821	0.934839
FRE2	YKL220C	155.964	0.0908396	0.175005	0.51907	0.603712	0.938863
BSC1	YDL037C	163.983	0.0907386	0.232635	0.390047	0.696502	0.954701
GLG2	YJL137C	322.094	0.0906462	0.201343	0.450207	0.652561	0.946357
SYM1	YLR251W	276.977	0.0906275	0.251299	0.360636	0.718372	0.959515
YER097W	YER097W	13.084	0.0905596	0.62366	0.145207	0.884548	0.981732
VPS38	YLR360W	429.72	0.0905054	0.136508	0.663003	0.507329	0.934839
FRE3	YOR381W	310.589	0.0904894	0.165078	0.548163	0.58358	0.938483
ERP2	YAL007C	1108.76	0.0903246	0.0980507	0.921203	0.356944	0.934839
UPS1	YLR193C	1069.33	0.0897445	0.0847297	1.05919	0.289515	0.934839
YJR071W	YJR071W	111.94	0.0897069	0.281054	0.31918	0.74959	0.959603
YRF1-4	YLR466W	3187.06	0.0896416	0.0696714	1.28663	0.198222	0.934839
YEL009C-A	YEL009C-A	5.21519	0.0895877	1.19281	0.0751063	0.94013	0.992871
ATP14	YLR295C	2838.24	0.0894269	0.0850909	1.05096	0.293278	0.934839
PAU15	YIR041W	18.0611	0.0893694	0.510932	0.174914	0.861147	0.979095
MAK31	YCR020C-A	336.654	0.0893666	0.136278	0.655766	0.511975	0.934839
HYR1	YIR037W	1800.71	0.0892025	0.181872	0.490467	0.623803	0.943514
DOC1	YGL240W	104	0.0891917	0.228231	0.390796	0.695948	0.954672
GRH1	YDR517W	1658.99	0.0891514	0.0958207	0.930399	0.352165	0.934839
OSH2	YDL019C	1233.37	0.089091	0.17504	0.508974	0.61077	0.938863
YPR123C	YPR123C	54.2594	0.089053	0.3412	0.260999	0.794093	0.968541
YTP1	YNL237W	609.821	0.089024	0.152779	0.582699	0.560096	0.936113
ELP6	YMR312W	652.63	0.0888563	0.126789	0.700822	0.483414	0.934839
FUN19	YAL034C	530.98	0.0887365	0.151702	0.584939	0.558589	0.936113
YEL075C	YEL075C	56.6332	0.0886765	0.261009	0.339745	0.734049	0.959515
CEM1	YER061C	413.327	0.0885555	0.163831	0.540529	0.588832	0.938483
AHA1	YDR214W	2860.77	0.0885398	0.216723	0.408539	0.682878	0.95078
YLR030W	YLR030W	169.608	0.0885394	0.187407	0.472444	0.63661	0.944971
YBR220C	YBR220C	1081.16	0.088492	0.136382	0.648855	0.516432	0.935036
CDC34	YDR054C	1921.82	0.0883872	0.101581	0.870116	0.384237	0.934839
XPT1	YJR133W	1785.32	0.0883284	0.187748	0.470463	0.638024	0.945335
NEO1	YIL048W	1140.73	0.0880834	0.0962964	0.914712	0.360343	0.934839
RMD8	YFR048W	632.561	0.0880766	0.149354	0.589717	0.55538	0.936113
HUR1	YGL168W	116.209	0.0878191	0.27026	0.324943	0.745224	0.959603
DOP1	YDR141C	1067.62	0.0878166	0.0856635	1.02513	0.3053	0.934839
MRP20	YDR405W	2549.99	0.0877862	0.0971176	0.903916	0.36604	0.934839
FZF1	YGL254W	512.125	0.0877859	0.146481	0.599299	0.548973	0.936113
TAD1	YGL243W	480.588	0.0877684	0.123617	0.710001	0.477704	0.934839
TGL1	YKL140W	761.221	0.0875656	0.116082	0.754342	0.450644	0.934839
PUT3	YKL015W	1146.03	0.0875592	0.10242	0.854907	0.392603	0.934839
SRC1	YML034W	871.635	0.0874449	0.0987725	0.885316	0.375986	0.934839
YHR097C	YHR097C	676.474	0.0874332	0.271879	0.321589	0.747764	0.959603
ATG21	YPL100W	546.555	0.0873435	0.197284	0.44273	0.657961	0.946357
MOT2	YER068W	1497.71	0.0873414	0.0978018	0.893044	0.371833	0.934839
FPK1	YNR047W	468.301	0.0872968	0.120926	0.721903	0.470354	0.934839
TDA7	YNL176C	1546.28	0.0872848	0.0966345	0.903247	0.366395	0.934839
YUH1	YJR099W	427.421	0.0871675	0.1317	0.661864	0.508059	0.934839
HEL1	YKR017C	235.555	0.0871587	0.148946	0.585171	0.558433	0.936113
RME2	RME2	122.377	0.0871401	0.193748	0.449761	0.652883	0.946357
JIP4	YDR475C	850.432	0.0871028	0.204045	0.426881	0.669466	0.94878
MET17	YLR303W	3174.64	0.0870488	0.200621	0.433897	0.664363	0.947032
ROG3	YFR022W	397.312	0.0870072	0.127536	0.68222	0.4951	0.934839
TPK1	YJL164C	255.137	0.0869226	0.380995	0.228146	0.819533	0.97062
SPO23	YBR250W	82.9328	0.0866977	0.269242	0.322007	0.747447	0.959603
PGI1	YBR196C	11602	0.0865938	0.12782	0.677467	0.498109	0.934839
IMD1	YAR073W	51.2814	0.0865156	0.35255	0.245399	0.806147	0.97062
TRS130	YMR218C	582.627	0.0864492	0.155615	0.555534	0.578529	0.938483
YMR027W	YMR027W	1715.41	0.086409	0.138154	0.625452	0.531675	0.936113
IRC3	YDR332W	519.916	0.0864084	0.117171	0.737459	0.460844	0.934839
EMI2	YDR516C	2065.2	0.0864026	0.213405	0.404877	0.685568	0.95078
YGL194C-A	YGL194C-A	91.289	0.0863805	0.226176	0.381918	0.702522	0.954973
RIB4	YOL143C	2755.47	0.0863593	0.100079	0.862914	0.388185	0.934839
GDT1	YBR187W	1458.48	0.0860962	0.182559	0.471608	0.637206	0.945077
PSD2	YGR170W	1194.89	0.0860161	0.139965	0.614556	0.538848	0.936113
YAP1	YML007W	2817.89	0.0859055	0.11021	0.77947	0.435703	0.934839
AIM7	YDR063W	665.051	0.0858438	0.13086	0.655996	0.511826	0.934839
YKL183C-A	YKL183C-A	32.765	0.0857932	0.439833	0.195059	0.845347	0.976029
CTK2	YJL006C	322.073	0.085628	0.173426	0.493745	0.621486	0.942903
PTC4	YBR125C	1107.37	0.0855502	0.0966772	0.884906	0.376207	0.934839
PSF3	YOL146W	288.549	0.0852793	0.140909	0.60521	0.54504	0.936113
YRF1-5	YLR467W	4140.31	0.0851914	0.0699328	1.21819	0.223152	0.934839
PRE7	YBL041W	3146.16	0.0851064	0.115895	0.734342	0.46274	0.934839
YPL034W	YPL034W	228.349	0.0850426	0.191007	0.445234	0.656151	0.946357
YPR148C	YPR148C	2207.99	0.0849559	0.154011	0.551623	0.581207	0.938483
SPC3	YLR066W	756.169	0.0849445	0.105381	0.806067	0.420204	0.934839
YJL169W	YJL169W	32.9267	0.0849041	0.359206	0.236366	0.813149	0.97062
RKM5	YLR137W	203.883	0.0848173	0.216342	0.392052	0.69502	0.954175
PEX31	YGR004W	375.414	0.0847789	0.148753	0.569929	0.568726	0.936113
ICP55	YER078C	1199.93	0.0847182	0.192291	0.440573	0.659522	0.946357
HSM3	YBR272C	597.495	0.0847181	0.144971	0.584379	0.558965	0.936113
BRO1	YPL084W	1138.12	0.0847161	0.110687	0.765369	0.444052	0.934839
CCZ1	YBR131W	250.447	0.084483	0.189381	0.446102	0.655524	0.946357
RPT3	YDR394W	3237.33	0.0842668	0.116039	0.726197	0.467718	0.934839
CCC2	YDR270W	516.664	0.0841161	0.155554	0.540751	0.588679	0.938483
ASI3	YNL008C	761.493	0.084046	0.161714	0.519721	0.603258	0.938863
RTT106	YNL206C	832.141	0.0839781	0.126422	0.664268	0.506519	0.934839
MSH5	YDL154W	378.739	0.0839088	0.142135	0.590347	0.554958	0.936113
RPN14	YGL004C	524.718	0.0838965	0.127166	0.659739	0.509421	0.934839
ODC1	YPL134C	2024.14	0.0838904	0.086928	0.965056	0.334517	0.934839
CHS5	YLR330W	3262.52	0.0836952	0.0830247	1.00808	0.313418	0.934839
MEH1	YKR007W	657.356	0.0836751	0.101555	0.823941	0.409973	0.934839
SBP1	YHL034C	2920.05	0.0836743	0.117699	0.710916	0.477136	0.934839
SDC25	YLL016W	822.402	0.0836207	0.135923	0.615204	0.53842	0.936113
ERV1	YGR029W	846.044	0.0835092	0.103799	0.804529	0.421092	0.934839
PHA2	YNL316C	520.768	0.0833379	0.142291	0.585688	0.558085	0.936113
SNR82	snR82	34.8167	0.0833164	0.410321	0.203052	0.839094	0.974866
TFB2	YPL122C	410.45	0.0832257	0.127045	0.655091	0.512409	0.934839
HSV2	YGR223C	515.161	0.0831836	0.132027	0.630048	0.528663	0.936113
PUP2	YGR253C	2952.38	0.0830454	0.115157	0.721147	0.470819	0.934839
AHC1	YOR023C	1280.71	0.0830189	0.112974	0.734849	0.462432	0.934839
YAR075W	YAR075W	25.2035	0.0829635	0.622894	0.133191	0.894043	0.983621
TLG2	YOL018C	697.599	0.0828064	0.111582	0.742115	0.458018	0.934839
RIM20	YOR275C	898.016	0.0827526	0.17756	0.466054	0.641177	0.945335
TGL5	YOR081C	911.028	0.0826282	0.116472	0.709425	0.478061	0.934839
YLR159W	YLR159W	178.974	0.0825878	0.230463	0.358356	0.720077	0.959515
IGO2	YHR132W-A	613.228	0.082552	0.17484	0.472157	0.636815	0.944971
RPM2	YML091C	2666.23	0.0825499	0.111532	0.740144	0.459213	0.934839
PTR3	YFR029W	587.033	0.0824892	0.115246	0.715764	0.474137	0.934839
YKR023W	YKR023W	479.076	0.0824603	0.127008	0.649253	0.516175	0.935036
QCR9	YGR183C	2548.25	0.082447	0.0891066	0.925262	0.35483	0.934839
TRS33	YOR115C	695.047	0.0824431	0.110101	0.748792	0.453982	0.934839
SNR76	snR76	23.7984	0.0821337	0.435358	0.188658	0.850361	0.977698
YLL017W	YLL017W	131.126	0.0820076	0.18678	0.43906	0.660618	0.946575
THO1	YER063W	1380.32	0.0819455	0.145678	0.562511	0.573768	0.937925
PHO13	YDL236W	1804.17	0.0817339	0.101197	0.807674	0.419279	0.934839
ENT3	YJR125C	1620.09	0.0815866	0.13613	0.599327	0.548955	0.936113
SEC17	YBL050W	1255.31	0.0815726	0.162055	0.503362	0.61471	0.939828
BOS1	YLR078C	726.368	0.0814963	0.0970063	0.840114	0.400845	0.934839
MRPL16	YBL038W	1654.32	0.0814847	0.0908953	0.896468	0.370003	0.934839
RET3	YPL010W	1432.63	0.0813422	0.100076	0.812805	0.41633	0.934839
MED4	YOR174W	635.175	0.081106	0.113605	0.71393	0.47527	0.934839
RPT2	YDL007W	3726.06	0.0810044	0.123389	0.656495	0.511506	0.934839
BCH2	YKR027W	621.903	0.0809489	0.139972	0.578324	0.563045	0.936113
YPL257W-B	YPL257W-B	7285.24	0.0807636	0.133091	0.606828	0.543965	0.936113
YDL177C	YDL177C	246.563	0.0807411	0.148817	0.542553	0.587438	0.938483
VPS55	YJR044C	812.87	0.0806278	0.152614	0.528311	0.597283	0.938863
MCH1	YDL054C	680.107	0.0805959	0.122926	0.655644	0.512053	0.934839
AMD2	YDR242W	724.574	0.0805901	0.130319	0.618407	0.536307	0.936113
RTG2	YGL252C	1574.76	0.0805749	0.0968536	0.831924	0.405452	0.934839
MIC60	YKR016W	3063.62	0.080507	0.092063	0.874477	0.381858	0.934839
SCS22	YBL091C-A	228.339	0.0802515	0.197155	0.407048	0.683972	0.95078
MHP1	YJL042W	1033.36	0.0802162	0.13908	0.576761	0.564101	0.936113
SHE2	YKL130C	488.971	0.080127	0.180472	0.443986	0.657053	0.946357
TSC13	YDL015C	2395.1	0.0801132	0.0901646	0.888522	0.37426	0.934839
MET4	YNL103W	1678.87	0.0798429	0.0938589	0.850669	0.394953	0.934839
UBA1	YKL210W	4932.91	0.0798014	0.103726	0.769346	0.441688	0.934839
CDC55	YGL190C	1084.86	0.0797382	0.0888044	0.897909	0.369234	0.934839
STB3	YDR169C	1227.33	0.0796499	0.154176	0.516615	0.605425	0.938863
YNR061C	YNR061C	365.453	0.0794701	0.13096	0.606827	0.543966	0.936113
YER010C	YER010C	597.504	0.0794684	0.1782	0.44595	0.655633	0.946357
SEC20	YDR498C	685.472	0.0794349	0.129905	0.611487	0.540878	0.936113
PMP3	YDR276C	3251.16	0.0791052	0.0881586	0.897306	0.369555	0.934839
ULI1	YFR026C	194.125	0.0784766	0.411164	0.190865	0.848632	0.97678
GIS3	YLR094C	906.811	0.0784753	0.128861	0.608991	0.54253	0.936113
SEC8	YPR055W	593.22	0.0784752	0.122849	0.638793	0.522958	0.935948
SWC7	YLR385C	38.9452	0.0783742	0.331558	0.236382	0.813137	0.97062
GPI10	YGL142C	544.294	0.0783305	0.115485	0.678273	0.497599	0.934839
AEP3	YPL005W	297.661	0.0782115	0.198807	0.393403	0.694021	0.953636
PIN2	YOR104W	339.533	0.0781897	0.116328	0.67215	0.501488	0.934839
ECM7	YLR443W	475.568	0.0780298	0.147424	0.529289	0.596605	0.938863
RTT102	YGR275W	594.931	0.0780114	0.122368	0.637514	0.52379	0.935948
MDR1	YGR100W	1085.89	0.0779895	0.168369	0.463207	0.643216	0.945335
RPN5	YDL147W	3189.58	0.0779137	0.126307	0.616859	0.537328	0.936113
AUS1	YOR011W	422.91	0.0779011	0.140199	0.555647	0.578452	0.938483
NTG1	YAL015C	620.42	0.0778778	0.150049	0.519017	0.603749	0.938863
YER152C	YER152C	817.776	0.07785	0.106995	0.727605	0.466855	0.934839
LNP1	YHR192W	572.135	0.0777974	0.10988	0.70802	0.478933	0.934839
YDL185C-A	YDL185C-A	105.772	0.0776498	0.248612	0.312334	0.754787	0.96073
PKH2	YOL100W	636.523	0.0776263	0.149279	0.52001	0.603057	0.938863
RMR1	YGL250W	350.603	0.0771732	0.203137	0.379907	0.704014	0.955722
YDR131C	YDR131C	376.944	0.0768764	0.185279	0.414923	0.678199	0.949716
FHN1	YGR131W	71.4681	0.0768586	0.29205	0.26317	0.79242	0.968342
QDR3	YBR043C	1490.6	0.0767984	0.117982	0.650931	0.515091	0.935036
PFA4	YOL003C	559.951	0.0767585	0.147702	0.519685	0.603283	0.938863
YLR173W	YLR173W	644.127	0.0767373	0.139276	0.550972	0.581653	0.938483
CAB2	YIL083C	1057.36	0.0766913	0.0992305	0.77286	0.439605	0.934839
HEM15	YOR176W	1217.93	0.0766385	0.166196	0.461132	0.644704	0.945335
EFM5	YGR001C	878.513	0.0766049	0.0941162	0.81394	0.415679	0.934839
PKC1	YBL105C	1566.38	0.0765768	0.089358	0.856966	0.391464	0.934839
MDJ1	YFL016C	3697.02	0.0761892	0.18355	0.415087	0.678078	0.949716
ILM1	YJR118C	462.342	0.0761682	0.155806	0.488866	0.624937	0.944019
YDR109C	YDR109C	590.646	0.0760472	0.110534	0.687998	0.491454	0.934839
THI72	YOR192C	307.136	0.0759034	0.197051	0.385197	0.700092	0.954701
SCO2	YBR024W	682.292	0.0758524	0.17464	0.434335	0.664045	0.947032
ROM1	YGR070W	344.235	0.0758269	0.265538	0.285559	0.775216	0.96614
SFI1	YLL003W	719.705	0.0757898	0.0981127	0.772477	0.439832	0.934839
RAS2	YNL098C	2281.57	0.0756891	0.183533	0.4124	0.680046	0.949982
MCD4	YKL165C	1478.52	0.0753689	0.222062	0.339404	0.734305	0.959515
PHB1	YGR132C	4044.41	0.0752483	0.0984737	0.764147	0.44478	0.934839
HNT1	YDL125C	2332.12	0.0752038	0.257606	0.291933	0.770338	0.965956
YGR111W	YGR111W	811.851	0.0749338	0.172036	0.435571	0.663148	0.947032
SOM1	YEL059C-A	210.232	0.0748203	0.15797	0.473635	0.63576	0.944971
YLR283W	YLR283W	258.557	0.0748088	0.172491	0.433697	0.664508	0.947032
KNH1	YDL049C	836.428	0.0747131	0.180151	0.414725	0.678343	0.949716
GLC8	YMR311C	1540.48	0.0746049	0.170673	0.437121	0.662023	0.947032
RAD28	YDR030C	311.301	0.0744695	0.149804	0.497114	0.619109	0.941751
YGR237C	YGR237C	652.526	0.074406	0.216367	0.343889	0.73093	0.959515
CDS1	YBR029C	3858.07	0.0743713	0.180894	0.411133	0.680975	0.950231
NIT3	YLR351C	1230.85	0.0740612	0.101402	0.730371	0.465164	0.934839
YTA6	YPL074W	787.847	0.0739198	0.107187	0.689632	0.490426	0.934839
NIP100	YPL174C	407.041	0.0736907	0.14768	0.498988	0.617788	0.94117
YHC3	YJL059W	246.82	0.0735835	0.173276	0.424661	0.671084	0.949716
GOR1	YNL274C	999.457	0.0735774	0.293531	0.250663	0.802074	0.97062
SGT2	YOR007C	6796.55	0.0735223	0.108455	0.677904	0.497832	0.934839
YDR210C-D	YDR210C-D	3117.1	0.0735178	0.124124	0.592294	0.553654	0.936113
PRP38	YGR075C	411.985	0.0733679	0.137115	0.535083	0.592593	0.938863
YMR196W	YMR196W	948.672	0.0733647	0.276015	0.265799	0.790394	0.968342
YBR241C	YBR241C	617.561	0.0732259	0.286768	0.255348	0.798454	0.969861
ENT1	YDL161W	1524.12	0.0732248	0.0981199	0.746279	0.455499	0.934839
FRD1	YEL047C	791.698	0.0730745	0.108994	0.670442	0.502576	0.934839
CPD1	YGR247W	362.578	0.0730639	0.183888	0.397328	0.691125	0.952305
SER1	YOR184W	1900.92	0.0728723	0.117378	0.620836	0.534707	0.936113
YPR109W	YPR109W	508.75	0.0728388	0.143722	0.506805	0.612291	0.938863
CMK2	YOL016C	798.485	0.0727945	0.253513	0.287143	0.774003	0.96614
YLR269C	YLR269C	40.1256	0.0727474	0.406159	0.179111	0.857851	0.978121
FPR1	YNL135C	4839.22	0.0727286	0.0707918	1.02736	0.304252	0.934839
TOK1	YJL093C	970.419	0.0726812	0.092245	0.787915	0.430746	0.934839
YLR157C-B	YLR157C-B	7099.86	0.0726433	0.133041	0.546023	0.58505	0.938483
HBT1	YDL223C	536.27	0.0726022	0.238461	0.304461	0.760777	0.963107
IRC11	YOR013W	55.1185	0.0725865	0.281863	0.257524	0.796774	0.969861
YPL278C	YPL278C	87.3463	0.0724146	0.252175	0.28716	0.77399	0.96614
OCA6	YDR067C	359.858	0.0722944	0.150159	0.481454	0.630194	0.944904
YBR085C-A	YBR085C-A	4419.34	0.0721732	0.258656	0.279032	0.78022	0.96614
OAF1	YAL051W	699.108	0.0720788	0.136121	0.529518	0.596446	0.938863
MSA1	YOR066W	433.55	0.071932	0.15286	0.470575	0.637944	0.945335
KIC1	YHR102W	1086.34	0.0718212	0.0941685	0.762688	0.445649	0.934839
DAL82	YNL314W	338.973	0.0717541	0.122381	0.586318	0.557662	0.936113
STE11	YLR362W	623.992	0.071725	0.183102	0.391722	0.695263	0.954301
TPC1	YGR096W	362.963	0.0717186	0.135618	0.528829	0.596924	0.938863
[truncated: 4,299 more rows]
