# Supplementary material for: A direct role for a mitochondrial targeting sequence in signaling stress
Source: Nature. Author manuscript; Available in PMC 2026 Feb 4. (PMC7618714; doi:10.1038/s41586-025-09834-x)
Supplement: Supplementary Table 5 [file EMS212253-supplement-Supplementary_Table_5.xlsx]

## Sheet: Sup_DE_PSD1_PSD1nopdr3
Supplementary Table 5: Differential gene expression analysis for PSD1 overexpression/ pdr3∆ PSD1 overexpression
GeneName	GeneID	baseMean	log2FoldChange	lfcSE	stat	pvalue	padj
PDR3	YBL005W	1321.6	13.8283	1.18195	11.6995	1.28e-31	5.74e-29
CIS1	YLR346C	1091.52	6.68231	0.2087	32.0187	5.98e-225	1.25e-221
YGR035C	YGR035C	505.826	5.67397	0.237921	23.8481	1.06e-125	1.33e-122
PDR5	YOR153W	22162.8	4.32332	0.0865558	49.9484	0	0
PDR15	YDR406W	2875.39	3.26098	0.0986262	33.064	9.79e-240	3.07e-236
YDR406W-A	YDR406W-A	10.0335	2.94576	0.822624	3.58093	0.000342379	0.0230903
YOL150C	YOL150C	7.1189	2.9216	0.979865	2.98164	0.00286709	0.103671
GRE2	YOL151W	1566.16	2.83896	0.379362	7.48353	7.24e-14	1.75e-11
YMR102C	YMR102C	1890.27	2.78389	0.102749	27.0941	1.16e-161	1.81e-158
ARI1	YGL157W	706.885	2.16048	0.126177	17.1225	1.01e-65	9.03e-63
ICT1	YLR099C	1957.13	1.88778	0.102527	18.4126	1.04e-75	1.09e-72
YAL037C-A	YAL037C-A	5.55472	1.88003	1.06671	1.76246	0.0779916	0.42759
BDH2	YAL061W	780.146	1.87946	0.13545	13.8756	8.9e-44	4.65e-41
SNR58	snR58	7.04283	1.87036	0.8009	2.33532	0.0195268	0.288803
YHR140W	YHR140W	115.364	1.86176	0.244165	7.62503	2.44e-14	6.65e-12
YGL258W-A	YGL258W-A	11.8824	1.84842	0.620133	2.98068	0.00287608	0.103671
PAU10	YDR542W	13.2243	1.7005	0.605948	2.80636	0.00501054	0.151087
YPR150W	YPR150W	9.1962	1.68185	0.770713	2.18221	0.0290943	0.31833
INO1	YJL153C	5583.81	1.68017	0.838901	2.00283	0.0451958	0.365294
RSB1	YOR049C	701.204	1.67888	0.109334	15.3555	3.25e-53	2.27e-50
YDR340W	YDR340W	8.43769	1.57636	0.811195	1.94326	0.0519847	0.381249
RTS3	YGR161C	1880.37	1.4761	0.148951	9.90996	3.77e-23	1.24e-20
MIG2	YGL209W	391.397	1.44432	0.129444	11.1579	6.55e-29	2.74e-26
PDR16	YNL231C	2128.4	1.41112	0.0870881	16.2034	4.77e-59	3.74e-56
YBR200W-A	YBR200W-A	11.4272	1.39963	0.785621	1.78156	0.0748214	0.422774
SUP17	tS(UGA)I	7.80284	1.39614	0.70545	1.97907	0.0478081	0.375755
PAU13	YHL046C	31.5115	1.38975	0.371758	3.73833	0.00018525	0.0146758
YOR1	YGR281W	1285.63	1.38752	0.126352	10.9814	4.7e-28	1.84e-25
PAU18	YLL064C	7.92915	1.32009	0.805653	1.63853	0.101311	0.462605
PAU6	YNR076W	7.92915	1.32009	0.805653	1.63853	0.101311	0.462605
ATG40	YOR152C	361.76	1.30988	0.13733	9.5382	1.45e-21	4.56e-19
YJL043W	YJL043W	11.3277	1.29683	0.599681	2.16253	0.030577	0.32286
SCS7	YMR272C	3829.7	1.28665	0.0906712	14.1903	1.05e-45	6e-43
YKL223W	YKL223W	9.4668	1.27291	0.655484	1.94194	0.0521439	0.381249
YDL114W	YDL114W	16.6619	1.26618	0.487907	2.59512	0.00945578	0.210307
SNQ2	YDR011W	2936.78	1.19627	0.0941228	12.7097	5.22e-37	2.52e-34
IML2	YJL082W	1442.29	1.1852	0.117924	10.0506	9.14e-24	3.18e-21
ICY1	YMR195W	489.666	1.18367	0.219293	5.39768	6.75e-08	1.03e-05
GAC1	YOR178C	656.82	1.16758	0.206523	5.65353	1.57e-08	2.74e-06
YDL094C	YDL094C	8.01566	1.16581	0.750127	1.55414	0.12015	0.501631
CTT1	YGR088W	924.113	1.151	0.820229	1.40327	0.160536	0.560312
ULI1	YFR026C	354.081	1.14093	0.759446	1.50231	0.133016	0.520447
YGP1	YNL160W	7822.42	1.13774	0.161901	7.02738	2.1e-12	4.89e-10
BNA2	YJR078W	462.587	1.12396	0.404184	2.78082	0.00542211	0.15388
YLR416C	YLR416C	7.14452	1.10323	0.763213	1.44551	0.148315	0.541149
FMP16	YDR070C	432.058	1.09203	0.588534	1.8555	0.0635246	0.401388
YOL131W	YOL131W	13.9056	1.08493	0.616657	1.75938	0.0785127	0.428069
PUG1	YER185W	76.0379	1.08273	0.241579	4.48191	7.4e-06	0.000828555
YGL132W	YGL132W	13.3478	1.04844	0.5593	1.87456	0.060853	0.399191
SNR5	snR5	13.2851	1.03566	0.619521	1.67171	0.0945814	0.453875
YGR265W	YGR265W	19.4563	1.03346	0.54131	1.90919	0.0562379	0.390265
YIR040C	YIR040C	11.4273	1.03042	0.635945	1.6203	0.105169	0.471425
YJR154W	YJR154W	1355.29	1.0278	0.871181	1.17978	0.238088	0.638111
SPO24	YPR036W-A	6367.71	1.0256	0.434707	2.3593	0.0183096	0.278948
YBL100W-C	YBL100W-C	13.1238	1.02462	0.701818	1.45996	0.144302	0.53459
YLL066W-B	YLL066W-B	5.59699	1.02198	0.85553	1.19456	0.232258	0.633949
YCR087W	YCR087W	5.69694	1.00782	0.909801	1.10773	0.267977	0.672574
PDR18	YNR070W	6.34386	1.00551	0.767759	1.30967	0.190307	0.597505
YAL064W	YAL064W	7.543	0.996381	0.725922	1.37257	0.169885	0.571938
tV(UAC)D	tV(UAC)D	7.61248	0.971778	0.898493	1.08156	0.279446	0.679072
SNR36	snR36	8.58386	0.969416	0.689032	1.40693	0.15945	0.558711
PIR3	YKL163W	4008.08	0.968791	0.390846	2.47871	0.013186	0.245818
PAU16	YKL224C	4.65764	0.968493	0.941509	1.02866	0.303639	0.694704
YAR070C	YAR070C	10.0106	0.96635	0.686267	1.40813	0.159094	0.558296
MLS1	YNL117W	571.495	0.963467	0.227085	4.24275	2.21e-05	0.00223361
YIR030W-A	YIR030W-A	6.44801	0.960941	1.08169	0.888373	0.37434	0.754212
YOL085C	YOL085C	10.8952	0.949523	0.602957	1.57478	0.115308	0.491646
YPR012W	YPR012W	19.8536	0.947009	0.453763	2.08701	0.0368871	0.341303
ARE2	YNR019W	2291.83	0.945705	0.089807	10.5304	6.26e-26	2.31e-23
ANS1	YHR126C	7.08578	0.944447	0.749845	1.25952	0.207841	0.614792
GND2	YGR256W	1303.09	0.942325	0.451674	2.0863	0.0369518	0.341303
NQM1	YGR043C	942.002	0.940307	0.453621	2.07289	0.0381822	0.344661
YIL086C	YIL086C	17.1743	0.938772	0.57215	1.64078	0.100843	0.462605
LAC1	YKL008C	1331.39	0.930219	0.103702	8.97014	2.96e-19	8.84e-17
GRE1	YPL223C	957.414	0.924659	1.07972	0.856384	0.391785	0.768861
VHR1	YIL056W	1477.59	0.920639	0.112176	8.2071	2.27e-16	6.46e-14
SIP18	YMR175W	1029.93	0.897052	0.581224	1.54339	0.122737	0.505487
XBP1	YIL101C	709.953	0.896346	0.139558	6.42275	1.34e-10	2.8e-08
YMR105W-A	YMR105W-A	31.8358	0.891952	0.38939	2.29064	0.0219843	0.297957
SNR32	snR32	10.1896	0.891421	0.658726	1.35325	0.175976	0.582745
PAU21	YOR394W	12.1604	0.882992	0.60591	1.4573	0.145034	0.535992
PAU22	YPL282C	12.1604	0.882992	0.60591	1.4573	0.145034	0.535992
ENO1	YGR254W	21545.4	0.880951	0.354225	2.48698	0.0128834	0.243387
YOR072W	YOR072W	25.5586	0.874328	0.456881	1.91369	0.0556596	0.389557
ADE17	YMR120C	3428.88	0.873865	0.115797	7.5465	4.47e-14	1.12e-11
AAD10	YJR155W	1960.68	0.870277	0.802471	1.0845	0.278145	0.678927
PAU4	YLR461W	30.1418	0.865675	0.491691	1.76061	0.0783048	0.428069
BIO4	YNR057C	3441.57	0.862112	0.953689	0.903976	0.366008	0.747024
RRG8	YPR116W	47.5928	0.851475	0.33708	2.52603	0.0115359	0.231161
YPR145C-A	YPR145C-A	35.5491	0.847132	0.427417	1.98198	0.0474813	0.374161
YIL171W-A	YIL171W-A	25.9015	0.8416	0.456324	1.8443	0.0651392	0.404266
HSP26	YBR072W	5654.93	0.83664	0.520246	1.60816	0.1078	0.478838
YOR161C-C	YOR161C-C	17.6083	0.823244	0.462999	1.77807	0.0753925	0.423332
PCK1	YKR097W	828.807	0.818307	0.351562	2.32763	0.0199318	0.29125
FUS2	YMR232W	89.7522	0.818297	0.327581	2.498	0.0124897	0.240721
YCR061W	YCR061W	740.447	0.810867	0.107128	7.56912	3.76e-14	9.82e-12
BIO5	YNR056C	3730.24	0.807963	1.12042	0.721127	0.470831	0.816135
YKL071W	YKL071W	318.832	0.807667	0.142769	5.65716	1.54e-08	2.74e-06
SRX1	YKL086W	57.7547	0.801324	0.313306	2.55764	0.0105384	0.22106
PAU11	YGL261C	14.4359	0.800644	0.498641	1.60565	0.10835	0.479586
YKL065W-A	YKL065W-A	28.498	0.796256	0.389895	2.04223	0.0411284	0.352397
BIO3	YNR058W	5385.81	0.795761	1.03996	0.765183	0.444163	0.798571
YGR161W-C	YGR161W-C	571.035	0.793399	0.114583	6.92423	4.38e-12	9.82e-10
YBR056W-A	YBR056W-A	14.6809	0.790649	0.648505	1.21919	0.222773	0.625603
YLR120W-A	YLR120W-A	21.2344	0.789345	0.469117	1.68262	0.0924491	0.449603
PHM6	YDR281C	31.9425	0.787479	0.393505	2.00119	0.0453715	0.366242
PDC6	YGR087C	51.8728	0.784218	0.417657	1.87766	0.0604274	0.399191
YOR387C	YOR387C	552.579	0.778414	1.71415	0.454111	NA	NA
PIC2	YER053C	851.144	0.771353	0.467095	1.65139	0.0986598	0.460397
YAR029W	YAR029W	22.6473	0.771289	0.424884	1.81529	0.0694789	0.411266
HSP32	YPL280W	321.026	0.769432	0.205215	3.7494	0.000177258	0.0142534
SNR69	snR69	25.0496	0.765552	0.485281	1.57754	0.114671	0.490597
SSA3	YBL075C	2161.35	0.763515	0.521912	1.46292	0.14349	0.53459
YGR069W	YGR069W	14.9775	0.761939	0.54067	1.40925	0.158761	0.558072
PAI3	YMR174C	688.088	0.758742	0.231091	3.2833	0.001026	0.0502739
SUP19	tS(UGA)E	8.8403	0.756418	0.706073	1.0713	0.284033	0.682509
DDR48	YMR173W	524.638	0.750083	0.533244	1.40664	0.159534	0.558711
YCL048W-A	YCL048W-A	141.586	0.747203	0.918267	0.813711	0.415811	0.785316
YPL088W	YPL088W	640.125	0.743905	0.135623	5.48509	4.13e-08	6.82e-06
YPR014C	YPR014C	63.3636	0.740728	0.255991	2.89357	0.00380891	0.128566
GTO3	YMR251W	88.448	0.736215	0.336204	2.18979	0.0285398	0.31833
ECL1	YGR146C	663.427	0.732627	0.173886	4.21326	2.52e-05	0.00246681
PAU8	YAL068C	28.8815	0.731302	0.462738	1.58038	0.11402	0.490069
YGL081W	YGL081W	88.5319	0.730079	0.247465	2.95023	0.00317535	0.112518
YHL044W	YHL044W	107.216	0.729912	0.242758	3.00674	0.00264063	0.100376
YIR042C	YIR042C	225.59	0.726517	0.14659	4.9561	7.19e-07	9.6e-05
FMP48	YGR052W	149.27	0.723276	0.31282	2.31211	0.0207715	0.294057
VEL1	YGL258W	336.49	0.723255	1.55096	0.466329	NA	NA
YOL106W	YOL106W	18.6673	0.720633	0.513788	1.40259	0.160739	0.560398
HSP30	YCR021C	473.735	0.720227	0.544595	1.3225	0.186002	0.593756
YDL023C	YDL023C	4.21735	0.716691	1.05106	0.681873	0.495319	0.828727
YIL171W	YIL171W	28.4314	0.71258	0.458576	1.5539	0.120209	0.501631
YJL220W	YJL220W	26.7663	0.71226	0.475189	1.4989	0.1339	0.521305
YIL059C	YIL059C	50.5216	0.708924	0.379678	1.86717	0.0618777	0.399191
YEL073C	YEL073C	280.146	0.707926	0.4776	1.48226	0.138272	0.528525
YMR175W-A	YMR175W-A	5.03935	0.707545	0.872455	0.810982	0.417376	0.785927
TDA1	YMR291W	831.518	0.705166	0.161889	4.35586	1.33e-05	0.00138555
RNA170	RNA170	15.2304	0.70305	0.525957	1.33671	0.181319	0.587077
YRO2	YBR054W	2654.06	0.701848	0.363636	1.93008	0.0535965	0.385944
YER039C-A	YER039C-A	54.782	0.701106	0.334773	2.09427	0.036236	0.338707
HSP33	YOR391C	315.467	0.700615	0.205273	3.41308	0.000642325	0.0362942
CHA1	YCL064C	267.066	0.699402	0.211634	3.30477	0.000950543	0.0469433
HHY1	YEL059W	47.7834	0.699346	0.344193	2.03185	0.0421693	0.354494
BIO2	YGR286C	11020.2	0.69901	0.809341	0.863678	0.387765	0.76504
YKR040C	YKR040C	8.17198	0.696813	0.66728	1.04426	0.296366	0.690236
YER053C-A	YER053C-A	740.715	0.695594	0.469332	1.48209	0.138315	0.528525
YJL163C	YJL163C	252.259	0.693026	0.197037	3.51724	0.000436062	0.027244
YNR075C-A	YNR075C-A	60.021	0.683553	0.303826	2.24982	0.0244606	0.304801
RCK1	YGL158W	25.359	0.683495	0.480874	1.42136	0.155212	0.552953
IMA5	YJL216C	206.55	0.683022	0.163807	4.16967	3.05e-05	0.0029434
YLR041W	YLR041W	28.113	0.682578	0.476177	1.43346	0.151727	0.545662
SNO4	YMR322C	145.232	0.681517	0.226058	3.01478	0.00257165	0.0983497
YLR281C	YLR281C	68.8341	0.676609	0.257456	2.62805	0.0085875	0.202362
ERR2	YPL281C	163.048	0.670435	0.257403	2.60461	0.00919785	0.208263
SNR40	snR40	10.5798	0.669599	0.604932	1.1069	0.268337	0.672574
YET2	YMR040W	190.817	0.664986	0.252116	2.63762	0.00834908	0.199108
YHR214C-E	YHR214C-E	10.9256	0.661911	0.624312	1.06022	0.289042	0.683023
ERR1	YOR393W	162.405	0.66116	0.258083	2.56181	0.0104127	0.21991
MAM1	YER106W	20.4546	0.653566	0.504114	1.29646	0.194815	0.60384
ATG41	YPL250C	283.207	0.651129	0.611796	1.06429	0.287197	0.683023
FAA4	YMR246W	8484.19	0.648156	0.106133	6.10701	1.02e-09	2.05e-07
YJR079W	YJR079W	12.3835	0.64719	0.795249	0.813821	0.415748	0.785316
YDR535C	YDR535C	23.3005	0.647185	0.425612	1.5206	0.12836	0.512787
YDR442W	YDR442W	12.0842	0.646307	0.545041	1.1858	0.235703	0.636426
YPT53	YNL093W	106.798	0.64315	0.23027	2.79302	0.00522183	0.151538
MTD1	YKR080W	792.316	0.640814	0.117306	5.46275	4.69e-08	7.35e-06
SOL4	YGR248W	241.34	0.639778	0.539622	1.1856	0.23578	0.636426
TNA1	YGR260W	1666	0.638609	0.37063	1.72304	0.0848821	0.437453
TYE7	YOR344C	1876.01	0.634351	0.14504	4.37363	1.22e-05	0.00129904
RUF20	RUF20	33.3584	0.633825	0.414098	1.53061	0.125865	0.508625
RTC3	YHR087W	477.539	0.63205	0.415023	1.52293	0.127777	0.512297
PYK2	YOR347C	487.751	0.629248	0.172659	3.64445	0.00026796	0.0193178
YJL152W	YJL152W	93.1404	0.622416	0.235902	2.63845	0.00832868	0.199108
tE(UUC)E1	tE(UUC)E1	10.7065	0.621033	0.836531	0.742391	0.457851	0.80664
SNR33	snR33	129.368	0.620674	0.200376	3.09754	0.00195133	0.0844052
HXT5	YHR096C	882.507	0.617254	0.165231	3.7357	0.000187192	0.0146758
PST1	YDR055W	6426.38	0.613338	0.135488	4.52689	5.99e-06	0.000682604
SPS100	YHR139C	90.2081	0.612886	1.01506	0.603794	0.545981	0.856035
TDH1	YJL052W	3897.05	0.607469	0.723198	0.839976	0.400922	0.775388
YLR031W	YLR031W	77.4408	0.603397	0.249454	2.41887	0.0155689	0.263538
YDR455C	YDR455C	5.15283	0.60284	0.986326	0.611198	0.541069	0.855157
PMA2	YPL036W	715.318	0.602388	0.501134	1.20205	0.229344	0.633668
GIP1	YBR045C	176.458	0.600738	0.268281	2.23922	0.0251418	0.3056
YOR365C	YOR365C	83.0548	0.598866	0.323163	1.85314	0.063862	0.402556
YJL045W	YJL045W	237.345	0.597855	0.213531	2.79985	0.0051127	0.151538
BNA1	YJR025C	819.034	0.595449	0.197329	3.01754	0.00254836	0.0982769
AFB1	YLR040C	129.925	0.595097	0.268892	2.21315	0.0268874	0.3148
YLR402W	YLR402W	77.8642	0.593779	0.278549	2.13168	0.0330328	0.332091
YLR140W	YLR140W	17.7116	0.591291	0.456023	1.29663	0.19476	0.60384
SHH4	YLR164W	101.146	0.585229	0.238731	2.45142	0.0142293	0.256071
MDJ2	YNL328C	82.181	0.584025	0.277131	2.1074	0.035083	0.336605
DAN4	YJR151C	1110.2	0.582335	0.190368	3.05899	0.00222083	0.0922452
TDH2	YJR009C	27405.8	0.578298	0.123808	4.67091	3e-06	0.000354856
YOL163W	YOL163W	63.4715	0.577906	0.27118	2.13108	0.0330825	0.332091
CIT2	YCR005C	3870.9	0.577641	0.612579	0.942966	0.345698	0.731949
YMR315W-A	YMR315W-A	19.3904	0.577624	0.486784	1.18661	0.235381	0.636426
BNA4	YBL098W	383.069	0.577153	0.213606	2.70195	0.00689332	0.180899
DCS2	YOR173W	855.498	0.574728	0.22063	2.60494	0.00918906	0.208263
FMP23	YBR047W	104.212	0.572029	0.2137	2.67679	0.00743312	0.188747
YSW1	YBR148W	91.4266	0.56145	0.236866	2.37032	0.0177725	0.27687
SNZ1	YMR096W	1898.43	0.559655	0.362002	1.546	0.122105	0.504885
SNR11	snR11	86.5368	0.559442	0.253131	2.21009	0.0270988	0.315918
YJR146W	YJR146W	55.2347	0.557571	0.268526	2.07641	0.0378562	0.344527
SNR70	snR70	33.8575	0.556006	0.385351	1.44286	0.149061	0.541662
SFK1	YKL051W	893.139	0.554846	0.106703	5.19993	1.99e-07	2.91e-05
SLZ1	YNL196C	50.8565	0.554678	0.311573	1.78025	0.0750351	0.423332
YKL107W	YKL107W	167.803	0.551476	0.283914	1.9424	0.0520882	0.381249
YJL119C	YJL119C	7.33936	0.550505	0.807696	0.681574	0.495509	0.828755
STL1	YDR536W	361.462	0.549799	0.16597	3.31264	0.000924202	0.0468637
ALD3	YMR169C	654.711	0.549794	0.585451	0.939095	0.347682	0.733242
STP4	YDL048C	2313.18	0.547269	0.162755	3.36253	0.000772318	0.0421215
YMR087W	YMR087W	279.753	0.545392	0.155134	3.51563	0.000438719	0.027244
YDR526C	YDR526C	6.97123	0.543914	0.880941	0.617424	0.536955	0.852897
STR3	YGL184C	148.041	0.543684	0.237743	2.28685	0.0222044	0.298584
PAU9	YBL108C-A	19.1765	0.543622	0.531631	1.02256	0.306518	0.697275
YMR031W-A	YMR031W-A	18.9551	0.543073	0.548752	0.989651	0.322345	0.711512
VHT1	YGR065C	15468.2	0.540282	0.824403	0.655361	0.512235	0.839748
YJR149W	YJR149W	534.163	0.538674	0.146875	3.66756	0.000244877	0.018069
YOR392W	YOR392W	18.5396	0.536817	0.47026	1.14153	0.253649	0.656847
MIG3	YER028C	96.0779	0.535875	0.221962	2.41427	0.0157669	0.263707
YLR111W	YLR111W	9.48327	0.533927	0.698775	0.764089	0.444814	0.798664
SNR71	snR71	15.3718	0.533409	0.516815	1.03211	0.302021	0.693644
PHM8	YER037W	282.789	0.532526	0.173433	3.07051	0.00213696	0.0899532
YNL171C	YNL171C	33.5958	0.526295	0.332785	1.58149	0.113767	0.490069
HXT13	YEL069C	53.4986	0.525836	0.299785	1.75404	0.0794235	0.428365
RTG3	YBL103C	868.581	0.52354	0.104545	5.00778	5.51e-07	7.85e-05
PIR5	YJL160C	31.0801	0.522575	0.423583	1.2337	0.217315	0.620239
HXT12	YIL170W	101.711	0.522193	0.223328	2.33824	0.0193751	0.288803
DDR2	YOL052C-A	2791.34	0.521714	0.389012	1.34113	0.17988	0.58573
HXT4	YHR092C	1088.83	0.519906	0.1483	3.50576	0.000455297	0.0279963
IPT1	YDR072C	2333.46	0.51869	0.0895705	5.79086	7e-09	1.29e-06
COS10	YNR075W	258.571	0.518387	0.218331	2.37432	0.0175813	0.276572
RRT8	YOL048C	463.592	0.517587	0.152979	3.38338	0.000715987	0.0400953
YOR343C	YOR343C	51.3336	0.517196	0.283486	1.82441	0.0680894	0.411027
MHO1	YJR008W	964.489	0.515053	0.184065	2.79822	0.00513859	0.151538
YKL102C	YKL102C	16.6456	0.51271	0.519984	0.986011	0.324128	0.711512
SNR51	snR51	6.53357	0.512693	0.786434	0.651921	0.514452	0.841367
FMP45	YDL222C	232.301	0.50983	0.291384	1.74968	0.0801729	0.429782
YLR042C	YLR042C	432.32	0.508943	0.439762	1.15731	0.247144	0.648301
GPD1	YDL022W	2411.59	0.507143	0.198055	2.56062	0.0104485	0.21991
ERR3	YMR323W	60.6697	0.50635	0.421956	1.20001	0.230137	0.633668
CIT3	YPR001W	287.364	0.501564	0.245138	2.04604	0.0407521	0.352397
PGA3	YML125C	2132.73	0.500886	0.116473	4.30047	1.7e-05	0.00175245
YFR010W-A	YFR010W-A	18.0007	0.49791	0.625476	0.796049	0.426003	0.790616
YCR100C	YCR100C	102.668	0.49575	0.269702	1.83814	0.0660421	0.404904
YKL111C	YKL111C	5.57284	0.495535	0.867304	0.571351	0.567761	0.865041
RTN2	YDL204W	616.063	0.492763	0.421003	1.17045	0.24182	0.640237
HPA2	YPR193C	146.054	0.492288	0.21665	2.27228	0.0230697	0.300761
tN(GUU)P	tN(GUU)P	30.1014	0.491582	0.361788	1.35876	0.174224	0.579209
SPO11	YHL022C	97.1402	0.490712	0.333625	1.47085	0.141331	0.533254
DER1	YBR201W	412.929	0.488962	0.15891	3.07698	0.00209112	0.0886181
PAU15	YIR041W	10.4199	0.485221	0.624968	0.776394	0.437517	0.795372
ZTA1	YBR046C	812.973	0.48484	0.125784	3.85455	0.00011594	0.0101158
YOR381W-A	YOR381W-A	11.6255	0.483019	0.585156	0.825453	0.409115	0.780879
SDH6	YDR379C-A	286.286	0.482121	0.159595	3.0209	0.00252021	0.0981785
YFR054C	YFR054C	15.4743	0.481489	0.51261	0.939289	0.347582	0.733242
YJR037W	YJR037W	6.64221	0.4777	0.743991	0.642078	0.520823	0.843674
YJL067W	YJL067W	220.421	0.477344	0.158225	3.01686	0.00255407	0.0982769
YOR192C-B	YOR192C-B	5592.98	0.475228	0.312303	1.52169	0.128087	0.512347
TKL2	YBR117C	1003.25	0.473689	0.608592	0.778337	0.43637	0.795372
YFL002W-A	YFL002W-A	7980.11	0.472306	0.340881	1.38554	0.165886	0.566996
YGR161W-B	YGR161W-B	7981.04	0.471777	0.341444	1.38171	0.167061	0.56846
ATG8	YBL078C	409.429	0.471365	0.168844	2.79172	0.00524294	0.151538
YHI9	YHR029C	567.824	0.47119	0.119109	3.95596	7.62e-05	0.00703076
COM2	YER130C	855.35	0.470938	0.122626	3.84043	0.00012282	0.0105284
YCL019W	YCL019W	7654.58	0.470804	0.336977	1.39714	0.162372	0.561941
YAL064W-B	YAL064W-B	36.7841	0.470096	0.455029	1.03311	0.301552	0.693644
SNR46	snR46	21.7436	0.469526	0.521243	0.900782	0.367704	0.747808
YNL092W	YNL092W	111.159	0.468527	0.224922	2.08307	0.0372452	0.341852
SFT2	YBL102W	1125.61	0.467672	0.088364	5.29256	1.21e-07	1.8e-05
YDR261W-B	YDR261W-B	5500.55	0.467418	0.324389	1.44092	0.149607	0.542118
YJR038C	YJR038C	8.3207	0.466061	0.665119	0.700718	0.483479	0.821509
YBR292C	YBR292C	49.2429	0.464795	0.30863	1.506	0.132068	0.519564
PRM2	YIL037C	135.55	0.464691	0.218198	2.12968	0.0331982	0.332619
ATG29	YPL166W	105.441	0.464358	0.216575	2.1441	0.032025	0.326735
YLR297W	YLR297W	165.798	0.464309	0.21218	2.18828	0.0286493	0.31833
GPG1	YGL121C	1010.92	0.461724	0.156729	2.94601	0.00321906	0.113427
GGA1	YDR358W	575.491	0.461373	0.132419	3.4842	0.000493613	0.0299418
YLR154C-H	YLR154C-H	30.3537	0.460172	0.474257	0.9703	0.331897	0.719353
URA10	YMR271C	375.855	0.459757	0.248318	1.85149	0.0640997	0.402839
TIR1	YER011W	71.5546	0.459486	0.265749	1.72902	0.0838051	0.436996
ADD37	YMR184W	640.84	0.457909	0.139681	3.27824	0.00104457	0.0507874
YDL124W	YDL124W	4181.06	0.457796	0.365005	1.25422	0.209762	0.614845
YBR116C	YBR116C	35.976	0.456682	0.623961	0.731909	0.464224	0.813073
YDR461C-A	YDR461C-A	342.66	0.45502	0.133136	3.41771	0.000631495	0.0360067
GPM2	YDL021W	249.119	0.454252	0.236658	1.91944	0.0549284	0.388349
AMS1	YGL156W	1917.1	0.454037	0.143594	3.16196	0.00156713	0.0717449
YKL053W	YKL053W	7.41277	0.453977	0.801951	0.566091	0.571332	0.866641
YOL038C-A	YOL038C-A	23.37	0.453481	0.415021	1.09267	0.274538	0.677115
YAR053W	YAR053W	7.27685	0.452722	0.706985	0.640357	0.521941	0.843707
RCH1	YMR034C	176.569	0.452019	0.208352	2.1695	0.0300448	0.319429
ADH4	YGL256W	3536.58	0.451764	1.28631	0.351208	0.725432	0.925531
TPK1	YJL164C	296.579	0.451522	0.184264	2.45041	0.0142693	0.256071
YDL242W	YDL242W	33.1691	0.450975	0.377204	1.19557	0.231863	0.633949
YKL147C	YKL147C	16.1751	0.450751	0.604599	0.745537	0.455947	0.805776
PAU14	YIL176C	99.947	0.450204	0.231187	1.94736	0.0514921	0.380468
SPI1	YER150W	509.986	0.449052	0.218703	2.05325	0.0400486	0.350102
YBR056W	YBR056W	960.57	0.448848	0.189623	2.36705	0.0179305	0.277679
YPS5	YGL259W	17.4462	0.44866	0.49577	0.904976	0.365478	0.746914
YDR210W-B	YDR210W-B	5510.23	0.447041	0.31543	1.41724	0.156411	0.553876
VID24	YBR105C	3211.33	0.446276	0.164611	2.7111	0.00670603	0.177256
YOR218C	YOR218C	7.96331	0.444713	0.741753	0.599544	0.54881	0.856178
FMP33	YJL161W	264.153	0.443146	0.20224	2.19119	0.028438	0.31833
DOG1	YHR044C	485.39	0.442442	0.153867	2.87549	0.004034	0.133869
ECM21	YBL101C	693.469	0.442428	0.121582	3.63894	0.000273759	0.0195116
YJR142W	YJR142W	873.63	0.441339	0.118838	3.71378	0.000204182	0.0156175
GIP2	YER054C	316.526	0.441201	0.178011	2.4785	0.0131937	0.245818
SNT2	YGL131C	474.224	0.441085	0.191898	2.29854	0.021531	0.297134
YDR034C-D	YDR034C-D	5546.63	0.440322	0.329846	1.33493	0.181899	0.58736
TOS3	YGL179C	238.687	0.439487	0.158364	2.77517	0.00551733	0.154015
PAU1	YJL223C	117.97	0.438947	0.23755	1.84781	0.0646297	0.404266
YIL012W	YIL012W	7.8302	0.433311	0.81662	0.530615	0.595686	0.879048
YMR173W-A	YMR173W-A	134.233	0.431745	0.271965	1.5875	0.112399	0.489891
SNR191	snR191	9.94264	0.431386	0.63504	0.679306	0.496944	0.829607
YMR084W	YMR084W	45.8563	0.430692	0.299833	1.43644	0.150877	0.5441
YLR410W-B	YLR410W-B	7261.26	0.429563	0.312572	1.37429	0.169353	0.570816
YLR256W-A	YLR256W-A	592.879	0.42793	0.140455	3.04673	0.00231343	0.0942198
NNR1	YNL200C	870.499	0.426219	0.162526	2.62247	0.00872947	0.203536
ECM4	YKR076W	1031.74	0.424894	0.144819	2.93396	0.00334664	0.116612
YHR130C	YHR130C	13.5299	0.423848	0.627591	0.675357	0.499449	0.831575
TFS1	YLR178C	950.103	0.422802	0.222377	1.90128	0.057265	0.393121
YLL056C	YLL056C	222.703	0.4208	0.170014	2.47509	0.0133204	0.24686
TOG1	YER184C	281.322	0.418933	0.175176	2.39149	0.01678	0.271072
ADE1	YAR015W	2742.1	0.418914	0.113956	3.67611	0.000236816	0.0176822
YCL001W-B	YCL001W-B	34.3134	0.418119	0.503854	0.829842	0.406628	0.778264
YPL191C	YPL191C	243.714	0.41746	0.204416	2.04221	0.0411311	0.352397
YNL097C-B	YNL097C-B	46.8298	0.41715	0.304723	1.36895	0.171016	0.573897
YDR230W	YDR230W	112.884	0.416446	0.211734	1.96684	0.0492019	0.379104
YPC1	YBR183W	392.075	0.415513	0.210163	1.9771	0.0480307	0.376045
SSN8	YNL025C	239.885	0.413661	0.194563	2.1261	0.0334946	0.332655
YDR102C	YDR102C	22.3728	0.413242	0.487016	0.848518	0.39615	0.77211
YDR274C	YDR274C	245.468	0.4129	0.159455	2.58944	0.00961321	0.212303
OPI6	YDL096C	6.90069	0.412876	0.976284	0.422906	0.672364	0.90876
RMD5	YDR255C	345.779	0.412845	0.145119	2.84488	0.00444288	0.140736
AFR1	YDR085C	692.807	0.412683	0.174226	2.36867	0.0178521	0.27715
YOR343W-B	YOR343W-B	5630.81	0.412293	0.193202	2.134	0.0328429	0.331708
UIP4	YPL186C	475.938	0.410671	0.466061	0.881153	0.378235	0.757537
ALD6	YPL061W	11469.6	0.410336	0.128594	3.19095	0.00141807	0.065398
BAG7	YOR134W	137.693	0.410127	0.221172	1.85434	0.0636908	0.40188
YBR134W	YBR134W	21.4466	0.409682	0.427828	0.957586	0.338272	0.724851
THI20	YOL055C	544.696	0.409285	0.159133	2.57196	0.0101123	0.217207
MCD4	YKL165C	1835.03	0.409232	0.328775	1.24472	0.213235	0.617676
DAL80	YKR034W	90.6224	0.408923	0.247899	1.64956	0.0990333	0.460397
MET6	YER091C	10690.3	0.407269	0.13617	2.99089	0.0027817	0.102628
YBL107W-A	YBL107W-A	21.989	0.405161	0.445674	0.909097	0.363299	0.744644
YHR022C	YHR022C	18.7976	0.405047	0.529425	0.765069	0.44423	0.798571
HBT1	YDL223C	974.444	0.404702	0.213223	1.89803	0.0576925	0.393121
HXT10	YFL011W	18.0975	0.403987	0.561906	0.718958	0.472167	0.816605
YBL100W-B	YBL100W-B	4171.9	0.403062	0.200052	2.01479	0.0439265	0.360957
ADE2	YOR128C	1019.25	0.402845	0.100032	4.02717	5.65e-05	0.00528467
RNY1	YPL123C	406.357	0.401744	0.184089	2.18234	0.0290845	0.31833
YOR020W-A	YOR020W-A	651.5	0.400933	0.142506	2.81345	0.00490133	0.148508
QDR1	YIL120W	308.302	0.398598	0.158624	2.51284	0.0119764	0.236408
ADH1	YOL086C	43386.7	0.398245	0.110514	3.60357	0.000313871	0.0218733
SPR3	YGR059W	20.3895	0.398215	0.433675	0.918235	0.358496	0.741586
IGD1	YFR017C	371.81	0.397408	0.221004	1.7982	0.0721461	0.416986
PRM8	YGL053W	579.667	0.39683	0.119043	3.33349	0.000857634	0.0452024
YER084W	YER084W	44.6273	0.394194	0.367071	1.07389	0.282872	0.682509
CRF1	YDR223W	277.349	0.393725	0.141933	2.77403	0.00553663	0.154015
ACH1	YBL015W	2250.17	0.393295	0.198328	1.98305	0.0473618	0.374161
YER079W	YER079W	453.463	0.393231	0.192763	2.03998	0.0413527	0.352397
DAL4	YIR028W	161.805	0.392269	0.188346	2.0827	0.0372784	0.341852
AVO2	YMR068W	199.675	0.392212	0.160396	2.44527	0.0144743	0.256071
YGR067C	YGR067C	393.398	0.39216	0.259369	1.51198	0.13054	0.517539
LOH1	YJL038C	184.048	0.39177	0.200135	1.95753	0.0502852	0.380468
SSP1	YHR184W	159.486	0.391746	0.209207	1.87252	0.0611341	0.399191
FMP40	YPL222W	563.328	0.391108	0.119571	3.27091	0.001072	0.05172
BPL1	YDL141W	1427.44	0.390909	0.169593	2.30497	0.021168	0.295035
SSE2	YBR169C	2424.11	0.390824	0.167885	2.32793	0.0199158	0.29125
IKS1	YJL057C	479.696	0.389437	0.166337	2.34125	0.0192193	0.287974
RRT15	YLR162W-A	11.5525	0.389173	0.722572	0.538594	0.590167	0.877106
AAC1	YMR056C	686.88	0.388886	0.184766	2.10475	0.0353135	0.336605
HSP42	YDR171W	1994.48	0.388541	0.202813	1.91576	0.0553956	0.389557
YAT1	YAR035W	508.366	0.386394	0.154045	2.50832	0.0121307	0.237761
ATG34	YOL083W	497.355	0.385609	0.173884	2.21763	0.0265803	0.312529
YOR289W	YOR289W	546.196	0.384555	0.145891	2.6359	0.00839146	0.199361
YHR212C	YHR212C	11.1043	0.383909	0.578867	0.663208	0.507198	0.838246
ECM27	YJR106W	477.536	0.383351	0.207138	1.8507	0.0642123	0.403143
UGA1	YGR019W	2276.31	0.383056	0.113488	3.37531	0.000737313	0.0405651
THI5	YFL058W	243.862	0.382635	0.202861	1.88619	0.0592692	0.397932
SIL1	YOL031C	1007.71	0.38202	0.215263	1.77467	0.0759525	0.424064
STF2	YGR008C	1205.12	0.381165	0.418696	0.910364	0.362631	0.743984
NDE2	YDL085W	319.027	0.380017	0.18002	2.11097	0.0347749	0.335824
YCL021W-A	YCL021W-A	75.0022	0.380006	0.262666	1.44673	0.147972	0.540525
KAR2	YJL034W	12265.2	0.379754	0.309065	1.22872	0.219177	0.622064
YCR101C	YCR101C	50.6412	0.379248	0.295422	1.28375	0.19923	0.605888
IMA3	YIL172C	355.866	0.376276	0.13568	2.77327	0.00554963	0.154015
IMA4	YJL221C	355.866	0.376276	0.13568	2.77327	0.00554963	0.154015
YIL047C-A	YIL047C-A	13.9397	0.376199	0.526147	0.715008	0.474604	0.817869
SPR1	YOR190W	176.885	0.37583	0.159234	2.36024	0.0182633	0.278948
DMC1	YER179W	176.011	0.375697	0.181074	2.07483	0.0380026	0.344527
URH1	YDR400W	721.538	0.374948	0.161775	2.31772	0.0204647	0.292558
ATG32	YIL146C	538.359	0.373918	0.155382	2.40644	0.0161086	0.265877
THI12	YNL332W	304.373	0.372735	0.213569	1.74527	0.0809386	0.43183
HIM1	YDR317W	158.054	0.371067	0.271611	1.36617	0.171885	0.574968
YLR279W	YLR279W	80.8376	0.370808	0.243281	1.5242	0.12746	0.512297
YNR064C	YNR064C	154.606	0.370262	0.183814	2.01433	0.0439749	0.360957
TPO4	YOR273C	534.551	0.370186	0.213107	1.73709	0.0823712	0.435242
YGR122C-A	YGR122C-A	26.7637	0.369555	0.375071	0.985296	0.324479	0.711512
GPP2	YER062C	3833.83	0.368432	0.139607	2.63906	0.00831374	0.199108
LHS1	YKL073W	1260.06	0.36791	0.173196	2.12424	0.0336505	0.332895
NDJ1	YOL104C	183.947	0.367808	0.209996	1.7515	0.0798596	0.428835
YGL007C-A	YGL007C-A	9.01813	0.36764	0.629053	0.584434	0.558928	0.862598
YDL206W	YDL206W	372.883	0.367577	0.151223	2.43069	0.01507	0.259668
UBC5	YDR059C	736.233	0.366414	0.121062	3.02668	0.00247257	0.0981516
GSC2	YGR032W	3197.63	0.366175	0.127644	2.86871	0.00412152	0.136053
ECM13	YBL043W	1588.79	0.365965	0.388023	0.943153	0.345603	0.731949
ERO1	YML130C	2878.65	0.364219	0.160576	2.26821	0.0233165	0.300761
YJL133C-A	YJL133C-A	671.192	0.364143	0.645194	0.564393	0.572487	0.867549
COS4	YFL062W	336.942	0.363653	0.147297	2.46884	0.0135553	0.249322
GCV1	YDR019C	1853.59	0.363386	0.126153	2.88052	0.00397024	0.132656
BNA5	YLR231C	843.69	0.36241	0.157814	2.29644	0.0216509	0.297795
YNL143C	YNL143C	116.416	0.361553	0.193636	1.86717	0.0618774	0.399191
YML131W	YML131W	1506.27	0.36014	0.129449	2.78211	0.00540068	0.15388
YLR415C	YLR415C	9.18753	0.35957	0.682041	0.527197	0.598057	0.879733
AGX1	YFL030W	1245.84	0.357148	0.16108	2.21721	0.0266088	0.312529
YAR010C	YAR010C	2585.85	0.356565	0.124805	2.85699	0.00427685	0.136859
YAL037C-B	YAL037C-B	475.6	0.356532	0.126271	2.82354	0.0047496	0.146746
COS5	YJR161C	913.05	0.356237	0.129195	2.75735	0.00582713	0.159597
YAP5	YIR018W	218.068	0.35616	0.149089	2.3889	0.0168988	0.271072
ARP10	YDR106W	21.0734	0.356016	0.469268	0.758664	0.448054	0.800168
YLL058W	YLL058W	509.423	0.355462	0.125597	2.83018	0.00465212	0.145165
SNO1	YMR095C	480.375	0.355102	0.199912	1.77629	0.0756848	0.424064
ADE13	YLR359W	4274.48	0.354821	0.0988775	3.58849	0.000332603	0.0226749
MSC1	YML128C	2704.66	0.354487	0.448975	0.789547	0.429793	0.791732
YML057C-A	YML057C-A	30.9199	0.353194	0.375813	0.939813	0.347313	0.733204
YIR014W	YIR014W	99.8656	0.353096	0.234671	1.50465	0.132415	0.519564
JLP1	YLL057C	115.26	0.352979	0.207985	1.69714	0.0896706	0.447206
ELA1	YNL230C	354.661	0.352356	0.121555	2.89873	0.00374675	0.127715
AHP1	YLR109W	14900.1	0.352321	0.152769	2.30623	0.0210977	0.295035
PAU12	YGR294W	30.3761	0.351608	0.363977	0.966017	0.334036	0.722439
ASI2	YNL159C	497.226	0.35152	0.141338	2.48708	0.0128797	0.243387
SCS3	YGL126W	1068.04	0.351209	0.161065	2.18054	0.0292172	0.31833
YPS1	YLR120C	1525.49	0.350994	0.187933	1.86765	0.0618103	0.399191
MPA43	YNL249C	338.377	0.350267	0.148832	2.35345	0.0186003	0.282023
YCR095W-A	YCR095W-A	44.908	0.35	0.318675	1.0983	0.272074	0.675811
YIL152W	YIL152W	322.676	0.349543	0.163563	2.13705	0.0325938	0.331046
YAH1	YPL252C	1321.41	0.348666	0.169118	2.06167	0.0392387	0.347935
SIP5	YMR140W	640.996	0.3483	0.128348	2.71372	0.00665323	0.177256
MUP3	YHL036W	110.374	0.348195	0.264139	1.31823	0.187427	0.594609
AGP3	YFL055W	188.841	0.348024	0.164943	2.10997	0.0348609	0.335824
YER076C	YER076C	230.09	0.347243	0.174344	1.99172	0.0464018	0.371215
FUS1	YCL027W	271.656	0.347089	0.199613	1.73882	0.0820672	0.434785
SDS24	YBR214W	1606.17	0.345949	0.164326	2.10526	0.0352687	0.336605
YBR209W	YBR209W	33.8827	0.345412	0.37757	0.91483	0.360281	0.742878
SGA1	YIL099W	254.08	0.344967	0.160376	2.15099	0.0314771	0.324712
YMR244W	YMR244W	48.935	0.344592	0.347813	0.990739	0.321813	0.711512
SNR9	snR9	88.9059	0.34425	0.234923	1.46537	0.142819	0.53459
YBR300C	YBR300C	9.34248	0.344223	0.664038	0.518379	0.604194	0.883014
MCP1	YOR228C	375.034	0.342991	0.123081	2.7867	0.00532469	0.153195
RDS3	YPR094W	226.432	0.342959	0.153451	2.23498	0.0254188	0.30659
TEN1	YLR010C	146.371	0.340872	0.171305	1.98986	0.0466068	0.371433
YLR463C	YLR463C	9.66677	0.340457	0.63494	0.536204	0.591818	0.877991
ATG9	YDL149W	310.198	0.340376	0.13033	2.61164	0.00901085	0.207018
MPM1	YJL066C	2157.69	0.339657	0.0881274	3.85416	0.000116126	0.0101158
NRT1	YOR071C	553.217	0.339264	0.180619	1.87834	0.0603348	0.399191
OM45	YIL136W	2236.7	0.338171	0.318286	1.06248	0.28802	0.683023
FMS1	YMR020W	457.282	0.33806	0.115866	2.91769	0.0035263	0.121522
TMC1	YOR052C	2000.23	0.337949	0.107815	3.13452	0.00172134	0.076569
SPR28	YDR218C	63.6475	0.33793	0.314479	1.07457	0.282567	0.682509
YHR213W-B	YHR213W-B	35.6524	0.337873	0.345222	0.978711	0.327723	0.715197
ATG10	YLL042C	69.8233	0.337742	0.287499	1.17476	0.240091	0.639324
RCN2	YOR220W	717.452	0.336993	0.141915	2.37462	0.017567	0.276572
CEM1	YER061C	609.585	0.335796	0.122801	2.73448	0.00624785	0.169734
DAK2	YFL053W	122.063	0.33575	0.277043	1.21191	0.225549	0.630422
YKL133C	YKL133C	291.25	0.335715	0.148932	2.25415	0.024187	0.304354
YHR217C	YHR217C	5.03488	0.335487	0.975774	0.343817	0.730984	0.927809
PHO92	YDR374C	18.5009	0.335338	0.50237	0.667512	0.504445	0.836784
SPO23	YBR250W	85.0039	0.335262	0.219159	1.52976	0.126076	0.508845
YGR290W	YGR290W	28.9126	0.335244	0.411434	0.814818	0.415176	0.785316
SET6	YPL165C	238.903	0.335073	0.148695	2.25343	0.024232	0.304354
GPC1	YGR149W	704.172	0.334588	0.14634	2.28638	0.0222319	0.298584
TDA8	YAL064C-A	84.322	0.33438	0.267668	1.24923	0.211579	0.616454
YJL211C	YJL211C	76.1471	0.334138	0.266153	1.25544	0.20932	0.614792
GLO4	YOR040W	448.371	0.33296	0.124125	2.68245	0.00730845	0.186545
NGL3	YML118W	124.509	0.332714	0.281252	1.18298	0.236818	0.636752
YBR113W	YBR113W	108.62	0.332389	0.234126	1.4197	0.155694	0.552953
FYV10	YIL097W	279.416	0.332372	0.183559	1.81071	0.0701858	0.412951
REC114	YMR133W	121.839	0.331317	0.22788	1.45391	0.145971	0.537599
FAA2	YER015W	664.512	0.331218	0.172585	1.91916	0.0549645	0.388349
PTP2	YOR208W	575.157	0.331133	0.129018	2.56656	0.0102714	0.219123
SNO3	YFL060C	288.512	0.33024	0.134393	2.45727	0.0139997	0.25525
PHR1	YOR386W	288.186	0.329985	0.161278	2.04607	0.0407499	0.352397
YDL199C	YDL199C	213.561	0.329942	0.183609	1.79698	0.0723383	0.416986
ABM1	YJR108W	45.0713	0.329629	0.305547	1.07882	0.280669	0.681517
YIL030W-A	YIL030W-A	21.4058	0.329206	0.49297	0.667801	0.504261	0.836699
YIL001W	YIL001W	411.904	0.328898	0.144412	2.2775	0.0227566	0.299327
COS3	YML132W	919.022	0.328399	0.143378	2.29045	0.0219952	0.297957
YKL136W	YKL136W	11.6955	0.327978	0.637428	0.514534	0.606879	0.883385
YGL015C	YGL015C	18.2641	0.327262	0.472001	0.69335	0.48809	0.823206
UBR2	YLR024C	431.702	0.326983	0.140574	2.32606	0.0200152	0.291265
APS1	YLR170C	125.986	0.325128	0.210674	1.54328	0.122763	0.505487
SPS2	YDR522C	44.585	0.324252	0.360834	0.898618	0.368856	0.749179
ITR1	YDR497C	12820.6	0.322783	0.186552	1.73026	0.0835833	0.436996
tV(AAC)G2	tV(AAC)G2	12.576	0.322762	0.525157	0.614601	0.538818	0.853832
YJL070C	YJL070C	377.384	0.322683	0.153265	2.10539	0.0352571	0.336605
COS2	YBR302C	932.326	0.322576	0.14136	2.28196	0.022492	0.299327
MRX9	YDL027C	839.286	0.32217	0.139324	2.31237	0.0207571	0.294057
MET17	YLR303W	2869.66	0.322131	0.192971	1.66932	0.0950544	0.454406
FRT2	YAL028W	145.919	0.321224	0.181696	1.76792	0.0770745	0.425865
PPE1	YHR075C	250.216	0.320608	0.148107	2.16471	0.0304102	0.322184
SDS3	YIL084C	282.435	0.320475	0.166193	1.92833	0.0538146	0.386627
SAM2	YDR502C	8317.85	0.320448	0.173803	1.84375	0.0652201	0.404266
YJR096W	YJR096W	540.81	0.320421	0.125678	2.54953	0.0107867	0.224021
MPD1	YOR288C	527.73	0.320358	0.19391	1.6521	0.0985147	0.460078
APN2	YBL019W	378.294	0.320263	0.142952	2.24036	0.0250677	0.305358
HRA1	HRA1	18.9296	0.320196	0.593023	0.539938	0.58924	0.877008
VHS3	YOR054C	302.109	0.320135	0.147121	2.176	0.0295554	0.31833
YCL012C	YCL012C	504.988	0.319833	0.127011	2.51815	0.0117975	0.235649
MIP6	YHR015W	88.0822	0.318977	0.310237	1.02817	0.303869	0.694795
YER138W-A	YER138W-A	104.806	0.318863	0.238396	1.33753	0.181049	0.586539
CAT2	YML042W	492.761	0.318126	0.162712	1.95514	0.0505661	0.380468
SHM2	YLR058C	6863.2	0.318034	0.10284	3.09253	0.00198461	0.0852566
YKL091C	YKL091C	599.619	0.318012	0.155273	2.04809	0.0405517	0.352271
TPO1	YLL028W	707.418	0.317829	0.120154	2.64519	0.00816453	0.199108
STF1	YDL130W-A	1488.23	0.31777	0.162765	1.95232	0.0509001	0.380468
AMA1	YGR225W	28.1302	0.316242	0.37858	0.835338	0.403527	0.776595
YPL068C	YPL068C	464.536	0.315555	0.156347	2.01829	0.0435607	0.359667
DLD3	YEL071W	2924.72	0.314931	0.392626	0.802115	0.422487	0.789377
GRX2	YDR513W	1216.78	0.314745	0.163829	1.92118	0.0547086	0.388349
AIM33	YML087C	548.535	0.314742	0.120591	2.60999	0.00905445	0.207187
IRC14	YOR135C	259.281	0.314259	0.251146	1.2513	0.210824	0.615591
YIR023C-A	YIR023C-A	8.01241	0.313657	0.861281	0.364175	0.715728	0.921091
YHR210C	YHR210C	69.2824	0.313621	0.291444	1.07609	0.281886	0.682509
YNL034W	YNL034W	143.581	0.313551	0.185566	1.6897	0.0910845	0.448919
SIP2	YGL208W	725.583	0.313521	0.116384	2.69385	0.00706311	0.183057
DAL1	YIR027C	105.404	0.31334	0.209595	1.49498	0.13492	0.522713
ZAP1	YJL056C	1105.57	0.313296	0.764777	0.409656	0.682058	0.910507
MEK1	YOR351C	43.3354	0.312813	0.332842	0.939824	0.347308	0.733204
BSC2	YDR275W	397.058	0.312651	0.148445	2.10617	0.0351894	0.336605
AZR1	YGR224W	289.367	0.312567	0.169249	1.84679	0.0647772	0.404266
ATG14	YBR128C	95.0434	0.312503	0.242687	1.28768	0.197858	0.605413
DIT1	YDR403W	150.617	0.312404	0.172087	1.81538	0.0694651	0.411266
YNL109W	YNL109W	11.5046	0.311878	0.608355	0.512658	0.60819	0.883385
PKP1	YIL042C	864.765	0.311846	0.118658	2.62812	0.00858593	0.202362
YFL019C	YFL019C	42.372	0.311062	0.319806	0.972658	0.330724	0.718386
BSC5	YNR069C	169.732	0.310717	0.181734	1.70973	0.0873153	0.442083
YGR174W-A	YGR174W-A	31.9154	0.31037	0.444318	0.698532	0.484844	0.821509
ZPS1	YOL154W	3496.95	0.309708	1.77565	0.174419	0.861536	0.964097
YLR361C-A	YLR361C-A	369.623	0.309135	0.145269	2.12801	0.0333361	0.332655
YGR126W	YGR126W	191.156	0.308975	0.182518	1.69285	0.0904848	0.448278
SDH8	YBR269C	1352.02	0.308946	0.103058	2.9978	0.0027194	0.100923
HFA1	YMR207C	870.829	0.308023	0.0948754	3.24661	0.0011679	0.0554928
FMP46	YKR049C	859.41	0.307766	0.146351	2.10293	0.035472	0.337092
IRC18	YJL037W	89.8112	0.307556	0.231295	1.32971	0.183613	0.590273
YLR149C	YLR149C	457.543	0.307458	0.144711	2.12464	0.0336164	0.332895
YEL075W-A	YEL075W-A	66.6873	0.307439	0.270212	1.13777	0.255217	0.658191
YMR196W	YMR196W	1162.37	0.307297	0.179252	1.71434	0.0864672	0.440417
UBC8	YEL012W	722.693	0.307241	0.13714	2.24035	0.0250685	0.305358
HXT15	YDL245C	532.934	0.306505	0.14624	2.09591	0.0360902	0.337847
YHR202W	YHR202W	533.597	0.305848	0.120703	2.53388	0.0112807	0.230258
YLL053C	YLL053C	82.6167	0.305465	0.257132	1.18797	0.234845	0.636426
VID28	YIL017C	555.656	0.305238	0.145201	2.10217	0.0355386	0.337213
TPO2	YGR138C	1553.52	0.304596	0.139623	2.18156	0.0291419	0.31833
YPL109C	YPL109C	390.641	0.304427	0.133611	2.27846	0.0226991	0.299327
HFD1	YMR110C	1836.76	0.304311	0.141292	2.15377	0.0312585	0.32418
NUT2	YPR168W	198.868	0.304124	0.163759	1.85715	0.06329	0.400964
PRM1	YNL279W	257.425	0.303276	0.17172	1.76611	0.0773775	0.425865
YDL057W	YDL057W	306.771	0.303144	0.133082	2.27787	0.0227344	0.299327
YMR085W	YMR085W	109.516	0.302614	0.277702	1.08971	0.275842	0.677932
IDP2	YLR174W	3068.94	0.3013	0.123618	2.43734	0.0147959	0.257063
RTA1	YGR213C	165.312	0.301052	0.186742	1.61212	0.106935	0.476592
YIL166C	YIL166C	231.849	0.300739	0.200725	1.49826	0.134065	0.521535
CMG1	YLR271W	230.246	0.300697	0.161224	1.86508	0.0621695	0.399191
YLR349W	YLR349W	21.1505	0.300405	0.463007	0.648814	0.516459	0.842086
PGU1	YJR153W	172.665	0.300308	0.177598	1.69094	0.0908492	0.448758
GTT1	YIR038C	1725.52	0.300155	0.124515	2.41058	0.0159271	0.265678
YHR097C	YHR097C	733.277	0.299944	0.173764	1.72616	0.084319	0.437299
ADH5	YBR145W	427.382	0.299735	0.140969	2.12626	0.0334818	0.332655
BXI1	YNL305C	1033.06	0.298789	0.132851	2.24904	0.0245098	0.304801
LEU2	YCL018W	2199.51	0.298444	0.122726	2.43179	0.0150244	0.259595
CUP2	YGL166W	171.56	0.297887	0.197311	1.50973	0.131113	0.517845
YLR101C	YLR101C	34.962	0.297887	0.37599	0.792272	0.428202	0.790616
SNO2	YNL334C	292.565	0.297412	0.130639	2.27659	0.0228105	0.299327
YIL089W	YIL089W	164.243	0.296553	0.194608	1.52385	0.127547	0.512297
tV(AAC)G3	tV(AAC)G3	5.39055	0.296096	0.887734	0.333542	0.738726	0.930297
MCR1	YKL150W	6031.37	0.294948	0.135449	2.17755	0.0294394	0.31833
FRM2	YCL026C-A	19.8113	0.294656	0.520686	0.5659	0.571462	0.866641
YBR241C	YBR241C	777.086	0.294026	0.167509	1.75529	0.0792103	0.428365
SHE4	YOR035C	673.567	0.293885	0.129678	2.26626	0.0234355	0.300761
YNL208W	YNL208W	5802.01	0.293278	0.0907573	3.23145	0.00123165	0.0576484
YGR127W	YGR127W	393.354	0.292835	0.171117	1.71131	0.0870245	0.441243
YKR005C	YKR005C	199.361	0.292549	0.168017	1.74119	0.0816495	0.433988
ECM12	YHR021W-A	7.16345	0.292068	0.810437	0.360384	0.71856	0.922581
NKP1	YDR383C	285.541	0.29127	0.155983	1.86732	0.0618568	0.399191
IDP3	YNL009W	193.655	0.291106	0.189514	1.53606	0.124523	0.507122
YNL043C	YNL043C	29.692	0.290586	0.4383	0.662986	0.50734	0.83826
YML083C	YML083C	56.2496	0.290108	0.270403	1.07287	0.283329	0.682509
YCL049C	YCL049C	1120.5	0.289658	0.0958567	3.02178	0.00251292	0.0981785
YKL123W	YKL123W	16.025	0.289609	0.497889	0.581675	0.560786	0.863089
PGM2	YMR105C	1604.86	0.2894	0.455622	0.635175	0.525314	0.845686
YKR015C	YKR015C	228.409	0.289194	0.175769	1.64531	0.0999057	0.462605
CSR2	YPR030W	1576.92	0.288978	0.101359	2.85102	0.00435786	0.138744
MFA1	YDR461W	1688.71	0.288901	0.16726	1.72726	0.0841213	0.436996
HRD1	YOL013C	699.936	0.288711	0.15321	1.88441	0.0595091	0.397932
COS7	YDL248W	642.68	0.288387	0.150642	1.91439	0.0555706	0.389557
HUG1	YML058W-A	38.5373	0.28838	0.342079	0.843024	0.399215	0.774636
MYO3	YKL129C	913.065	0.288137	0.132	2.18285	0.029047	0.31833
PXA2	YKL188C	287.742	0.28799	0.153227	1.8795	0.0601764	0.399191
THI4	YGR144W	105.717	0.287599	0.267172	1.07645	0.281724	0.682509
EHT1	YBR177C	3283.32	0.287505	0.166417	1.72762	0.084057	0.436996
ATG19	YOL082W	1288.87	0.287225	0.180515	1.59114	0.111578	0.488018
VID30	YGL227W	576.117	0.287084	0.133327	2.15322	0.0313012	0.32418
YDR391C	YDR391C	410.737	0.286049	0.155855	1.83535	0.0664544	0.406216
COX26	YDR119W-A	148.157	0.285631	0.263088	1.08569	0.277616	0.67857
ACB1	YGR037C	4502.21	0.28562	0.0801322	3.56436	0.000364741	0.0238298
YPK1	YKL126W	1954.58	0.285489	0.103453	2.75959	0.00578735	0.159203
UBP15	YMR304W	850.927	0.285308	0.108607	2.62698	0.00861458	0.202362
RNR3	YIL066C	245.567	0.285215	0.150446	1.8958	0.0579864	0.393605
YNL115C	YNL115C	1198.43	0.284839	0.12595	2.26152	0.0237268	0.302469
ECM18	YDR125C	218.848	0.284314	0.177765	1.59939	0.109735	0.483388
PAU17	YLL025W	89.5648	0.284166	0.247176	1.14965	0.250287	0.651716
CDC19	YAL038W	24735.7	0.283818	0.097159	2.92117	0.00348718	0.120838
YNR068C	YNR068C	139.169	0.28377	0.183905	1.54302	0.122826	0.505487
FZF1	YGL254W	397.562	0.283339	0.153847	1.84169	0.0655202	0.404266
UBX6	YJL048C	2110.05	0.283324	0.163926	1.72836	0.0839236	0.436996
SOR2	YDL246C	366.929	0.282919	0.149143	1.89696	0.0578326	0.393121
GUD1	YDL238C	239.606	0.282171	0.181442	1.55516	0.119907	0.501631
HNT1	YDL125C	2307.49	0.281614	0.154593	1.82164	0.0685089	0.411095
COX16	YJL003W	529.713	0.281339	0.122933	2.28855	0.0221055	0.298296
KTR2	YKR061W	404.319	0.281187	0.154325	1.82205	0.0684475	0.411095
YDL071C	YDL071C	45.4086	0.280413	0.360934	0.776909	0.437212	0.795372
CCZ1	YBR131W	260.374	0.280158	0.15589	1.79715	0.0723116	0.416986
LDS2	YOL047C	62.2707	0.279986	0.274608	1.01959	0.307925	0.698602
TAZ1	YPR140W	1502.11	0.279541	0.11168	2.50305	0.0123129	0.239092
MSP1	YGR028W	1280.73	0.279473	0.142215	1.96514	0.0493981	0.379104
ICL1	YER065C	2437.81	0.279398	0.121146	2.3063	0.0210939	0.295035
YGR039W	YGR039W	46.699	0.279354	0.332346	0.840551	0.400599	0.775242
ATG31	YDR022C	301.927	0.279156	0.167859	1.66304	0.0963044	0.4559
YOR041C	YOR041C	7.19023	0.279075	0.767055	0.363827	0.715987	0.921091
YLR152C	YLR152C	969.732	0.278752	0.130019	2.14394	0.032038	0.326735
ATG36	YJL185C	362.783	0.278094	0.153245	1.8147	0.0695702	0.411266
HSP31	YDR533C	476.661	0.277742	0.200195	1.38736	0.165332	0.56576
GPM1	YKL152C	18587.1	0.277546	0.101618	2.73127	0.00630899	0.169828
YNR066C	YNR066C	140.528	0.277358	0.281424	0.985553	0.324352	0.711512
YOR199W	YOR199W	18.1836	0.277004	0.469737	0.5897	0.555392	0.860741
SNZ3	YFL059W	743.127	0.276596	0.135979	2.03412	0.0419398	0.354105
PCL10	YGL134W	1282.75	0.276576	0.092219	2.99912	0.0027076	0.100923
tD(GUC)N	tD(GUC)N	67.1113	0.276499	0.321045	0.861245	0.389103	0.766234
GIT1	YCR098C	202.009	0.275749	0.199317	1.38347	0.16652	0.567306
YDC1	YPL087W	1773.95	0.275554	0.102739	2.68208	0.00731666	0.186545
TPI1	YDR050C	29715.1	0.275457	0.088489	3.1129	0.00185261	0.0809264
PRP38	YGR075C	417.591	0.275253	0.141328	1.94761	0.0514613	0.380468
YML034C-A	YML034C-A	20.9646	0.274956	0.660386	0.416357	0.677149	0.909331
SAF1	YBR280C	448.912	0.274764	0.135342	2.03014	0.0423421	0.354494
YAL065C	YAL065C	45.1404	0.274332	0.311803	0.879825	0.378954	0.757994
HUL4	YJR036C	119.826	0.274203	0.192621	1.42354	0.15458	0.551758
SNZ2	YNL333W	733.287	0.273822	0.144359	1.89681	0.0578525	0.393121
FBA1	YKL060C	72343.4	0.273508	0.0798822	3.42389	0.000617307	0.0355207
COA6	YMR244C-A	105.287	0.273426	0.21178	1.29109	0.196673	0.605043
NEL1	YHR035W	111.09	0.273202	0.204606	1.33525	0.181793	0.58736
YMR31	YFR049W	945.431	0.273142	0.10337	2.64237	0.00823289	0.199108
SEC59	YMR013C	336.227	0.272675	0.196448	1.38802	0.16513	0.56576
YHR033W	YHR033W	2005.95	0.272568	0.16075	1.6956	0.0899624	0.447206
YKR012C	YKR012C	25.6345	0.272514	0.404146	0.674296	0.500123	0.831918
USB1	YLR132C	286.465	0.272361	0.197595	1.37838	0.168087	0.569246
SOR1	YJR159W	384.831	0.271819	0.149951	1.81272	0.0698749	0.411894
HTD2	YHR067W	461.883	0.271284	0.161728	1.67741	0.0934622	0.451266
FLO11	YIR019C	499.579	0.270856	0.189862	1.42659	0.153698	0.550539
SPO20	YMR017W	45.2447	0.270791	0.290438	0.932355	0.351153	0.736341
CAX4	YGR036C	594.576	0.270657	0.121308	2.23116	0.0256707	0.307141
PBI2	YNL015W	2717.47	0.270248	0.120506	2.24261	0.024922	0.305358
PHO80	YOL001W	360.601	0.270225	0.120413	2.24415	0.024823	0.305358
PDI1	YCL043C	10586.4	0.270072	0.138268	1.95324	0.0507909	0.380468
ADY2	YCR010C	74.7821	0.269784	0.231434	1.16571	0.243733	0.642971
MST27	YGL051W	221.881	0.269545	0.152919	1.76267	0.0779562	0.42759
SDH2	YLL041C	6413.51	0.268772	0.122211	2.19925	0.0278602	0.31833
PRX1	YBL064C	2738.08	0.268216	0.139063	1.92873	0.0537638	0.386627
RAV2	YDR202C	381.729	0.267922	0.123834	2.16355	0.0304988	0.322577
YER188C-A	YER188C-A	27.1547	0.267835	0.394917	0.678206	0.497641	0.830549
LDB17	YDL146W	267.883	0.267536	0.185648	1.4411	0.149557	0.542118
IML3	YBR107C	381.902	0.267535	0.149303	1.7919	0.0731488	0.417841
HXT17	YNR072W	16.3122	0.267233	0.521448	0.512483	0.608313	0.883385
NUM1	YDR150W	2230.19	0.267129	0.0904513	2.95329	0.00314403	0.112042
OSH6	YKR003W	939.702	0.266847	0.127587	2.09149	0.0364838	0.34001
SHC1	YER096W	213.295	0.26645	0.244973	1.08767	0.276741	0.67839
HXT16	YJR158W	465.155	0.266099	0.152356	1.74656	0.080714	0.431208
VTC3	YPL019C	1048.82	0.265985	0.123492	2.15387	0.0312502	0.32418
LAG2	YOL025W	455.011	0.265688	0.153715	1.72845	0.0839073	0.436996
RAD2	YGR258C	880.088	0.265491	0.101184	2.62384	0.00869453	0.203478
UGA2	YBR006W	783.683	0.265135	0.172824	1.53413	0.124997	0.507122
FUN14	YAL008W	817.438	0.265044	0.151129	1.75376	0.0794708	0.428365
YDR169C-A	YDR169C-A	9.15059	0.264577	0.811314	0.326109	0.744342	0.931388
CHL4	YDR254W	344.388	0.264436	0.174318	1.51698	0.129273	0.514793
PRB1	YEL060C	6292.9	0.264098	0.154185	1.71287	0.0867365	0.440495
INP54	YOL065C	595.512	0.264042	0.118957	2.21964	0.0264435	0.312529
YDR090C	YDR090C	617.453	0.263983	0.107845	2.44779	0.0143734	0.256071
FOX2	YKR009C	259.191	0.263738	0.214144	1.23159	0.218101	0.620658
CLD1	YGR110W	398.442	0.263238	0.161563	1.62932	0.103246	0.466542
YGR066C	YGR066C	399.807	0.263001	0.559486	0.470076	0.638301	0.896241
YPR098C	YPR098C	652.444	0.261817	0.128478	2.03784	0.041566	0.353617
EMP46	YLR080W	298.956	0.261336	0.192385	1.35841	0.174335	0.579209
SPS1	YDR523C	59.0963	0.260706	0.287879	0.905609	0.365143	0.746472
LDH1	YBR204C	564.379	0.260291	0.147331	1.76671	0.0772772	0.425865
PRM5	YIL117C	975.187	0.260103	0.166554	1.56167	0.118365	0.500007
NIP100	YPL174C	420.864	0.260082	0.129257	2.01213	0.0442065	0.36102
SNX4	YJL036W	903.491	0.260055	0.114596	2.26932	0.0232489	0.300761
YRM1	YOR172W	618.359	0.259715	0.102803	2.52633	0.011526	0.231161
YBR053C	YBR053C	1132.01	0.25961	0.114509	2.26715	0.0233809	0.300761
GSP2	YOR185C	989.419	0.259566	0.145355	1.78573	0.0741423	0.421332
SOL1	YNR034W	488.13	0.259551	0.150465	1.72499	0.0845295	0.437299
YDR306C	YDR306C	539.214	0.259513	0.144804	1.79216	0.0731069	0.417841
DGR2	YKL121W	503.424	0.259287	0.154885	1.67407	0.0941176	0.451995
ROD1	YOR018W	416.767	0.259266	0.138632	1.87018	0.0614586	0.399191
SMF1	YOL122C	1370.15	0.259086	0.114167	2.26937	0.023246	0.300761
YCH1	YGR203W	526.772	0.258972	0.13944	1.85723	0.0632778	0.400964
TDA2	YER071C	458.057	0.258719	0.126814	2.04015	0.0413352	0.352397
XRS2	YDR369C	337.034	0.258551	0.128187	2.01699	0.0436968	0.359667
ALD2	YMR170C	703.211	0.258488	0.22977	1.12499	0.260595	0.663736
YNL194C	YNL194C	91.0406	0.258389	0.312859	0.825894	0.408864	0.780638
FCY22	YER060W-A	252.387	0.258266	0.143146	1.80421	0.071198	0.415408
YGL074C	YGL074C	31.5496	0.257784	0.40457	0.63718	0.524008	0.84504
ORM2	YLR350W	1599.79	0.257741	0.139749	1.84432	0.0651371	0.404266
YPR117W	YPR117W	948.973	0.257648	0.118849	2.16786	0.0301692	0.320171
HST4	YDR191W	180.611	0.257544	0.165572	1.55548	0.119833	0.501631
MNN4	YKL201C	890.635	0.257326	0.145037	1.77421	0.0760277	0.424064
FLO1	YAR050W	679.533	0.256811	0.126215	2.03471	0.0418797	0.354105
YHR138C	YHR138C	635.347	0.256708	0.139511	1.84006	0.0657587	0.404266
CIT1	YNR001C	7272.22	0.256684	0.317867	0.807519	0.419368	0.787062
CSE2	YNR010W	265.01	0.256646	0.137403	1.86783	0.0617855	0.399191
ATG17	YLR423C	302.574	0.256331	0.246589	1.03951	0.298569	0.692433
YIL058W	YIL058W	74.6597	0.256003	0.247676	1.03362	0.301313	0.693644
APE1	YKL103C	1290.58	0.255944	0.126871	2.01736	0.0436584	0.359667
YML007C-A	YML007C-A	19.3733	0.255871	0.519304	0.492719	0.622211	0.888594
MRX10	YDR282C	486.071	0.255301	0.148975	1.71372	0.0865806	0.440417
YAT2	YER024W	1787.94	0.255201	0.209793	1.21644	0.223816	0.626684
DIG1	YPL049C	2133.18	0.254708	0.10006	2.54554	0.0109108	0.225849
HRD3	YLR207W	864.678	0.254476	0.109847	2.31663	0.0205239	0.292558
COQ6	YGR255C	1902.03	0.254451	0.0962055	2.64487	0.00817218	0.199108
YOR385W	YOR385W	368.905	0.254174	0.153203	1.65907	0.0971018	0.457704
QCR10	YHR001W-A	2161.24	0.253842	0.116465	2.17955	0.0292908	0.31833
PHM7	YOL084W	132.786	0.253815	0.317459	0.799522	0.423988	0.790056
AUS1	YOR011W	405.034	0.253346	0.11556	2.19234	0.0283551	0.31833
YKR104W	YKR104W	110.343	0.253244	0.209362	1.2096	0.226432	0.631755
YDR262W	YDR262W	1518.75	0.252974	0.101432	2.49403	0.0126302	0.241514
YPL205C	YPL205C	155.238	0.252595	0.211468	1.19448	0.232289	0.633949
REC102	YLR329W	56.864	0.252482	0.270383	0.933794	0.35041	0.736341
PES4	YFR023W	61.0865	0.252269	0.332057	0.759717	0.447424	0.799955
YPL077C	YPL077C	206.301	0.252205	0.177107	1.42403	0.154439	0.551758
CIN1	YOR349W	454.796	0.252122	0.128295	1.96518	0.0493938	0.379104
PEP12	YOR036W	1021.5	0.251945	0.0951495	2.64789	0.0080997	0.199108
TSL1	YML100W	1360.55	0.251766	0.210163	1.19796	0.230934	0.633881
HIS5	YIL116W	1614.74	0.251721	0.0874022	2.88004	0.00397629	0.132656
YNL198C	YNL198C	21.4984	0.251689	0.410703	0.612825	0.539992	0.854397
FUB1	YCR076C	589.341	0.251624	0.11654	2.15912	0.0308412	0.324013
PDH1	YPR002W	1512.33	0.251305	0.425849	0.590129	0.555104	0.860508
tW(CCA)P	tW(CCA)P	11.8744	0.251212	0.671056	0.374354	0.708141	0.917043
FLO9	YAL063C	1030.17	0.250804	0.0942075	2.66225	0.0077621	0.19386
GAD1	YMR250W	1544.82	0.250691	0.4272	0.586825	0.557322	0.86224
PLB1	YMR008C	2705.4	0.250671	0.0959451	2.61265	0.0089843	0.207018
THI13	YDL244W	120.345	0.250464	0.186566	1.3425	0.179434	0.58573
GAL3	YDR009W	5001.97	0.250372	0.102326	2.4468	0.014413	0.256071
AIM19	YIL087C	469.523	0.250305	0.162657	1.53885	0.123841	0.507122
COA4	YLR218C	398.955	0.250151	0.156084	1.60267	0.109007	0.480796
PNC1	YGL037C	2527.79	0.250081	0.197878	1.26381	0.206297	0.614226
YEL075C	YEL075C	51.0479	0.250065	0.277284	0.901837	0.367144	0.747677
YER107W-A	YER107W-A	160.055	0.250038	0.197165	1.26816	0.204739	0.613533
FBP26	YJL155C	585.15	0.248766	0.119286	2.08547	0.0370271	0.341303
ADE4	YMR300C	2717.57	0.248387	0.0929226	2.67305	0.00751644	0.190093
GRS2	YPR081C	594.916	0.248246	0.138176	1.79659	0.0724009	0.416986
SPP381	YBR152W	278.748	0.248099	0.159324	1.55719	0.119424	0.501348
YLR030W	YLR030W	119.474	0.247841	0.208697	1.18756	0.235005	0.636426
YOR029W	YOR029W	12.5601	0.247642	0.589109	0.420367	0.674218	0.908823
TES1	YJR019C	613.362	0.247466	0.121187	2.04201	0.0411503	0.352397
RTR1	YER139C	322.518	0.247041	0.142556	1.73294	0.0831072	0.436556
YAR066W	YAR066W	189.979	0.246859	0.16248	1.51932	0.128682	0.513419
YDL183C	YDL183C	455.626	0.246671	0.146654	1.68199	0.0925711	0.449733
ARR3	YPR201W	159.575	0.246642	0.176773	1.39524	0.162943	0.562729
YSC84	YHR016C	1154.63	0.246332	0.13907	1.77128	0.0765139	0.425062
YPR127W	YPR127W	1098.36	0.246116	0.144146	1.70741	0.0877457	0.442752
SOH1	YGL127C	432.398	0.246108	0.119835	2.05372	0.0400031	0.350102
VAB2	YEL005C	322.101	0.24606	0.145507	1.69105	0.0908274	0.448758
YDR431W	YDR431W	13.7236	0.245482	0.596615	0.411459	0.680736	0.910507
KHA1	YJL094C	625.372	0.245454	0.142733	1.71968	0.0854913	0.43879
SPT10	YJL127C	465.122	0.244707	0.129268	1.89303	0.0583542	0.394394
YNL019C	YNL019C	127.877	0.244278	0.192735	1.26743	0.205002	0.613734
ADE5,7	YGL234W	4602.18	0.244121	0.122611	1.99101	0.0464795	0.371363
YLR156C-A	YLR156C-A	25.4983	0.243737	0.444785	0.547988	0.5837	0.873115
YLR159C-A	YLR159C-A	24.5462	0.242398	0.463787	0.522649	0.601218	0.881862
SCD5	YOR329C	1382.12	0.242302	0.0990389	2.44653	0.0144239	0.256071
YDL034W	YDL034W	29.1432	0.241749	0.37583	0.643242	0.520067	0.843484
NMA2	YGR010W	582.549	0.241615	0.122928	1.9655	0.0493569	0.379104
MUD1	YBR119W	489.171	0.241225	0.141096	1.70965	0.0873312	0.442083
YAR060C	YAR060C	11.6232	0.240828	0.562852	0.42787	0.668745	0.907732
TFB6	YOR352W	385.053	0.240405	0.14167	1.69693	0.0897102	0.447206
YGR201C	YGR201C	462.975	0.240012	0.125587	1.91113	0.0559884	0.389899
SIP3	YNL257C	797.327	0.239844	0.12952	1.85178	0.064057	0.402839
CUE4	YML101C	264.001	0.239755	0.139103	1.72359	0.0847826	0.437299
DCS1	YLR270W	1024.41	0.239413	0.17341	1.38062	0.167395	0.568644
YBR259W	YBR259W	445.185	0.238052	0.137841	1.72701	0.0841664	0.436996
NDI1	YML120C	6581.86	0.237789	0.11949	1.99003	0.0465877	0.371433
YJR114W	YJR114W	26.081	0.237561	0.495481	0.479455	0.631615	0.893205
YBL012C	YBL012C	52.4107	0.237355	0.33203	0.714859	0.474696	0.817869
YKR047W	YKR047W	66.9762	0.237342	0.323153	0.734457	0.46267	0.811484
RDS1	YCR106W	325.589	0.237234	0.16598	1.4293	0.152919	0.548673
ZRG8	YER033C	427.031	0.236786	0.139556	1.69671	0.089752	0.447206
PKP2	YGL059W	430.641	0.236748	0.148115	1.5984	0.109954	0.483449
ALF1	YNL148C	375.778	0.236417	0.124441	1.89983	0.0574551	0.393121
YKL153W	YKL153W	709.192	0.236388	0.118203	1.99985	0.0455167	0.366804
SRD1	YCR018C	593.121	0.235265	0.121258	1.9402	0.0523553	0.381828
ECM15	YBL001C	1411.53	0.235125	0.130046	1.80802	0.070604	0.414662
TPS2	YDR074W	2228.3	0.234982	0.130724	1.79755	0.0722479	0.416986
FRE5	YOR384W	515.921	0.234896	0.122803	1.91279	0.0557753	0.389557
FPR2	YDR519W	1002.56	0.234563	0.118807	1.97432	0.0483453	0.377141
FBP1	YLR377C	319.004	0.234428	0.150519	1.55746	0.11936	0.501348
SUE1	YPR151C	179.339	0.234323	0.237825	0.985273	0.32449	0.711512
BNA3	YJL060W	825.821	0.23407	0.126377	1.85216	0.0640023	0.402839
YLR001C	YLR001C	808.671	0.233622	0.106766	2.18817	0.0286569	0.31833
YLL054C	YLL054C	540.031	0.2336	0.132901	1.75769	0.0787999	0.428069
DGA1	YOR245C	620.467	0.233529	0.106749	2.18765	0.0286949	0.31833
RGC1	YPR115W	1152.95	0.233495	0.113354	2.05988	0.0394097	0.347935
SUS1	YBR111W-A	363.214	0.233302	0.127822	1.82521	0.0679686	0.410693
VBA3	YCL069W	116.694	0.232965	0.269523	0.864361	0.387389	0.76478
YOR062C	YOR062C	171.962	0.232906	0.213369	1.09156	0.275025	0.677575
LSC2	YGR244C	4435.29	0.232757	0.086323	2.69635	0.00701032	0.182443
CCP1	YKR066C	3000.26	0.232515	0.132716	1.75198	0.0797773	0.42876
LPD1	YFL018C	6111.73	0.232411	0.0757785	3.06697	0.00216238	0.0904162
SYM1	YLR251W	199.847	0.232267	0.197574	1.17559	0.239758	0.639324
COQ11	YLR290C	341.269	0.232116	0.151835	1.52874	0.126329	0.509215
HXT8	YJL214W	153.347	0.231915	0.183641	1.26287	0.206635	0.614226
YPR172W	YPR172W	610.682	0.231849	0.12216	1.89792	0.0577068	0.393121
RIM13	YMR154C	359.089	0.231738	0.146478	1.58206	0.113635	0.490069
NUR1	YDL089W	357.039	0.231586	0.137233	1.68753	0.0915009	0.448919
SRO77	YBL106C	406.844	0.231566	0.142062	1.63003	0.103094	0.466389
INO2	YDR123C	811.087	0.231348	0.153192	1.51019	0.130996	0.517845
SDD1	YEL057C	342.448	0.231332	0.176492	1.31073	0.189951	0.597212
COQ4	YDR204W	682.135	0.230864	0.127962	1.80417	0.0712047	0.415408
SSY1	YDR160W	756.793	0.230345	0.103247	2.231	0.0256808	0.307141
PLC1	YPL268W	552.221	0.230139	0.106734	2.15619	0.0310687	0.32418
YHR214W	YHR214W	220.655	0.230074	0.164358	1.39984	0.161562	0.561706
NCR1	YPL006W	897.043	0.229411	0.101781	2.25397	0.024198	0.304354
ACO1	YLR304C	15124.3	0.229314	0.157636	1.45471	0.14575	0.537098
YBR296C-A	YBR296C-A	44.1731	0.229262	0.300115	0.763913	0.444919	0.798664
MRL1	YPR079W	446.073	0.228959	0.159488	1.43558	0.151121	0.544178
EDC2	YER035W	870.989	0.228936	0.124131	1.84431	0.0651385	0.404266
DAK1	YML070W	1918.63	0.228911	0.137724	1.66211	0.0964914	0.456062
YMR245W	YMR245W	100.879	0.228111	0.220484	1.03459	0.300859	0.693644
YBR225W	YBR225W	527.463	0.227995	0.128866	1.76924	0.0768533	0.425865
DBP1	YPL119C	252.955	0.22794	0.20245	1.12591	0.260205	0.663147
SNR17A	snR17a	54.6467	0.227685	0.27905	0.815929	0.414541	0.784787
YCL068C	YCL068C	100.519	0.227537	0.222419	1.02301	0.306303	0.697073
ECM34	YHL043W	101.696	0.227189	0.224065	1.01394	0.310611	0.701422
BBC1	YJL020C	2817.47	0.2271	0.0892872	2.54347	0.0109756	0.226445
SOM1	YEL059C-A	245.008	0.226751	0.139995	1.61971	0.105294	0.471425
GSY2	YLR258W	1489.18	0.226694	0.127817	1.77359	0.0761313	0.424064
DNL4	YOR005C	538.35	0.226421	0.131106	1.72701	0.0841654	0.436996
IRC4	YDR540C	88.1723	0.225973	0.250185	0.903224	0.366407	0.747351
PCS60	YBR222C	3150.61	0.225543	0.127556	1.76819	0.0770287	0.425865
ECM8	YBR076W	30.1773	0.225306	0.393318	0.572833	0.566758	0.865041
YGR064W	YGR064W	11.3195	0.225164	0.832476	0.270476	0.786794	0.943913
HEM15	YOR176W	1223.56	0.224968	0.127992	1.75768	0.0788024	0.428069
VPS8	YAL002W	768.501	0.224886	0.136311	1.6498	0.0989835	0.460397
MOH1	YBL049W	676.672	0.224688	0.169919	1.32232	0.186061	0.593756
HCS1	YKL017C	488.539	0.224679	0.120137	1.8702	0.0614561	0.399191
TSA1	YML028W	14892.7	0.224613	0.163457	1.37414	0.169397	0.570816
UGX2	YDL169C	381.511	0.22455	0.137051	1.63843	0.101331	0.462605
ATH1	YPR026W	505.699	0.224143	0.131763	1.7011	0.0889241	0.446186
OM14	YBR230C	2027.17	0.224124	0.114129	1.96377	0.0495566	0.379104
GPB1	YOR371C	546.899	0.224037	0.113556	1.97291	0.0485056	0.377453
ATG1	YGL180W	332.175	0.223842	0.139354	1.60628	0.108212	0.479448
CAT8	YMR280C	548.303	0.22382	0.154565	1.44806	0.147599	0.539733
MCM10	YIL150C	211.714	0.223564	0.15761	1.41846	0.156056	0.553489
MPH2	YDL247W	411.177	0.223548	0.125196	1.78559	0.074166	0.421332
TVP23	YDR084C	582.879	0.223443	0.121592	1.83765	0.0661147	0.404953
YPL067C	YPL067C	868.846	0.223369	0.103434	2.15953	0.0308094	0.324013
RSF2	YJR127C	601.893	0.223313	0.10945	2.04032	0.0413187	0.352397
TMT1	YER175C	558.804	0.223294	0.147392	1.51496	0.129782	0.515837
YHL009W-B	YHL009W-B	284.36	0.223244	0.16075	1.38876	0.164905	0.56576
ADE12	YNL220W	2451.14	0.223057	0.0922333	2.4184	0.0155888	0.263538
YGR053C	YGR053C	203.496	0.22303	0.172106	1.29589	0.195013	0.60384
FLO10	YKR102W	404.623	0.22292	0.149923	1.4869	0.137042	0.526996
RAD55	YDR076W	296.053	0.222647	0.147413	1.51036	0.130952	0.517845
IBA57	YJR122W	2098.08	0.22256	0.136047	1.6359	0.10186	0.463956
YPR1	YDR368W	1315.08	0.222521	0.11512	1.93294	0.0532439	0.385174
YMR114C	YMR114C	557.376	0.221993	0.123071	1.80378	0.0712658	0.415408
MPC3	YGR243W	535.903	0.221921	0.218002	1.01798	0.308687	0.698602
CSI1	YMR025W	178.059	0.221911	0.196065	1.13182	0.257709	0.660845
RTK1	YDL025C	946.788	0.221812	0.113234	1.95888	0.0501265	0.380468
ETR1	YBR026C	2339.99	0.221703	0.13053	1.69848	0.0894181	0.447206
RGL1	YPL066W	3417.29	0.221694	0.0920781	2.40767	0.0160545	0.265683
NCE101	YJL205C	287.121	0.22138	0.158464	1.39704	0.162403	0.561941
TDP1	YBR223C	369.65	0.221131	0.138459	1.59709	0.110245	0.483898
PDE1	YGL248W	822.624	0.221057	0.118616	1.86363	0.0623735	0.399191
COQ10	YOL008W	467.315	0.220779	0.122813	1.79769	0.0722255	0.416986
SOD2	YHR008C	3455.37	0.219858	0.136275	1.61335	0.106669	0.476178
YIL029C	YIL029C	99.1123	0.219817	0.209679	1.04835	0.294476	0.689677
JIP4	YDR475C	887.981	0.219465	0.111782	1.96334	0.049607	0.379104
DSE4	YNR067C	4270.27	0.21933	0.113137	1.93863	0.0525462	0.382232
SDC25	YLL016W	632.844	0.219328	0.173529	1.26393	0.206256	0.614226
RCO1	YMR075W	407.925	0.21925	0.115561	1.89726	0.0577931	0.393121
PML39	YML107C	435.364	0.219195	0.120019	1.82633	0.0678005	0.410072
DDL1	YOR022C	379.703	0.219167	0.136435	1.60638	0.10819	0.479448
RPN4	YDL020C	1901.83	0.219128	0.101665	2.1554	0.0311304	0.32418
GPX1	YKL026C	235.156	0.218569	0.182199	1.19961	0.23029	0.633668
IRC23	YOR044W	140.085	0.217982	0.200381	1.08784	0.276668	0.67839
MRS4	YKR052C	315.583	0.217904	0.12852	1.69549	0.089983	0.447206
PPM1	YDR435C	882.849	0.217563	0.132589	1.64088	0.100822	0.462605
YLR345W	YLR345W	1050.27	0.217235	0.125904	1.72539	0.0844565	0.437299
YPR130C	YPR130C	20.5986	0.217059	0.436395	0.497392	0.618913	0.887641
YDR098C-B	YDR098C-B	2962.77	0.216589	0.154716	1.39992	0.161538	0.561706
VPS62	YGR141W	716.816	0.216383	0.120423	1.79686	0.0723572	0.416986
SNR68	snR68	36.1248	0.21628	0.481421	0.449253	0.653249	0.902514
CWC23	YGL128C	405.277	0.215956	0.121153	1.78251	0.0746659	0.422657
GPI10	YGL142C	577.259	0.215495	0.129588	1.66292	0.0963284	0.4559
GAL7	YBR018C	45174.7	0.214837	0.0906275	2.37055	0.0177615	0.27687
MPH3	YJR160C	442.516	0.214778	0.123922	1.73318	0.083064	0.436556
YIL174W	YIL174W	5.23001	0.214378	1.10013	0.194867	0.845497	0.959291
YJL222W-A	YJL222W-A	5.23001	0.214378	1.10013	0.194867	0.845497	0.959291
YGR139W	YGR139W	10.6643	0.214173	0.740579	0.289197	0.772431	0.940877
HAC1	YFL031W	3349.95	0.213715	0.196462	1.08782	0.276676	0.67839
SFB2	YNL049C	1106.09	0.213619	0.125538	1.70163	0.088825	0.446186
ATG33	YLR356W	1206.73	0.213376	0.138862	1.5366	0.124391	0.507122
MIX14	YDR031W	517.325	0.213218	0.138518	1.53928	0.123735	0.507122
SCJ1	YMR214W	1193.57	0.213151	0.0976691	2.18238	0.0290816	0.31833
YCR007C	YCR007C	161.511	0.212369	0.200173	1.06093	0.288723	0.683023
YDR365W-B	YDR365W-B	5417.76	0.212321	0.129592	1.63838	0.101342	0.462605
COS1	YNL336W	1008.19	0.212227	0.141671	1.49803	0.134126	0.521535
SPO71	YDR104C	474.613	0.212117	0.130097	1.63045	0.103006	0.466389
GDH3	YAL062W	544.4	0.211034	0.10997	1.91901	0.0549831	0.388349
YDL247W-A	YDL247W-A	46.0705	0.210949	0.292665	0.720789	0.471039	0.816135
RRG1	YDR065W	348.506	0.210835	0.137189	1.53682	0.124337	0.507122
NCW2	YLR194C	2684.6	0.210607	0.120063	1.75414	0.0794059	0.428365
DMA2	YNL116W	1229.9	0.210504	0.160558	1.31108	0.189831	0.597212
THI73	YLR004C	190.52	0.210337	0.184484	1.14014	0.25423	0.656903
VBA1	YMR088C	1161.48	0.210203	0.119602	1.75752	0.0788297	0.428069
PRM9	YAR031W	222.342	0.209759	0.162584	1.29016	0.196996	0.605369
RIM15	YFL033C	901.087	0.209548	0.102521	2.04396	0.0409578	0.352397
RME2	RME2	87.1619	0.208996	0.32354	0.645966	0.518301	0.843484
SRN2	YLR119W	237.722	0.208973	0.175914	1.18793	0.234861	0.636426
HMX1	YLR205C	1744.77	0.208664	0.136354	1.53031	0.12594	0.508625
IZH4	YOL101C	318.846	0.208498	0.144009	1.44781	0.147669	0.539733
ATG3	YNR007C	632.01	0.208331	0.142519	1.46177	0.143803	0.53459
AIM9	YER080W	1557.54	0.208246	0.0987212	2.10943	0.0349071	0.335824
MRP8	YKL142W	2140.5	0.207087	0.130936	1.58159	0.113744	0.490069
RPH1	YER169W	1348.35	0.207016	0.105449	1.96319	0.0496244	0.379104
YLR122C	YLR122C	31.3482	0.206703	0.433183	0.477172	0.63324	0.893315
SCO2	YBR024W	923.666	0.206653	0.109054	1.89497	0.0580969	0.393928
HVG1	YER039C	92.2577	0.206322	0.264639	0.779637	0.435604	0.795372
MET8	YBR213W	496.765	0.20631	0.157238	1.31209	0.18949	0.597212
COG7	YGL005C	613.453	0.206163	0.110938	1.85836	0.0631179	0.400964
CUP9	YPL177C	1146.13	0.206075	0.166548	1.23733	0.215963	0.619371
YHR182W	YHR182W	467.05	0.206019	0.115265	1.78736	0.0738799	0.420867
NNR2	YKL151C	975.906	0.205877	0.181655	1.13334	0.257072	0.660845
SDH5	YOL071W	1665.46	0.205435	0.108129	1.8999	0.057446	0.393121
CSC1	YLR241W	1251.13	0.205257	0.116574	1.76075	0.078281	0.428069
YKU70	YMR284W	267.357	0.205191	0.193859	1.05845	0.289848	0.684461
GLK1	YCL040W	6006.33	0.204921	0.185498	1.10471	0.269287	0.6737
RTS2	YOR077W	192.309	0.204775	0.152654	1.34143	0.179782	0.58573
UPS2	YLR168C	2526.54	0.204669	0.141778	1.44359	0.148855	0.541662
TRK2	YKR050W	708.213	0.20462	0.111162	1.84074	0.0656602	0.404266
YNL284C-B	YNL284C-B	6884.15	0.204584	0.123277	1.65954	0.0970062	0.457704
YBL005W-B	YBL005W-B	5747.79	0.204383	0.136749	1.49458	0.135023	0.522757
FCY21	YER060W	600.898	0.204336	0.102404	1.99538	0.0460009	0.369112
YKL115C	YKL115C	15.2828	0.204096	0.510148	0.400071	0.689104	0.913369
EAF1	YDR359C	960.101	0.203879	0.104568	1.94972	0.0512097	0.380468
ADY3	YDL239C	190.438	0.20321	0.178259	1.13997	0.254298	0.656903
OPI9	YLR338W	13.31	0.203117	0.68511	0.296474	0.766868	0.939416
MTC2	YKL098W	749.539	0.202916	0.105464	1.92402	0.0543515	0.38826
YJR029W	YJR029W	8537.37	0.202852	0.118895	1.70614	0.0879813	0.443584
BUD5	YCR038C	253.486	0.202838	0.16788	1.20823	0.226958	0.632096
GRX1	YCL035C	2002.72	0.202501	0.0994177	2.03687	0.041663	0.353617
YOR097C	YOR097C	330.019	0.202418	0.150185	1.34779	0.177726	0.584742
YDR286C	YDR286C	366.589	0.202318	0.124707	1.62236	0.104727	0.471425
GLG2	YJL137C	269.713	0.202162	0.221378	0.913195	0.36114	0.743377
YLR157W-D	YLR157W-D	89.4131	0.201192	0.254008	0.792068	0.428321	0.790616
SNR14	snR14	25.8501	0.199964	0.372654	0.536595	0.591548	0.877991
PHO89	YBR296C	156.708	0.199727	0.187909	1.06289	0.28783	0.683023
CAP1	YKL007W	1735.8	0.198929	0.0826002	2.40834	0.0160252	0.265683
PXP1	YEL020C	739.509	0.198614	0.119973	1.6555	0.0978232	0.45909
TFB5	YDR079C-A	169.169	0.198379	0.182984	1.08414	0.278304	0.678927
YPL060C-A	YPL060C-A	316.54	0.197747	0.160652	1.23091	0.218358	0.621108
YDR381C-A	YDR381C-A	725.843	0.197308	0.104652	1.88538	0.0593787	0.397932
YFL040W	YFL040W	92.6841	0.197234	0.252741	0.78038	0.435167	0.795372
GSM1	YJL103C	491.897	0.197183	0.152441	1.2935	0.195838	0.60418
JEM1	YJL073W	833.072	0.197095	0.119966	1.64292	0.1004	0.462605
YBL029C-A	YBL029C-A	387.376	0.196782	0.160888	1.22309	0.221294	0.625603
SNN1	YNL086W	184.491	0.196714	0.16596	1.18531	0.235894	0.636426
ROG3	YFR022W	453.749	0.19633	0.128945	1.52258	0.127863	0.512297
MDR1	YGR100W	1126.67	0.19621	0.0975087	2.01223	0.0441954	0.36102
YEL014C	YEL014C	30.7295	0.196135	0.36893	0.531634	0.59498	0.879048
YGR111W	YGR111W	805.919	0.195919	0.122674	1.59707	0.11025	0.483898
IMA2	YOL157C	260.276	0.195859	0.13564	1.44396	0.148749	0.541662
APM1	YPL259C	1081.3	0.19575	0.116481	1.68053	0.0928537	0.450172
HXT9	YJL219W	122.848	0.195729	0.209981	0.932127	0.351271	0.736341
GCV2	YMR189W	2963.79	0.195584	0.133891	1.46078	0.144077	0.53459
GEM1	YAL048C	499.296	0.195546	0.149782	1.30554	0.191708	0.598037
IZH2	YOL002C	1082.64	0.195481	0.0967772	2.0199	0.0433935	0.359667
YNL054W-B	YNL054W-B	4223.71	0.195385	0.139514	1.40047	0.161373	0.561706
YDR003W-A	YDR003W-A	135.359	0.194964	0.24753	0.787639	0.430908	0.792736
DSD1	YGL196W	1135.56	0.194541	0.0925803	2.10132	0.0356128	0.337407
MRPL44	YMR225C	1234.21	0.194523	0.102981	1.88893	0.0589013	0.396808
LYS5	YGL154C	249.092	0.19442	0.157725	1.23265	0.217707	0.620648
MET5	YJR137C	1112.88	0.194313	0.123085	1.57869	0.114407	0.490396
YLR046C	YLR046C	200.194	0.194117	0.215945	0.898918	0.368696	0.749098
YMR090W	YMR090W	632.427	0.194059	0.164932	1.1766	0.239355	0.639324
YLR352W	YLR352W	489.523	0.193623	0.124367	1.55687	0.119502	0.501348
ATG26	YLR189C	1004.25	0.193575	0.111529	1.73565	0.0826258	0.435363
BSC1	YDL037C	117.176	0.193467	0.217649	0.888896	0.374059	0.753887
CAP2	YIL034C	1706.01	0.193437	0.0964261	2.00607	0.044849	0.363807
BUD9	YGR041W	771.086	0.193169	0.115092	1.67839	0.0932719	0.450695
YER087C-A	YER087C-A	33.4532	0.193009	0.386332	0.499592	0.617362	0.887405
IMP2'	YIL154C	1393.78	0.192962	0.104717	1.84269	0.0653737	0.404266
YPL113C	YPL113C	147.966	0.192805	0.18549	1.03944	0.298602	0.692433
ADH2	YMR303C	2287.41	0.192688	0.121904	1.58065	0.113959	0.490069
PET10	YKR046C	8049.91	0.192646	0.126162	1.52697	0.126768	0.510653
YMR262W	YMR262W	297.393	0.192543	0.139374	1.38148	0.16713	0.56846
ZRG17	YNR039C	991.916	0.192405	0.175632	1.0955	0.273299	0.676186
SLH1	YGR271W	832.818	0.19216	0.108304	1.77427	0.0760193	0.424064
YKR078W	YKR078W	487.584	0.192128	0.116076	1.65519	0.0978868	0.45909
TRR2	YHR106W	573.342	0.192031	0.116728	1.64512	0.0999447	0.462605
PDC1	YLR044C	109436	0.192029	0.0812719	2.3628	0.0181375	0.278948
KDX1	YKL161C	488.214	0.191867	0.131085	1.46369	0.14328	0.53459
PGK1	YCR012W	28821.3	0.191678	0.100403	1.90909	0.0562499	0.390265
TRX3	YCR083W	811.014	0.190913	0.122078	1.56386	0.117851	0.499094
AQY1	YPR192W	219.71	0.190709	0.215547	0.88477	0.376281	0.756421
PEX1	YKL197C	609.413	0.190646	0.106218	1.79486	0.072676	0.417496
YHR177W	YHR177W	167.473	0.190641	0.206679	0.922403	0.356318	0.7405
YGR161C-D	YGR161C-D	3527.69	0.190623	0.12422	1.53456	0.124892	0.507122
YLR311C	YLR311C	23.9118	0.190572	0.419496	0.454288	0.649621	0.900788
YLR227W-B	YLR227W-B	4343.09	0.19053	0.126987	1.50039	0.133514	0.520621
SDH1	YKL148C	7649.59	0.190471	0.101801	1.87101	0.0613441	0.399191
ARG4	YHR018C	4942.02	0.190261	0.17786	1.06972	0.284744	0.682509
BDS1	YOL164W	649.941	0.190174	0.131802	1.44287	0.149057	0.541662
MNE1	YOR350C	523.209	0.18986	0.120858	1.57094	0.116198	0.494096
HOP1	YIL072W	140.787	0.18931	0.216006	0.87641	0.380807	0.758584
OTU1	YFL044C	883.143	0.189275	0.0943753	2.00555	0.044904	0.363807
YER034W	YER034W	539.681	0.189186	0.107289	1.76333	0.0778442	0.42753
YHR131C	YHR131C	650.247	0.189078	0.107	1.76708	0.077215	0.425865
YMR045C	YMR045C	5153.1	0.188853	0.129955	1.45322	0.146162	0.537939
ECM10	YEL030W	284.572	0.188705	0.159283	1.18472	0.236129	0.636426
CTR1	YPR124W	1485.22	0.188581	0.208976	0.902404	0.366842	0.747532
YDR261C-D	YDR261C-D	3751.08	0.188311	0.128242	1.46841	0.141994	0.533626
INP51	YIL002C	741.536	0.188142	0.116564	1.61407	0.106512	0.475813
PRK1	YIL095W	761.784	0.188103	0.114501	1.64281	0.100422	0.462605
FAR11	YNL127W	614.548	0.188042	0.101352	1.85533	0.0635488	0.401388
YJR011C	YJR011C	208.343	0.187968	0.161264	1.16559	0.24378	0.642971
GFA1	YKL104C	5266.55	0.187557	0.129428	1.44913	0.147302	0.539542
THI3	YDL080C	672.188	0.187384	0.111373	1.6825	0.0924726	0.449603
YGR027W-B	YGR027W-B	6808.16	0.18707	0.10532	1.7762	0.0757005	0.424064
AAD15	YOL165C	44.0616	0.187021	0.308893	0.605454	0.544877	0.856035
VBA5	YKR105C	326.151	0.186962	0.170094	1.09917	0.271694	0.675811
LEE1	YPL054W	571.493	0.186724	0.179139	1.04234	0.297253	0.691533
VRP1	YLR337C	1412.95	0.186663	0.097449	1.91549	0.0554297	0.389557
YEL025C	YEL025C	847.793	0.186575	0.131411	1.41979	0.15567	0.552953
IDH2	YOR136W	5395.75	0.186524	0.178252	1.0464	0.295375	0.689939
PUN1	YLR414C	2068.45	0.186508	0.119688	1.55829	0.119166	0.501348
YER187W	YER187W	56.012	0.186419	0.273819	0.680811	0.495991	0.828909
YOR318C	YOR318C	36.0046	0.186304	0.359038	0.518896	0.603833	0.883014
BET4	YJL031C	411.929	0.185549	0.137807	1.34644	0.17816	0.585021
CFD1	YIL003W	574.033	0.185454	0.117166	1.58283	0.113461	0.490069
YPS6	YIR039C	389.59	0.185376	0.145479	1.27425	0.202576	0.609673
HSP12	YFL014W	17636	0.185219	0.134256	1.3796	0.16771	0.568644
VPS55	YJR044C	752.081	0.184781	0.121371	1.52245	0.127897	0.512297
SLX8	YER116C	485.311	0.184562	0.129137	1.4292	0.152947	0.548673
YBR012W-B	YBR012W-B	3373.51	0.184533	0.135856	1.3583	0.174368	0.579209
OPI3	YJR073C	7110.44	0.184507	0.156528	1.17874	0.238501	0.638445
YJR027W	YJR027W	5875.22	0.184487	0.135102	1.36553	0.172085	0.575005
ENO2	YHR174W	69207.7	0.184442	0.0734525	2.51104	0.0120377	0.236679
YGR035W-A	YGR035W-A	251.817	0.184321	0.167927	1.09763	0.272368	0.675811
YER138C	YER138C	10995	0.184309	0.12306	1.49771	0.134209	0.521536
GTO1	YGR154C	198.201	0.184145	0.186434	0.987726	0.323287	0.711512
COQ8	YGL119W	1006.62	0.183989	0.101604	1.81084	0.070166	0.412951
ISA1	YLL027W	1326.53	0.183812	0.12209	1.50554	0.132184	0.519564
YML090W	YML090W	33.4247	0.18369	0.372225	0.493491	0.621666	0.888594
MMS21	YEL019C	142.096	0.18345	0.174143	1.05345	0.292137	0.687277
SLT2	YHR030C	1887.25	0.183058	0.110976	1.64953	0.0990394	0.460397
HYR1	YIR037W	2241.17	0.18303	0.106638	1.71636	0.0860955	0.439732
YGR038C-B	YGR038C-B	3523.11	0.182964	0.136903	1.33645	0.181402	0.587077
STD1	YOR047C	259.543	0.182945	0.142501	1.28382	0.199207	0.605888
SIZ1	YDR409W	705.107	0.182897	0.109216	1.67465	0.0940038	0.451851
RRD2	YPL152W	459.626	0.182646	0.127286	1.43492	0.151309	0.544469
PRM7	YDL039C	460.73	0.18259	0.14439	1.26456	0.206029	0.614226
YDR170W-A	YDR170W-A	471.029	0.182447	0.169723	1.07497	0.282389	0.682509
EST3	YIL009C-A	306.435	0.182412	0.141687	1.28742	0.197947	0.605413
YEN1	YER041W	556.216	0.182343	0.124065	1.46974	0.141632	0.533254
PDR12	YPL058C	1993.14	0.18221	0.117148	1.55539	0.119853	0.501631
SUL2	YLR092W	306.085	0.182188	0.153998	1.18305	0.236788	0.636752
YML039W	YML039W	10912.7	0.182157	0.123884	1.47039	0.141456	0.533254
ENT2	YLR206W	1980.89	0.18188	0.0975034	1.86537	0.0621296	0.399191
PAU5	YFL020C	37.6196	0.181791	0.407737	0.445854	0.655703	0.904095
YNL134C	YNL134C	2058.16	0.181552	0.202758	0.89541	0.370568	0.751323
YKL030W	YKL030W	44.6269	0.181253	0.336539	0.53858	0.590177	0.877106
DUF1	YOL087C	1259.84	0.181095	0.100282	1.80586	0.0709395	0.414662
HXT11	YOL156W	177.435	0.181089	0.186847	0.969185	0.332453	0.720026
TMA17	YDL110C	1844.31	0.181072	0.129384	1.39949	0.161665	0.561754
YOL075C	YOL075C	537.13	0.181049	0.172484	1.04965	0.293877	0.689132
DGR1	YNL130C-A	17.5979	0.180928	0.455779	0.396965	0.691394	0.914824
SLD7	YOR060C	238.51	0.180866	0.152517	1.18587	0.235672	0.636426
YDR131C	YDR131C	398.487	0.180856	0.177654	1.01802	0.308668	0.698602
YKL083W	YKL083W	21.2295	0.180843	0.429364	0.421189	0.673617	0.908782
LYS9	YNR050C	2161.3	0.180785	0.110243	1.63988	0.10103	0.462605
YIL175W	YIL175W	12.1324	0.180335	0.607867	0.296669	0.766719	0.939416
YPR196W	YPR196W	261.086	0.180168	0.147577	1.22084	0.222145	0.625603
NIT1	YIL164C	239.182	0.179939	0.144987	1.24107	0.214578	0.618941
YER010C	YER010C	691.669	0.179675	0.113762	1.5794	0.114244	0.490184
REV3	YPL167C	339.687	0.179468	0.168865	1.06279	0.287878	0.683023
YAR028W	YAR028W	207.878	0.179147	0.160826	1.11391	0.265316	0.669059
EUG1	YDR518W	584.941	0.179098	0.172369	1.03903	0.298789	0.692433
SWA2	YDR320C	1026.52	0.17907	0.106563	1.68041	0.0928767	0.450172
YKL031W	YKL031W	20.5553	0.178947	0.47764	0.374647	0.707923	0.917043
LAM4	YHR080C	701.091	0.178727	0.105735	1.69033	0.0909652	0.448886
NYV1	YLR093C	1326.47	0.178659	0.107325	1.66465	0.0959824	0.4559
DIA1	YMR316W	355.946	0.178608	0.124114	1.43907	0.150132	0.542724
TAF2	YCR042C	1054.48	0.178558	0.0917198	1.94677	0.0515621	0.380468
RRT1	YBL048W	65.462	0.178526	0.361861	0.493354	0.621762	0.888594
PPZ2	YDR436W	719.769	0.178507	0.118173	1.51055	0.130903	0.517845
YAP3	YHL009C	483.883	0.178467	0.114943	1.55266	0.120504	0.501859
IRA2	YOL081W	1501.8	0.178412	0.0969706	1.83985	0.0657898	0.404266
YLR156W	YLR156W	169.597	0.178274	0.210301	0.847708	0.3966	0.772547
YAP1801	YHR161C	1135.82	0.178248	0.142098	1.2544	0.209697	0.614845
DAL2	YIR029W	449.939	0.178105	0.135763	1.31189	0.189558	0.597212
YGL039W	YGL039W	407.959	0.178094	0.127575	1.39599	0.162716	0.562291
SUL1	YBR294W	405.908	0.177546	0.157483	1.1274	0.259575	0.662564
PCC1	YKR095W-A	315.837	0.177535	0.15412	1.15193	0.249351	0.650297
LAM5	YFL042C	897.83	0.177266	0.111064	1.59608	0.110471	0.484529
PBA1	YLR199C	1125.61	0.177212	0.106859	1.65837	0.097242	0.457704
YCR013C	YCR013C	1406.95	0.17714	0.139437	1.2704	0.203942	0.611919
YDR210C-D	YDR210C-D	3710.98	0.176802	0.130447	1.35535	0.175305	0.581139
PGA1	YNL158W	414.703	0.176529	0.146578	1.20433	0.228462	0.633421
TWF1	YGR080W	1214.7	0.176447	0.121018	1.45802	0.144835	0.535932
RAD1	YPL022W	1241.52	0.176306	0.101595	1.73539	0.0826718	0.435363
CMP2	YML057W	1701.41	0.176216	0.089105	1.97762	0.0479712	0.376045
ATG39	YLR312C	405.068	0.176022	0.17157	1.02595	0.304914	0.695557
VPS73	YGL104C	314.458	0.175935	0.16121	1.09134	0.275122	0.677575
YEL067C	YEL067C	113.437	0.175697	0.192146	0.914396	0.360509	0.743054
YOR142W-B	YOR142W-B	3300.79	0.175667	0.133539	1.31547	0.188351	0.595732
GCV3	YAL044C	2668.49	0.175633	0.0990183	1.77375	0.0761052	0.424064
YJL127C-B	YJL127C-B	544.649	0.17554	0.120127	1.46129	0.143936	0.53459
SNF11	YDR073W	681.213	0.175535	0.141731	1.23851	0.215525	0.619371
AIM41	YOR215C	1991.56	0.175175	0.116113	1.50866	0.131386	0.518368
COQ3	YOL096C	789.95	0.17504	0.117786	1.48608	0.137258	0.527028
AKL1	YBR059C	1305.08	0.174884	0.0971815	1.79956	0.0719305	0.416986
PUT4	YOR348C	6580.15	0.174841	0.124086	1.40903	0.158826	0.558072
MET2	YNL277W	424.662	0.174814	0.131722	1.32715	0.184461	0.591261
YOL046C	YOL046C	5.61996	0.174761	0.926135	0.188699	0.850329	0.960273
EHD3	YDR036C	2465.35	0.174515	0.10621	1.64312	0.100358	0.462605
YOL103W-B	YOL103W-B	10480.9	0.174468	0.120903	1.44303	0.149011	0.541662
OAR1	YKL055C	71.0737	0.174396	0.241279	0.7228	0.469803	0.816135
YIR016W	YIR016W	627.749	0.174352	0.138189	1.26169	0.207061	0.614504
YOL162W	YOL162W	34.8917	0.174338	0.383568	0.454516	0.649458	0.900788
YDR344C	YDR344C	23.7487	0.174133	0.458155	0.380075	0.703889	0.917
YIL077C	YIL077C	620.506	0.174056	0.12234	1.42273	0.154816	0.55202
SNA3	YJL151C	1758.77	0.173783	0.105179	1.65226	0.0984815	0.460078
MAG1	YER142C	384.715	0.173734	0.135304	1.28402	0.199135	0.605888
BPT1	YLL015W	1192.26	0.173663	0.10436	1.66407	0.0960982	0.4559
NCE102	YPR149W	5472.44	0.173396	0.135084	1.28362	0.199276	0.605888
ASG7	YJL170C	83.0638	0.173226	0.237541	0.729249	0.465849	0.813728
STB3	YDR169C	1350.55	0.173109	0.10441	1.65797	0.0973228	0.457704
YLR126C	YLR126C	552.266	0.172931	0.116381	1.48591	0.137303	0.527028
CMK2	YOL016C	1008.93	0.172672	0.137454	1.25621	0.209038	0.614792
CDC13	YDL220C	326.304	0.172667	0.156673	1.10209	0.270425	0.675469
SPL2	YHR136C	17.3438	0.172508	0.458088	0.376584	0.706483	0.917
DIP5	YPL265W	2588.52	0.172507	0.334315	0.516	0.605854	0.883015
AAR2	YBL074C	136.499	0.172266	0.199804	0.862173	0.388593	0.76595
SLI1	YGR212W	322.603	0.172115	0.145685	1.18142	0.237435	0.637388
MRE11	YMR224C	616.832	0.171917	0.119078	1.44373	0.148816	0.541662
REV7	YIL139C	284.193	0.171902	0.139347	1.23363	0.217342	0.620239
YGR237C	YGR237C	632.145	0.171814	0.122147	1.40661	0.159543	0.558711
YMR317W	YMR317W	987.225	0.171769	0.122179	1.40588	0.15976	0.559159
YPR078C	YPR078C	104.476	0.171755	0.22226	0.772767	0.439661	0.795372
YOR376W	YOR376W	9.54428	0.171741	0.630693	0.272306	0.785387	0.943913
YPR137C-B	YPR137C-B	3600.46	0.17109	0.127652	1.34028	0.180153	0.585755
COS8	YHL048W	866.628	0.171023	0.143235	1.19401	0.232475	0.633949
YHL006W-A	YHL006W-A	84.736	0.170998	0.244028	0.70073	0.483471	0.821509
LSB6	YJL100W	1043.04	0.170878	0.112	1.5257	0.127085	0.511603
ARN2	YHL047C	437.76	0.170853	0.127012	1.34517	0.17857	0.58573
YMR141C	YMR141C	143.043	0.170817	0.188497	0.906203	0.364829	0.746399
RPR1	RPR1	13.9129	0.17053	0.518771	0.32872	0.742367	0.930667
SWF1	YDR126W	288.751	0.170453	0.141068	1.20831	0.22693	0.632096
STB6	YKL072W	419.49	0.170426	0.116661	1.46086	0.144053	0.53459
GID8	YMR135C	973.409	0.169845	0.105394	1.61152	0.107066	0.476592
YAR069C	YAR069C	7.61306	0.16975	0.965869	0.175748	0.860492	0.963872
YHR214C-D	YHR214C-D	7.61306	0.16975	0.965869	0.175748	0.860492	0.963872
ATG4	YNL223W	327.658	0.169609	0.134394	1.26202	0.206941	0.614504
YTA7	YGR270W	1476.16	0.169554	0.0896533	1.89122	0.0585946	0.395167
OST2	YOR103C	184.308	0.16938	0.17074	0.992037	0.32118	0.711313
LIF1	YGL090W	409.672	0.169374	0.117549	1.44088	0.149618	0.542118
ARF3	YOR094W	475.981	0.169243	0.129988	1.30199	0.19292	0.600196
DNF3	YMR162C	935.08	0.168992	0.107185	1.57664	0.114878	0.490833
ISA2	YPR067W	925.597	0.168896	0.100048	1.68814	0.0913844	0.448919
PTM1	YKL039W	2570.36	0.168806	0.0810527	2.08267	0.0372811	0.341852
MAF1	YDR005C	1174.05	0.168543	0.133921	1.25852	0.208202	0.614792
MFA2	YNL145W	2681.28	0.168167	0.107887	1.55873	0.11906	0.501348
YLR283W	YLR283W	287.628	0.167839	0.15695	1.06937	0.284901	0.682509
SNR63	snR63	17.049	0.167834	0.524758	0.319831	0.749097	0.93295
MDM32	YOR147W	833.348	0.167647	0.139708	1.19998	0.230149	0.633668
YOR032W-A	YOR032W-A	15.8436	0.167546	0.479217	0.349624	0.726621	0.926226
YPL257W-B	YPL257W-B	8875.53	0.167336	0.122173	1.36966	0.170793	0.573763
DOP1	YDR141C	1087	0.16727	0.0921476	1.81524	0.0694873	0.411266
KSS1	YGR040W	706.217	0.167167	0.118094	1.41554	0.156909	0.554441
YGL242C	YGL242C	835.941	0.166922	0.10845	1.53916	0.123765	0.507122
YGR011W	YGR011W	93.8543	0.166922	0.221392	0.753965	0.45087	0.80132
YOR019W	YOR019W	300.438	0.166909	0.150752	1.10718	0.268215	0.672574
MAE1	YKL029C	3610.61	0.166878	0.169615	0.983862	0.325183	0.711885
GYP7	YDL234C	1224.04	0.166875	0.112571	1.48239	0.138235	0.528525
YET1	YKL065C	2103.82	0.166687	0.0816456	2.04159	0.0411918	0.352397
PEX32	YBR168W	307.338	0.166677	0.13457	1.23859	0.215496	0.619371
AUA1	YFL010W-A	258.079	0.166333	0.151426	1.09844	0.272012	0.675811
SED1	YDR077W	57000.4	0.166222	0.141676	1.17325	0.240695	0.639324
FZO1	YBR179C	1677.59	0.166179	0.0855997	1.94136	0.0522151	0.381249
SKG3	YLR187W	519.932	0.166139	0.121148	1.37138	0.170257	0.572883
CKI1	YLR133W	1071.04	0.166115	0.120793	1.37521	0.169067	0.570816
KIN82	YCR091W	335.889	0.166077	0.151511	1.09614	0.273018	0.675811
ATP22	YDR350C	862.984	0.166024	0.109673	1.51381	0.130074	0.516019
GCR1	YPL075W	1099.1	0.165924	0.127138	1.30507	0.19187	0.598117
YML122C	YML122C	73.2829	0.165796	0.302517	0.548053	0.583656	0.873115
ATG15	YCR068W	699.945	0.165744	0.108276	1.53075	0.125831	0.508625
YBR139W	YBR139W	1047.08	0.165726	0.1228	1.34955	0.177159	0.584427
YOL107W	YOL107W	227.959	0.165676	0.182801	0.906315	0.364769	0.746399
MHP1	YJL042W	1353.18	0.165652	0.0886298	1.86904	0.0616178	0.399191
YFR045W	YFR045W	471.595	0.165476	0.134172	1.23331	0.217459	0.620239
HIT1	YJR055W	256.386	0.165035	0.146261	1.12836	0.259167	0.662564
SPO74	YGL170C	38.7973	0.164676	0.315327	0.522238	0.601504	0.881869
ETP1	YHL010C	348.218	0.164602	0.136861	1.20269	0.229096	0.63355
DFG10	YIL049W	191.403	0.164581	0.178784	0.920559	0.357281	0.741517
YPR123C	YPR123C	113.094	0.164126	0.255355	0.642738	0.520394	0.843484
YNL234W	YNL234W	293.994	0.163774	0.20192	0.811084	0.417317	0.785927
ARP2	YDL029W	3424.61	0.163571	0.0857977	1.90647	0.056589	0.391751
AIM3	YBR108W	759.385	0.163542	0.10889	1.50191	0.133121	0.520534
TEX1	YNL253W	657.777	0.163365	0.16178	1.00979	0.312594	0.702973
DCN1	YLR128W	373.241	0.163311	0.130583	1.25063	0.211068	0.616016
RIM20	YOR275C	862.4	0.163302	0.105945	1.54139	0.123222	0.505789
SNR62	snR62	12.862	0.163177	0.602249	0.270946	0.786433	0.943913
RAD26	YJR035W	478.83	0.16312	0.119198	1.36848	0.171161	0.574076
BDF2	YDL070W	2009.83	0.16309	0.155385	1.04959	0.293906	0.689132
PFA4	YOL003C	585.042	0.162961	0.118108	1.37976	0.167659	0.568644
YDL109C	YDL109C	330.801	0.162934	0.155871	1.04531	0.295878	0.689939
IMD2	YHR216W	642.35	0.16262	0.125871	1.29195	0.196374	0.604939
TUS1	YLR425W	491.07	0.162613	0.112478	1.44573	0.148253	0.541149
RTC2	YBR147W	110.933	0.162509	0.24637	0.659613	0.509502	0.839063
COX4	YGL187C	3685.92	0.162414	0.104666	1.55173	0.120727	0.502105
COX7	YMR256C	1924.75	0.162119	0.102827	1.57662	0.114883	0.490833
VPS30	YPL120W	396.15	0.162042	0.14632	1.10745	0.2681	0.672574
YEL023C	YEL023C	336.325	0.162036	0.139355	1.16276	0.244929	0.644647
COX8	YLR395C	2720.54	0.162015	0.0867144	1.86838	0.0617093	0.399191
GLO1	YML004C	2324.24	0.161907	0.133701	1.21097	0.225908	0.630571
MVP1	YMR004W	918.513	0.161864	0.0913762	1.7714	0.0764935	0.425062
YLR255C	YLR255C	12.6898	0.161698	0.559419	0.289046	0.772546	0.940877
LIH1	YJR107W	460.598	0.161606	0.129656	1.24642	0.212609	0.617676
LPL1	YOR059C	890.979	0.16158	0.097635	1.65494	0.0979373	0.45909
TPS1	YBR126C	2892.52	0.161504	0.170461	0.947458	0.343405	0.730858
DIB1	YPR082C	533.456	0.161297	0.116563	1.38378	0.166427	0.567299
RIE1	YGR250C	2395.18	0.160937	0.104369	1.542	0.123074	0.505789
BUD28	YLR062C	39.8154	0.160722	0.317558	0.506119	0.612773	0.886654
YJL225C	YJL225C	4153.47	0.160065	0.0842022	1.90096	0.0573073	0.393121
GTT2	YLL060C	314.559	0.159846	0.146199	1.09335	0.274241	0.677115
VPS41	YDR080W	562.876	0.159422	0.138397	1.15191	0.249356	0.650297
BAR1	YIL015W	2069.7	0.159212	0.130158	1.22322	0.221248	0.625603
YIL177C	YIL177C	3913.51	0.159133	0.083567	1.90425	0.0568773	0.393027
PGI1	YBR196C	15044.4	0.159077	0.0812589	1.95766	0.0502703	0.380468
AEP3	YPL005W	310.267	0.15888	0.186923	0.849979	0.395337	0.771485
YLR157C-B	YLR157C-B	8666.86	0.158792	0.118611	1.33876	0.180648	0.586452
FRE3	YOR381W	255.155	0.158781	0.141796	1.11978	0.262806	0.667335
NDT80	YHR124W	289.04	0.158223	0.141692	1.11667	0.264135	0.667819
APC5	YOR249C	402.965	0.158222	0.12736	1.24232	0.214118	0.6183
YJL113W	YJL113W	300.067	0.157854	0.195967	0.805515	0.420523	0.787319
ISU2	YOR226C	287.148	0.157854	0.148345	1.0641	0.287283	0.683023
TGL2	YDR058C	358.354	0.157753	0.164689	0.957884	0.338121	0.724851
PRP18	YGR006W	184.987	0.157732	0.211873	0.744466	0.456595	0.805892
ZNF1	YFL052W	138.344	0.157567	0.194255	0.811136	0.417287	0.785927
PLB3	YOL011W	1203.31	0.157503	0.118621	1.32778	0.184252	0.591115
YIL071W-A	YIL071W-A	64.2014	0.157248	0.257399	0.610911	0.541258	0.855157
ATG18	YFR021W	456.798	0.157135	0.124684	1.26026	0.207574	0.614792
SSD1	YDR293C	2970.73	0.156863	0.106052	1.47912	0.13911	0.528906
HUA1	YGR268C	535.15	0.156837	0.127158	1.2334	0.217425	0.620239
PFK26	YIL107C	1061.36	0.156781	0.0956856	1.6385	0.101318	0.462605
YJL132W	YJL132W	249.155	0.15671	0.271727	0.576719	0.564129	0.863661
ALG6	YOR002W	1390.44	0.156674	0.1146	1.36714	0.171582	0.57462
KGD1	YIL125W	4749.76	0.156613	0.106711	1.46764	0.142203	0.533734
HKR1	YDR420W	2066.72	0.156349	0.112432	1.3906	0.164346	0.564291
MF(ALPHA)1	YPL187W	191.002	0.156296	0.507424	0.308018	0.758068	0.936807
GPA2	YER020W	1390.14	0.156042	0.106786	1.46126	0.143943	0.53459
FAR1	YJL157C	3388.52	0.155769	0.13602	1.1452	0.252128	0.654532
EAF7	YNL136W	852.73	0.155706	0.100364	1.55141	0.120803	0.502105
MEF2	YJL102W	518.877	0.155623	0.132714	1.17262	0.240948	0.639361
YKL202W	YKL202W	66.4034	0.1555	0.293931	0.529036	0.596781	0.879259
YOR292C	YOR292C	258.701	0.155048	0.145334	1.06684	0.286046	0.683023
FMN1	YDR236C	484.944	0.154901	0.121444	1.27549	0.202136	0.609673
SPO1	YNL012W	454.233	0.154769	0.162516	0.952334	0.340928	0.728434
RGT1	YKL038W	839.669	0.154675	0.106523	1.45203	0.146492	0.537939
LCL3	YGL085W	412.388	0.154533	0.118378	1.30542	0.191749	0.598037
POR2	YIL114C	350.874	0.154338	0.144328	1.06936	0.28491	0.682509
SLO1	YER180C-A	130.71	0.154313	0.206184	0.748425	0.454204	0.804121
RCF1	YML030W	1655.94	0.15426	0.0909372	1.69634	0.0898219	0.447206
HRK1	YOR267C	2169.82	0.154187	0.0835312	1.84587	0.0649115	0.404266
URA8	YJR103W	2954.8	0.153866	0.0914333	1.68282	0.0924103	0.449603
BNA6	YFR047C	1333.76	0.153812	0.101959	1.50856	0.13141	0.518368
YGR016W	YGR016W	98.3949	0.153805	0.219698	0.700074	0.483881	0.821509
IDH1	YNL037C	6285.14	0.153712	0.171961	0.893874	0.371389	0.751647
MGR1	YCL044C	1149.15	0.153619	0.103584	1.48305	0.138062	0.528525
PDR10	YOR328W	494.852	0.153593	0.117518	1.30698	0.19122	0.597505
SPF1	YEL031W	4425.91	0.153577	0.0853159	1.8001	0.0718445	0.416986
YPS3	YLR121C	1324.29	0.153474	0.124306	1.23464	0.216965	0.620239
ATG20	YDL113C	583.611	0.153228	0.107644	1.42347	0.154601	0.551758
SAW1	YAL027W	427.157	0.153077	0.134508	1.13805	0.255099	0.658157
GRE3	YHR104W	2563.1	0.15274	0.18301	0.834598	0.403944	0.777158
ASI3	YNL008C	751.824	0.152664	0.126271	1.20902	0.226654	0.632092
MRX7	YNL211C	109.162	0.152541	0.20147	0.757137	0.448968	0.800572
SGE1	YPR198W	686.577	0.152537	0.113057	1.3492	0.177273	0.584427
VPS36	YLR417W	446.262	0.152391	0.157324	0.968642	0.332724	0.720346
SRB4	YER022W	716.573	0.152262	0.114582	1.32885	0.183899	0.590586
YOR376W-A	YOR376W-A	47.2989	0.152088	0.346353	0.439112	0.66058	0.906364
RAV1	YJR033C	750.807	0.151899	0.120462	1.26096	0.207321	0.614792
YUR1	YJL139C	521.456	0.151882	0.145307	1.04525	0.295908	0.689939
ALY2	YJL084C	979	0.151856	0.106853	1.42116	0.155269	0.552953
AIM2	YAL049C	1459.3	0.151802	0.0957082	1.58609	0.112718	0.489929
APL1	YJR005W	1676.29	0.1518	0.0989124	1.5347	0.124859	0.507122
CAB5	YDR196C	627.249	0.151769	0.136488	1.11196	0.266155	0.670143
YAR009C	YAR009C	7536.78	0.151348	0.114619	1.32044	0.186687	0.593762
PET100	YDR079W	719.014	0.151286	0.112616	1.34338	0.179149	0.58573
MSB3	YNL293W	581.632	0.151282	0.124655	1.21361	0.224896	0.629146
ALR2	YFL050C	389.029	0.151225	0.142179	1.06362	0.287501	0.683023
NTH1	YDR001C	2459.26	0.151035	0.105047	1.43778	0.150497	0.543418
YNL146C-A	YNL146C-A	27.7539	0.150852	0.385758	0.391053	0.695758	0.916003
FIG1	YBR040W	7.25483	0.150846	0.745592	0.202317	0.839669	0.957891
NRG1	YDR043C	349.434	0.150692	0.191932	0.785134	0.432375	0.793869
YGL185C	YGL185C	471.126	0.150623	0.117028	1.28706	0.198072	0.605413
HNT3	YOR258W	185.135	0.150556	0.176186	0.854529	0.392812	0.769755
CRG1	YHR209W	590.814	0.150525	0.178828	0.841733	0.399938	0.774925
NTR2	YKR022C	614.102	0.150319	0.116088	1.29486	0.195368	0.60384
URC2	YDR520C	403.993	0.15012	0.120619	1.24458	0.213287	0.617676
MLH1	YMR167W	574.382	0.15008	0.105706	1.41978	0.15567	0.552953
YIL082W-A	YIL082W-A	1718.98	0.149917	0.101342	1.47932	0.139055	0.528906
SNR4	snR4	77.9566	0.149917	0.245385	0.610945	0.541236	0.855157
ARC18	YLR370C	2115.79	0.149804	0.0887827	1.68731	0.0915445	0.448919
YML045W	YML045W	6775.72	0.149796	0.127645	1.17354	0.24058	0.639324
APM2	YHL019C	337.968	0.149404	0.142808	1.04619	0.295475	0.689939
MDH1	YKL085W	5504.28	0.149258	0.141538	1.05454	0.291637	0.686657
VTI1	YMR197C	872.778	0.149239	0.123877	1.20474	0.228305	0.633421
YJL213W	YJL213W	95.3564	0.149079	0.238985	0.623801	0.532758	0.849163
MDH2	YOL126C	7003.36	0.148861	0.0697082	2.13549	0.0327206	0.331046
UTR5	YEL035C	11.9346	0.148692	0.57825	0.257141	0.79707	0.946749
YER076W-A	YER076W-A	46.0032	0.148686	0.321663	0.462241	0.643909	0.898625
HOT13	YKL084W	248.182	0.148599	0.147814	1.00531	0.314747	0.706042
YIM1	YMR152W	1250.13	0.148545	0.116984	1.26979	0.204159	0.612087
PEX14	YGL153W	250.534	0.148367	0.138028	1.07491	0.282417	0.682509
RAD50	YNL250W	501.285	0.148356	0.121501	1.22103	0.222075	0.625603
COQ5	YML110C	3945.48	0.148288	0.102891	1.44121	0.149525	0.542118
GLO2	YDR272W	1439.07	0.14796	0.0904735	1.6354	0.101966	0.464101
KGD2	YDR148C	4585.82	0.147886	0.109806	1.34679	0.178049	0.584978
ECM2	YBR065C	417.845	0.147636	0.140082	1.05393	0.291917	0.687018
FMP10	YER182W	2844.54	0.147484	0.0839943	1.75588	0.0791085	0.428365
YBR109W-A	YBR109W-A	15.3659	0.147349	0.503574	0.292607	0.769822	0.940571
RAD18	YCR066W	337.059	0.147278	0.130288	1.1304	0.258307	0.661266
ARA2	YMR041C	471.111	0.147133	0.142483	1.03264	0.301775	0.693644
YHL046W-A	YHL046W-A	25.9094	0.147053	0.393427	0.373775	0.708572	0.917043
YBR137W	YBR137W	749.133	0.146781	0.153378	0.956986	0.338575	0.725253
ATX1	YNL259C	265.114	0.146747	0.180396	0.813473	0.415947	0.785316
RIP1	YEL024W	4942.55	0.146659	0.10098	1.45236	0.146403	0.537939
YBL029W	YBL029W	288.825	0.146572	0.180743	0.810943	0.417398	0.785927
POM33	YLL023C	1231.7	0.146467	0.107491	1.36259	0.173011	0.576503
YMR316C-B	YMR316C-B	33.8662	0.146431	0.337181	0.434282	0.664084	0.906592
YIP3	YNL044W	1223.67	0.146386	0.126793	1.15453	0.248281	0.649111
DIA3	YDL024C	125.21	0.146341	0.230694	0.634349	0.525853	0.845686
GDE1	YPL110C	866.707	0.146336	0.122319	1.19634	0.231564	0.633949
JID1	YPR061C	342.862	0.146248	0.149203	0.980192	0.326992	0.714806
YLR236C	YLR236C	30.7943	0.14607	0.385174	0.379233	0.704515	0.917
AMD2	YDR242W	591.765	0.145932	0.118137	1.23528	0.216726	0.620187
TSA2	YDR453C	180.26	0.145892	0.156465	0.932426	0.351117	0.736341
REG2	YBR050C	122.976	0.145787	0.186916	0.779959	0.435415	0.795372
YPR148C	YPR148C	2450.96	0.14576	0.103913	1.40271	0.160702	0.560398
YMR050C	YMR050C	6039.87	0.145755	0.129986	1.12131	0.262156	0.666495
RPM2	YML091C	2170.22	0.145585	0.13225	1.10083	0.270972	0.675811
YPL247C	YPL247C	598.886	0.145464	0.149315	0.974204	0.329955	0.717682
KRE5	YOR336W	735.464	0.145452	0.134445	1.08187	0.279311	0.679072
YMR160W	YMR160W	487.059	0.145319	0.132994	1.09268	0.274534	0.677115
YBR062C	YBR062C	617.366	0.145309	0.115757	1.25529	0.209374	0.614792
YML002W	YML002W	445.657	0.145286	0.135891	1.06914	0.285008	0.682509
MST28	YAR033W	275.317	0.144752	0.139321	1.03898	0.298815	0.692433
YOR238W	YOR238W	501.575	0.14469	0.131419	1.10098	0.270903	0.675811
ECM5	YMR176W	706.885	0.144473	0.112559	1.28353	0.199306	0.605888
MAC1	YMR021C	647.243	0.144447	0.127491	1.133	0.257215	0.660845
TFC3	YAL001C	709.034	0.144391	0.111486	1.29514	0.19527	0.60384
YER160C	YER160C	4898.25	0.144267	0.11975	1.20474	0.228305	0.633421
YPR071W	YPR071W	228.61	0.143986	0.167435	0.859953	0.389815	0.76694
DLT1	YMR126C	260.264	0.143786	0.153351	0.937624	0.348438	0.733849
THI72	YOR192C	245.966	0.143783	0.175845	0.817665	0.413549	0.784329
GMC2	YLR445W	6.18325	0.143614	0.792384	0.181243	0.856177	0.962141
TPO3	YPR156C	1687.26	0.143013	0.0998145	1.43279	0.151919	0.546039
YHR213W	YHR213W	34.9357	0.142964	0.339104	0.421593	0.673322	0.908782
BOP2	YLR267W	190	0.142925	0.246147	0.580647	0.561478	0.863661
KKQ8	YKL168C	465.042	0.142823	0.138615	1.03036	0.302841	0.694355
SRL3	YKR091W	484.076	0.142658	0.124186	1.14875	0.25066	0.651716
AIM18	YHR198C	1272.61	0.142619	0.102505	1.39133	0.164125	0.564051
MRP20	YDR405W	3135.78	0.142497	0.0836354	1.70379	0.0884212	0.444886
YPL150W	YPL150W	777.982	0.142452	0.0972649	1.46457	0.143037	0.53459
NPR2	YEL062W	410.337	0.142188	0.123794	1.14859	0.250724	0.651716
YLR225C	YLR225C	945.218	0.142184	0.135443	1.04978	0.293822	0.689132
VPS15	YBR097W	472.311	0.142158	0.131292	1.08276	0.278916	0.678927
RVS167	YDR388W	3227.92	0.142135	0.0926696	1.53378	0.125083	0.507122
MRM2	YGL136C	542.764	0.142118	0.114879	1.23711	0.216046	0.619371
YPF1	YKL100C	1583.13	0.141934	0.108011	1.31408	0.18882	0.596614
YBL086C	YBL086C	407.078	0.141927	0.130057	1.09126	0.275157	0.677575
TMA108	YIL137C	1422.35	0.141778	0.0848691	1.67055	0.0948111	0.454283
YOS9	YDR057W	680.392	0.14177	0.108782	1.30326	0.192488	0.599171
SDH7	YDR511W	1334.4	0.141735	0.104501	1.35631	0.174999	0.580432
FUN19	YAL034C	645.618	0.141678	0.12558	1.12819	0.259241	0.662564
ASI1	YMR119W	628.69	0.141664	0.13078	1.08323	0.278707	0.678927
PSK1	YAL017W	1107.04	0.141571	0.100804	1.40442	0.160194	0.560053
TIM11	YDR322C-A	2233.83	0.141444	0.0813695	1.73829	0.0821596	0.434785
MSG5	YNL053W	673.329	0.141413	0.119549	1.18289	0.236853	0.636752
SKI7	YOR076C	474.282	0.141345	0.128567	1.09938	0.271601	0.675811
OSW7	YFR039C	854.783	0.141262	0.10361	1.36339	0.172759	0.576048
FDH2	YPL275W	155.438	0.141256	0.19781	0.714101	0.475165	0.817869
BLS1	YLR408C	96.0268	0.141159	0.208914	0.675682	0.499243	0.831575
UIP3	YAR027W	550.867	0.140983	0.105379	1.33787	0.180938	0.586539
YMR187C	YMR187C	396.121	0.140894	0.136161	1.03476	0.300781	0.693644
PIG2	YIL045W	292.997	0.140893	0.173402	0.81252	0.416493	0.785821
CWC27	YPL064C	592.905	0.140677	0.105318	1.33574	0.181634	0.58736
YML003W	YML003W	97.1965	0.140564	0.214163	0.656339	0.511606	0.839578
HRI1	YLR301W	1198.09	0.140327	0.104741	1.33976	0.180325	0.58601
GAS2	YLR343W	69.861	0.140293	0.243214	0.576831	0.564054	0.863661
RGA2	YDR379W	735.379	0.140162	0.0986476	1.42083	0.155366	0.552953
ECM19	YLR390W	519.656	0.14006	0.122261	1.14558	0.251968	0.654386
FDC1	YDR539W	1112.73	0.140009	0.0974159	1.43723	0.150652	0.543663
FUM1	YPL262W	5343.2	0.139966	0.137429	1.01846	0.308458	0.698602
GAL83	YER027C	1003.05	0.139949	0.116294	1.20341	0.228817	0.633421
DDI1	YER143W	1258.06	0.139707	0.092861	1.50448	0.132459	0.519564
YNL150W	YNL150W	101.507	0.13959	0.218165	0.639838	0.522278	0.843824
DDP1	YOR163W	712.269	0.139567	0.10277	1.35806	0.174446	0.579209
MFM1	YPL060W	290.146	0.13945	0.140901	0.989696	0.322323	0.711512
IST3	YIR005W	149.321	0.139445	0.172397	0.808857	0.418597	0.786296
FRE7	YOL152W	596.302	0.139251	0.120778	1.15296	0.248928	0.649991
LUC7	YDL087C	232.23	0.13911	0.157751	0.881833	0.377867	0.757537
STE23	YLR389C	1189.21	0.138955	0.106335	1.30676	0.191293	0.597505
SAY1	YGR263C	348.408	0.138805	0.150953	0.919523	0.357822	0.741586
ARV1	YLR242C	149.174	0.138667	0.177925	0.779361	0.435767	0.795372
GDI1	YER136W	2764.17	0.138384	0.0820146	1.68731	0.0915437	0.448919
TOR1	YJR066W	897.786	0.138229	0.106606	1.29663	0.194757	0.60384
YER119C-A	YER119C-A	14.3329	0.138204	0.629634	0.219499	0.826262	0.95421
DSC2	YOL073C	456.62	0.138195	0.133083	1.03841	0.299079	0.692697
YDR109C	YDR109C	713.418	0.138156	0.102932	1.3422	0.17953	0.58573
IST1	YNL265C	474.563	0.138143	0.131535	1.05023	0.293612	0.689132
SEC16	YPL085W	1995.4	0.138112	0.0894407	1.54418	0.122545	0.505487
RFT1	YBL020W	932.252	0.13811	0.120147	1.14951	0.250346	0.651716
YPR147C	YPR147C	750.721	0.138104	0.123541	1.11788	0.263617	0.667737
HRT1	YOL133W	355.139	0.138026	0.14659	0.94158	0.346408	0.732031
YLR173W	YLR173W	723.251	0.137649	0.112685	1.22154	0.221882	0.625603
YKR011C	YKR011C	495.339	0.137571	0.180454	0.762361	0.445845	0.799411
YDR124W	YDR124W	249.018	0.137342	0.154381	0.889628	0.373665	0.753336
YMR103C	YMR103C	291.023	0.137319	0.158867	0.864364	0.387388	0.76478
TRS33	YOR115C	700.204	0.137226	0.103847	1.32143	0.186359	0.593756
NCA2	YPR155C	718.479	0.137218	0.112559	1.21908	0.222813	0.625603
YMR007W	YMR007W	52.8267	0.137214	0.356429	0.38497	0.70026	0.917
MCA1	YOR197W	2864.63	0.136965	0.0778727	1.75883	0.0786059	0.428069
GIP4	YAL031C	600.773	0.136846	0.132442	1.03325	0.301486	0.693644
DFM1	YDR411C	1016.29	0.136667	0.140527	0.972532	0.330786	0.718386
NFI1	YOR156C	447.399	0.136605	0.116404	1.17354	0.240579	0.639324
SLM4	YBR077C	524.662	0.13641	0.122365	1.11478	0.264945	0.668438
COQ9	YLR201C	991.035	0.136319	0.113057	1.20576	0.227912	0.633346
MAL11	YGR289C	391.916	0.136195	0.126849	1.07368	0.282964	0.682509
MMS2	YGL087C	821.554	0.136029	0.107584	1.2644	0.206086	0.614226
MTC4	YBR255W	559.004	0.135931	0.116284	1.16896	0.242421	0.641005
FMP27	YLR454W	916.715	0.135801	0.11881	1.143	0.253037	0.656076
TIR4	YOR009W	241.147	0.135632	0.20585	0.65889	0.509966	0.839063
ROM2	YLR371W	1022.07	0.135506	0.0912978	1.48422	0.13775	0.527824
VPS5	YOR069W	1010.82	0.135387	0.101161	1.33833	0.18079	0.586539
YFH1	YDL120W	809.783	0.135385	0.100807	1.34302	0.179266	0.58573
YLR036C	YLR036C	282.783	0.135367	0.141798	0.954644	0.339758	0.727042
XKS1	YGR194C	763.887	0.135352	0.140285	0.964839	0.334626	0.722734
AIM24	YJR080C	1691.12	0.135312	0.0992395	1.36349	0.172727	0.576048
GEF1	YJR040W	836.992	0.13526	0.115046	1.1757	0.239714	0.639324
YKR075C	YKR075C	850.226	0.135199	0.189412	0.713783	0.475361	0.817869
DID4	YKL002W	1447.45	0.135118	0.0927351	1.45703	0.145107	0.535992
PTK2	YJR059W	1211.32	0.135017	0.149439	0.903491	0.366265	0.747305
MEO1	YBR126W-A	194.673	0.134929	0.188972	0.714018	0.475216	0.817869
RTC4	YNL254C	599.882	0.134873	0.539882	0.249819	0.802727	0.947451
HEM25	YDL119C	255.992	0.134865	0.167202	0.8066	0.419897	0.787062
YDR008C	YDR008C	11.9415	0.13464	0.588584	0.228753	0.819061	0.95367
REC8	YPR007C	104.162	0.134499	0.228852	0.587712	0.556726	0.861743
MDM12	YOL009C	339.01	0.134479	0.142094	0.946406	0.343941	0.731053
YOR186W	YOR186W	7.04759	0.134246	0.746932	0.17973	0.857365	0.962454
BEM4	YPL161C	587.111	0.134206	0.111549	1.20311	0.228935	0.633421
CTF13	YMR094W	201.095	0.134141	0.159742	0.839739	0.401054	0.775405
ATG23	YLR431C	447.4	0.13402	0.11896	1.12659	0.259914	0.662676
YML009C-A	YML009C-A	58.468	0.133939	0.296271	0.452082	0.65121	0.901712
HSP104	YLL026W	7784.01	0.13372	0.192875	0.693298	0.488123	0.823206
SRY1	YKL218C	427.08	0.13367	0.16147	0.82783	0.407767	0.779492
SSK22	YCR073C	778.489	0.133618	0.118786	1.12486	0.260648	0.663736
VAC7	YNL054W	918.192	0.133514	0.107256	1.24481	0.2132	0.617676
RAM2	YKL019W	1190.61	0.133485	0.0982059	1.35923	0.174072	0.579195
YPR109W	YPR109W	639.041	0.133443	0.129416	1.03111	0.302489	0.693985
SNA4	YDL123W	664.958	0.133217	0.112683	1.18223	0.237115	0.637182
RCN1	YKL159C	391.378	0.133167	0.130003	1.02434	0.305675	0.696401
ISN1	YOR155C	1011.33	0.132701	0.125672	1.05593	0.291001	0.686151
TFB3	YDR460W	574.308	0.132668	0.111743	1.18727	0.235122	0.636426
PEP4	YPL154C	6055.55	0.132494	0.113157	1.17089	0.241645	0.640237
SAP4	YGL229C	184.64	0.132484	0.170611	0.776528	0.437437	0.795372
ROM1	YGR070W	351.337	0.132411	0.200814	0.65937	0.509658	0.839063
MSN2	YMR037C	1230.53	0.132366	0.0885288	1.49518	0.134868	0.522713
FAD1	YDL045C	754.679	0.132269	0.106336	1.24388	0.213545	0.61786
MON1	YGL124C	525.818	0.132245	0.127905	1.03393	0.301169	0.693644
MEP1	YGR121C	1265.01	0.131804	0.112611	1.17044	0.241824	0.640237
SRB8	YCR081W	414.521	0.131693	0.150548	0.874758	0.381706	0.758814
RED1	YLR263W	299.528	0.131502	0.147449	0.891848	0.372474	0.752628
YJL206C	YJL206C	359.717	0.131486	0.12404	1.06003	0.28913	0.683023
NSE3	YDR288W	452.748	0.13147	0.123767	1.06224	0.288128	0.683023
SDH4	YDR178W	4164.12	0.131451	0.0979733	1.3417	0.179694	0.58573
GRX4	YER174C	1016.11	0.131351	0.10937	1.20098	0.229759	0.633668
PEX21	YGR239C	1353.49	0.13127	0.139102	0.943692	0.345327	0.731949
PEX5	YDR244W	846.16	0.131003	0.119345	1.09768	0.272343	0.675811
YNL011C	YNL011C	329.894	0.130993	0.172416	0.759752	0.447403	0.799955
SSK1	YLR006C	705.581	0.130817	0.102847	1.27196	0.203388	0.611192
ESC1	YMR219W	1352.5	0.130772	0.0939859	1.3914	0.164103	0.564051
TEL1	YBL088C	756.266	0.130769	0.13127	0.996186	0.31916	0.710501
GPP1	YIL053W	16757.4	0.130597	0.101365	1.28838	0.197612	0.605413
SGS1	YMR190C	487.06	0.130411	0.115066	1.13336	0.257064	0.660845
SEF1	YBL066C	987.724	0.130227	0.0988852	1.31696	0.187853	0.595397
AGP2	YBR132C	520.176	0.130222	0.184718	0.704979	0.480823	0.821199
UBX3	YDL091C	626.046	0.130184	0.149962	0.868117	0.38533	0.762394
YFH7	YFR007W	706.447	0.130061	0.102271	1.27172	0.203471	0.611192
MSS11	YMR164C	502.066	0.129967	0.122545	1.06056	0.288889	0.683023
YMR294W-A	YMR294W-A	200.447	0.129899	0.188727	0.688287	0.491272	0.824926
SEC1	YDR164C	1228.74	0.129859	0.0917119	1.41595	0.156792	0.554339
ATE1	YGL017W	497.15	0.129676	0.120915	1.07246	0.283515	0.682509
PEP8	YJL053W	807.505	0.129436	0.111977	1.15592	0.247716	0.648985
RPN14	YGL004C	624.189	0.129281	0.117484	1.10041	0.271153	0.675811
SPC72	YAL047C	373.591	0.129201	0.162804	0.793596	0.42743	0.790616
CIN2	YPL241C	183.271	0.129167	0.162736	0.793719	0.427359	0.790616
HER2	YMR293C	766.575	0.129093	0.103518	1.24705	0.212379	0.617676
HEF3	YNL014W	345.585	0.129008	0.209535	0.615686	0.538102	0.853297
RAD7	YJR052W	650.723	0.128922	0.116072	1.1107	0.266695	0.670695
OXR1	YPL196W	557.784	0.128744	0.10544	1.22102	0.222079	0.625603
JEN1	YKL217W	1568.86	0.128694	0.177688	0.72427	0.4689	0.815352
NTA1	YJR062C	609.795	0.128348	0.123543	1.03889	0.298854	0.692433
YAK1	YJL141C	855.29	0.128311	0.155524	0.825024	0.409358	0.781105
TRS23	YDR246W	699.679	0.128255	0.100173	1.28033	0.200428	0.606702
PEX28	YHR150W	569.384	0.128127	0.11469	1.11716	0.263925	0.667744
MDM34	YGL219C	1625.85	0.127529	0.0945527	1.34876	0.177415	0.584427
MCX1	YBR227C	851.261	0.127484	0.0980289	1.30047	0.19344	0.600918
THI2	YBR240C	139.443	0.127411	0.193684	0.657833	0.510646	0.8393
TPS3	YMR261C	1471.09	0.127365	0.124158	1.02583	0.304972	0.695557
ATP20	YPR020W	1677.18	0.127365	0.100961	1.26152	0.207121	0.614504
SST2	YLR452C	801.32	0.127301	0.134821	0.944224	0.345055	0.731949
HYM1	YKL189W	405.944	0.127275	0.152281	0.835789	0.403274	0.776583
TRI1	YMR233W	426.445	0.127254	0.141672	0.898225	0.369065	0.749362
SPG1	YGR236C	26.8285	0.127134	0.417161	0.30476	0.760549	0.937661
YLR035C-A	YLR035C-A	5470.75	0.126886	0.126183	1.00557	0.314623	0.706016
MGA2	YIR033W	1787.57	0.126662	0.0885489	1.43042	0.152596	0.548156
AIR2	YDL175C	493.801	0.126621	0.111781	1.13275	0.257318	0.660845
VPS68	YOL129W	1506	0.126048	0.094024	1.34059	0.180052	0.58573
PHO23	YNL097C	466.514	0.125866	0.157114	0.801115	0.423065	0.789956
SNA2	YDR525W-A	336.715	0.125755	0.17866	0.70388	0.481508	0.821199
CDA1	YLR307W	100.798	0.125647	0.245771	0.511237	0.609185	0.883629
ZRT2	YLR130C	2275.05	0.125565	0.31604	0.397308	0.69114	0.914824
YEL077C	YEL077C	2097.71	0.125477	0.0900911	1.39278	0.163688	0.563164
RMD8	YFR048W	617.282	0.125319	0.106378	1.17805	0.238776	0.638909
SKS1	YPL026C	1437.01	0.125292	0.136323	0.919081	0.358053	0.741586
PAU2	YEL049W	83.3869	0.124995	0.248098	0.503812	0.614394	0.88691
YTP1	YNL237W	628.471	0.124854	0.10879	1.14766	0.251108	0.652424
ERV1	YGR029W	1009.15	0.124582	0.100985	1.23367	0.217327	0.620239
APC9	YLR102C	258.779	0.124581	0.17139	0.726888	0.467294	0.814047
GTR2	YGR163W	932.186	0.12452	0.100213	1.24256	0.214031	0.6183
TDA11	YHR159W	362.512	0.124435	0.163192	0.762509	0.445756	0.799411
RTS1	YOR014W	1984.32	0.12442	0.0988771	1.25833	0.208273	0.614792
DPB3	YBR278W	170.038	0.124286	0.176216	0.705308	0.480618	0.821199
KRE29	YER038C	208.478	0.123855	0.166885	0.742156	0.457993	0.806664
GLN3	YER040W	828.023	0.123844	0.121458	1.01965	0.307896	0.698602
SEC6	YIL068C	751.5	0.123777	0.107105	1.15566	0.247819	0.648985
NTG1	YAL015C	720.902	0.123502	0.124817	0.98947	0.322433	0.711512
QDR3	YBR043C	1211.75	0.123481	0.101166	1.22058	0.222246	0.625603
HER1	YOR227W	1120.84	0.123364	0.121057	1.01906	0.308174	0.698602
APE2	YKL157W	2907.76	0.123307	0.0804705	1.53232	0.125443	0.508254
RLM1	YPL089C	1351.79	0.123212	0.102657	1.20023	0.230049	0.633668
YKR018C	YKR018C	2057.16	0.123065	0.0903812	1.36162	0.173316	0.576986
YNL108C	YNL108C	271.387	0.123013	0.140824	0.873525	0.382377	0.759667
RMR1	YGL250W	364.572	0.122822	0.141886	0.865638	0.386689	0.764359
PIP2	YOR363C	713.244	0.122054	0.139835	0.872839	0.382751	0.759688
FAS2	YPL231W	21126.1	0.122048	0.099054	1.23213	0.2179	0.620648
PEP5	YMR231W	600.726	0.121993	0.107788	1.13179	0.257721	0.660845
DSE1	YER124C	5186.75	0.1218	0.0907537	1.34209	0.179566	0.58573
YPR158C-D	YPR158C-D	5417.36	0.121733	0.111029	1.0964	0.272904	0.675811
YIL108W	YIL108W	1247.77	0.12134	0.123082	0.985846	0.324209	0.711512
TOR2	YKL203C	955.738	0.12123	0.0973272	1.24559	0.212914	0.617676
SNC1	YAL030W	816.884	0.121198	0.096495	1.256	0.209115	0.614792
MIC27	YNL100W	2274.56	0.12089	0.0867143	1.39411	0.163283	0.563008
YPR170W-B	YPR170W-B	323.864	0.120829	0.166133	0.727303	0.467041	0.813914
YOR389W	YOR389W	782.933	0.120807	0.0954871	1.26517	0.20581	0.614226
ATP4	YPL078C	5553.8	0.120716	0.0836104	1.44379	0.148798	0.541662
URE2	YNL229C	2130.77	0.120597	0.0932133	1.29377	0.195745	0.60418
CUB1	YPL260W	3600.13	0.120585	0.0893493	1.34959	0.177148	0.584427
CRR1	YLR213C	101.467	0.120472	0.21634	0.556865	0.57762	0.870804
TAM41	YGR046W	1134.01	0.120463	0.105961	1.13687	0.255594	0.658621
ALG1	YBR110W	875.217	0.120355	0.0969225	1.24177	0.214323	0.618606
YOR329W-A	YOR329W-A	11.731	0.120047	0.574897	0.208814	0.834594	0.957135
BAT2	YJR148W	1427.7	0.119905	0.0835277	1.43551	0.151141	0.544178
CNL1	YDR357C	574.12	0.119831	0.129094	0.928245	0.35328	0.737501
RRN5	YLR141W	367.386	0.119829	0.167908	0.713658	0.475439	0.817869
MPS2	YGL075C	155.674	0.119756	0.20274	0.590689	0.554729	0.860508
SIP4	YJL089W	118.836	0.11972	0.269769	0.443789	0.657195	0.904351
TPN1	YGL186C	1234.59	0.119666	0.0982703	1.21772	0.22333	0.625603
MSC2	YDR205W	643.424	0.119665	0.117441	1.01894	0.308233	0.698602
SSQ1	YLR369W	943.162	0.11957	0.122065	0.979554	0.327306	0.714806
TYW3	YGL050W	609.632	0.119219	0.102779	1.15995	0.246068	0.64683
GSH2	YOL049W	1693.22	0.119219	0.0921923	1.29315	0.195958	0.604251
YOR008C-A	YOR008C-A	11.5814	0.119172	1.62551	0.0733138	0.941556	0.984778
BUD13	YGL174W	240.891	0.119084	0.145581	0.817996	0.413359	0.784329
MUK1	YPL070W	640.849	0.118711	0.123529	0.960994	0.336555	0.723894
EPT1	YHR123W	769.772	0.118535	0.120865	0.980726	0.326728	0.714518
DAL82	YNL314W	369.14	0.118458	0.13877	0.853628	0.393311	0.769927
ESL2	YKR096W	990.883	0.118345	0.0984762	1.20177	0.229455	0.633668
NVJ1	YHR195W	640.715	0.118272	0.110254	1.07272	0.283395	0.682509
COA2	YPL189C-A	782.961	0.118255	0.164284	0.719822	0.471634	0.816476
RKR1	YMR247C	949.692	0.118236	0.102236	1.1565	0.247477	0.648632
AZF1	YOR113W	691.24	0.118207	0.111347	1.06161	0.288413	0.683023
YHR214C-B	YHR214C-B	4710.16	0.118197	0.110019	1.07432	0.282677	0.682509
GPI2	YPL076W	228.851	0.117918	0.171743	0.686598	0.492336	0.826092
LCB5	YLR260W	978.57	0.117875	0.108227	1.08914	0.276092	0.67828
MDL2	YPL270W	1312.29	0.117703	0.0926111	1.27094	0.20375	0.611737
RTT101	YJL047C	631.88	0.117695	0.14725	0.799287	0.424124	0.790056
FMP32	YFL046W	485.515	0.117579	0.125167	0.93938	0.347536	0.733242
GYP5	YPL249C	651.894	0.117437	0.124399	0.944037	0.345151	0.731949
CUL3	YGR003W	710.414	0.117329	0.0981858	1.19497	0.2321	0.633949
SGT1	YOR057W	873.317	0.117306	0.108185	1.08431	0.278226	0.678927
YJL068C	YJL068C	1198.86	0.117292	0.098229	1.19407	0.23245	0.633949
PIG1	YLR273C	300.784	0.117148	0.13479	0.869118	0.384783	0.761792
ICP55	YER078C	873.854	0.116935	0.123326	0.948177	0.343039	0.730574
COR1	YBL045C	10721.1	0.116872	0.0905269	1.29102	0.196697	0.605043
OAF1	YAL051W	676.209	0.11678	0.136554	0.855194	0.392444	0.76943
SYT1	YPR095C	539.987	0.116748	0.115312	1.01246	0.311319	0.701718
YOR296W	YOR296W	499.485	0.116684	0.120191	0.970822	0.331637	0.719288
YBL059W	YBL059W	372.113	0.116539	0.132927	0.876717	0.38064	0.758584
ATG2	YNL242W	477.049	0.116493	0.128834	0.904209	0.365884	0.747024
HXT3	YDR345C	6161.33	0.116314	0.0888895	1.30853	0.190695	0.597505
NFS1	YCL017C	2668.93	0.116169	0.0794462	1.46223	0.143679	0.53459
TPK2	YPL203W	873.564	0.115976	0.140096	0.82783	0.407767	0.779492
TRX2	YGR209C	1522.38	0.115929	0.111577	1.039	0.298806	0.692433
PIH1	YHR034C	466.36	0.115872	0.120396	0.962425	0.335836	0.723462
AIM46	YHR199C	1097.2	0.115827	0.0981179	1.18049	0.237807	0.637677
PNG1	YPL096W	524.765	0.115719	0.116575	0.992659	0.320876	0.711313
CYC7	YEL039C	366.949	0.115652	0.178533	0.64779	0.517121	0.842437
CRD1	YDL142C	313.14	0.115508	0.143221	0.806504	0.419952	0.787062
ARP3	YJR065C	4006.89	0.114538	0.0770604	1.48635	0.137187	0.527028
PAR32	YDL173W	970.252	0.114386	0.118567	0.964739	0.334676	0.722734
CDC34	YDR054C	2139.42	0.114329	0.0818149	1.39742	0.162289	0.561941
XYL2	YLR070C	174.297	0.114141	0.162167	0.703848	0.481527	0.821199
YBR076C-A	YBR076C-A	115.319	0.11395	0.222707	0.511659	0.60889	0.883608
POX1	YGL205W	158.823	0.113935	0.199107	0.572232	0.567165	0.865041
IRS4	YKR019C	353.448	0.113752	0.144668	0.786299	0.431692	0.79289
INO4	YOL108C	482.831	0.113737	0.11378	0.999616	0.317497	0.70846
SFH1	YLR321C	729.948	0.113657	0.101614	1.11852	0.263347	0.667737
YGL117W	YGL117W	688.768	0.113452	0.189869	0.597524	0.550157	0.857264
USE1	YGL098W	355.427	0.112952	0.124948	0.903994	0.365999	0.747024
TTI2	YJR136C	428.958	0.11294	0.123399	0.915244	0.360063	0.742868
SSP120	YLR250W	1139.81	0.112801	0.101365	1.11282	0.265784	0.669746
SPG5	YMR191W	2448.2	0.112747	0.0973861	1.15774	0.246972	0.648121
AIM21	YIR003W	2185.95	0.112726	0.0858638	1.31284	0.189236	0.597212
GEP5	YLR091W	403.392	0.112498	0.125903	0.89353	0.371573	0.75172
RCR2	YDR003W	534.38	0.112468	0.117306	0.958753	0.337683	0.72458
LPX1	YOR084W	521.63	0.111933	0.125024	0.895293	0.37063	0.751323
MNT4	YNR059W	363.953	0.111919	0.156974	0.712979	0.475859	0.818143
YMR046W-A	YMR046W-A	225.669	0.111818	0.189339	0.590571	0.554808	0.860508
PTP3	YER075C	710.208	0.11178	0.108412	1.03106	0.302512	0.693985
WSS1	YHR134W	406.599	0.11156	0.152013	0.733882	0.463021	0.811719
IRC5	YFR038W	862.737	0.111539	0.104576	1.06658	0.286161	0.683023
SKN1	YGR143W	1032.09	0.111258	0.0967313	1.15018	0.25007	0.651716
UBA3	YPR066W	227.873	0.11114	0.152504	0.728765	0.466145	0.813728
FLC1	YPL221W	2744.5	0.11081	0.0834089	1.32852	0.184007	0.590629
COX17	YLL009C	1857.95	0.110681	0.11112	0.996048	0.319227	0.710501
ERD1	YDR414C	440.379	0.110015	0.130014	0.846176	0.397454	0.772972
GWT1	YJL091C	679.988	0.109985	0.158119	0.695584	0.486689	0.822116
MON2	YNL297C	975.722	0.109978	0.118867	0.925217	0.354853	0.738434
FIT1	YDR534C	120.745	0.109876	0.201763	0.544579	0.586043	0.874741
PIN2	YOR104W	331.658	0.109631	0.155833	0.70352	0.481732	0.821199
YGL165C	YGL165C	49.1341	0.109323	0.274273	0.398592	0.690194	0.913847
HIS4	YCL030C	3950.34	0.109274	0.0975163	1.12058	0.262469	0.666962
NCA3	YJL116C	3174.36	0.109266	0.141516	0.772107	0.440051	0.795618
MFB1	YDR219C	676.387	0.109169	0.110012	0.992342	0.321031	0.711313
YGL188C	YGL188C	379.615	0.109005	0.16354	0.666536	0.505068	0.837596
FSH3	YOR280C	481.054	0.108922	0.115534	0.942776	0.345796	0.731949
CHS1	YNL192W	2177.36	0.108822	0.12293	0.885238	0.376028	0.756155
MRH1	YDR033W	12987.1	0.108463	0.0841262	1.28929	0.197296	0.605389
BUG1	YDL099W	1467.53	0.108387	0.101495	1.06791	0.28556	0.683023
YKL069W	YKL069W	535.863	0.10831	0.11519	0.940276	0.347076	0.733196
RRI1	YDL216C	178.293	0.108307	0.194343	0.557297	0.577324	0.870804
CHL1	YPL008W	748.424	0.108299	0.110523	0.979877	0.327147	0.714806
HMS1	YOR032C	192.344	0.108242	0.188786	0.573358	0.566403	0.865041
AYR1	YIL124W	1279.11	0.108067	0.143093	0.755222	0.450116	0.80066
SWT21	YNL187W	418.667	0.108015	0.129859	0.831788	0.405528	0.77801
SWH1	YAR042W	1778.52	0.108	0.0914268	1.18127	0.237496	0.637388
RSM10	YDR041W	2493.66	0.107918	0.0934367	1.15499	0.248096	0.649017
CTF19	YPL018W	213.457	0.107896	0.167779	0.643088	0.520167	0.843484
ISY1	YJR050W	430.764	0.107848	0.119764	0.900507	0.367851	0.747864
HSF1	YGL073W	1199.24	0.107571	0.0949693	1.13269	0.257343	0.660845
EMC10	YDR056C	1206.07	0.107569	0.0976685	1.10137	0.270734	0.675811
SER33	YIL074C	1263.72	0.107211	0.102507	1.04589	0.295613	0.689939
COX19	YLL018C-A	370.756	0.107144	0.145835	0.734692	0.462527	0.811484
AOS1	YPR180W	654.878	0.107122	0.110617	0.968399	0.332845	0.72036
SEN15	YMR059W	250.646	0.106951	0.153921	0.694841	0.487155	0.822258
PNS1	YOR161C	332.011	0.106841	0.215035	0.496854	0.619292	0.887717
SNU56	YDR240C	414.939	0.106817	0.116945	0.913394	0.361035	0.743377
CBP2	YHL038C	747.218	0.106812	0.114493	0.932915	0.350864	0.736341
ADR1	YDR216W	3638.04	0.106778	0.119375	0.894477	0.371067	0.751479
MET22	YOL064C	1145.32	0.106654	0.0997074	1.06967	0.284769	0.682509
TOS8	YGL096W	157.373	0.106565	0.184869	0.576433	0.564323	0.863661
FMO1	YHR176W	472.827	0.106494	0.145773	0.730548	0.465056	0.81369
YJL055W	YJL055W	2128.67	0.106278	0.103395	1.02788	0.304006	0.694795
CCC2	YDR270W	599.732	0.106238	0.137422	0.77308	0.439475	0.795372
UBX2	YML013W	960.614	0.10615	0.11387	0.932202	0.351232	0.736341
PHB1	YGR132C	4712.54	0.10604	0.0788668	1.34455	0.17877	0.58573
HSE1	YHL002W	955.858	0.105859	0.0963195	1.09904	0.27175	0.675811
YMR247W-A	YMR247W-A	13.7012	0.105833	0.567848	0.186376	0.85215	0.96064
YLL020C	YLL020C	65.128	0.105511	0.346064	0.304889	0.76045	0.937661
YBR191W-A	YBR191W-A	27.8446	0.105452	0.476956	0.221094	0.825019	0.953956
YFL066C	YFL066C	624.049	0.105286	0.145916	0.721554	0.470569	0.816135
SGN1	YIR001C	878.362	0.105256	0.106862	0.984977	0.324635	0.711512
CMK1	YFR014C	1281.65	0.105199	0.0988362	1.06438	0.287159	0.683023
ASR1	YPR093C	307.586	0.105182	0.152618	0.689181	0.490709	0.824926
PET191	YJR034W	678.295	0.105169	0.107032	0.982595	0.325807	0.712752
KIC1	YHR102W	1075.28	0.105076	0.110753	0.948743	0.342751	0.730574
TPH3	YJL016W	624.368	0.104735	0.138512	0.756148	0.44956	0.800572
SDS22	YKL193C	797.922	0.104537	0.139406	0.749873	0.453331	0.803644
SLU7	YDR088C	539.208	0.104528	0.123082	0.849255	0.39574	0.771791
VPS45	YGL095C	938.863	0.104399	0.0921959	1.13236	0.257483	0.660845
RBK1	YCR036W	1086.17	0.10433	0.103246	1.0105	0.312257	0.702467
GLC8	YMR311C	1848.32	0.104087	0.0981676	1.0603	0.289009	0.683023
GPI16	YHR188C	1847.16	0.1038	0.0847028	1.22547	0.2204	0.624932
JSN1	YJR091C	1003.3	0.103682	0.121229	0.855257	0.392409	0.76943
YLR118C	YLR118C	599.218	0.10361	0.109141	0.94932	0.342458	0.730461
SLY1	YDR189W	1449.23	0.103463	0.104608	0.989062	0.322633	0.711512
KNS1	YLL019C	1924.79	0.10346	0.114757	0.901561	0.36729	0.747677
NMT1	YLR195C	1543.31	0.103359	0.0824367	1.2538	0.209915	0.614845
NAS2	YIL007C	407.481	0.103349	0.127709	0.809254	0.418369	0.786102
RAD30	YDR419W	673.712	0.103131	0.0992694	1.0389	0.298852	0.692433
YMR158C-A	YMR158C-A	42.8097	0.103117	0.430546	0.239503	0.810716	0.95099
FMP25	YLR077W	1688.22	0.103013	0.085775	1.20097	0.229763	0.633668
CBP4	YGR174C	2472.5	0.10301	0.0903089	1.14064	0.254019	0.656903
VPS13	YLL040C	1425.76	0.102945	0.0930618	1.1062	0.26864	0.672619
YNL033W	YNL033W	123.011	0.102837	0.189556	0.542513	0.587465	0.87582
CSH1	YBR161W	227.064	0.102739	0.168998	0.607931	0.543233	0.855855
PGS1	YCL004W	495.812	0.10263	0.139859	0.733812	0.463063	0.811719
YDL086W	YDL086W	1348.07	0.102362	0.0840433	1.21797	0.223235	0.625603
AGA1	YNR044W	904.155	0.102326	0.174673	0.585812	0.558002	0.862359
MGL2	YMR210W	650.609	0.102099	0.111419	0.916349	0.359484	0.742868
SEC17	YBL050W	1597.07	0.102088	0.103317	0.988102	0.323103	0.711512
AIP1	YMR092C	1735	0.101698	0.111727	0.910228	0.362702	0.743984
YDR010C	YDR010C	539.837	0.101652	0.134576	0.755351	0.450038	0.80066
FAR8	YMR029C	781.013	0.10159	0.125894	0.806944	0.419699	0.787062
CPR4	YCR069W	1564.54	0.101519	0.0929038	1.09274	0.27451	0.677115
ARC35	YNR035C	2635.18	0.101269	0.0820783	1.23381	0.217273	0.620239
YPL278C	YPL278C	117.695	0.101226	0.200063	0.505973	0.612876	0.886654
YKR045C	YKR045C	221.247	0.100927	0.153252	0.658565	0.510175	0.839187
YAR030C	YAR030C	16.0416	0.100812	0.475525	0.212001	0.832106	0.95603
LSP1	YPL004C	5770.43	0.100791	0.134671	0.748424	0.454205	0.804121
SEC5	YDR166C	914.712	0.10074	0.111765	0.901352	0.367401	0.747677
IGO1	YNL157W	1204.62	0.100668	0.103317	0.974367	0.329874	0.717682
YDR433W	YDR433W	27.1499	0.100561	0.361244	0.278374	0.780726	0.94288
SNR84	snR84	115.827	0.100525	0.190986	0.52635	0.598645	0.879733
BUD26	YDR241W	90.3256	0.100399	0.255241	0.393349	0.694062	0.915365
STE11	YLR362W	693.177	0.100194	0.100876	0.993234	0.320596	0.711313
YGR117C	YGR117C	530.135	0.100133	0.126228	0.793271	0.42762	0.790616
YLR202C	YLR202C	44.9362	0.100102	0.308067	0.324936	0.745229	0.931388
SGF73	YGL066W	850.774	0.100037	0.0961882	1.04002	0.298331	0.692433
MIM1	YOL026C	342.626	0.0999745	0.13867	0.72095	0.47094	0.816135
SSN2	YDR443C	464.789	0.0999492	0.126067	0.792825	0.42788	0.790616
MPE1	YKL059C	716.239	0.0997898	0.109455	0.911696	0.361929	0.743984
AST2	YER101C	679.005	0.0997393	0.158206	0.630438	0.528408	0.846838
WAR1	YML076C	784.311	0.099692	0.109887	0.907222	0.36429	0.746187
ARC19	YKL013C	2145.91	0.0996635	0.0874108	1.14017	0.254214	0.656903
YMR1	YJR110W	419.427	0.0995627	0.134088	0.742517	0.457774	0.80664
USA1	YML029W	806.445	0.0994667	0.147472	0.674478	0.500008	0.831918
PRY3	YJL078C	5571.27	0.0993846	0.122731	0.809777	0.418068	0.785995
TMA64	YDR117C	778.374	0.0992783	0.115096	0.862572	0.388373	0.765818
PET112	YBL080C	821.054	0.0992737	0.100576	0.987048	0.323619	0.711512
ATP3	YBR039W	6103.54	0.099232	0.0857922	1.15666	0.247413	0.648632
UGO1	YDR470C	1206.08	0.0991981	0.109708	0.904197	0.365891	0.747024
GAL80	YML051W	4710.19	0.0990275	0.0800442	1.23716	0.216028	0.619371
VPS17	YOR132W	959.487	0.0989051	0.094242	1.04948	0.293958	0.689132
ADK1	YDR226W	5373.71	0.0988044	0.0775686	1.27377	0.202745	0.60989
ADD66	YKL206C	589.127	0.0986497	0.135295	0.729146	0.465913	0.813728
YDR316W-B	YDR316W-B	4204.79	0.0984878	0.110082	0.894678	0.370959	0.751479
ATG13	YPR185W	648.996	0.098475	0.12414	0.79326	0.427627	0.790616
ATG11	YPR049C	685.348	0.0983944	0.116737	0.842875	0.399298	0.774636
CYB2	YML054C	1444.63	0.0982905	0.143858	0.683246	0.494452	0.828047
USV1	YPL230W	481.945	0.0982822	0.210802	0.46623	0.641051	0.897672
RIM11	YMR139W	760.289	0.0982179	0.110366	0.889933	0.373502	0.753336
YMR226C	YMR226C	4219.29	0.0981828	0.0805979	1.21818	0.223155	0.625603
CAB1	YDR531W	1016.92	0.0978443	0.103893	0.94178	0.346305	0.732031
BLM10	YFL007W	1908.25	0.0978232	0.0892474	1.09609	0.27304	0.675811
QCR8	YJL166W	2712.97	0.0977231	0.0866742	1.12748	0.259542	0.662564
YAL063C-A	YAL063C-A	22.9051	0.0977035	0.473119	0.206509	0.836393	0.957667
BAP2	YBR068C	5109.87	0.0975334	0.0897482	1.08674	0.27715	0.67839
TAD2	YJL035C	245.073	0.0974021	0.151564	0.642647	0.520453	0.843484
ACA1	YER045C	1064.75	0.0972944	0.116258	0.836882	0.402659	0.776562
DCG1	YIR030C	187.877	0.0972676	0.206857	0.470217	0.6382	0.896241
UBC12	YLR306W	277.341	0.0972319	0.137461	0.707343	0.479353	0.821042
PAH1	YMR165C	957.36	0.0971471	0.113232	0.857949	0.390921	0.767884
PTC5	YOR090C	1153.24	0.0970442	0.0939724	1.03269	0.30175	0.693644
SCY1	YGL083W	748.562	0.0970277	0.114104	0.850343	0.395134	0.771485
ZWF1	YNL241C	6166.94	0.0970054	0.082597	1.17444	0.240218	0.639324
IAH1	YOR126C	565.234	0.096954	0.129858	0.746615	0.455296	0.80513
CHK1	YBR274W	543.736	0.0968894	0.108888	0.889805	0.373571	0.753336
IRC3	YDR332W	476.371	0.0968445	0.12506	0.774387	0.438702	0.795372
BEM1	YBR200W	1164.89	0.0968318	0.0969416	0.998867	0.317859	0.70846
MTH1	YDR277C	3506.27	0.096782	0.114204	0.847452	0.396743	0.772547
MTE1	YGR042W	493.46	0.0966822	0.126263	0.765718	0.443844	0.798334
PTH4	YOL114C	35.1307	0.0965537	0.325169	0.296934	0.766517	0.939416
TIP20	YGL145W	687.548	0.0965416	0.147197	0.655864	0.511911	0.83962
MET30	YIL046W	1030.69	0.0965172	0.110697	0.871902	0.383262	0.759969
PET54	YGR222W	561.117	0.0965165	0.126235	0.764577	0.444523	0.798642
SER1	YOR184W	2150.36	0.0964455	0.0887998	1.0861	0.277435	0.67839
COX13	YGL191W	3490.89	0.0964376	0.0810219	1.19027	0.233942	0.63622
YLR161W	YLR161W	183.063	0.0962327	0.195017	0.493458	0.621689	0.888594
BPH1	YCR032W	582.98	0.096206	0.135729	0.70881	0.478442	0.820112
UBX7	YBR273C	1127.5	0.09612	0.105602	0.910213	0.36271	0.743984
ADE16	YLR028C	4489.38	0.096077	0.105113	0.914034	0.360699	0.743143
RSM22	YKL155C	1390.78	0.0960352	0.0851983	1.1272	0.259659	0.662564
YND1	YER005W	928.494	0.0960076	0.0929394	1.03301	0.301598	0.693644
TRS130	YMR218C	624.404	0.095803	0.103503	0.925606	0.354651	0.738434
ECM31	YBR176W	424.664	0.0957632	0.136413	0.702007	0.482675	0.821509
ATP7	YKL016C	4475.53	0.0956822	0.091054	1.05083	0.293337	0.689132
INO80	YGL150C	1404.67	0.0956272	0.0896759	1.06636	0.286259	0.683023
ULA1	YPL003W	305.967	0.0955854	0.165672	0.576956	0.563969	0.863661
MFG1	YDL233W	485.882	0.0952227	0.130666	0.728749	0.466155	0.813728
YGR017W	YGR017W	988.907	0.0951821	0.110059	0.86483	0.387132	0.764771
CDH1	YGL003C	680.472	0.095171	0.103589	0.918733	0.358235	0.741586
COX6	YHR051W	3074.73	0.0949191	0.0974426	0.974103	0.330005	0.717682
DOT5	YIL010W	1130.38	0.0948159	0.104485	0.907456	0.364166	0.746177
WTM2	YOR229W	463.091	0.0948029	0.137598	0.688983	0.490834	0.824926
KTR4	YBR199W	1763.11	0.0947	0.0984654	0.961759	0.336171	0.723462
RIB1	YBL033C	2077.85	0.094527	0.109303	0.864814	0.387141	0.764771
AMF1	YOR378W	248.176	0.0943494	0.153013	0.616611	0.537491	0.853229
SOD1	YJR104C	8496.55	0.0943387	0.122709	0.768802	0.442011	0.797323
MCT1	YOR221C	979.664	0.0943054	0.119355	0.790125	0.429455	0.791732
LCD1	YDR499W	499.291	0.0939293	0.148228	0.633682	0.526288	0.845686
RPR2	YIR015W	265.044	0.0939175	0.144383	0.650477	0.515384	0.841397
ALG12	YNR030W	1102.41	0.0939167	0.11633	0.80733	0.419477	0.787062
SNT309	YPR101W	501.438	0.0937945	0.118111	0.794119	0.427126	0.790616
YBL039W-B	YBL039W-B	146.473	0.0937769	0.210348	0.445818	0.655728	0.904095
ECI1	YLR284C	176.881	0.0937666	0.177751	0.527517	0.597835	0.879733
SSN3	YPL042C	626.07	0.0935576	0.136185	0.686991	0.492089	0.825898
KEL2	YGR238C	437.052	0.0935124	0.13824	0.67645	0.498755	0.831524
CYR1	YJL005W	1064.73	0.0934497	0.152017	0.614731	0.538732	0.853832
MLF3	YNL074C	4303.1	0.0933939	0.0743837	1.25557	0.209272	0.614792
AAD4	YDL243C	200.199	0.0931776	0.159011	0.585982	0.557887	0.862359
TEC1	YBR083W	1690.65	0.0931639	0.103983	0.895953	0.370278	0.751323
ATP15	YPL271W	2570.7	0.0931158	0.0785352	1.18566	0.235758	0.636426
YSA1	YBR111C	1546.33	0.0929447	0.111805	0.831314	0.405796	0.778097
MSN4	YKL062W	1240.76	0.092939	0.136483	0.680957	0.495899	0.828909
TSC3	YBR058C-A	712.623	0.0927865	0.108618	0.854246	0.392969	0.769755
PHO81	YGR233C	1006.3	0.0927219	0.104518	0.887134	0.375007	0.75507
REX3	YLR107W	945.817	0.0927001	0.101047	0.917393	0.358937	0.742252
RIF2	YLR453C	172.314	0.0926616	0.18269	0.507206	0.61201	0.886291
YGR015C	YGR015C	341.041	0.092594	0.127024	0.72895	0.466032	0.813728
YNL203C	YNL203C	25.2192	0.0925234	0.393126	0.235353	0.813935	0.95174
APC1	YNL172W	535.571	0.0923886	0.125269	0.737522	0.460805	0.810252
YMR155W	YMR155W	574.243	0.0922871	0.118998	0.775533	0.438025	0.795372
ERV41	YML067C	1065.42	0.0922323	0.0911313	1.01208	0.311499	0.701718
SLA1	YBL007C	3432.24	0.0920296	0.0770734	1.19405	0.232458	0.633949
UBP9	YER098W	395.485	0.0920247	0.153264	0.600433	0.548217	0.856178
SLX1	YBR228W	369.106	0.0920211	0.154103	0.597138	0.550415	0.857264
ATG22	YCL038C	508.481	0.0919095	0.131892	0.696854	0.485894	0.821509
SPO73	YER046W	195.428	0.0918555	0.161216	0.569766	0.568837	0.865845
CWC25	YNL245C	673.25	0.0916777	0.109376	0.838191	0.401923	0.776562
GPR1	YDL035C	904.339	0.0915966	0.111174	0.823903	0.409995	0.781607
CPT1	YNL130C	1564.37	0.091431	0.116241	0.786562	0.431538	0.79289
GAL10	YBR019C	84043.3	0.0913942	0.0709217	1.28866	0.197515	0.605413
IRC19	YLL033W	179.027	0.0913668	0.191435	0.477273	0.633168	0.893315
OAF3	YKR064W	658.692	0.0911421	0.109247	0.834276	0.404125	0.777269
MNS1	YJR131W	484.529	0.0910208	0.11682	0.779153	0.43589	0.795372
SNX41	YDR425W	314.818	0.0908898	0.150727	0.60301	0.546502	0.856035
ROX3	YBL093C	1281	0.0908495	0.0958014	0.948311	0.342971	0.730574
HRT3	YLR097C	607.353	0.0908398	0.106071	0.85641	0.391771	0.768861
PUS2	YGL063W	303.44	0.090764	0.188455	0.481621	0.630075	0.893205
LAS17	YOR181W	940.388	0.090509	0.156574	0.57806	0.563224	0.863661
YHL005C	YHL005C	43.0834	0.0904932	0.338937	0.266992	0.789476	0.94478
CSF1	YLR087C	611.489	0.0904505	0.111685	0.809872	0.418013	0.785995
MRPL24	YMR193W	2190.96	0.090388	0.0958975	0.942548	0.345912	0.731949
DAN1	YJR150C	8.82949	0.0902228	0.993915	0.0907752	0.927671	0.983068
YOR102W	YOR102W	38.8702	0.0902039	0.31729	0.284295	0.776184	0.941481
GPT2	YKR067W	2200.4	0.0901304	0.098461	0.915392	0.359986	0.742868
URN1	YPR152C	398.448	0.0900415	0.124309	0.724334	0.468861	0.815352
RRT6	YGL146C	250.244	0.0897506	0.168134	0.533805	0.593477	0.878312
YPL216W	YPL216W	590.323	0.0896463	0.109764	0.816715	0.414091	0.784716
VPS75	YNL246W	1256.97	0.0895995	0.0936935	0.956304	0.338919	0.725494
CUS2	YNL286W	576.254	0.0893916	0.121705	0.734492	0.462649	0.811484
GEX2	YKR106W	160.153	0.0893867	0.178362	0.501152	0.616264	0.887405
MXR1	YER042W	457.567	0.0891155	0.145885	0.610862	0.541291	0.855157
UMP1	YBR173C	1733.63	0.0891032	0.0842776	1.05726	0.290394	0.685491
RCR1	YBR005W	615.05	0.0890294	0.107795	0.825913	0.408853	0.780638
YHR095W	YHR095W	11.4634	0.0890287	0.580089	0.153474	0.878024	0.968553
YOL036W	YOL036W	1578.78	0.088826	0.0934691	0.950324	0.341947	0.729984
YIL067C	YIL067C	628.383	0.0885796	0.117434	0.754295	0.450672	0.801195
DCV1	YFR012W	41.0169	0.0884254	0.367372	0.240697	0.80979	0.95099
MDM35	YKL053C-A	1972.96	0.0884195	0.0957412	0.923526	0.355733	0.739529
MIA40	YKL195W	7616.34	0.0884056	0.0843752	1.04777	0.294746	0.689731
YLR157C-C	YLR157C-C	31.6156	0.0881848	0.439201	0.200785	0.840867	0.958382
EFM3	YJR129C	424.228	0.0881757	0.12808	0.688443	0.491174	0.824926
VMR1	YHL035C	416.887	0.0880982	0.162535	0.542027	0.5878	0.875904
ATP1	YBL099W	11144	0.0880797	0.0830435	1.06064	0.288851	0.683023
VPS60	YDR486C	1025.44	0.0879725	0.0942524	0.933371	0.350628	0.736341
EEB1	YPL095C	430.103	0.0876992	0.123255	0.711527	0.476758	0.81924
NUS1	YDL193W	625.988	0.0876689	0.108822	0.80562	0.420462	0.787319
CET1	YPL228W	829.362	0.0876366	0.0963422	0.909639	0.363013	0.744301
SEG1	YMR086W	1594.89	0.087447	0.118905	0.735433	0.462076	0.811349
EDE1	YBL047C	4045.45	0.0873954	0.0785827	1.11215	0.266075	0.670143
ATP5	YDR298C	4429.4	0.0873898	0.0758384	1.15232	0.249192	0.650297
GAA1	YLR088W	839.051	0.0872703	0.104864	0.832221	0.405284	0.777828
PEX17	YNL214W	252.043	0.0870852	0.162974	0.53435	0.593099	0.878312
YIL055C	YIL055C	466.546	0.0870768	0.121393	0.717313	0.473181	0.817469
PAM17	YKR065C	1767.92	0.0870498	0.0913996	0.952409	0.340889	0.728434
SFP1	YLR403W	1403.62	0.0870254	0.111312	0.781813	0.434324	0.795352
MSC3	YLR219W	1155.11	0.0869936	0.117493	0.740413	0.459049	0.80763
QCR6	YFR033C	7279.74	0.0868333	0.0740562	1.17253	0.240983	0.639361
FYV8	YGR196C	818.186	0.0865835	0.0971654	0.891093	0.372879	0.752961
CHS6	YJL099W	534.096	0.086514	0.137991	0.626954	0.53069	0.847284
HAP5	YOR358W	829.165	0.086311	0.101521	0.850181	0.395224	0.771485
CHO1	YER026C	4730.51	0.086278	0.162503	0.53093	0.595467	0.879048
STE6	YKL209C	2617.86	0.0861778	0.0850336	1.01346	0.310843	0.701422
PRP4	YPR178W	551.766	0.0861072	0.114144	0.754376	0.450623	0.801195
SEC15	YGL233W	793.423	0.0859864	0.107848	0.797291	0.425282	0.790616
YLF2	YHL014C	795.826	0.0859748	0.102788	0.836431	0.402912	0.776583
MET16	YPR167C	282.084	0.0859577	0.185014	0.4646	0.642218	0.898368
AIM25	YJR100C	803.162	0.0859538	0.115234	0.745906	0.455724	0.80561
ARA1	YBR149W	3163.81	0.0859293	0.121109	0.709519	0.478002	0.819582
YKR023W	YKR023W	519.119	0.0859002	0.117693	0.729867	0.465472	0.813728
QCR7	YDR529C	4160.65	0.085875	0.0812849	1.05647	0.290753	0.686082
YGR109W-B	YGR109W-B	1453.95	0.0858254	0.0892125	0.962033	0.336033	0.723462
FRE2	YKL220C	159.522	0.085762	0.183349	0.467753	0.639961	0.896546
YOL155W-A	YOL155W-A	51.7843	0.0857489	0.429208	0.199784	0.84165	0.958653
HFM1	YGL251C	494.351	0.0856322	0.133015	0.643777	0.51972	0.843484
UBP5	YER144C	1008.34	0.0855397	0.107747	0.793893	0.427258	0.790616
FYV5	YCL058C	13.8531	0.0854686	0.5193	0.164584	0.869271	0.965594
COX12	YLR038C	2646.27	0.0854171	0.105853	0.806945	0.419698	0.787062
SHE10	YGL228W	2060.98	0.085296	0.0789653	1.08017	0.280066	0.680315
DAP1	YPL170W	1124.72	0.0852481	0.117159	0.727629	0.466841	0.813914
YPL071C	YPL071C	361.051	0.0849808	0.133398	0.637049	0.524093	0.84504
CAD1	YDR423C	619.381	0.0849483	0.10658	0.797036	0.42543	0.790616
UFD2	YDL190C	1221.2	0.084771	0.129202	0.656113	0.511752	0.839578
YPR158W-B	YPR158W-B	4047.33	0.084764	0.106997	0.792208	0.428239	0.790616
PPT2	YPL148C	201.973	0.0845609	0.151665	0.557549	0.577152	0.870796
ATP17	YDR377W	2252.37	0.0845014	0.09092	0.929404	0.35268	0.737501
RGR1	YLR071C	1194.72	0.0844459	0.108207	0.780414	0.435147	0.795372
OPI10	YOL032W	465.692	0.0844205	0.128479	0.657077	0.511131	0.839455
GEP7	YGL057C	360.272	0.0843387	0.144379	0.58415	0.55912	0.862681
HUT1	YPL244C	992.922	0.0841413	0.106205	0.792251	0.428214	0.790616
STB2	YMR053C	182.947	0.0841122	0.160281	0.524778	0.599737	0.880307
IME1	YJR094C	63.549	0.0840308	0.251988	0.333471	0.738779	0.930297
YNL217W	YNL217W	574.779	0.0840207	0.122102	0.688119	0.491378	0.824926
MSH5	YDL154W	320.875	0.0837654	0.151145	0.554207	0.579437	0.871037
LAM6	YLR072W	926.49	0.0837116	0.0978218	0.855756	0.392133	0.769301
YET3	YDL072C	1926.89	0.083646	0.0951557	0.879044	0.379377	0.757994
MIM2	YLR099W-A	282.859	0.0834977	0.181139	0.46096	0.644827	0.898875
HSP78	YDR258C	8944.13	0.0832686	0.151808	0.548514	0.583339	0.872999
TAX4	YJL083W	312.809	0.0832633	0.129854	0.641207	0.521388	0.843674
YPI1	YFR003C	394.645	0.0832582	0.133789	0.62231	0.533738	0.849861
TLG1	YDR468C	797.709	0.0829536	0.106897	0.776014	0.437741	0.795372
IMD1	YAR073W	68.9746	0.0826285	0.269827	0.306228	0.759431	0.93726
COX15	YER141W	4206.59	0.0825836	0.0788428	1.04745	0.294894	0.689731
YBR220C	YBR220C	959.468	0.082524	0.0971697	0.849277	0.395727	0.771791
YBL083C	YBL083C	5.44295	0.0823979	0.889045	0.0926814	0.926157	0.983068
AVO1	YOL078W	476.5	0.0823668	0.124663	0.660716	0.508795	0.838719
AME1	YBR211C	298.727	0.0823394	0.137101	0.600576	0.548122	0.856178
STE3	YKL178C	94.4189	0.0822932	0.258276	0.318625	0.750011	0.933145
PST2	YDR032C	3733.65	0.082136	0.0804209	1.02133	0.3071	0.697846
SWT1	YOR166C	550.734	0.0820916	0.147779	0.555505	0.57855	0.871037
ALG9	YNL219C	1557.9	0.0820577	0.0885163	0.927035	0.353908	0.737936
MTC3	YGL226W	484.427	0.0820573	0.132125	0.621057	0.534562	0.850224
MAM3	YOL060C	1763.5	0.0818446	0.102941	0.795061	0.426578	0.790616
MDM10	YAL010C	478.955	0.0815444	0.129717	0.628633	0.52959	0.847284
CKS1	YBR135W	596.151	0.0812737	0.106133	0.76577	0.443813	0.798334
RIB4	YOL143C	4137.91	0.0812572	0.0745505	1.08996	0.275729	0.677921
COY1	YKL179C	912.347	0.0811798	0.101072	0.803192	0.421864	0.789123
CHO2	YGR157W	4065.66	0.0810853	0.182885	0.443366	0.657501	0.904352
YOR012W	YOR012W	49.9139	0.0810206	0.341427	0.2373	0.812424	0.951435
YLR159W	YLR159W	180.419	0.0807839	0.198138	0.407716	0.683482	0.910631
GCY1	YOR120W	8893.95	0.0806769	0.112004	0.720303	0.471339	0.816189
ICS3	YJL077C	177.488	0.0805786	0.17411	0.462802	0.643506	0.898625
SLM1	YIL105C	744.476	0.0805776	0.121582	0.662742	0.507496	0.838297
EPL1	YFL024C	905.359	0.0805005	0.100391	0.801869	0.422629	0.789377
GPA1	YHR005C	1618.57	0.0804973	0.092775	0.867662	0.385579	0.762406
TAP42	YMR028W	593.809	0.0804667	0.113025	0.711939	0.476502	0.819025
IWR1	YDL115C	730.323	0.0803898	0.132114	0.60849	0.542863	0.855855
PMP3	YDR276C	3799.13	0.0802872	0.0845659	0.949405	0.342415	0.730461
SUB1	YMR039C	1461.02	0.0801045	0.104469	0.76678	0.443212	0.797884
NEJ1	YLR265C	304.459	0.0801042	0.144755	0.553378	0.580004	0.871219
YHR045W	YHR045W	989.774	0.0800277	0.0988518	0.809572	0.418186	0.785995
YDL185C-A	YDL185C-A	106.751	0.0799741	0.230258	0.347324	0.728348	0.926226
PHO85	YPL031C	1452.4	0.0797492	0.0842208	0.946906	0.343687	0.731053
RIT1	YMR283C	491.545	0.0796842	0.120453	0.661538	0.508267	0.838719
SHR5	YOL110W	437.937	0.0794849	0.114941	0.69153	0.489232	0.824166
YLR456W	YLR456W	123.124	0.0794619	0.235691	0.337144	0.736008	0.929762
YJL202C	YJL202C	48.3845	0.0792651	0.302669	0.261887	0.793408	0.945361
YHR218W-A	YHR218W-A	132.954	0.0791688	0.194357	0.407336	0.683761	0.910631
PMC1	YGL006W	1439.25	0.0791619	0.114333	0.692381	0.488698	0.823734
SPG4	YMR107W	318.013	0.0791593	0.239348	0.330729	0.740849	0.930378
SAP1	YER047C	763.746	0.0791143	0.124001	0.638014	0.523464	0.844653
PCL8	YPL219W	233.936	0.0788919	0.18182	0.4339	0.664361	0.906592
BLI1	YKL061W	367.734	0.0788242	0.129505	0.608658	0.542751	0.855855
HOS1	YPR068C	319.517	0.0786976	0.132782	0.592681	0.553394	0.85977
VFA1	YER128W	428.177	0.0786952	0.14046	0.560268	0.575297	0.869461
AEP1	YMR064W	1326.41	0.0785801	0.09046	0.868673	0.385026	0.762034
ADE8	YDR408C	1107.88	0.078406	0.13039	0.601318	0.547628	0.856035
YLR464W	YLR464W	131.128	0.0783613	0.198481	0.394806	0.692986	0.915341
PDR8	YLR266C	522.834	0.0783331	0.134301	0.583264	0.559716	0.863089
IDS2	YJL146W	644.255	0.0782689	0.112329	0.696785	0.485937	0.821509
AIM17	YHL021C	617.236	0.0782072	0.138842	0.56328	0.573244	0.868241
MPC1	YGL080W	582.26	0.0781256	0.109393	0.714172	0.475121	0.817869
[truncated: 4,276 more rows]
