# Supplementary material for: A direct role for a mitochondrial targeting sequence in signaling stress
Source: Nature. Author manuscript; Available in PMC 2026 Feb 4. (PMC7618714; doi:10.1038/s41586-025-09834-x)
Supplement: Supplementary Table 6 [file EMS212253-supplement-Supplementary_Table_6.xlsx]

## Sheet: Yeast
Extended Data Table 1 Yeast strains used in this study.
Strain number	Relevant Genotype	Figure
HW3905	MATalpha, ade2-1, leu2-3, ura3, trp1-1, his3-11,15, pTEF-GFP-PDR3::NATMX, HTB1-mCherry:NATMX, Yeplac181-Gal1-10::LEU2	1a, e1a, e1b
HW3906	﻿MATalpha, ade2-1, leu2-3, ura3, trp1-1, his3-11,15, pTEF-GFP-PDR3::NATMX, HTB1-mCherry:NATMX, Yeplac181-GAL-PSD1::LEU2	1a, e1a, e1b
HW1054	﻿MATa, ade2-1, leu2-3, ura3, trp1-1, his3-11,15, NATMX::pTEF-3XV5-PDR3-::KanMX, Yeplac181-Gal1-10::LEU2	1b, e1c, 2g, 3d, e4b, e4d
HW1055	﻿MATa, ade2-1, leu2-3, ura3, trp1-1, his3-11,15, NATMX::pTEF-3XV5-PDR3-::KanMX, Yeplac181-GAL-PSD1::LEU2	1b, e1c, 2g, 3d, e4b, e4d
HW4163	﻿MATa, ade2-1, leu2-3, ura3, trp1-1, his3-11,15, MGE1-6*GLY-3*FLAG::HIS3, pdr3::NATMX, Yeplac181-Gal1-10::LEU2	1b, e1c, 2g, e4d
HW4164	﻿MATa, ade2-1, leu2-3, ura3, trp1-1, his3-11,15, MGE1-6*Gly-3*FLAG::HIS, pdr3::NATMX, Yeplac181-GAL-PSD1::LEU2	1b, e1c, 2g, e4d
HW4192	﻿MATa, ade2-1, leu2-3, ura3, trp1-1, his3-11,15, 2micron-GAL-INA22::URA3	e1d, e1f, e1e
HW4193	﻿MATa, ade2-1, leu2-3, ura3, trp1-1, his3-11,15 2micron-GAL-TIM21::URA3	e1d, e1f, e1e
HW4195	﻿MATa, ade2-1, leu2-3, ura3, trp1-1, his3-11,15, 2micron-GAL-PET100::URA3	e1d, e1f, e1e
HW4196	﻿MATa, ade2-1, leu2-3, ura3, trp1-1, his3-11,15, 2micron-GAL-RCI37::URA3	e1d, e1f, e1e
HW4415	MATa, ade2-1, leu2-3, ura3, trp1-1, his3-11,15, 2micron-GAL-JID1::URA3	e1d, e1f, e1e
HW4106	﻿MATa, ade2-1, leu2-3, ura3, trp1-1, his3-11,15, 2micron-GAL-AIM33::URA3	e1d, e1f, e1e
HW4416	﻿MATa, ade2-1, leu2-3, ura3, trp1-1, his3-11,15, 2micron-GAL-COX9::URA3	e1d, e1f, e1e
HW2312	﻿MATa, ade2-1, leu2-3, ura3, trp1-1, his3-11,15, 2micron-GAL-2V5-MGE1::URA3	e1d, e1f, e1e, e1g, e1i
HW674	﻿MATa, ade2-1, leu2-3, ura3, trp1-1, his3-11,15, 2micron-GAL- MGE1::URA3	e1d, e1f, e1e, e1g, e1i, e2d
HW967	﻿MATa, ade2-1, leu2-3, ura3, trp1-1, his3-11,15, pRS316::URA3	e1d, e1f, e1e, e1g, e1i, e2d, 4a, 5b
HW3508	﻿MATa, ade2-1, leu2-3, ura3, trp1-1, his3-11,15, 2micron-GAL-2V5-RCI37::URA3	e1f, e1g
HW3542	﻿MATa, ade2-1, leu2-3, ura3, trp1-1, his3-11,15, 2micron-GAL-2V5-PET100::URA3	e1f, e1g
HW3544	﻿MATa, ade2-1, leu2-3, ura3, trp1-1, his3-11,15, 2micron-GAL-2V5-COX9::URA3	e1f, e1g
HW861	MATa, ade2-1, leu2-3, ura3, trp1-1, his3-11,15, pdr3::HIS3, 2micron-GAL-MGE1::URA3	1d, e1g, e1h
HW2345	﻿MATa, ade2-1, leu2-3, ura3, trp1-1, his3-11,15, pdr3::HIS3, 2micron-GAL-2xV5-MGE1::URA3	1d, e1g, e1h
HW3047	﻿MATa, ade2-1, leu2-3, ura3, trp1-1, his3-11,15, NUP159-GFP::Kan, 2micron-GAL-MGE1-mCherry::URA3	1e, e2b
HW4299	﻿MATa, ade2-1, leu2-3, ura3, trp1-1, his3-11,15, NUP159-GFP::Kan, 2micron-GAL-MSS116-mCherry::URA3	1e, e2b
HW4026	﻿MATa, ade2-1, leu2-3, ura3, trp1-1, his3-11,15, pRS315-NOP1pr-GFP1-10-mCherry-PUS1::LEU2 (CEN plasmid)	1g, e2c
HW4031	MATa, ade2-1, leu2-3, ura3, trp1-1, his3-11,15, pRS315-NOP1pr-GFP1-10-mCherry-PUS1::LEU2 (CEN plasmid), 2micron-GAL-MGE1-GFP11::URA3	1g, e2c
HW4331	﻿MATa, ade2-1, leu2-3, ura3, trp1-1, his3-11,15, 2micron-GAL-MSS116-GFP11::URA3, pRS315-NOP1pr-GFP1-10-mCherry-PUS1::LEU2 (CEN plasmid)	1g, e2c
HW554	﻿MATa, ade2-1, leu2-3, ura3, trp1-1, his3-11,15, 2micron-GAL-PSD1::LEU2	2a, 2d, e3a, e3b,e3c, e3e, e3g
HW3593	﻿MATa, ade2-1, leu2-3, ura3, trp1-1, his3-11,15, Yeplac181-Gal1-10::LEU2	2a, 2d, e3a, e3b,e3c, e3e, e3g
HW3099	﻿MATa, ade2-1, leu2-3, ura3, trp1-1, his3-11,15, MGE1-6*GLY-3*FLAG::HIS3, 2micron-GAL-PSD1:LEU2	2a, e4c, 3c, 3f, 4e, 4f, e3d, e4c, e5g, e6e, e6g, e6h
HW5993	MATa, ade2-1, leu2-3, ura3, trp1-1, his3-11,15, can1-100, GAL, psi+ MGE1-6Gly-3*FLAG::HIS3, Empty vector::LEU2	2a, 2g, 4e, 4f, e3d, e6e, e6g, e6h
HW4722	MATa, ade2-1, leu2-3, ura3, trp1-1, his3-11,15, can1-100, GAL, psi+ erg6::TRP1, pdr5::NATMX, HTB1-mCherry:NATMX, MGE1-6Gly-3*FLAG::HIS3, MSS116-9Xmyc::HYG, 2micron-GAL-PSD1::LEU2	2b, 5e
HW5183	MATalpha, ade2-1, leu2-3, ura3, trp1-1, his3-11,15, can1-100, erg6::TRP1, pdr5::NATMX, HTB1-mCherry::NATMX, prMGE1-noMTS-MGE1-3*FLAG-terMGE1::URA3, 2micron-GAL-PSD1::LEU2	2c
HW5185	MATa, ade2-1, leu2-3, ura3, trp1-1, his3-11,15, can1-100, GAL, psi+ kap104::KanMX, 2micron-GAL-PSD1::LEU2	2d, e3g
HW5147	MATa, ade2-1, leu2-3, ura3, trp1-1, his3-11,15, can1-100, GAL, psi+ kap123::KanMX, 2micron-GAL-PSD1::LEU2	2d, e3g
HW5157	MATa, ade2-1, leu2-3, ura3, trp1-1, his3-11,15, can1-100, GAL, psi+ kap114::KanMX, 2micron-GAL-PSD1::LEU2	2d, e3g
HW5159	MATa, ade2-1, leu2-3, ura3, trp1-1, his3-11,15, can1-100, GAL, psi+ kap122::KanMX, 2micron-GAL-PSD1::LEU2	2d, e3g
HW5155	MATa, ade2-1, leu2-3, ura3, trp1-1, his3-11,15, can1-100, GAL, psi+ nmd5::KanMX, 2micron-GAL-PSD1::LEU2	2d, e3g
HW5532	MATalpha, ade2-1, leu2-3, ura3, trp1-1, his3-11,15, can1-100, erg6::TRP1, pdr5::NATMX, HTB1-mCherry::NATMX, kap123::KanMX 2micron-GAL-PSD1::LEU2	2e
HW5160	MATa, ade2-1, leu2-3, ura3, trp1-1, his3-11,15, can1-100, erg6::TRP1, pdr5::NATMX, HTB1-mCherry::NATMX 2micron-GAL-PSD1::LEU2	2e, e3f
HW3107	﻿MATa, ade2-1, leu2-3, ura3, trp1-1, his3-11,15, MGE1-6*GLY-3*FLAG::HIS3, NATMX::pTEF-3*V5-PDR3::KANMX, 2micron-GAL-PSD1:LEU2	2f, 2g, 4d, e4a, e4d, e6f
HW5016	MATa, ade2-1, leu2-3, ura3, trp1-1, his3-11,15, can1-100, GAL, psi+ MGE1-6Gly-3*FLAG::HIS3, NATMX::pTEF-3XV5-PDR3-::KanMX, EV::LEU2	2f, e4a
HW4506	MATa, ade2-1, leu2-3, ura3, trp1-1, his3-11,15, can1-100, GAL, psi+ pTEF-GFP-PDR3::NATMX, MGE1-6Gly-3FLAG::HIS3, 2micron-GAL-PSD1::LEU2	2f, e4a
HW3536	MATa, ade2-1, leu2-3, ura3, trp1-1, his3-11,15, can1-100, GAL, psi+ pTEF-GFP-Pdr1::NATMX, MGE1-6Gly-3*FLAG::HIS, 2micron-GAL-PSD1::Leu	e4c
HW5978	MATa, ade2-1, leu2-3, ura3, trp1-1, his3-11,15, can1-100, GAL, psi+ MGE1-6Gly-3*FLAG::HIS3, mrpl16::KanMX, pRS316-NOP1pr-Htb1-HA-TurboID::URA3 (CEN plasmid)	2h
HW4723	MATalpha, ade2-1, leu2-3, ura3, trp1-1, his3-11,15, can1-100, GAL, psi+ pTEF-GFP-PDR3::NATMX, MGE1-6Gly-3FLAG::HIS3, mrpl16::KanMX	2i
HW5013	MATalpha, ade2-1, leu2-3, ura3, trp1-1, his3-11,15, can1-100, GAL, psi+ MGE1-6Gly-3*FLAG::HIS3, NATMX::pTEF-3XV5-PDR3-::KanMX mrpl16:: KanMX	2i
HW5014	MATa, ade2-1, leu2-3, ura3, trp1-1, his3-11,15, can1-100, GAL, psi+ MGE1-6Gly-3*FLAG::HIS3, NATMX::pTEF-3XV5-PDR3-::KanMX	2i
HW4162	﻿MATalpha, ade2-1, leu2-3, ura3, trp1-1, his3-11,15, MGE1-6*GLY-3*FLAG::HIS3, pdr3::NATMX, mrpl16::KANMX	e4i
HW3538	﻿MATa, ade2-1, leu2-3, ura3, trp1-1, his3-11,15, MGE1-6*GLY-3*FLAG::HIS3, mrpl16:: KanMX	e4i, 4g, e4h
HW3096	﻿MATa, ade2-1, leu2-3, ura3, trp1-1, his3-11,15, MGE1-6*GLY-3*FLAG::HIS3	e4i, 4g, e4h
HW4156	﻿MATa, ade2-1, leu2-3, ura3, trp1-1, his3-11,15, MGE1-6*GLY-3*FLAG::HIS3, mrpl16:: KANMX, erg6::TRP1, pdr5::NATMX	e4k
HW2883	MATa, ade2-1, leu2-3, ura3, trp1-1, his3-11,15, can1-100, GAL, psi+ MGE1::9xMyc-AID::NATMS, osTIR::HIS3, 2micron-GAL-PSD1::LEU2	3a, 3b, e5b, e5c
HW5945	MATa, ade2-1, leu2-3, ura3, trp1-1, his3-11,15, can1-100, GAL, psi+ MGE1∆::KanMX, pMGE1-MGE1-PKIaNES-3*FLAG-tMGE1::URA3 EV::LEU2	3c, e5f
HW5948	MATa, ade2-1, leu2-3, ura3, trp1-1, his3-11,15, can1-100, GAL, psi+ MGE1∆::KanMX, pMGE1-MGE1-PKIaNES-3*FLAG-tMGE1::URA3 2micron-GAL-PSD1::LEU2	3c, e5f
HW3188	﻿MATa, ade2-1, leu2-3, ura3, trp1-1, his3-11,15, 2micron-GAL-MTSMGE1-mCherry::URA3	4a, 4b, 5b, e6a, e7b
HW4575	MATa, ade2-1, leu2-3, ura3, trp1-1, his3-11,15, can1-100, GAL, psi+ 2micron-GAL-MSS116(MTS)-mCherry::URA3::URA3	4a, 4b, e6a, e7d
HW2804	MATalpha, ade2-1, leu2-3, ura3, trp1-1, his3-11,15, 2micron-GAL-MGE1-mCherry::URA3	4a, 4b, e6a, e7d
HW2864	MATalpha, ade2-1, leu2-3, ura3, trp1-1, his3-11,15, 2micron-GAL-ΔMTS-MGE1-mCherry::URA3	4a, e6a, e6b
HW2992	﻿MATa, ade2-1, leu2-3, ura3, trp1-1, his3-11,15, 2micron-GAL-NLS-∆MTS-MGE1-mcherry::URA3	4a, e6a, e6b
HW4508	MATa, ade2-1, leu2-3, ura3, trp1-1, his3-11,15, can1-100, GAL, psi+ pdr3::HIS3 2micron-GAL-MTS(MGE1)-mcherry::URA3	4b, e6c
HW961	MATa, ade2-1, leu2-3, ura3, trp1-1, his3-11,15, can1-100, GAL, psi+ 2micron-GAL-PSD1::URA3 pdr3::HIS3	e6c
HW470	MATa, ade2-1, leu2-3, ura3, trp1-1, his3-11,15, can1-100, GAL, psi+ GAL-PSD1::URA3	e6c
HW5182	MATa, ade2-1, leu2-3, ura3, trp1-1, his3-11,15, can1-100, erg6::TRP1, pdr5::NATMX, HTB1-mCherry::NATMX, ILV2 MTS-MGE1-3*FLAG::URA3 2micron-GAL-PSD1::LEU2	4c
HW6007	MATalpha, ade2-1, leu2-3, ura3, trp1-1, his3-11,15, can1-100, GAL, psi+ MGE1∆::KANMX, ILV2MTS-MGE1(noMTS)-3*FLAG::HIS3 2micron-GAL-PSD1::LEU2	4d
HW5946	MATa, ade2-1, leu2-3, ura3, trp1-1, his3-11,15, can1-100, GAL, psi+ MGE1∆::KANMX, ILV2MTS-MGE1(noMTS)-3*FLAG::HIS3, NATMX::pTEF-3XV5-PDR3-::KanMX EV::LEU2	4d
HW5947	MATa, ade2-1, leu2-3, ura3, trp1-1, his3-11,15, can1-100, GAL, psi+ MGE1∆::KANMX, ILV2MTS-MGE1(noMTS)-3*FLAG::HIS3, NATMX::pTEF-3XV5-PDR3-::KanMX 2micron-GAL-PSD1:LEU2	4d, e6f
HW5944	MATalpha, ade2-1, leu2-3, ura3, trp1-1, his3-11,15, can1-100, GAL, psi+ MGE1∆::KANMX, ILV2MTS-MGE1(noMTS)-3*FLAG::HIS3 EV::LEU2	4e, e6e, e6g
HW5943	MATalpha, ade2-1, leu2-3, ura3, trp1-1, his3-11,15, can1-100, GAL, psi+ MGE1∆::KANMX, ILV2MTS-MGE1(noMTS)-3*FLAG::HIS3, pRS314-prMGE1-MGE1-mcherry-TrMGE1::TRP1 2micron-GAL-PSD1::LEU2	4e, e6g
HW5979	MATa, ade2-1, leu2-3, ura3, trp1-1, his3-11,15, can1-100, GAL, psi+ MGE1∆::KANMX, MGE1-PKIaNES-3*FLAG::URA3, ILV2MTS-MGE1(noMTS)-3*FLAG::HIS3, 2micron-GAL-PSD1::LEU2	4e, e6g
HW3270	MATa, ade2-1, leu2-3, ura3, trp1-1, his3-11,15, MGE1Δ::KANMX,MTSSu9-MGE1-6*GLY-3*FLAG:: HIS3, pRS314-MGE1-mcherry::TRP (CEN plasmid), 2micron-GAL-PSD1::LEU2	4f, 5d, e6h
HW4429	﻿MATalpha, ade2-1, leu2-3, ura3, trp1-1, his3-11,15, MGE1Δ::KANMX, MTSSu9-MGE1-6*GLY-3*FLAG:: HIS3, Yeplac181-Gal1-10::LEU2	4f, 5f, e6h, e7f, e7j, e7k
HW3269	﻿MATalpha, ade2-1, leu2-3, ura3, trp1-1, his3-11,15, MGE1Δ::KANMX, MTSSu9-MGE1-6*GLY-3*FLAG:: HIS3, 2micron-GAL-PSD1::Leu2	4f, 5f, e6h, e7f, e7j, e7k
HW5926	MATalpha, ade2-1, leu2-3, ura3, trp1-1, his3-11,15, can1-100, GAL, psi+ MGE1∆::KANMX, ILV2MTS-MGE1(noMTS)-3*FLAG::HIS3	4g, e6d, e6j
HW5933	MATa, ade2-1, leu2-3, ura3, trp1-1, his3-11,15, can1-100, GAL, psi+ MGE1∆::KANMX, ILV2MTS-MGE1(noMTS)-3*FLAG::HIS3 mrpl16::KanMX	4g, e6j
HW5939	MATa, ade2-1, leu2-3, ura3, trp1-1, his3-11,15, can1-100, GAL, psi+ MGE1-6Gly-3*FLAG::HIS3, tam41::NATMX	4g, e6j
HW5937	MATa, ade2-1, leu2-3, ura3, trp1-1, his3-11,15, can1-100, GAL, psi+ MGE1∆::KANMX, ILV2MTS-MGE1(noMTS)-3*FLAG::HIS3, tam41::NATMX	4g, e6j
HW5927	MATa, ade2-1, leu2-3, ura3, trp1-1, his3-11,15, can1-100, GAL, psi+ ura3::GALpr-Aac2 A128PA137D::URA3, MGE1-6Gly-3*FLAG::HIS3	4g, e6j
HW5516	MATalpha, ade2-1, leu2-3, ura3, trp1-1, his3-11,15, can1-100, GAL, psi+ MGE1∆::KANMX, Ilv2MTS-MGE1-3FLAG::HIS3 ura3::GALpr-Aac2 A128PA137D::URA3	4g, e6j
HW4153	﻿MATa, ade2-1, leu2-3, ura3, trp1-1, his3-11,15, 2micron-GAL-MTSMGE1-20-mCherry:: URA3	5b, e7b, e7c, e7d, e7e
HW4740	MATalpha, ade2-1, leu2-3, ura3, trp1-1, his3-11,15, can1-100, GAL, psi+ MGE1∆::KANMX, pr(MGE1)-Su9MTS-MGE1-6Gly-3FLAG-Tr(MGE1) ::HIS3, prMGE1-MTS(MGE1)-mcherry-tMGE1::URA3 2micron-GAL-PSD1::LEU2	5d
HW5176	MATalpha, ade2-1, leu2-3, ura3, trp1-1, his3-11,15, can1-100, GAL, psi+ MGE1∆::KANMX, pr(MGE1)-Su9MTS-MGE1-6Gly-3FLAG-Tr(MGE1) :: HIS3, prMGE1-MTS(MGE1)1-20-mcherry-terMGE1::URA3 2micron-GAL-PSD1::LEU2	5d
HW5920	MATalpha, ade2-1, leu2-3, ura3, trp1-1, his3-11,15, can1-100, GAL, psi+ Htb1-mCherry::NATMX, MGE1∆::KANMX, prMGE1-ILV2MTS-MGE1(noMTS)-mCherry-tMGE1::URA3, prMGE1-MTS(MGE1)R2Q-MGE1-3*FLAG-terMGE1::HIS3, MSS116-3HA::HYG 2micron-GAL-PSD1::LEU2	5e
HW5921	MATalpha, ade2-1, leu2-3, ura3, trp1-1, his3-11,15, can1-100, GAL, psi+ Htb1-mCherry::NATMX, MGE1∆::KANMX, prMGE1-ILV2MTS-MGE1(noMTS)-mCherry-tMGE1::URA3, prMGE1-MTS(MGE1) R10Q-MGE1-3*FLAG-terMGE1::HIS3, MSS116-3HA::HYG 2micron-GAL-PSD1::LEU2	5e
HW5922	MATalpha, ade2-1, leu2-3, ura3, trp1-1, his3-11,15, can1-100, GAL, psi+ Htb1-mCherry::NATMX, MGE1∆::KANMX, prMGE1-ILV2MTS-MGE1(noMTS)-mCherry-tMGE1::URA3, prMGE1-MTS(MGE1) F4A-MGE1-3*FLAG-terMGE1::HIS3, MSS116-3HA::HYG 2micron-GAL-PSD1::LEU2	5e
HW5994	MATa, ade2-1, leu2-3, ura3, trp1-1, his3-11,15, can1-100, GAL, psi+ MGE1∆::KANMX pMGE1-SU9MTS-MGE1(noMTS)-6Gly-3FLAG-tMGE1::URA3 2micron-GAL-PSD1::LEU2	5f, e7f, e7j, e7k
HW5998	MATa, ade2-1, leu2-3, ura3, trp1-1, his3-11,15, can1-100, GAL, psi+ pMGE1-SU9MTS-MGE1(noMTS)-6Gly-3FLAG-tMGE1::URA3 MGE1-6GLY-3FLAG::HIS3 2micron-GAL-PSD1::LEU2	5f, e7f, e7j, e7k
HW6003	MATa, ade2-1, leu2-3, ura3, trp1-1, his3-11,15, can1-100, GAL, psi+, MGE1∆::KANMX, pMGE1-SU9MTS-MGE1(noMTS)-6Gly-3FLAG-tMGE1::URA3 prMGE1-MTS(MGE1)R2Q-MGE1-3*FLAG-terMGE1::HIS3 2micron-GAL-PSD1::LEU2	5f, e7f, e7j, e7k
HW6004	MATa, ade2-1, leu2-3, ura3, trp1-1, his3-11,15, can1-100, GAL, psi+, MGE1∆::KANMX, pMGE1-SU9MTS-MGE1(noMTS)-6Gly-3FLAG-tMGE1::URA3 prMGE1-MTS(MGE1)R10Q-MGE1-3*FLAG-terMGE1::HIS3 2micron-GAL-PSD1::LEU2	5f, e7f, e7j, e7k
HW6005	MATa, ade2-1, leu2-3, ura3, trp1-1, his3-11,15, can1-100, GAL, psi+, MGE1∆::KANMX pMGE1-SU9MTS-MGE1(noMTS)-6Gly-3FLAG-tMGE1::URA3 prMGE1-MTS(MGE1)F4A-MGE1-3*FLAG-terMGE1::HIS3 2micron-GAL-PSD1::LEU2	5f, e7f, e7j, e7k
HW5309	MATa, ade2-1, leu2-3, ura3, trp1-1, his3-11,15, can1-100, GAL, psi+, Tom70-3Myc-AviTag::TRP1, MGE1-6Gly-3*FLAG::HIS3, EV::LEU2	e3c, e3e
HW5751	MATa, ade2-1, leu2-3, ura3, trp1-1, his3-11,15, can1-100, GAL, psi+, Tom70-3Myc-AviTag::TRP1, MGE1-6Gly-3*FLAG::HIS3 2micron-GAL-PSD1::LEU2	e3c, e3e
HW3884	﻿MATalpha, ade2-1, leu2-3, ura3, trp1-1, his3-11,15, TOM70::GFP::KanMX, 2micron-GAL-MGE1-mCherry::URA3	e2a
HW4298	﻿MATalpha, ade2-1, leu2-3, ura3, trp1-1, his3-11,15, TOM70::GFP::KanMX, 2micron-GAL-MSS116-mCherry::URA3	e2a
HW3189	﻿MATa, ade2-1, leu2-3, ura3, trp1-1, his3-11,15, 2micron-GAL-ILV2::URA3	e2d
HW2160	﻿MATa, ade2-1, leu2-3, ura3, trp1-1, his3-11,15, 2micron-GAL-HEM15::URA3	e2d
HW2156	﻿MATa, ade2-1, leu2-3, ura3, trp1-1, his3-11,15, 2micron-GAL-MRP51::URA3	e2d
HW3902	MATa, ade2-1, leu2-3, ura3, trp1-1, his3-11,15, can1-100, GAL, psi+ pTEF-GFP-PDR3::NATMX, 2micron-GAL-PSD1::LEU2	e4b
HW327	﻿MATalpha, ade2-1, leu2-3, ura3, trp1-1, his3-11,15, mrpl16:: KanMX	e4e, e4f, e4g, e4h, e4j
HW505	﻿MATa, ade2-1, leu2-3, ura3, trp1-1, his3-11,15	e4e, e4f, e4g, e4h, e6d
HW458	MATalpha, ade2-1, leu2-3, ura3, trp1-1, his3-11,15, can1-100, GAL, psi+ pdr3::HIS3 mrpl16::KanMX6	e4f,d4j
HW3138	MATa/alpha, ade2-1, leu2-3, ura3, trp1-1, his3-11,15, can1-100, GAL, psi+ MGE1∆::KANMX	e5a
HW177	MATa/alpha, ade2-1, leu2-3, ura3, trp1-1, his3-11,15, can1-100, GAL, psi+	e5a
HW2287	MATa, ade2-1, leu2-3, ura3, trp1-1, his3-11,15, can1-100, GAL, psi+, Ubx2-AID*-9myc::NATMX, osTIR::HIS3, COX5a-3XV5::KANMX	e5c
HW5235	MATa, ade2-1, leu2-3, ura3, trp1-1, his3-11,15, can1-100, GAL, psi+, Pil1-mCherry-FKBP::NATMX, fpr1::HIS3, MGE1-FRB::HYG, tor1-1, 2micron-GAL-PSD1::LEU2	e5d
HW5855	MATalpha, ade2-1, leu2-3, ura3, trp1-1, his3-11,15, can1-100, GAL, psi+, MGE1-FRB::HYG, fpr1::HIS3, tor1-1, 2micron-GAL-PSD1::LEU2	e5d
HW4991	MATalpha, ade2-1, leu2-3, ura3, trp1-1, his3-11,15, can1-100, GAL, psi+, HTB1-mCherry:NATMX, MGE1-PKIa NES-mCherry::URA3, 2micron-GAL-PSD1::LEU	e5e
HW3103	﻿MATa, ade2-1, leu2-3, ura3, trp1-1, his3-11,15, NUP159-GFP::KANMX, 2micron-GAL-NLS-∆MTS-MGE1-mCherry::URA3	e6b
HW3048	﻿MATa, ade2-1, leu2-3, ura3, trp1-1, his3-11,15, NUP159-GFP::KANMX, 2micron-GAL-∆MTS-MGE1-mCherry::URA3	e6b
HW3185	MATalpha, ade2-1, leu2-3, ura3, trp1-1, his3-11,15, MGE1∆::KANMX, pr(MGE1)-MTSSu9-MGE1-6*GLY-3*FLAG-Tr(MGE1) :: HIS3	e6d
HW5556	MATa, ade2-1, leu2-3, ura3, trp1-1, his3-11,15, can1-100, GAL, psi+ MGE1-FRB::HYG, Pil1-mCherry-FKBP::NATMX, fpr1::HIS3, Tor1-1, pMGE1-ILV2MTS-MGE1(noMTS)-mCherry-tMGE1::URA3 2micron-GAL-PSD1::LEU	e6i
HW5524	MATalpha, ade2-1, leu2-3, ura3, trp1-1, his3-11,15, can1-100, GAL, psi+ MGE1-FRB::HYG, fpr1::HIS3, Tor1-1, pMGE1-ILV2MTS-MGE1(noMTS)-mCherry-tMGE1::URA3, 2micron-GAL-PSD1::LEU	e6i
HW4577	MATa, ade2-1, leu2-3, ura3, trp1-1, his3-11,15, can1-100, GAL, psi+ pdr3::HIS3 2micron-GAL-MSS116(MTS)-mCherry::URA3	e7d, e7e

## Sheet: Primers
Extended Data Table 2 Primers used in this study.
Name	Sequence
QPCR actin forward	GTACCACCATGTTCCCAGGTATT
QPCR actin reverse	CAAGATAGAACCACCAATCCAGA
QPCR YLR346C forward	TGTCCCATCGGGTTAGTTTC
QPCR YLR346C reverse	TGGGCAGCCTTGAGTAAATC
QPCR PDR5 forward	GACAAACCACCGCAGATTTT
QPCR PDR5 reverse	GCTTGCTTCATCGTCATTCA
QPCR PSD1 forward	CTCGATTATGGGGCCAAGTA
QPCR PSD1 reverse	GGACGTGTGCCTGGTTTTAT
QPCR MGE1 forward	ACCCATTGGGAGAACCATTT
QPCR MGE1 reverse	CAATTCCGACTTTTGCTGGT
QPCR MRP51 forward	TTCGCGTTCTTAGGCCCCGGTA
QPCR MRP51 reverse	ACGTGCTGGAAGGCAAACTGGG
QPCR HEM15 forward	GGGCTCCCCAATCCGGAAATGG
QPCR HEM15 reverse	GCCACTGCCTTCTTCACGCCAT
QPCR Ilv2 forward	AGCATACCGCAACACACCTGCC
QPCR Ilv2 reverse	CCATGTCAGGCTCAGCGCGTAG
QPCR YGR035C forward	TCATTCATGCGTGCCATAGT
QPCR YGR035C reverse	TGGATTTTTCTCGTCCCTGA
QPCR BDH2 forward	TGAATCAAAGCTGCAACGTC
QPCR BDH2 reverse	TGCTTGCAAAAAGGGCTACT
QPCR PDR15 forward	GCCATGGTCCCCGCTTCAATGT
QPCR PDR15 reverse	AAGCAGGGCCAGCAGGGATGTA
QPCR GRE2 forward	GGTGCTAACGGGTTCATTGCCCA
QPCR GRE2 reverse	ACATGGTCAAATGCGTCCAGCT
CIS1 promoter CHIP forward	GGAATCAATAGGGCTCCTAGC
CIS1 promoter CHIP reverse	CTGTGAATGAGCATCACAAAGA
HMR CHIP forward	ACGATCCCCGTCCAAGTTATG
HMR CHIP reverse	CTTCAAAGGAGTCTTAATTTCCCTG
Tam41 QPCR For	CCTTCAAAGCTCCGTGCCGGTT
Tam41 QPCR Rev	AGACACGAACTCGGAACCGAAGT
AAC2 QPCR For	AGAACCGCTACACAGGAAGGTG
AAC2 QPCR Rev	GCAGCACCACCAGATGCCAAGT
QPCR MSS116 forward	ATGTTGACCTCTATATTGAT
QPCR MSS116 reverse	TCTCTGATTCCTACCAAAAT
QPCR COX1 forward	CTACAGATACAGCATTTCCAAGA
QPCR COX1 reverse	GTGCCTGAATAGATGATAATGGT
QPCR PDR3 forward	CTCTTGCCGAAGGATTTCAG
QPCR PDR3 Reverse	TGGGCTATCGCTAACTCACC
Mge1 T7 forward	ataactgatgTAATACGACTCACTATAGGGAGAcattctGTA ATGAGAGCTT TTTCAGCAGC
Mge1 genome reverse	TTAGTTCTCTTCGCCCTTAACAATTCC
FLAG-STOP reverse	CTACTTGTCATCGTCATCCT
Zim17 T7 kozak For	ATAACTGATGTAATACGACTCACTATAGGGAGACAGCCACCATGATTCCGAGGACTAGAACACTACTG
Zim17 genome reverse	TCATTTCTGGGAAGGGTGAGGGAGCTGGGA
Mdh1T7 forward	ataactgatgTAATACGACTCACTATAGGGAGAcattctGTAATGTTGTCAA GAGTAGCTAA ACG
Mdh1 genome reverse	CTATTTACTAGCAACAAAGTTGAC
Kap123 N terminal check for	GGCAAGACCCCGCAAGGATC
Kap123 C terminal check rev	GGTGCCTAAGATTGGGTGGG
Kap122 N terminal check for	CACTGTATTGCTAACAGTTC
Kap122 C terminal check rev	GCTTTTACACACATATATACTGCTA
Kap114 N terminal check for	CGCGTTATACCTTGGGTATAC
Kap114 C terminal check rev	CGGGTCCATTATCTGACTTC
Kap104 N terminal check for	GATCCGGGTTATAGAGTTTTGC
Kap104 C terminal check rev	CTATGTGATCCATTTGCAGTTATG
Nmd5 N terminal check for	CACTATGCGGTGTGATGATG
Nmd5 C terminal check rev	GAGCATAATATCCTCTCTCTTC
QPCR AIM33 forward	GGACACCGCAACAGAGTTGGGT
QPCR AIM33 reverse	GCGGGTACTCCTTAGCCATGTGG
QPCR COX9 forward	TGCTCCAATTACTGGTACGATCA
QPCR COX9 Reverse	TTCCTCTCAGCTAGCTCTGCGT
QPCR PET100 forward	ACAAGGGCGCAACTGGAGATCT
QPCR PET100 reverse	TCATCCTTGCCAGTTCAGCTTT
QPCR RCI37 forward	GATGTGGGGTGGTTGGCTTGGG
QPCR RCI37 reverse	ACACCTGTGGGGTCACGTTCGT
QPCR INA22 forward	GTCGGCAAGAACGCAACTGGGA
QPCR INA22 Reverse	CCCTTCTTTGTTCTTAACGCCAGCA
QPCR JID1 forward	ACTGGAACGCTGGGACTTGGGA
QPCR JID1 reverse	TCGGCCTTGCTCAGAGACTCCT
MIX23 T7 Forward	ATAACTGATGTAATACGACTCACTATAGGGAGACAGCCACCATGGTTGATAATAGGCGTACGTT
MIX23 Reverse	TCAACTGTTGTCCTTGCAGAATT
